# Supplementary material for: Assessing Loss of Regulatory Divergence, Genome–Transcriptome Incongruence, and Preferential Expression Switching in Abaca × Banana Backcrosses
Source: Genes (Basel). 2022 Aug 6;13(8):1396. doi: 10.3390/genes13081396 (PMC9407414; doi:10.3390/genes13081396)
Supplement: Supplementary file 1 [file genes-13-01396-s001.zip]

Archive with 9 entries (9 files):
- Fig.ure S1. MA plot between Abuab and Pacol specific alleles in BC2 or Bandala.png
- Figure. S2. MA plot between Abuab and Pacol specific alleles in BC3.png
- Table S1. Regulatory divergence between abaca and banana using BC2.xlsx
- Table S2. Regulatory divergence between abaca and banana using BC3.xlsx
- Table S3. Asymmetric expression in BC2 using normalized read counts with binomial.xlsx
- Table S4. GO enrichment analysis of allelically imbalanced genes in Abuab allele in BC2.xlsx
- Table S5. Asymmetric expression in BC3 using normalized read counts with binomial.xlsx
- Table S6. Preferential expxression or allelic imbalance switching list of genes.xlsx
- Table S7. GO enrichment of genes allelically  imbalanced in both BC2 and BC3.csv
