# Supplementary material for: Assessing Loss of Regulatory Divergence, Genome–Transcriptome Incongruence, and Preferential Expression Switching in Abaca × Banana Backcrosses
Source: Genes (Basel). 2022 Aug 6;13(8):1396. doi: 10.3390/genes13081396 (PMC9407414; doi:10.3390/genes13081396)
Supplement: Supplementary file 1 [file genes-13-01396-s001.zip › Table S1. Regulatory divergence between abaca and banana using BC2.xlsx]

## Sheet: abaca_ase_normalized_read_BC2
GeneId	Abuab	Pacol	Sum(A+P)	ExpRatio (A/P)	LogFC	binom.FDR.parent	GeneId	BC2_Abuab	BC2_Pacol	ExpRatio (A/P)	LogFC	binom.FDR.BC2	BC2Ab	BC2Pa	Fisher.FDR	Product (P x H)
LOCUS_001166-RA	2624	9	2633	291.556	8.18763	0	LOCUS_001166-RA	2520	39	64.6154	6.01381	0	104	30	1.73239e-29	49.2388	Cis + trans
LOCUS_024375-RA	2993	9	3002	332.556	8.37745	0	LOCUS_024375-RA	1795	39	46.0256	5.52437	0	1198	30	5.93688e-06	46.2801	Cis + trans
LOCUS_001144-RA	1709	9	1718	189.889	7.56901	0	LOCUS_001144-RA	1166	39	29.8974	4.90195	5.51603e-287	543	30	8.41536e-08	37.1029	Cis + trans
LOCUS_020838-RA	1474	9	1483	163.778	7.3556	0	LOCUS_020838-RA	798	39	20.4615	4.35484	8.41143e-183	676	30	8.20945e-05	32.0325	Cis + trans
LOCUS_007921-RA	1087	9	1096	120.778	6.91621	3.95147e-306	LOCUS_007921-RA	839	39	21.5128	4.42712	3.07237e-194	248	30	1.31742e-10	30.6189	Cis + trans
LOCUS_013530-RA	20	2107	2127	0.00949217	-6.71905	0	LOCUS_013530-RA	69	1603	0.0430443	-4.53803	0	49	504	7.29965e-16	30.4913	Cis + trans
LOCUS_010910-RA	147	1	148	147	7.19967	2.60501e-41	LOCUS_010910-RA	169	17	9.94118	3.31342	1.86104e-31	22	16	5.76309e-08	23.8555	Cis + trans
LOCUS_023887-RA	523	11	534	47.5455	5.57124	1.01022e-136	LOCUS_023887-RA	728	46	15.8261	3.98423	9.95661e-157	205	35	9.13111e-07	22.1971	Cis + trans
LOCUS_002991-RA	12	111	123	0.108108	-3.20945	4.45747e-20	LOCUS_002991-RA	1	110	0.00909091	-6.78136	1.35015e-30	11	1	2.81067e-05	21.7645	Cis + trans
LOCUS_007400-RA	11	100	111	0.11	-3.18442	5.59257e-18	LOCUS_007400-RA	1	97	0.0103093	-6.59991	8.47782e-27	10	3	0.00383469	21.0169	Cis + trans
LOCUS_006594-RA	410	31	441	13.2258	3.72528	1.07678e-83	LOCUS_006594-RA	1876	42	44.6667	5.48113	0	1466	11	1.95534e-08	20.4188	Cis + trans
LOCUS_025815-RA	365	2075	2440	0.175904	-2.50714	6.26309e-287	LOCUS_025815-RA	7	1696	0.00412736	-7.92057	0	358	379	3.95182e-69	19.858	Cis + trans
LOCUS_017201-RA	39	251	290	0.155378	-2.68614	1.22341e-37	LOCUS_017201-RA	2	262	0.00763359	-7.03342	1.09143e-73	37	11	8.68242e-15	18.8928	Cis + trans
LOCUS_009284-RA	19	237	256	0.0801688	-3.64082	1.64435e-47	LOCUS_009284-RA	8	232	0.0344828	-4.85798	9.37347e-57	11	5	0.000115431	17.687	Cis + trans
LOCUS_004405-RA	1	99	100	0.010101	-6.62936	3.14471e-27	LOCUS_004405-RA	16	101	0.158416	-2.65821	2.20599e-15	15	2	6.04485e-12	17.6222	Cis + trans
LOCUS_027383-RA	29	140	169	0.207143	-2.2713	1.60739e-17	LOCUS_027383-RA	1	146	0.00684932	-7.18982	3.80782e-41	28	6	3.2582e-09	16.3303	Cis + trans
LOCUS_004142-RA	40	957	997	0.0417973	-4.58045	1.58298e-226	LOCUS_004142-RA	101	1156	0.0873702	-3.51671	4.72452e-225	61	199	5.3367e-16	16.1081	Cis + trans
LOCUS_011013-RA	87	331	418	0.26284	-1.92774	3.37982e-33	LOCUS_011013-RA	1	305	0.00327869	-8.25267	2.75323e-88	86	26	7.67655e-24	15.909	Cis + trans
LOCUS_013744-RA	389	9	398	43.2222	5.4337	1.73656e-100	LOCUS_013744-RA	295	39	7.5641	2.91917	2.39276e-48	94	30	2.80238e-09	15.8619	Cis + trans
LOCUS_006380-RA	175	1	175	175	7.45121	1.44343e-49	LOCUS_006380-RA	151	35	4.31429	2.10912	1.95892e-17	24	34	3.71487e-20	15.7155	Cis + trans
LOCUS_001677-RA	291	9	300	32.3333	5.01495	2.88165e-72	LOCUS_001677-RA	341	39	8.74359	3.12823	8.36083e-60	50	30	1.50306e-11	15.6879	Cis + trans
LOCUS_016096-RA	1175	158	1333	7.43671	2.89466	3.87166e-190	LOCUS_016096-RA	3177	80	39.7125	5.31152	0	2002	78	3.3013e-15	15.3751	Cis + trans
LOCUS_015456-RA	853	72	925	11.8472	3.56648	4.03006e-168	LOCUS_015456-RA	820	45	18.2222	4.18763	6.3628e-183	33	27	2.05556e-09	14.9351	Cis + trans
LOCUS_002237-RA	33	168	201	0.196429	-2.34792	8.98414e-22	LOCUS_002237-RA	3	177	0.0169492	-5.88264	3.41818e-47	30	9	2.44849e-09	13.812	Cis + trans
LOCUS_007207-RA	45	168	213	0.267857	-1.90046	8.69462e-17	LOCUS_007207-RA	1	152	0.00657895	-7.24793	6.51253e-43	44	16	1.33703e-09	13.7744	Cis + trans
LOCUS_010137-RA	22	93	115	0.236559	-2.07973	1.18264e-10	LOCUS_010137-RA	1	96	0.0104167	-6.58496	1.63546e-26	21	3	2.52249e-06	13.6949	Cis + trans
LOCUS_004245-RA	85	382	467	0.222513	-2.16804	1.86981e-44	LOCUS_004245-RA	6	400	0.015	-6.05889	5.38931e-108	79	18	7.62271e-29	13.1359	Cis + trans
LOCUS_008154-RA	366	9	375	40.6667	5.34577	8.18404e-94	LOCUS_008154-RA	199	39	5.10256	2.35122	6.39097e-26	167	30	0.000197139	12.5691	Cis + trans
LOCUS_026041-RA	58	402	460	0.144279	-2.79307	1.05925e-62	LOCUS_026041-RA	51	1121	0.0454951	-4.45815	8.1771e-261	7	719	4.08179e-14	12.4519	Cis + trans
LOCUS_006665-RA	9	350	359	0.0257143	-5.28129	3.48537e-89	LOCUS_006665-RA	42	208	0.201923	-2.30812	1.73513e-26	33	142	2.33088e-06	12.1899	Cis + trans
LOCUS_017752-RA	16	88	104	0.181818	-2.45943	3.04072e-12	LOCUS_017752-RA	3	87	0.0344828	-4.85798	2.09609e-21	13	1	9.89346e-05	11.9479	Cis + trans
LOCUS_024750-RA	33	217	250	0.152074	-2.71716	5.44959e-33	LOCUS_024750-RA	11	230	0.0478261	-4.38606	5.78866e-53	22	13	7.64877e-06	11.9176	Cis + trans
LOCUS_022869-RA	51	304	355	0.167763	-2.5755	1.88305e-43	LOCUS_022869-RA	14	343	0.0408163	-4.61471	1.81496e-81	37	39	4.53003e-06	11.8852	Cis + trans
LOCUS_012453-RA	35	141	176	0.248227	-2.01027	3.21672e-15	LOCUS_012453-RA	3	129	0.0232558	-5.42626	2.50331e-33	32	12	6.49147e-07	10.9082	Cis + trans
LOCUS_015703-RA	221	12	233	18.4167	4.20294	2.3864e-49	LOCUS_015703-RA	465	80	5.8125	2.53916	2.06963e-65	244	68	0.000145879	10.6719	Cis + trans
LOCUS_006305-RB	136	942	1078	0.144374	-2.79212	9.64176e-147	LOCUS_006305-RB	157	2195	0.0715262	-3.80538	0	21	1253	5.43717e-24	10.6251	Cis + trans
LOCUS_016857-RA	75	1	76	75	6.22882	3.03117e-20	LOCUS_016857-RA	52	17	3.05882	1.61298	8.32468e-05	23	16	0.000279846	10.0469	Cis + trans
LOCUS_000011-RA	301	40	341	7.525	2.91169	4.53386e-49	LOCUS_000011-RA	295	27	10.9259	3.44968	1.29968e-56	6	13	0.000436899	10.0444	Cis + trans
LOCUS_024414-RA	319	58	377	5.5	2.45943	2.94616e-43	LOCUS_024414-RA	307	19	16.1579	4.01417	1.7331e-66	12	39	1.2207e-14	9.87257	Cis + trans
LOCUS_007338-RA	267	615	882	0.434146	-1.20375	5.29334e-31	LOCUS_007338-RA	2	542	0.00369004	-8.08215	6.83647e-157	265	73	4.37399e-49	9.72886	Cis + trans
LOCUS_010814-RA	18	251	269	0.0717131	-3.80162	4.45358e-52	LOCUS_010814-RA	54	310	0.174194	-2.52124	2.16474e-43	36	59	6.82121e-08	9.58478	Cis + trans
LOCUS_017800-RA	152	506	658	0.300395	-1.73507	8.54484e-44	LOCUS_017800-RA	10	404	0.0247525	-5.33628	1.24677e-103	142	102	1.58481e-18	9.2588	Cis + trans
LOCUS_010703-RA	1	47	47	0.0212766	-5.55459	3.31578e-12	LOCUS_010703-RA	14	43	0.325581	-1.61891	0.000397333	13	4	1.60832e-05	8.99238	Cis + trans
LOCUS_004012-RA	265	9	274	29.4444	4.87992	7.39619e-65	LOCUS_004012-RA	138	39	3.53846	1.82312	2.41497e-13	127	30	0.000701753	8.8967	Cis + trans
LOCUS_014327-RA	101	958	1059	0.105428	-3.24567	1.40924e-173	LOCUS_014327-RA	215	1362	0.157856	-2.66332	1.88228e-201	114	404	4.29429e-07	8.64425	Cis + trans
LOCUS_014968-RA	176	13	189	13.5385	3.75899	3.08055e-36	LOCUS_014968-RA	180	37	4.86486	2.2824	1.05272e-22	4	24	9.82991e-15	8.57952	Cis + trans
LOCUS_017632-RA	38	155	193	0.245161	-2.0282	7.31131e-17	LOCUS_017632-RA	32	570	0.0561404	-4.15482	1.76066e-126	6	415	5.19503e-11	8.42679	Cis + trans
LOCUS_017631-RA	9	198	207	0.0454545	-4.45943	5.86773e-46	LOCUS_017631-RA	42	150	0.28	-1.8365	1.42135e-14	33	48	1.35498e-09	8.18975	Cis + trans
LOCUS_000912-RA	186	782	968	0.237852	-2.07187	1.35867e-85	LOCUS_000912-RA	60	829	0.0723764	-3.78834	1.10812e-171	126	47	7.57744e-39	7.84893	Cis + trans
LOCUS_023924-RA	93	302	395	0.307947	-1.69925	1.34522e-25	LOCUS_023924-RA	14	294	0.047619	-4.39232	9.90363e-68	79	8	1.17262e-28	7.46363	Cis + trans
LOCUS_026994-RA	7	153	160	0.0457516	-4.45003	1.76448e-35	LOCUS_026994-RA	59	179	0.329609	-1.60117	2.22094e-14	52	26	3.3075e-21	7.12527	Cis + trans
LOCUS_002515-RA	83	813	896	0.102091	-3.29207	3.18749e-149	LOCUS_002515-RA	154	685	0.224818	-2.15317	6.30623e-79	71	128	1.55564e-14	7.0884	Cis + trans
LOCUS_000356-RA	58	3	61	19.3333	4.27302	3.34512e-13	LOCUS_000356-RA	63	20	3.15	1.65535	7.98916e-06	5	17	1.01744e-06	7.07335	Cis + trans
LOCUS_022830-RA	128	481	609	0.266112	-1.90989	1.85309e-47	LOCUS_022830-RA	27	329	0.0820669	-3.60706	1.49931e-65	101	152	0.000234232	6.88909	Cis + trans
LOCUS_023279-RA	93	365	458	0.254795	-1.97259	1.10775e-37	LOCUS_023279-RA	33	356	0.0926966	-3.43134	6.18297e-68	60	9	2.00573e-23	6.76864	Cis + trans
LOCUS_011500-RA	92	9	101	10.2222	3.35364	2.40489e-17	LOCUS_011500-RA	107	27	3.96296	1.98658	1.09536e-11	15	18	0.00129826	6.66227	Cis + trans
LOCUS_022061-RA	682	155	837	4.4	2.1375	1.00314e-77	LOCUS_022061-RA	1504	178	8.44944	3.07886	5.5421e-259	822	23	3.27829e-24	6.58106	Cis + trans
LOCUS_004096-RA	6	75	81	0.08	-3.64386	3.34869e-15	LOCUS_004096-RA	20	65	0.307692	-1.70044	3.55602e-06	14	10	0.00348559	6.19616	Cis + trans
LOCUS_007314-RA	49	140	189	0.35	-1.51457	1.97943e-10	LOCUS_007314-RA	9	143	0.0629371	-3.98995	5.62141e-31	40	3	1.07867e-12	6.04307	Cis + trans
LOCUS_011104-RA	4	43	47	0.0930233	-3.42626	1.90925e-08	LOCUS_011104-RA	13	43	0.302326	-1.72583	0.000197686	9	0	0.00078371	5.91313	Cis + trans
LOCUS_005798-RA	465	1241	1706	0.374698	-1.4162	1.394e-79	LOCUS_005798-RA	27	462	0.0584416	-4.09686	1.62838e-101	438	779	0.00469213	5.80198	Cis + trans
LOCUS_009596-RA	15	387	402	0.0387597	-4.6893	1.12534e-92	LOCUS_009596-RA	124	292	0.424658	-1.23563	8.07658e-16	109	95	6.20846e-42	5.79423	Cis + trans
LOCUS_014775-RA	2613	347	2960	7.53026	2.9127	1.48219693752374e-321	LOCUS_014775-RA	2155	544	3.9614	1.98601	5.63382e-223	458	197	2.11303e-24	5.78465	Cis + trans
LOCUS_003460-RA	418	748	1166	0.558824	-0.839535	4.71744e-21	LOCUS_003460-RA	6	658	0.00911854	-6.77698	6.06832e-184	412	90	5.24268e-67	5.68952	Cis + trans
LOCUS_010820-RA	292	68	360	4.29412	2.10236	8.3332e-33	LOCUS_010820-RA	286	45	6.35556	2.66802	1.16476e-42	6	23	3.61449e-07	5.60914	Cis + trans
LOCUS_011716-RA	2	45	47	0.0444444	-4.49185	1.33868e-10	LOCUS_011716-RA	16	38	0.421053	-1.24793	0.00778627	14	7	0.000725153	5.60551	Cis + trans
LOCUS_020964-RA	14	112	126	0.125	-3	5.19217e-19	LOCUS_020964-RA	36	129	0.27907	-1.8413	1.11266e-12	22	17	0.000221002	5.52391	Cis + trans
LOCUS_000165-RA	139	44	183	3.15909	1.65951	1.02408e-11	LOCUS_000165-RA	403	41	9.82927	3.29708	3.53095e-74	264	3	8.53405e-12	5.47154	Cis + trans
LOCUS_029072-RA	197	570	767	0.345614	-1.53277	2.43746e-41	LOCUS_029072-RA	33	350	0.0942857	-3.40682	2.2292e-66	164	220	7.28179e-05	5.22185	Cis + trans
LOCUS_016876-RA	3	38	41	0.0789474	-3.66297	6.72216e-08	LOCUS_016876-RA	15	39	0.384615	-1.37851	0.00327935	12	1	0.000135545	5.04944	Cis + trans
LOCUS_009467-RA	165	515	680	0.320388	-1.64211	2.83509e-41	LOCUS_009467-RA	155	1223	0.126738	-2.98008	8.81558e-204	10	708	4.99541e-40	4.89362	Cis + trans
LOCUS_016095-RA	45	257	302	0.175097	-2.51377	8.34402e-36	LOCUS_016095-RA	80	306	0.261438	-1.93546	4.84028e-31	35	49	0.00414309	4.8653	Cis + trans
LOCUS_022255-RA	94	619	713	0.151858	-2.71921	1.0565e-93	LOCUS_022255-RA	150	514	0.291829	-1.77681	4.24648e-46	56	105	9.69561e-06	4.8315	Cis + trans
LOCUS_022567-RA	127	403	530	0.315136	-1.66595	4.60688e-33	LOCUS_022567-RA	147	1066	0.137899	-2.85832	3.0861e-170	20	663	3.84286e-26	4.76182	Cis + trans
LOCUS_021449-RA	56	211	267	0.265403	-1.91374	3.88179e-21	LOCUS_021449-RA	59	330	0.178788	-2.48368	2.24853e-45	3	119	0.00180305	4.75313	Cis + trans
LOCUS_000975-RA	54	367	421	0.147139	-2.76475	1.21593e-56	LOCUS_000975-RA	239	774	0.308786	-1.69532	8.54076e-65	185	407	2.86377e-08	4.68714	Cis + trans
LOCUS_018959-RA	42	77	119	0.545455	-0.874469	0.00503463	LOCUS_018959-RA	2	81	0.0246914	-5.33985	7.45559e-21	40	4	7.17439e-07	4.66953	Cis + trans
LOCUS_015905-RA	540	143	683	3.77622	1.91694	1.72115e-53	LOCUS_015905-RA	883	170	5.19412	2.37688	9.77794e-115	343	27	2.14114e-05	4.55634	Cis + trans
LOCUS_005603-RA	158	515	673	0.306796	-1.70465	1.74363e-43	LOCUS_005603-RA	202	1223	0.165168	-2.598	5.24066e-176	44	708	4.63738e-18	4.42867	Cis + trans
LOCUS_011206-RA	102	37	139	2.75676	1.46297	1.95748e-07	LOCUS_011206-RA	100	13	7.69231	2.94342	7.11286e-17	2	24	2.0196e-06	4.30614	Cis + trans
LOCUS_003647-RA	28	70	98	0.4	-1.32193	0.000110198	LOCUS_003647-RA	25	226	0.110619	-3.17632	2.53696e-40	3	156	1.62944e-06	4.19887	Cis + trans
LOCUS_008387-RA	106	288	394	0.368056	-1.442	2.20039e-19	LOCUS_008387-RA	38	266	0.142857	-2.80735	6.41372e-42	68	22	1.5527e-13	4.04822	Cis + trans
LOCUS_014469-RA	191	515	706	0.370874	-1.431	7.99229e-34	LOCUS_014469-RA	173	1223	0.141455	-2.82158	1.31816e-192	18	708	1.61401e-40	4.03768	Cis + trans
LOCUS_022656-RA	198	87	285	2.27586	1.18641	3.32468e-10	LOCUS_022656-RA	507	48	10.5625	3.40088	6.25858e-96	309	39	1.71148e-05	4.03485	Cis + trans
LOCUS_005139-RA	921	263	1184	3.5019	1.80814	4.47024e-84	LOCUS_005139-RA	940	201	4.67662	2.22547	9.86751e-113	19	62	3.08416e-19	4.02395	Cis + trans
LOCUS_020126-RA	62	321	383	0.193146	-2.37223	9.8404e-42	LOCUS_020126-RA	96	311	0.308682	-1.69581	1.92932e-26	34	10	1.84286e-12	4.02285	Cis + trans
LOCUS_025632-RA	34	91	125	0.373626	-1.42033	1.88604e-06	LOCUS_025632-RA	51	353	0.144476	-2.7911	3.62897e-55	17	262	0.000162713	3.96429	Cis + trans
LOCUS_025469-RA	23	124	147	0.185484	-2.43063	7.70863e-17	LOCUS_025469-RA	47	143	0.328671	-1.60528	1.09917e-11	24	19	0.00347159	3.90185	Cis + trans
LOCUS_028752-RA	91	295	386	0.308475	-1.69678	5.72365e-25	LOCUS_028752-RA	116	561	0.206774	-2.27388	3.29718e-69	25	266	0.00150833	3.85826	Cis + trans
LOCUS_003873-RA	10	71	81	0.140845	-2.82782	1.60816e-11	LOCUS_003873-RA	32	82	0.390244	-1.35755	1.0147e-05	22	11	0.000160717	3.83891	Cis + trans
LOCUS_017453-RA	40	71	111	0.56338	-0.827819	0.0113563	LOCUS_017453-RA	3	73	0.0410959	-4.60486	1.68536e-17	37	2	2.06442e-07	3.81199	Cis + trans
LOCUS_028480-RA	24	61	85	0.393443	-1.34577	0.000285369	LOCUS_028480-RA	30	208	0.144231	-2.79355	1.01744e-32	6	147	0.00119267	3.75949	Cis + trans
LOCUS_005802-RA	127	53	180	2.39623	1.26076	2.07683e-07	LOCUS_005802-RA	682	87	7.83908	2.97068	2.08652e-113	555	34	8.86564e-12	3.74533	Cis + trans
LOCUS_020823-RA	219	83	302	2.63855	1.39975	2.921e-14	LOCUS_020823-RA	407	64	6.35938	2.66888	1.41121e-60	188	19	0.0021579	3.73577	Cis + trans
LOCUS_017478-RA	59	155	214	0.380645	-1.39348	3.17367e-10	LOCUS_017478-RA	24	152	0.157895	-2.66297	6.80908e-23	35	3	2.47521e-10	3.71079	Cis + trans
LOCUS_012426-RA	50	4	54	12.5	3.64386	3.07647e-10	LOCUS_012426-RA	42	21	2	1	0.0206417	8	17	0.000396815	3.64386	Cis + trans
LOCUS_019344-RA	87	9	96	9.66667	3.27302	4.40003e-16	LOCUS_019344-RA	73	34	2.14706	1.10236	0.000522116	14	25	1.84622e-06	3.60805	Cis + trans
LOCUS_019923-RA	161	12	173	13.4167	3.74595	4.52706e-33	LOCUS_019923-RA	107	55	1.94545	0.960107	0.000147139	54	43	1.08243e-08	3.59652	Cis + trans
LOCUS_001231-RA	166	57	223	2.91228	1.54215	1.5049e-12	LOCUS_001231-RA	357	71	5.02817	2.33003	1.59938e-45	191	14	0.000943973	3.59326	Cis + trans
LOCUS_016774-RA	100	549	649	0.182149	-2.45681	3.71608e-74	LOCUS_016774-RA	239	639	0.374022	-1.41881	1.9126e-41	139	90	2.88421e-33	3.48573	Cis + trans
LOCUS_008648-RA	162	327	489	0.495413	-1.0133	6.99966e-13	LOCUS_008648-RA	73	755	0.0966887	-3.37051	1.26699e-141	89	428	5.78162e-05	3.41533	Cis + trans
LOCUS_014807-RA	57	325	382	0.175385	-2.51141	3.95905e-45	LOCUS_014807-RA	148	376	0.393617	-1.34514	7.52124e-23	91	51	5.31068e-23	3.37818	Cis + trans
LOCUS_005860-RA	232	498	730	0.465863	-1.10202	5.53169e-22	LOCUS_005860-RA	153	1240	0.123387	-3.01874	2.53702e-209	79	742	4.51755e-24	3.32671	Cis + trans
LOCUS_026611-RA	67	135	202	0.496296	-1.01073	9.72995e-06	LOCUS_026611-RA	36	350	0.102857	-3.28129	3.51669e-64	31	215	0.0014791	3.31648	Cis + trans
LOCUS_002171-RA	290	58	348	5	2.32193	8.56402e-37	LOCUS_002171-RA	328	122	2.68852	1.42681	8.0093e-22	38	64	1.56188e-14	3.31296	Cis + trans
LOCUS_014980-RA	700	1494	2194	0.468541	-1.09375	5.03903e-64	LOCUS_014980-RA	115	917	0.125409	-2.99529	1.08529e-153	585	577	2.71401e-21	3.27611	Cis + trans
LOCUS_001028-RA	136	55	191	2.47273	1.3061	2.80142e-08	LOCUS_001028-RA	136	24	5.66667	2.5025	3.22482e-19	0	31	2.80642e-11	3.26852	Cis + trans
LOCUS_018097-RA	105	456	561	0.230263	-2.11864	1.71719e-51	LOCUS_018097-RA	300	871	0.344432	-1.53771	2.31189e-63	195	415	0.00183811	3.25786	Cis + trans
LOCUS_020691-RA	169	426	595	0.396714	-1.33383	2.69341e-25	LOCUS_020691-RA	195	1028	0.189689	-2.39829	6.04803e-135	26	602	1.6648e-29	3.19892	Cis + trans
LOCUS_022114-RA	28	62	90	0.451613	-1.14684	0.00146053	LOCUS_022114-RA	25	170	0.147059	-2.76553	1.42837e-26	3	108	0.000125061	3.17163	Cis + trans
LOCUS_014678-RA	94	169	263	0.556213	-0.846291	2.06808e-05	LOCUS_014678-RA	15	201	0.0746269	-3.74416	2.29187e-41	79	32	4.04993e-06	3.16865	Cis + trans
LOCUS_001522-RA	572	90	662	6.35556	2.66802	8.22756e-85	LOCUS_001522-RA	429	189	2.26984	1.18259	2.18195e-21	143	99	1.67291e-13	3.15518	Cis + trans
LOCUS_015572-RA	89	182	271	0.489011	-1.03206	1.05112e-07	LOCUS_015572-RA	19	155	0.122581	-3.0282	1.39934e-26	70	27	1.87846e-07	3.12528	Cis + trans
LOCUS_002208-RA	14	81	95	0.17284	-2.5325	1.128e-11	LOCUS_002208-RA	41	95	0.431579	-1.2123	1.32526e-05	27	14	6.28584e-05	3.07015	Cis + trans
LOCUS_015044-RA	40	97	137	0.412371	-1.27798	6.21117e-06	LOCUS_015044-RA	47	245	0.191837	-2.38205	3.05408e-32	7	148	4.82307e-05	3.04422	Cis + trans
LOCUS_011934-RA	174	82	256	2.12195	1.08539	5.83661e-08	LOCUS_011934-RA	628	92	6.82609	2.77106	3.7618e-97	454	10	2.26105e-26	3.00768	Cis + trans
LOCUS_009794-RA	467	133	600	3.51128	1.812	6.1339e-43	LOCUS_009794-RA	467	149	3.13423	1.64811	8.49813e-38	0	16	6.29451e-07	2.98637	Cis + trans
LOCUS_031138-RA	244	594	838	0.410774	-1.28358	4.6203e-33	LOCUS_031138-RA	112	554	0.202166	-2.30639	1.54729e-69	132	40	2.68225e-27	2.96044	Cis + trans
LOCUS_015538-RA	51	131	182	0.389313	-1.361	1.82529e-08	LOCUS_015538-RA	60	263	0.228137	-2.13203	2.88234e-30	9	132	0.00232335	2.90169	Cis + trans
LOCUS_003565-RA	235	118	353	1.99153	0.993874	3.44873e-09	LOCUS_003565-RA	501	68	7.36765	2.8812	8.50934e-81	266	50	0.00148345	2.86355	Cis + trans
LOCUS_024796-RA	98	1	99	98	6.61471	6.16173e-27	LOCUS_024796-RA	145	108	1.34259	0.425022	0.0400877	47	107	1.90939e-28	2.81139	Cis + trans
LOCUS_025995-RA	124	285	409	0.435088	-1.20062	1.21773e-14	LOCUS_025995-RA	58	290	0.2	-2.32193	6.26046e-37	66	5	1.55935e-20	2.78776	Cis + trans
LOCUS_018814-RA	113	178	291	0.634831	-0.655554	0.000602897	LOCUS_018814-RA	12	225	0.0533333	-4.22882	1.38917e-50	101	47	5.39268e-05	2.77222	Cis + trans
LOCUS_025507-RA	405	794	1199	0.510076	-0.971217	2.48346e-28	LOCUS_025507-RA	127	909	0.139714	-2.83945	3.5275e-144	278	115	7.79901e-34	2.75772	Cis + trans
LOCUS_015415-RA	1007	393	1400	2.56234	1.35746	1.13304e-60	LOCUS_015415-RA	950	234	4.05983	2.02142	7.96886e-101	57	159	2.65771e-33	2.744	Cis + trans
LOCUS_012776-RA	78	191	269	0.408377	-1.29203	3.62327e-11	LOCUS_012776-RA	40	174	0.229885	-2.12102	4.02283e-20	38	17	0.000415312	2.74041	Cis + trans
LOCUS_006247-RA	218	100	318	2.18	1.12433	2.60572e-10	LOCUS_006247-RA	459	85	5.4	2.43296	1.75086e-61	241	15	1.26074e-11	2.73544	Cis + trans
LOCUS_017261-RA	23	43	66	0.534884	-0.902703	0.0423801	LOCUS_017261-RA	24	194	0.123711	-3.01495	5.45287e-33	1	151	8.21912e-09	2.7216	Cis + trans
LOCUS_002388-RA	76	33	109	2.30303	1.20353	0.000186203	LOCUS_002388-RA	162	34	4.76471	2.25239	3.51445e-20	86	1	5.24476e-05	2.71082	Cis + trans
LOCUS_016251-RA	58	205	263	0.282927	-1.8215	2.88151e-19	LOCUS_016251-RA	75	204	0.367647	-1.44361	4.15784e-14	17	1	4.99038e-06	2.62953	Cis + trans
LOCUS_007253-RA	36	75	111	0.48	-1.05889	0.000945918	LOCUS_007253-RA	35	195	0.179487	-2.47805	5.60377e-27	1	120	3.10597e-08	2.62399	Cis + trans
LOCUS_005331-RA	629	146	775	4.30822	2.10709	2.02733e-70	LOCUS_005331-RA	320	136	2.35294	1.23447	3.08407e-17	309	10	8.4352e-10	2.60113	Cis + trans
LOCUS_017760-RA	204	94	298	2.17021	1.11784	1.31014e-09	LOCUS_017760-RA	498	102	4.88235	2.28758	5.87031e-62	294	8	1.64844e-19	2.55714	Cis + trans
LOCUS_009903-RA	59	234	293	0.252137	-1.98772	1.44321e-24	LOCUS_009903-RA	99	241	0.410788	-1.28353	5.86728e-14	40	7	5.06411e-14	2.55131	Cis + trans
LOCUS_007261-RA	633	1715	2348	0.369096	-1.43793	1.90375e-112	LOCUS_007261-RA	532	1813	0.293436	-1.76888	1.95219e-160	101	98	1.37997e-07	2.54353	Cis + trans
LOCUS_006837-RA	413	816	1229	0.506127	-0.982427	1.22078e-29	LOCUS_006837-RA	161	964	0.167012	-2.58197	7.7344e-138	252	148	8.10317e-21	2.5366	Cis + trans
LOCUS_009522-RA	923	2171	3094	0.42515	-1.23396	1.71997e-112	LOCUS_009522-RA	381	1555	0.245016	-2.02905	1.29124e-165	542	616	1.27475e-20	2.50376	Cis + trans
LOCUS_011342-RA	38	234	272	0.162393	-2.62244	3.32133e-34	LOCUS_011342-RA	96	185	0.518919	-0.946419	4.66047e-07	58	49	7.4502e-11	2.48192	Cis + trans
LOCUS_007011-RA	78	168	246	0.464286	-1.10692	6.20412e-08	LOCUS_007011-RA	74	350	0.211429	-2.24176	1.28062e-42	4	182	2.04934e-13	2.48144	Cis + trans
LOCUS_013055-RA	159	70	229	2.27143	1.1836	2.61296e-08	LOCUS_013055-RA	157	37	4.24324	2.08517	7.59407e-18	2	33	2.13266e-09	2.468	Cis + trans
LOCUS_018194-RA	71	123	194	0.577236	-0.792767	0.000816646	LOCUS_018194-RA	12	103	0.116505	-3.10154	3.03014e-18	59	20	9.56463e-05	2.4588	Cis + trans
LOCUS_018893-RA	159	283	442	0.561837	-0.831775	2.61781e-08	LOCUS_018893-RA	39	301	0.129568	-2.94822	8.07976e-50	120	18	2.13646e-23	2.45225	Cis + trans
LOCUS_009210-RA	31	166	197	0.186747	-2.42084	2.70889e-22	LOCUS_009210-RA	83	166	0.5	-1	5.98772e-07	52	0	3.41674e-28	2.42084	Cis + trans
LOCUS_011802-RA	85	217	302	0.391705	-1.35216	1.89198e-13	LOCUS_011802-RA	90	308	0.292208	-1.77493	7.34487e-28	5	91	0.00407281	2.39999	Cis + trans
LOCUS_020116-RA	79	379	458	0.208443	-2.26227	1.74739e-46	LOCUS_020116-RA	141	294	0.479592	-1.06012	1.14873e-12	62	85	2.3305e-05	2.39828	Cis + trans
LOCUS_011885-RA	50	194	244	0.257732	-1.95606	4.85504e-20	LOCUS_011885-RA	114	266	0.428571	-1.22239	2.91193e-14	64	72	0.000901106	2.39107	Cis + trans
LOCUS_003531-RA	70	160	230	0.4375	-1.19265	1.91092e-08	LOCUS_003531-RA	70	276	0.253623	-1.97924	6.89704e-29	0	116	8.21915e-11	2.36053	Cis + trans
LOCUS_008983-RA	48	27	75	1.77778	0.830075	0.0455624	LOCUS_008983-RA	237	34	6.97059	2.80128	2.55899e-37	189	7	1.64767e-07	2.32527	Cis + trans
LOCUS_011124-RA	213	113	326	1.88496	0.914531	1.99334e-07	LOCUS_011124-RA	227	39	5.82051	2.54115	3.37763e-32	14	74	5.46941e-13	2.32396	Cis + trans
LOCUS_023245-RA	595	2040	2635	0.291667	-1.77761	9.98911e-182	LOCUS_023245-RA	583	1439	0.405142	-1.3035	2.04485e-81	12	601	5.88867e-40	2.31711	Cis + trans
LOCUS_018773-RA	313	571	884	0.548161	-0.867328	4.09863e-17	LOCUS_018773-RA	89	553	0.16094	-2.6354	5.0583e-81	224	18	1.4941e-58	2.28576	Cis + trans
LOCUS_001930-RA	105	62	167	1.69355	0.760049	0.0033603	LOCUS_001930-RA	448	56	8	3	2.62435e-75	343	6	8.74219e-24	2.28015	Cis + trans
LOCUS_007203-RA	575	107	682	5.37383	2.42595	1.61532e-76	LOCUS_007203-RA	217	115	1.88696	0.916061	9.67737e-08	358	8	2.31368e-09	2.22232	Cis + trans
LOCUS_010679-RA	321	136	457	2.36029	1.23897	3.35385e-17	LOCUS_010679-RA	549	159	3.45283	1.78778	1.28777e-49	228	23	4.12493e-07	2.215	Cis + trans
LOCUS_001984-RA	183	442	625	0.414027	-1.2722	2.02863e-24	LOCUS_001984-RA	126	421	0.299287	-1.7404	8.15343e-37	57	21	1.10821e-09	2.21414	Cis + trans
LOCUS_000152-RA	60	120	180	0.5	-1	4.11418e-05	LOCUS_000152-RA	25	115	0.217391	-2.20163	3.8344e-14	35	5	1.922e-06	2.20163	Cis + trans
LOCUS_005429-RA	125	222	347	0.563063	-0.828632	1.20248e-06	LOCUS_005429-RA	36	224	0.160714	-2.63743	4.15708e-33	89	2	2.20932e-26	2.18546	Cis + trans
LOCUS_014341-RA	50	79	129	0.632911	-0.659925	0.0317597	LOCUS_014341-RA	9	89	0.101124	-3.30581	9.21036e-17	41	10	0.00341903	2.18158	Cis + trans
LOCUS_015537-RA	431	73	504	5.90411	2.56172	3.83218e-61	LOCUS_015537-RA	287	160	1.79375	0.842979	9.10344e-09	144	87	6.18152e-08	2.15948	Cis + trans
LOCUS_027619-RA	82	189	271	0.433862	-1.20469	5.43071e-10	LOCUS_027619-RA	80	276	0.289855	-1.7866	2.90858e-25	2	87	7.64054e-06	2.1523	Cis + trans
LOCUS_019782-RA	222	529	751	0.41966	-1.25271	1.91814e-28	LOCUS_019782-RA	230	735	0.312925	-1.67611	1.37619e-60	8	206	9.40765e-15	2.09968	Cis + trans
LOCUS_009789-RA	204	663	867	0.307692	-1.70044	1.10001e-55	LOCUS_009789-RA	377	871	0.432836	-1.20811	4.85255e-44	173	208	3.27811e-10	2.05432	Cis + trans
LOCUS_002622-RA	89	181	270	0.491713	-1.02411	1.39986e-07	LOCUS_002622-RA	103	413	0.249395	-2.0035	1.39346e-43	14	232	1.02899e-11	2.05181	Cis + trans
LOCUS_005414-RA	340	204	544	1.66667	0.736966	3.91426e-08	LOCUS_005414-RA	714	104	6.86538	2.77934	8.84593e-111	374	100	9.02327e-05	2.04828	Cis + trans
LOCUS_016152-RA	37	62	99	0.596774	-0.744743	0.0360502	LOCUS_016152-RA	28	187	0.149733	-2.73954	6.9419e-29	9	125	7.69268e-05	2.04025	Cis + trans
LOCUS_011421-RA	83	49	132	1.69388	0.76033	0.0106446	LOCUS_011421-RA	454	71	6.39437	2.6768	1.00211e-67	371	22	2.42279e-13	2.03525	Cis + trans
LOCUS_005519-RA	42	86	128	0.488372	-1.03395	0.00046441	LOCUS_005519-RA	42	162	0.259259	-1.94753	6.74186e-17	0	76	2.06411e-06	2.01365	Cis + trans
LOCUS_011222-RA	375	813	1188	0.461255	-1.11636	3.08157e-36	LOCUS_011222-RA	197	685	0.287591	-1.79791	2.83738e-62	178	128	3.42594e-13	2.00712	Cis + trans
LOCUS_005801-RA	97	53	150	1.83019	0.871992	0.00137107	LOCUS_005801-RA	424	87	4.87356	2.28498	9.82169e-53	327	34	1.28353e-07	1.99248	Cis + trans
LOCUS_007957-RA	650	2107	2757	0.308495	-1.69668	8.09429e-176	LOCUS_007957-RA	714	1603	0.445415	-1.16678	3.05096e-76	64	504	6.74592e-08	1.97965	Cis + trans
LOCUS_022235-RA	165	91	256	1.81319	0.858528	2.0663e-05	LOCUS_022235-RA	162	34	4.76471	2.25239	3.51445e-20	3	57	1.23832e-14	1.93374	Cis + trans
LOCUS_023036-RA	130	67	197	1.9403	0.956279	3.81888e-05	LOCUS_023036-RA	230	59	3.89831	1.96285	6.20541e-24	100	8	0.000559555	1.87703	Cis + trans
LOCUS_016618-RA	65	36	101	1.80556	0.852443	0.0134753	LOCUS_016618-RA	144	32	4.5	2.16993	3.08426e-17	79	4	0.00151861	1.84974	Cis + trans
LOCUS_021098-RA	410	480	890	0.854167	-0.22741	0.0462865	LOCUS_021098-RA	2	483	0.00414079	-7.91588	2.70769e-139	408	3	2.19089e-95	1.80015	Cis + trans
LOCUS_006535-RA	62	112	174	0.553571	-0.853159	0.000665606	LOCUS_006535-RA	73	308	0.237013	-2.07696	3.4861e-34	11	196	1.7985e-10	1.77198	Cis + trans
LOCUS_007071-RA	134	256	390	0.523438	-0.933911	4.78425e-09	LOCUS_007071-RA	172	634	0.271293	-1.88207	2.29013e-61	38	378	5.86368e-15	1.75769	Cis + trans
LOCUS_022822-RA	59	108	167	0.546296	-0.872244	0.000664327	LOCUS_022822-RA	27	105	0.257143	-1.95936	2.70535e-11	32	3	3.9814e-06	1.70904	Cis + trans
LOCUS_015479-RA	43	173	216	0.248555	-2.00836	1.56704e-18	LOCUS_015479-RA	102	183	0.557377	-0.843274	6.17349e-06	59	10	5.54432e-19	1.6936	Cis + trans
LOCUS_009196-RA	204	109	313	1.87156	0.904241	5.04683e-07	LOCUS_009196-RA	558	153	3.64706	1.86673	1.82667e-53	354	44	2.51612e-10	1.68798	Cis + trans
LOCUS_012901-RA	165	346	511	0.476879	-1.06831	9.52147e-15	LOCUS_012901-RA	201	599	0.335559	-1.57536	2.696e-45	36	253	1.1824e-06	1.68297	Cis + trans
LOCUS_009841-RA	73	237	310	0.308017	-1.69892	3.32318e-20	LOCUS_009841-RA	177	349	0.507163	-0.979478	3.5788e-13	104	112	6.70469e-05	1.66405	Cis + trans
LOCUS_011054-RA	191	112	303	1.70536	0.770074	3.0515e-05	LOCUS_011054-RA	151	34	4.44118	2.15094	7.54862e-18	40	78	0.000625909	1.65638	Cis + trans
LOCUS_008276-RA	169	95	264	1.77895	0.831024	2.8438e-05	LOCUS_008276-RA	187	48	3.89583	1.96193	1.3981e-19	18	47	0.0011693	1.63041	Cis + trans
LOCUS_024084-RA	555	1026	1581	0.540936	-0.886471	2.43607e-31	LOCUS_024084-RA	596	2100	0.28381	-1.81701	9.65354e-193	41	1074	4.76386e-95	1.61072	Cis + trans
LOCUS_026461-RA	777	1494	2271	0.52008	-0.943194	2.86578e-50	LOCUS_026461-RA	289	917	0.315158	-1.66585	8.60085e-75	488	577	1.33836e-06	1.57122	Cis + trans
LOCUS_024302-RA	262	411	673	0.63747	-0.649572	6.54976e-08	LOCUS_024302-RA	146	776	0.188144	-2.41009	1.55716e-102	116	365	0.00098546	1.56552	Cis + trans
LOCUS_027443-RA	96	190	286	0.505263	-0.984893	1.77332e-07	LOCUS_027443-RA	113	339	0.333333	-1.58496	3.53965e-26	17	149	9.24496e-05	1.56102	Cis + trans
LOCUS_014708-RA	115	206	321	0.558252	-0.84101	2.29818e-06	LOCUS_014708-RA	137	495	0.276768	-1.85325	4.95196e-47	22	289	1.21892e-15	1.5586	Cis + trans
LOCUS_029373-RA	2029	1025	3054	1.97951	0.985145	3.53114e-73	LOCUS_029373-RA	1807	604	2.99172	1.58098	2.56166e-136	222	421	4.86439e-46	1.55749	Cis + trans
LOCUS_015375-RA	120	68	188	1.76471	0.819428	0.000658878	LOCUS_015375-RA	113	31	3.64516	1.86598	2.16261e-11	7	37	5.6763e-05	1.52904	Cis + trans
LOCUS_004441-RA	435	130	565	3.34615	1.7425	6.01784e-38	LOCUS_004441-RA	232	127	1.82677	0.869296	1.33412e-07	203	3	4.78269e-12	1.51475	Cis + trans
LOCUS_024571-RA	63	97	160	0.649485	-0.622633	0.022083	LOCUS_024571-RA	17	91	0.186813	-2.42033	1.33314e-12	46	6	2.21869e-06	1.50698	Cis + trans
LOCUS_006756-RA	142	237	379	0.599156	-0.738996	6.20338e-06	LOCUS_006756-RA	61	247	0.246964	-2.01763	1.436e-26	81	10	4.16162e-16	1.49102	Cis + trans
LOCUS_014657-RA	164	311	475	0.527331	-0.923219	1.22033e-10	LOCUS_014657-RA	173	525	0.329524	-1.60155	9.95191e-41	9	214	9.78653e-18	1.47858	Cis + trans
LOCUS_022991-RA	92	169	261	0.544379	-0.877317	1.06768e-05	LOCUS_022991-RA	48	152	0.315789	-1.66297	5.76873e-13	44	17	0.00197166	1.45895	Cis + trans
LOCUS_005981-RA	180	88	268	2.04545	1.03242	1.24362e-07	LOCUS_005981-RA	239	90	2.65556	1.40901	7.88508e-16	59	2	0.00246324	1.4547	Cis + trans
LOCUS_006655-RA	17	58	75	0.293103	-1.77052	1.07383e-05	LOCUS_006655-RA	34	60	0.566667	-0.819428	0.0178925	17	2	0.000981326	1.45081	Cis + trans
LOCUS_014466-RA	136	42	178	3.2381	1.69515	8.38535e-12	LOCUS_014466-RA	159	88	1.80682	0.853451	2.26738e-05	23	46	4.19919e-06	1.44672	Cis + trans
LOCUS_001851-RA	129	224	353	0.575893	-0.796128	2.58505e-06	LOCUS_001851-RA	52	181	0.287293	-1.79941	5.63019e-17	77	43	0.00190787	1.43256	Cis + trans
LOCUS_002886-RA	586	309	895	1.89644	0.923294	2.01105e-19	LOCUS_002886-RA	930	326	2.85276	1.51236	5.46093e-66	344	17	1.35936e-29	1.39635	Cis + trans
LOCUS_004306-RA	121	77	198	1.57143	0.652077	0.0062479	LOCUS_004306-RA	123	28	4.39286	2.13516	1.53516e-14	2	49	5.40567e-11	1.39229	Cis + trans
LOCUS_003525-RA	82	25	107	3.28	1.7137	1.78197e-07	LOCUS_003525-RA	79	45	1.75556	0.811928	0.00599514	3	20	0.000134901	1.3914	Cis + trans
LOCUS_010475-RA	33	118	151	0.279661	-1.83825	1.82085e-11	LOCUS_010475-RA	150	249	0.60241	-0.731183	2.85814e-06	117	131	0.00238182	1.3441	Cis + trans
LOCUS_016807-RA	117	66	183	1.77273	0.825971	0.000715099	LOCUS_016807-RA	191	63	3.03175	1.60015	2.80875e-15	74	3	3.88348e-05	1.32168	Cis + trans
LOCUS_028127-RA	101	68	169	1.48529	0.570749	0.0321818	LOCUS_028127-RA	348	71	4.90141	2.2932	1.48322e-43	247	3	1.34102e-23	1.30884	Cis + trans
LOCUS_008221-RA	139	76	215	1.82895	0.871014	8.83814e-05	LOCUS_008221-RA	251	89	2.82022	1.49581	4.69595e-18	112	13	0.00167936	1.30287	Cis + trans
LOCUS_007582-RA	1368	2147	3515	0.637168	-0.650254	3.44816e-38	LOCUS_007582-RA	320	1281	0.249805	-2.00113	5.00347e-134	1048	866	3.6421e-25	1.30124	Cis + trans
LOCUS_013843-RA	156	248	404	0.629032	-0.668794	2.55672e-05	LOCUS_013843-RA	77	288	0.267361	-1.90314	1.26719e-28	79	40	0.000952294	1.27281	Cis + trans
LOCUS_000587-RA	123	244	367	0.504098	-0.988223	1.98567e-09	LOCUS_000587-RA	100	244	0.409836	-1.28688	3.56266e-14	23	0	4.14754e-07	1.27173	Cis + trans
LOCUS_002651-RA	81	140	221	0.578571	-0.789433	0.000333334	LOCUS_002651-RA	78	236	0.330508	-1.59724	1.19041e-18	3	96	2.35509e-08	1.26091	Cis + trans
LOCUS_000828-RA	253	159	412	1.59119	0.670111	1.99219e-05	LOCUS_000828-RA	508	143	3.55245	1.82881	2.16851e-47	255	16	1.81229e-20	1.22551	Cis + trans
LOCUS_010240-RA	383	233	616	1.64378	0.717014	1.13282e-08	LOCUS_010240-RA	616	189	3.25926	1.70454	4.60374e-52	233	44	1.08104e-07	1.22218	Cis + trans
LOCUS_022030-RA	160	118	278	1.35593	0.439285	0.0325752	LOCUS_022030-RA	800	117	6.83761	2.77349	8.47211e-124	640	1	2.21344e-65	1.21835	Cis + trans
LOCUS_013510-RA	62	111	173	0.558559	-0.84022	0.000848484	LOCUS_013510-RA	62	169	0.366864	-1.44668	7.38138e-12	0	58	6.12522e-06	1.21553	Cis + trans
LOCUS_022661-RA	157	237	394	0.662447	-0.594123	0.000256267	LOCUS_022661-RA	61	250	0.244	-2.03505	3.58392e-27	96	13	1.49277e-16	1.20907	Cis + trans
LOCUS_013167-RA	105	146	251	0.719178	-0.475579	0.0276631	LOCUS_013167-RA	21	122	0.172131	-2.53842	1.44296e-17	84	24	2.24714e-06	1.20722	Cis + trans
LOCUS_000059-RA	844	477	1321	1.76939	0.823254	6.42996e-23	LOCUS_000059-RA	1658	604	2.74503	1.45682	5.96355e-111	814	127	7.74861e-31	1.19934	Cis + trans
LOCUS_019417-RA	72	116	188	0.62069	-0.688056	0.0048453	LOCUS_019417-RA	32	105	0.304762	-1.71425	1.43122e-09	40	11	0.00380025	1.1795	Cis + trans
LOCUS_010151-RA	332	184	516	1.80435	0.851477	5.74695e-10	LOCUS_010151-RA	543	211	2.57346	1.36371	2.59009e-33	211	27	3.68975e-09	1.16117	Cis + trans
LOCUS_014739-RA	248	132	380	1.87879	0.909802	1.90501e-08	LOCUS_014739-RA	241	100	2.41	1.26903	9.95231e-14	7	32	0.000102366	1.15457	Cis + trans
LOCUS_008194-RA	169	253	422	0.667984	-0.582114	0.000201774	LOCUS_008194-RA	126	490	0.257143	-1.95936	3.9785e-50	43	237	8.95112e-09	1.14057	Cis + trans
LOCUS_021670-RA	133	213	346	0.624413	-0.679427	8.53764e-05	LOCUS_021670-RA	55	176	0.3125	-1.67807	4.51132e-15	78	37	0.000405068	1.14013	Cis + trans
LOCUS_010827-RA	317	511	828	0.620352	-0.68884	1.34227e-10	LOCUS_010827-RA	115	360	0.319444	-1.64636	2.89588e-29	202	151	1.96405e-05	1.13408	Cis + trans
LOCUS_026955-RA	126	39	165	3.23077	1.69188	5.90616e-11	LOCUS_026955-RA	140	88	1.59091	0.669851	0.00161589	14	49	7.09633e-10	1.13331	Cis + trans
LOCUS_008998-RA	81	52	133	1.55769	0.63941	0.0349005	LOCUS_008998-RA	191	56	3.41071	1.77007	1.71953e-17	110	4	1.61373e-08	1.1318	Cis + trans
LOCUS_024338-RA	608	1185	1793	0.51308	-0.962744	2.29531e-41	LOCUS_024338-RA	779	1759	0.442865	-1.17506	1.55783e-84	171	574	0.000326286	1.13128	Cis + trans
LOCUS_024634-RA	603	975	1578	0.618462	-0.693244	9.32789e-20	LOCUS_024634-RA	194	587	0.330494	-1.5973	2.74219e-45	409	388	1.07786e-05	1.10732	Cis + trans
LOCUS_009629-RA	140	217	357	0.645161	-0.632268	0.000215018	LOCUS_009629-RA	51	171	0.298246	-1.74543	1.89204e-15	89	46	0.000994641	1.10358	Cis + trans
LOCUS_006563-RA	481	284	765	1.69366	0.760146	9.52815e-12	LOCUS_006563-RA	525	193	2.72021	1.44372	4.60523e-35	44	91	8.35319e-07	1.09744	Cis + trans
LOCUS_008804-RA	76	113	189	0.672566	-0.572251	0.0215921	LOCUS_008804-RA	29	109	0.266055	-1.9102	2.44543e-11	47	4	6.65024e-08	1.09312	Cis + trans
LOCUS_019310-RA	277	161	438	1.7205	0.782825	1.98521e-07	LOCUS_019310-RA	555	211	2.63033	1.39524	3.29534e-35	278	50	2.00507e-07	1.09223	Cis + trans
LOCUS_012010-RA	132	208	340	0.634615	-0.656046	0.000178103	LOCUS_012010-RA	127	402	0.31592	-1.66237	4.99849e-33	5	194	3.66912e-21	1.09059	Cis + trans
LOCUS_027331-RA	235	138	373	1.7029	0.767992	3.08028e-06	LOCUS_027331-RA	453	171	2.64912	1.40551	3.38441e-29	218	33	2.10836e-07	1.07942	Cis + trans
LOCUS_010617-RA	196	334	530	0.586826	-0.768994	1.51228e-08	LOCUS_010617-RA	110	289	0.380623	-1.39357	1.11243e-18	86	45	3.24478e-05	1.07164	Cis + trans
LOCUS_008898-RA	66	106	172	0.622642	-0.683526	0.00797413	LOCUS_008898-RA	61	180	0.338889	-1.56112	5.72651e-14	5	74	0.000213371	1.06706	Cis + trans
LOCUS_012481-RA	354	585	939	0.605128	-0.724687	4.62932e-13	LOCUS_012481-RA	185	502	0.368526	-1.44016	1.94188e-33	169	83	7.38883e-13	1.04367	Cis + trans
LOCUS_000949-RA	142	218	360	0.651376	-0.618437	0.000282541	LOCUS_000949-RA	65	208	0.3125	-1.67807	1.12939e-17	77	10	1.186e-13	1.03778	Cis + trans
LOCUS_019528-RA	58	93	151	0.623656	-0.681178	0.014428	LOCUS_019528-RA	67	192	0.348958	-1.51887	2.67793e-14	9	99	0.000178749	1.03462	Cis + trans
LOCUS_001905-RA	974	1492	2466	0.652815	-0.615254	2.62484e-24	LOCUS_001905-RA	513	1645	0.311854	-1.68106	1.49146e-135	461	153	9.42216e-54	1.03428	Cis + trans
LOCUS_009025-RA	129	73	202	1.76712	0.821403	0.00037455	LOCUS_009025-RA	174	73	2.38356	1.25312	5.64035e-10	45	0	0.000247139	1.02932	Cis + trans
LOCUS_009486-RA	119	190	309	0.626316	-0.675038	0.000250936	LOCUS_009486-RA	115	329	0.349544	-1.51645	6.88573e-24	4	139	1.16687e-14	1.02366	Cis + trans
LOCUS_026070-RA	117	193	310	0.606218	-0.722092	8.03575e-05	LOCUS_026070-RA	153	405	0.377778	-1.40439	3.69969e-26	36	212	5.47185e-06	1.0141	Cis + trans
LOCUS_012018-RA	558	239	797	2.33473	1.22325	6.71884e-29	LOCUS_012018-RA	594	336	1.76786	0.822002	1.83119e-16	36	97	9.59243e-17	1.00552	Cis + trans
LOCUS_002449-RA	337	197	534	1.71066	0.774553	1.02722e-08	LOCUS_002449-RA	625	255	2.45098	1.29336	2.68411e-35	288	58	6.15335e-07	1.00177	Cis + trans
LOCUS_007160-RA	103	177	280	0.581921	-0.781105	5.09632e-05	LOCUS_007160-RA	101	244	0.413934	-1.27253	6.03364e-14	2	67	7.88373e-06	0.993976	Cis + trans
LOCUS_003273-RA	118	167	285	0.706587	-0.501061	0.0118008	LOCUS_003273-RA	38	150	0.253333	-1.98089	4.91516e-16	80	17	9.0272e-09	0.992548	Cis + trans
LOCUS_006364-RA	120	193	313	0.621762	-0.685566	0.000175475	LOCUS_006364-RA	76	206	0.368932	-1.43857	3.61136e-14	44	13	0.000592165	0.986237	Cis + trans
LOCUS_002725-RA	29	111	140	0.261261	-1.93643	1.49284e-11	LOCUS_002725-RA	71	101	0.70297	-0.508464	0.0450595	42	10	2.50131e-10	0.984608	Cis + trans
LOCUS_017822-RA	157	242	399	0.64876	-0.624242	0.000102588	LOCUS_017822-RA	140	414	0.338164	-1.5642	3.29104e-31	17	172	1.1483e-11	0.976443	Cis + trans
LOCUS_007500-RA	68	234	302	0.290598	-1.7829	2.69819e-21	LOCUS_007500-RA	165	241	0.684647	-0.546567	0.000483775	97	7	1.90684e-35	0.974476	Cis + trans
LOCUS_000498-RA	178	107	285	1.66355	0.734266	0.000127715	LOCUS_000498-RA	176	71	2.47887	1.30968	1.00624e-10	2	36	2.78146e-08	0.961657	Cis + trans
LOCUS_002758-RA	93	31	124	3	1.58496	1.36635e-07	LOCUS_002758-RA	92	61	1.5082	0.592825	0.026942	1	30	5.0665e-10	0.939605	Cis + trans
LOCUS_007110-RA	167	124	291	1.34677	0.429508	0.0323608	LOCUS_007110-RA	140	32	4.375	2.12928	2.13541e-16	27	92	1.16163e-06	0.914544	Cis + trans
LOCUS_005412-RA	206	640	846	0.321875	-1.63543	7.07818e-51	LOCUS_005412-RA	665	979	0.679265	-0.557955	6.8013e-14	459	339	1.89831e-39	0.912494	Cis + trans
LOCUS_027146-RA	279	197	476	1.41624	0.502069	0.000707158	LOCUS_027146-RA	567	162	3.5	1.80735	5.36492e-52	288	35	2.33896e-18	0.907418	Cis + trans
LOCUS_025925-RA	110	69	179	1.5942	0.672835	0.00760047	LOCUS_025925-RA	185	74	2.5	1.32193	2.2411e-11	75	5	0.000128589	0.88944	Cis + trans
LOCUS_001883-RA	152	204	356	0.745098	-0.424498	0.0174613	LOCUS_001883-RA	42	179	0.234637	-2.0915	2.50527e-20	110	25	3.21332e-11	0.887837	Cis + trans
LOCUS_002263-RA	189	123	312	1.53659	0.619728	0.000785463	LOCUS_002263-RA	444	167	2.65868	1.41071	8.67686e-29	255	44	4.64106e-08	0.874257	Cis + trans
LOCUS_006645-RA	257	405	662	0.634568	-0.656154	6.23487e-08	LOCUS_006645-RA	139	348	0.399425	-1.324	1.02063e-20	118	57	1.29384e-07	0.868749	Cis + trans
LOCUS_015613-RA	87	122	209	0.713115	-0.487794	0.0420305	LOCUS_015613-RA	91	311	0.292605	-1.77298	4.4127e-28	4	189	1.28956e-20	0.864847	Cis + trans
LOCUS_025244-RA	87	55	142	1.58182	0.661584	0.0224511	LOCUS_025244-RA	138	56	2.46429	1.30117	1.60709e-08	51	1	0.000208621	0.860833	Cis + trans
LOCUS_011560-RA	385	582	967	0.661512	-0.596161	1.94143e-09	LOCUS_011560-RA	184	491	0.374745	-1.41602	6.37269e-32	201	91	2.06972e-14	0.844174	Cis + trans
LOCUS_017575-RA	414	299	713	1.38462	0.469485	8.09594e-05	LOCUS_017575-RA	498	144	3.45833	1.79008	3.84634e-45	84	155	8.74619e-06	0.840415	Cis + trans
LOCUS_004236-RA	476	279	755	1.70609	0.770696	6.81205e-12	LOCUS_004236-RA	470	221	2.1267	1.08861	1.46322e-20	6	58	8.45532e-14	0.838991	Cis + trans
LOCUS_003444-RA	143	102	245	1.40196	0.487446	0.0255434	LOCUS_003444-RA	273	83	3.28916	1.71772	1.0481e-23	130	19	5.5558e-06	0.837295	Cis + trans
LOCUS_006599-RA	71	293	364	0.242321	-2.04501	8.85455e-32	LOCUS_006599-RA	197	260	0.757692	-0.400316	0.00749407	126	33	8.11586e-35	0.81865	Cis + trans
LOCUS_005893-RA	139	326	465	0.42638	-1.22979	2.89455e-17	LOCUS_005893-RA	382	605	0.631405	-0.663363	7.82795e-12	243	279	0.000643717	0.815795	Cis + trans
LOCUS_004157-RA	133	93	226	1.43011	0.516124	0.0231034	LOCUS_004157-RA	288	99	2.90909	1.54057	1.78164e-21	155	6	2.22283e-15	0.795124	Cis + trans
LOCUS_008147-RA	64	163	227	0.392638	-1.34873	3.09104e-10	LOCUS_008147-RA	179	269	0.665428	-0.587647	7.07255e-05	115	106	0.0023568	0.792575	Cis + trans
LOCUS_006605-RA	1501	1084	2585	1.38469	0.469559	2.81224e-15	LOCUS_006605-RA	976	303	3.22112	1.68756	4.87991e-81	525	781	5.4279e-22	0.792411	Cis + trans
LOCUS_010011-RA	140	91	231	1.53846	0.621488	0.00455969	LOCUS_010011-RA	255	106	2.40566	1.26643	1.96294e-14	115	15	7.5559e-05	0.787073	Cis + trans
LOCUS_004716-RA	166	223	389	0.744395	-0.42586	0.0119922	LOCUS_004716-RA	57	202	0.282178	-1.82532	3.19218e-19	109	21	3.45897e-13	0.777332	Cis + trans
LOCUS_019845-RA	159	110	269	1.44545	0.531523	0.00925389	LOCUS_019845-RA	256	93	2.75269	1.46084	8.57854e-18	97	17	0.0036572	0.776471	Cis + trans
LOCUS_009385-RA	69	102	171	0.676471	-0.563901	0.0333769	LOCUS_009385-RA	80	206	0.38835	-1.36457	3.77048e-13	11	104	3.36575e-05	0.769484	Cis + trans
LOCUS_010173-RA	41	141	182	0.29078	-1.782	4.78559e-13	LOCUS_010173-RA	118	159	0.742138	-0.43024	0.0286749	77	18	2.18108e-17	0.766687	Cis + trans
LOCUS_010178-RA	232	172	404	1.34884	0.431716	0.00909291	LOCUS_010178-RA	525	154	3.40909	1.76939	8.26836e-47	293	18	9.25714e-28	0.763873	Cis + trans
LOCUS_011554-RA	97	140	237	0.692857	-0.52937	0.0162282	LOCUS_011554-RA	47	127	0.370079	-1.4341	5.10717e-09	50	13	0.000334334	0.759168	Cis + trans
LOCUS_016083-RA	116	157	273	0.738854	-0.43664	0.0358702	LOCUS_016083-RA	50	164	0.304878	-1.7137	1.70545e-14	66	7	2.41806e-10	0.748268	Cis + trans
LOCUS_012788-RA	308	225	533	1.36889	0.453005	0.00126062	LOCUS_012788-RA	216	69	3.13043	1.64636	7.43375e-18	92	156	0.000811374	0.745811	Cis + trans
LOCUS_013601-RA	123	163	286	0.754601	-0.406214	0.0468249	LOCUS_013601-RA	43	153	0.281046	-1.83112	8.57341e-15	80	10	1.77926e-11	0.743827	Cis + trans
LOCUS_015842-RA	943	666	1609	1.41592	0.501736	4.56772e-11	LOCUS_015842-RA	683	247	2.76518	1.46737	1.64521e-46	260	419	5.64164e-15	0.736234	Cis + trans
LOCUS_018634-RA	246	548	794	0.448905	-1.15552	5.5083e-26	LOCUS_018634-RA	400	615	0.650407	-0.620586	8.68023e-11	154	67	5.18101e-21	0.717099	Cis + trans
LOCUS_008766-RA	239	157	396	1.52229	0.606246	0.000177627	LOCUS_008766-RA	343	152	2.25658	1.17414	4.39369e-17	104	5	1.23169e-10	0.711816	Cis + trans
LOCUS_007217-RA	413	278	691	1.48561	0.571057	1.72905e-06	LOCUS_007217-RA	801	342	2.34211	1.22781	1.39249e-41	388	64	2.73443e-18	0.701147	Cis + trans
LOCUS_022181-RA	303	146	449	2.07534	1.05335	1.01497e-12	LOCUS_022181-RA	330	209	1.57895	0.658963	7.90432e-07	27	63	7.80513e-07	0.694118	Cis + trans
LOCUS_001951-RA	71	103	174	0.68932	-0.536753	0.0421183	LOCUS_001951-RA	71	173	0.410405	-1.28488	2.81653e-10	0	70	2.38209e-09	0.689664	Cis + trans
LOCUS_021992-RA	119	164	283	0.72561	-0.462734	0.0218841	LOCUS_021992-RA	57	159	0.358491	-1.47999	1.45543e-11	62	5	2.65207e-11	0.684843	Cis + trans
LOCUS_019730-RA	166	113	279	1.46903	0.55486	0.00528209	LOCUS_019730-RA	437	186	2.34946	1.23233	3.51188e-23	271	73	0.00156159	0.683772	Cis + trans
LOCUS_024632-RA	166	124	290	1.33871	0.420843	0.0369924	LOCUS_024632-RA	491	160	3.06875	1.61765	1.11726e-38	325	36	1.96631e-18	0.680777	Cis + trans
LOCUS_017703-RA	468	776	1244	0.603093	-0.729548	2.83182e-17	LOCUS_017703-RA	501	941	0.532412	-0.909384	3.44607e-30	33	165	1.60118e-05	0.663439	Cis + trans
LOCUS_009546-RA	272	356	628	0.764045	-0.388271	0.00285362	LOCUS_009546-RA	204	665	0.306767	-1.70479	3.51454e-56	68	309	4.01735e-13	0.661918	Cis + trans
LOCUS_000142-RA	3801	2862	6663	1.32809	0.409355	2.47491e-29	LOCUS_000142-RA	3403	1135	2.99824	1.58411	3.66821e-257	398	1727	7.79688e-218	0.648466	Cis + trans
LOCUS_017526-RA	129	93	222	1.3871	0.472068	0.0423145	LOCUS_017526-RA	350	137	2.55474	1.35318	1.65519e-21	221	44	6.84652e-06	0.638793	Cis + trans
LOCUS_004517-RA	415	303	718	1.36964	0.453794	0.00013655	LOCUS_004517-RA	384	145	2.64828	1.40505	7.38867e-25	31	158	1.12645e-21	0.637604	Cis + trans
LOCUS_020009-RA	397	515	912	0.770874	-0.375433	0.000394306	LOCUS_020009-RA	377	1223	0.308258	-1.69779	2.57196e-102	20	708	1.92572e-90	0.637406	Cis + trans
LOCUS_008070-RA	117	50	167	2.34	1.22651	1.26416e-06	LOCUS_008070-RA	129	90	1.43333	0.519374	0.0188041	12	40	1.91817e-05	0.637017	Cis + trans
LOCUS_003917-RA	299	363	662	0.823691	-0.279824	0.0336488	LOCUS_003917-RA	100	480	0.208333	-2.26303	5.87577e-59	199	117	0.00156985	0.633251	Cis + trans
LOCUS_018434-RA	1067	1494	2561	0.71419	-0.48562	3.93725e-16	LOCUS_018434-RA	377	917	0.411123	-1.28236	8.42169e-51	690	577	7.87173e-10	0.622738	Cis + trans
LOCUS_021969-RA	821	1215	2036	0.67572	-0.565502	3.14054e-17	LOCUS_021969-RA	374	798	0.468672	-1.09335	1.47004e-34	447	417	0.000164058	0.618292	Cis + trans
LOCUS_015890-RA	90	201	291	0.447761	-1.1592	5.31119e-10	LOCUS_015890-RA	155	224	0.691964	-0.531231	0.00110523	65	23	8.51783e-09	0.615802	Cis + trans
LOCUS_014920-RA	485	384	869	1.26302	0.336878	0.00220162	LOCUS_014920-RA	915	259	3.53282	1.82082	1.88359e-84	430	125	2.89687e-13	0.613395	Cis + trans
LOCUS_016105-RA	124	266	390	0.466165	-1.10109	4.89912e-12	LOCUS_016105-RA	195	282	0.691489	-0.532221	0.000211364	71	16	1.03909e-13	0.586021	Cis + trans
LOCUS_025717-RA	272	385	657	0.706494	-0.501252	5.24842e-05	LOCUS_025717-RA	160	358	0.446927	-1.16189	1.63714e-17	112	27	9.18917e-14	0.582398	Cis + trans
LOCUS_023289-RA	176	337	513	0.522255	-0.937173	9.72526e-12	LOCUS_023289-RA	211	324	0.651235	-0.618751	4.04168e-06	35	13	0.00202917	0.579877	Cis + trans
LOCUS_011883-RA	77	194	271	0.396907	-1.33313	7.48979e-12	LOCUS_011883-RA	197	266	0.740602	-0.433231	0.003377	120	72	2.32144e-09	0.577551	Cis + trans
LOCUS_012409-RA	197	249	446	0.791165	-0.33795	0.0364903	LOCUS_012409-RA	72	231	0.311688	-1.68182	1.31553e-19	125	18	2.61386e-17	0.568373	Cis + trans
LOCUS_005104-RA	201	256	457	0.785156	-0.348948	0.0277165	LOCUS_005104-RA	207	634	0.326498	-1.61485	1.23867e-49	6	378	1.02394e-51	0.5635	Cis + trans
LOCUS_000943-RA	179	370	549	0.483784	-1.04757	2.97584e-15	LOCUS_000943-RA	247	357	0.691877	-0.531413	2.66608e-05	68	13	9.07899e-15	0.55669	Cis + trans
LOCUS_002180-RA	257	648	905	0.396605	-1.33423	3.39204e-38	LOCUS_002180-RA	254	339	0.749263	-0.416457	0.00129333	3	309	1.31878e-29	0.555647	Cis + trans
LOCUS_022371-RA	45	110	155	0.409091	-1.28951	1.03516e-06	LOCUS_022371-RA	98	132	0.742424	-0.429684	0.0490456	53	22	2.39377e-05	0.554081	Cis + trans
LOCUS_013605-RA	138	184	322	0.75	-0.415037	0.0289159	LOCUS_013605-RA	127	320	0.396875	-1.33324	2.57459e-19	11	136	3.3402e-12	0.553346	Cis + trans
LOCUS_008787-RA	181	260	441	0.696154	-0.522522	0.00070143	LOCUS_008787-RA	120	248	0.483871	-1.04731	1.24361e-10	61	12	5.78563e-08	0.54724	Cis + trans
LOCUS_015720-RA	1707	1136	2843	1.50264	0.5875	1.44821e-25	LOCUS_015720-RA	3215	1717	1.87245	0.904929	1.40221e-100	1508	581	6.06572e-15	0.531646	Cis + trans
LOCUS_006507-RA	164	218	382	0.752294	-0.410632	0.0170625	LOCUS_006507-RA	190	465	0.408602	-1.29123	2.06797e-26	26	247	3.64374e-18	0.530221	Cis + trans
LOCUS_022052-RA	133	97	230	1.37113	0.45537	0.0465456	LOCUS_022052-RA	128	58	2.2069	1.14202	1.13007e-06	5	39	4.40265e-05	0.520041	Cis + trans
LOCUS_007271-RA	199	155	354	1.28387	0.3605	0.049301	LOCUS_007271-RA	475	178	2.66854	1.41605	6.48501e-31	276	23	4.80987e-23	0.510486	Cis + trans
LOCUS_015683-RA	411	839	1250	0.489869	-1.02953	7.57585e-33	LOCUS_015683-RA	435	612	0.710784	-0.492516	1.99993e-07	24	227	1.01918e-11	0.507061	Cis + trans
LOCUS_013136-RA	180	126	306	1.42857	0.514573	0.00684222	LOCUS_013136-RA	300	152	1.97368	0.980891	1.77742e-11	120	26	0.00402885	0.50474	Cis + trans
LOCUS_013481-RA	90	130	220	0.692308	-0.530515	0.0210703	LOCUS_013481-RA	67	129	0.51938	-0.945138	3.38554e-05	23	1	0.000655735	0.50141	Cis + trans
LOCUS_012784-RA	198	274	472	0.722628	-0.468675	0.00176542	LOCUS_012784-RA	119	248	0.479839	-1.05938	8.17542e-11	79	26	5.62822e-06	0.496505	Cis + trans
LOCUS_024742-RA	213	388	601	0.548969	-0.865203	8.15938e-12	LOCUS_024742-RA	283	417	0.678657	-0.559245	1.6564e-06	70	29	7.6417e-07	0.483861	Cis + trans
LOCUS_000491-RA	200	150	350	1.33333	0.415037	0.0217474	LOCUS_000491-RA	327	150	2.18	1.12433	2.71694e-15	127	0	7.72268e-22	0.466638	Cis + trans
LOCUS_021826-RA	278	362	640	0.767956	-0.380905	0.00316542	LOCUS_021826-RA	120	276	0.434783	-1.20163	2.1422e-14	158	86	0.000121506	0.457708	Cis + trans
LOCUS_009173-RA	89	161	250	0.552795	-0.855183	2.8499e-05	LOCUS_009173-RA	119	165	0.721212	-0.471504	0.0143552	30	4	4.72596e-05	0.403223	Cis + trans
LOCUS_010904-RA	1747	1143	2890	1.52843	0.612054	4.26489e-28	LOCUS_010904-RA	1814	1149	1.57876	0.658796	2.97329e-33	67	6	2.68665e-05	0.403219	Cis + trans
LOCUS_021945-RA	359	272	631	1.31985	0.400377	0.00196369	LOCUS_021945-RA	600	301	1.99336	0.995199	1.38165e-22	241	29	1.43543e-19	0.398455	Cis + trans
LOCUS_010912-RA	191	251	442	0.760956	-0.394115	0.0131717	LOCUS_010912-RA	234	462	0.506494	-0.981384	3.28357e-17	43	211	3.96588e-09	0.386778	Cis + trans
LOCUS_021272-RA	266	330	596	0.806061	-0.31104	0.0240787	LOCUS_021272-RA	297	689	0.43106	-1.21404	2.96899e-35	31	359	9.42514e-35	0.377615	Cis + trans
LOCUS_017933-RA	491	367	858	1.33787	0.419943	0.000108545	LOCUS_017933-RA	1403	774	1.81266	0.85811	1.6597e-40	912	407	0.000140817	0.360357	Cis + trans
LOCUS_026260-RA	177	344	521	0.514535	-0.958659	2.13556e-12	LOCUS_026260-RA	329	423	0.777778	-0.36257	0.00158911	152	79	6.21378e-12	0.347581	Cis + trans
LOCUS_020346-RA	433	522	955	0.829502	-0.269683	0.0117982	LOCUS_020346-RA	147	353	0.416431	-1.26385	1.31553e-19	286	169	6.01409e-06	0.340839	Cis + trans
LOCUS_005181-RA	171	231	402	0.74026	-0.433897	0.00890861	LOCUS_005181-RA	190	327	0.58104	-0.783291	8.27615e-09	19	96	0.00142661	0.339867	Cis + trans
LOCUS_003715-RA	547	695	1242	0.78705	-0.345472	0.000122795	LOCUS_003715-RA	618	1212	0.509901	-0.971711	4.49298e-43	71	517	7.84616e-42	0.335699	Cis + trans
LOCUS_007637-RA	169	299	468	0.565217	-0.823122	1.37147e-08	LOCUS_007637-RA	288	381	0.755906	-0.403722	0.00089045	119	82	0.000353621	0.332313	Cis + trans
LOCUS_018572-RA	735	590	1325	1.24576	0.317029	0.00028938	LOCUS_018572-RA	651	315	2.06667	1.04731	1.68958e-26	84	275	4.6554e-24	0.332027	Cis + trans
LOCUS_000990-RA	248	194	442	1.27835	0.354283	0.0280515	LOCUS_000990-RA	461	242	1.90496	0.92976	9.01134e-16	213	48	1.78826e-08	0.329398	Cis + trans
LOCUS_016812-RA	122	217	339	0.562212	-0.830814	1.52479e-06	LOCUS_016812-RA	124	163	0.760736	-0.394532	0.0418802	2	54	0.000742529	0.327783	Cis + trans
LOCUS_002772-RA	117	158	275	0.740506	-0.433416	0.0366289	LOCUS_002772-RA	96	158	0.607595	-0.718818	0.000315393	21	0	0.000381221	0.311547	Cis + trans
LOCUS_011306-RA	731	591	1322	1.23689	0.306713	0.000480801	LOCUS_011306-RA	697	346	2.01445	1.01039	9.72853e-27	34	245	3.1134e-39	0.309899	Cis + trans
LOCUS_005848-RA	695	581	1276	1.19621	0.258475	0.00459986	LOCUS_005848-RA	1078	475	2.26947	1.18236	1.49173e-52	383	106	4.3478e-17	0.30561	Cis + trans
LOCUS_015373-RA	282	227	509	1.24229	0.313003	0.0384004	LOCUS_015373-RA	552	282	1.95745	0.968973	5.49185e-20	270	55	3.16869e-13	0.303291	Cis + trans
LOCUS_017519-RA	567	482	1049	1.17635	0.234316	0.0233677	LOCUS_017519-RA	343	140	2.45	1.29278	1.00397e-19	224	342	0.000254108	0.302919	Cis + trans
LOCUS_010372-RA	358	286	644	1.25175	0.323944	0.0135212	LOCUS_010372-RA	569	299	1.90301	0.928283	3.19958e-19	211	13	1.97403e-26	0.300712	Cis + trans
LOCUS_013687-RA	599	379	978	1.58047	0.660358	1.8138e-11	LOCUS_013687-RA	507	370	1.37027	0.45446	1.33417e-05	92	9	1.25631e-06	0.300107	Cis + trans
LOCUS_020112-RA	2202	1992	4194	1.10542	0.144597	0.00379604	LOCUS_020112-RA	1934	490	3.94694	1.98073	2.13016e-199	268	1502	5.64632e-168	0.286408	Cis + trans
LOCUS_024727-RA	1460	1212	2672	1.20462	0.268579	8.6617e-06	LOCUS_024727-RA	763	378	2.01852	1.0133	2.50835e-29	697	834	0.000114252	0.27215	Cis + trans
LOCUS_018819-RA	282	225	507	1.25333	0.32577	0.0305537	LOCUS_018819-RA	456	258	1.76744	0.821663	7.66952e-13	174	33	1.16752e-09	0.267673	Cis + trans
LOCUS_007909-RA	323	257	580	1.25681	0.329766	0.017728	LOCUS_007909-RA	522	306	1.70588	0.770518	3.8174e-13	199	49	7.61896e-08	0.254091	Cis + trans
LOCUS_022983-RA	645	412	1057	1.56553	0.646655	7.23426e-12	LOCUS_022983-RA	526	407	1.29238	0.370034	0.000289292	119	5	3.70257e-14	0.239284	Cis + trans
LOCUS_018219-RA	265	207	472	1.28019	0.356362	0.0215608	LOCUS_018219-RA	344	216	1.59259	0.671377	2.78616e-07	79	9	1.76915e-06	0.239253	Cis + trans
LOCUS_012379-RA	223	399	622	0.558897	-0.839345	1.45892e-11	LOCUS_012379-RA	315	383	0.822454	-0.281993	0.0206686	92	16	2.01178e-18	0.236689	Cis + trans
LOCUS_014660-RA	273	168	441	1.625	0.70044	3.4446e-06	LOCUS_014660-RA	270	214	1.26168	0.335349	0.0225877	3	46	5.50234e-11	0.234891	Cis + trans
LOCUS_021145-RA	1281	1423	2704	0.900211	-0.151665	0.0172162	LOCUS_021145-RA	408	1080	0.377778	-1.40439	1.44782e-68	873	343	4.62837e-43	0.212997	Cis + trans
LOCUS_018071-RA	370	224	594	1.65179	0.724027	1.55956e-08	LOCUS_018071-RA	448	371	1.20755	0.27208	0.0150498	78	147	1.40279e-08	0.196993	Cis + trans
LOCUS_011689-RA	220	272	492	0.808824	-0.306103	0.0477022	LOCUS_011689-RA	228	355	0.642254	-0.638785	6.15125e-07	8	83	4.36486e-08	0.195534	Cis + trans
LOCUS_004573-RA	1731	1402	3133	1.23466	0.304119	2.98538e-08	LOCUS_004573-RA	3023	2013	1.50174	0.586634	8.98305e-45	1292	611	4.37651e-15	0.178407	Cis + trans
LOCUS_012264-RA	6744	5627	12371	1.19851	0.261239	1.68255e-22	LOCUS_012264-RA	7236	4712	1.53565	0.618853	7.79831e-117	492	915	2.50242e-40	0.161668	Cis + trans
LOCUS_007982-RA	1832	2107	3939	0.869483	-0.201771	5.53614e-05	LOCUS_007982-RA	949	1603	0.592015	-0.756294	2.55196e-37	883	504	2.34719e-24	0.152598	Cis + trans
LOCUS_022748-RA	392	595	987	0.658824	-0.602036	8.66013e-10	LOCUS_022748-RA	685	809	0.846724	-0.240036	0.00319812	293	214	3.52389e-07	0.14451	Cis + trans
LOCUS_002094-RA	454	383	837	1.18538	0.245348	0.0361565	LOCUS_002094-RA	800	544	1.47059	0.556393	1.77742e-11	346	161	0.0035193	0.13651	Cis + trans
LOCUS_006650-RA	1854	2145	3999	0.864336	-0.210336	2.11357e-05	LOCUS_006650-RA	2195	3061	0.717086	-0.479782	9.74922e-32	341	916	1.21518e-30	0.100916	Cis + trans
LOCUS_018614-RA	1319	1522	2841	0.866623	-0.206524	0.00054931	LOCUS_018614-RA	975	802	1.21571	0.2818	0.000122936	344	720	1.28728e-11	-0.0581984	Cis*trans
LOCUS_017775-RA	385	456	841	0.844298	-0.244175	0.0366705	LOCUS_017775-RA	373	310	1.20323	0.266907	0.0310783	12	146	1.11605e-18	-0.0651722	Cis*trans
LOCUS_020310-RA	844	642	1486	1.31464	0.39467	1.00231e-06	LOCUS_020310-RA	1308	1498	0.873164	-0.195675	0.000868363	464	856	1.28794e-26	-0.077227	Cis*trans
LOCUS_016775-RA	338	410	748	0.82439	-0.278601	0.0232079	LOCUS_016775-RA	559	450	1.24222	0.312923	0.00154814	221	40	1.2301e-26	-0.0871806	Cis*trans
LOCUS_009114-RA	354	445	799	0.795506	-0.330056	0.00431566	LOCUS_009114-RA	318	264	1.20455	0.268489	0.0469536	36	181	8.21585e-11	-0.0886163	Cis*trans
LOCUS_003986-RA	217	286	503	0.758741	-0.39832	0.00685188	LOCUS_003986-RA	584	482	1.21162	0.276935	0.0042009	367	196	4.27589e-09	-0.110309	Cis*trans
LOCUS_012328-RA	336	409	745	0.821516	-0.28364	0.0208157	LOCUS_012328-RA	504	379	1.32982	0.411226	8.30904e-05	168	30	4.38312e-21	-0.11664	Cis*trans
LOCUS_015648-RA	1683	1881	3564	0.894737	-0.160465	0.00300686	LOCUS_015648-RA	1115	647	1.72334	0.785206	6.3289e-28	568	1234	1.14986e-24	-0.125998	Cis*trans
LOCUS_023456-RA	235	293	528	0.802048	-0.31824	0.0310506	LOCUS_023456-RA	378	280	1.35	0.432959	0.000392634	143	13	8.77281e-25	-0.137785	Cis*trans
LOCUS_012822-RA	207	305	512	0.678689	-0.559178	7.38254e-05	LOCUS_012822-RA	390	326	1.19632	0.258602	0.0325367	183	21	1.63676e-32	-0.144605	Cis*trans
LOCUS_009087-RA	191	282	473	0.677305	-0.562123	0.000136611	LOCUS_009087-RA	349	287	1.21603	0.282176	0.0277003	158	5	2.93312e-39	-0.158618	Cis*trans
LOCUS_005155-RA	321	256	577	1.25391	0.326429	0.0194104	LOCUS_005155-RA	448	634	0.706625	-0.500984	7.29973e-08	127	378	1.24153e-20	-0.163536	Cis*trans
LOCUS_007360-RA	567	333	900	1.7027	0.767827	6.12609e-14	LOCUS_007360-RA	892	1038	0.859345	-0.218691	0.00217063	325	705	6.34283e-40	-0.167917	Cis*trans
LOCUS_009660-RA	142	197	339	0.720812	-0.472305	0.00913449	LOCUS_009660-RA	328	255	1.28627	0.363199	0.00589462	186	58	8.93546e-13	-0.17154	Cis*trans
LOCUS_003493-RA	105	143	248	0.734266	-0.445626	0.0423145	LOCUS_003493-RA	166	126	1.31746	0.39776	0.0384152	61	17	0.000226811	-0.177252	Cis*trans
LOCUS_009102-RA	148	208	356	0.711538	-0.490986	0.00508031	LOCUS_009102-RA	401	309	1.29773	0.375995	0.00146276	253	101	6.13396e-12	-0.184609	Cis*trans
LOCUS_016093-RA	773	443	1216	1.74492	0.803162	3.32318e-20	LOCUS_016093-RA	704	830	0.848193	-0.237536	0.00310084	69	387	1.8346e-70	-0.19078	Cis*trans
LOCUS_016816-RA	1724	2900	4624	0.594483	-0.750293	6.86083e-66	LOCUS_016816-RA	2043	1707	1.19684	0.259226	1.78135e-07	319	1193	1.2706e-28	-0.194496	Cis*trans
LOCUS_007129-RA	232	163	395	1.42331	0.509253	0.00196149	LOCUS_007129-RA	224	297	0.754209	-0.406964	0.00344785	8	134	5.90753e-28	-0.207248	Cis*trans
LOCUS_015095-RA	220	298	518	0.738255	-0.437809	0.00225371	LOCUS_015095-RA	400	285	1.40351	0.489038	3.8021e-05	180	13	6.76686e-35	-0.214105	Cis*trans
LOCUS_018377-RA	196	302	498	0.649007	-0.623695	1.14687e-05	LOCUS_018377-RA	351	276	1.27174	0.346803	0.00639187	155	26	1.85516e-24	-0.216299	Cis*trans
LOCUS_002361-RA	379	459	838	0.825708	-0.276296	0.0163875	LOCUS_002361-RA	272	157	1.73248	0.792842	1.27019e-07	107	302	5.89168e-07	-0.219059	Cis*trans
LOCUS_006297-RA	694	465	1159	1.49247	0.577705	1.52528e-10	LOCUS_006297-RA	300	396	0.757576	-0.400538	0.000760739	394	69	2.05722e-20	-0.231393	Cis*trans
LOCUS_001394-RA	4731	3185	7916	1.4854	0.570852	3.1401e-66	LOCUS_001394-RA	1231	1654	0.744256	-0.426128	2.53375e-14	3500	1531	6.94133e-26	-0.243256	Cis*trans
LOCUS_007244-RA	116	156	272	0.74359	-0.427421	0.0408465	LOCUS_007244-RA	262	176	1.48864	0.573991	0.000127758	146	20	1.29691e-18	-0.245336	Cis*trans
LOCUS_017959-RA	175	124	299	1.41129	0.497015	0.0102962	LOCUS_017959-RA	94	134	0.701493	-0.5115	0.0180631	81	10	0.000136527	-0.254223	Cis*trans
LOCUS_009899-RA	343	458	801	0.748908	-0.417139	0.000217016	LOCUS_009899-RA	250	163	1.53374	0.617056	6.29078e-05	93	295	1.46448e-06	-0.257398	Cis*trans
LOCUS_002100-RA	340	260	600	1.30769	0.387023	0.00377708	LOCUS_002100-RA	133	215	0.618605	-0.69291	3.86715e-05	207	45	2.93717e-09	-0.268172	Cis*trans
LOCUS_022733-RA	449	707	1156	0.635078	-0.654995	3.26118e-13	LOCUS_022733-RA	342	257	1.33074	0.412228	0.00137616	107	450	7.97889e-13	-0.270007	Cis*trans
LOCUS_014582-RA	876	631	1507	1.38827	0.473291	2.27061e-09	LOCUS_014582-RA	509	760	0.669737	-0.578334	1.1488e-11	367	129	1.57054e-06	-0.27372	Cis*trans
LOCUS_009679-RA	393	619	1012	0.634895	-0.65541	1.12035e-11	LOCUS_009679-RA	687	514	1.33658	0.418542	2.34545e-06	294	105	9.86721e-29	-0.274316	Cis*trans
LOCUS_010732-RA	966	852	1818	1.1338	0.18117	0.0202242	LOCUS_010732-RA	515	1479	0.348208	-1.52198	1.21633e-105	451	627	4.13018e-05	-0.275736	Cis*trans
LOCUS_019904-RA	99	137	236	0.722628	-0.468675	0.0368697	LOCUS_019904-RA	179	116	1.5431	0.625835	0.000720259	80	21	1.40768e-06	-0.293313	Cis*trans
LOCUS_016326-RA	341	664	1005	0.513554	-0.961412	2.09499e-23	LOCUS_016326-RA	362	293	1.23549	0.305089	0.0149753	21	371	1.55547e-29	-0.293316	Cis*trans
LOCUS_011459-RA	255	160	415	1.59375	0.672425	1.70817e-05	LOCUS_011459-RA	129	176	0.732955	-0.448204	0.0158465	126	16	1.62392e-06	-0.301384	Cis*trans
LOCUS_020563-RA	2018	1255	3273	1.60797	0.685239	2.3323e-39	LOCUS_020563-RA	1001	1368	0.731725	-0.450626	3.28785e-13	1017	113	5.54719e-77	-0.308787	Cis*trans
LOCUS_001103-RA	199	249	448	0.799197	-0.323377	0.045989	LOCUS_001103-RA	360	185	1.94595	0.960472	3.71358e-13	161	64	1.98035e-07	-0.310595	Cis*trans
LOCUS_017948-RA	571	403	974	1.41687	0.502711	4.76645e-07	LOCUS_017948-RA	209	321	0.65109	-0.61907	4.46509e-06	362	82	4.58351e-14	-0.311213	Cis*trans
LOCUS_020666-RA	60	93	153	0.645161	-0.632268	0.0233458	LOCUS_020666-RA	166	118	1.40678	0.492396	0.0103006	106	25	4.82631e-09	-0.311327	Cis*trans
LOCUS_014665-RA	409	1099	1508	0.372157	-1.42602	2.88653e-71	LOCUS_014665-RA	721	614	1.17427	0.231761	0.0075271	312	485	3.76605e-05	-0.330495	Cis*trans
LOCUS_016866-RA	161	234	395	0.688034	-0.539448	0.000975048	LOCUS_016866-RA	140	91	1.53846	0.621488	0.00334821	21	143	2.5053e-07	-0.335261	Cis*trans
LOCUS_004369-RA	167	245	412	0.681633	-0.552934	0.000522832	LOCUS_004369-RA	283	184	1.53804	0.621096	1.67669e-05	116	61	0.000273248	-0.343425	Cis*trans
LOCUS_005939-RA	231	386	617	0.598446	-0.740708	3.42149e-09	LOCUS_005939-RA	239	171	1.39766	0.483014	0.00207603	8	215	5.52855e-23	-0.357773	Cis*trans
LOCUS_026899-RA	104	70	174	1.48571	0.571157	0.029146	LOCUS_026899-RA	85	132	0.643939	-0.635003	0.00373928	19	62	0.000436423	-0.362686	Cis*trans
LOCUS_004713-RA	238	125	363	1.904	0.929033	2.11682e-08	LOCUS_004713-RA	225	295	0.762712	-0.39079	0.00515155	13	170	3.48382e-39	-0.363057	Cis*trans
LOCUS_026235-RA	41	73	114	0.561644	-0.832273	0.00964644	LOCUS_026235-RA	133	98	1.35714	0.440573	0.0424413	92	25	3.44736e-07	-0.366676	Cis*trans
LOCUS_000374-RA	97	156	253	0.621795	-0.685489	0.00088021	LOCUS_000374-RA	272	186	1.46237	0.548304	0.000184613	175	30	1.00172e-21	-0.375857	Cis*trans
LOCUS_006163-RA	110	255	365	0.431373	-1.21299	2.25979e-13	LOCUS_006163-RA	311	250	1.244	0.314986	0.0207976	201	5	6.17923e-61	-0.382077	Cis*trans
LOCUS_022826-RA	47	79	126	0.594937	-0.749192	0.0145401	LOCUS_022826-RA	173	120	1.44167	0.527738	0.00491211	126	41	4.6333e-07	-0.395377	Cis*trans
LOCUS_001407-RA	46	74	120	0.621622	-0.685891	0.0317597	LOCUS_001407-RA	94	63	1.49206	0.577309	0.0291048	48	11	0.000333053	-0.395971	Cis*trans
LOCUS_026510-RA	366	531	897	0.689266	-0.536868	2.40974e-07	LOCUS_026510-RA	331	197	1.6802	0.748636	2.62232e-08	35	334	2.59096e-27	-0.401919	Cis*trans
LOCUS_008816-RA	484	383	867	1.26371	0.337663	0.00217172	LOCUS_008816-RA	148	345	0.428986	-1.221	3.23184e-18	336	38	6.10335e-31	-0.412286	Cis*trans
LOCUS_003259-RA	211	138	349	1.52899	0.612575	0.00041276	LOCUS_003259-RA	162	261	0.62069	-0.688056	5.72585e-06	49	123	5.33796e-08	-0.421486	Cis*trans
LOCUS_013617-RA	60	93	153	0.645161	-0.632268	0.0233458	LOCUS_013617-RA	153	96	1.59375	0.672425	0.000888338	93	3	5.08527e-19	-0.425153	Cis*trans
LOCUS_003146-RA	185	123	308	1.50407	0.588867	0.0016167	LOCUS_003146-RA	157	263	0.596958	-0.744298	9.61742e-07	28	140	7.31284e-17	-0.438293	Cis*trans
LOCUS_015650-RA	513	272	785	1.88603	0.915352	7.52592e-17	LOCUS_015650-RA	634	892	0.710762	-0.492561	2.28001e-10	121	620	1.81245e-84	-0.450867	Cis*trans
LOCUS_008411-RA	143	203	346	0.704433	-0.505465	0.0044248	LOCUS_008411-RA	310	166	1.86747	0.901085	2.14261e-10	167	37	1.92421e-17	-0.455467	Cis*trans
LOCUS_021105-RA	305	401	706	0.760599	-0.394793	0.00116945	LOCUS_021105-RA	618	277	2.23105	1.15772	1.82251e-29	313	124	2.61122e-17	-0.45706	Cis*trans
LOCUS_016974-RA	118	66	184	1.78788	0.838249	0.000566635	LOCUS_016974-RA	130	190	0.684211	-0.547488	0.00213479	12	124	2.09594e-21	-0.458931	Cis*trans
LOCUS_022961-RA	327	194	521	1.68557	0.753234	4.00145e-08	LOCUS_022961-RA	140	216	0.648148	-0.625604	0.000179922	187	22	3.46112e-10	-0.471227	Cis*trans
LOCUS_006270-RA	114	176	290	0.647727	-0.626542	0.0011102	LOCUS_006270-RA	125	73	1.71233	0.77596	0.000668739	11	103	8.75348e-06	-0.486171	Cis*trans
LOCUS_016889-RA	131	266	397	0.492481	-1.02186	9.43847e-11	LOCUS_016889-RA	146	104	1.40385	0.489385	0.0176223	15	162	4.53148e-07	-0.500083	Cis*trans
LOCUS_010317-RA	235	394	629	0.596447	-0.745535	1.84185e-09	LOCUS_010317-RA	174	109	1.59633	0.674759	0.000347861	61	285	5.8473e-07	-0.503056	Cis*trans
LOCUS_021998-RA	203	157	360	1.29299	0.370715	0.0402982	LOCUS_021998-RA	42	113	0.371681	-1.42786	4.52631e-08	161	44	0.000799811	-0.52933	Cis*trans
LOCUS_011014-RA	75	133	208	0.56391	-0.826464	0.000272063	LOCUS_011014-RA	235	149	1.57718	0.657348	3.97459e-05	160	16	1.80202e-26	-0.543275	Cis*trans
LOCUS_001981-RA	225	326	551	0.690184	-0.534947	8.30032e-05	LOCUS_001981-RA	405	200	2.025	1.01792	4.47534e-16	180	126	0.0043851	-0.544534	Cis*trans
LOCUS_004570-RA	239	177	416	1.35028	0.433261	0.00773223	LOCUS_004570-RA	143	364	0.392857	-1.34792	3.30045e-22	96	187	8.21388e-06	-0.584003	Cis*trans
LOCUS_011633-RA	27	51	78	0.529412	-0.917538	0.021847	LOCUS_011633-RA	120	77	1.55844	0.640104	0.00559361	93	26	9.95953e-06	-0.58732	Cis*trans
LOCUS_002632-RA	152	205	357	0.741463	-0.431553	0.0153024	LOCUS_002632-RA	355	138	2.57246	1.36315	4.87638e-22	203	67	1.82771e-12	-0.588271	Cis*trans
LOCUS_009170-RA	171	248	419	0.689516	-0.536344	0.000703866	LOCUS_009170-RA	388	170	2.28235	1.19052	1.26717e-19	217	78	2.75386e-14	-0.638529	Cis*trans
LOCUS_011685-RA	51	91	142	0.56044	-0.835369	0.00309472	LOCUS_011685-RA	52	30	1.73333	0.793549	0.0346281	1	61	0.00011277	-0.662907	Cis*trans
LOCUS_002057-RA	75	111	186	0.675676	-0.565597	0.0247258	LOCUS_002057-RA	257	114	2.25439	1.17273	5.47522e-13	182	3	2.13675e-35	-0.663295	Cis*trans
LOCUS_023474-RA	233	294	527	0.792517	-0.335486	0.0221305	LOCUS_023474-RA	164	41	4	2	1.12252e-17	69	253	7.2401e-08	-0.670972	Cis*trans
LOCUS_014247-RA	115	195	310	0.589744	-0.76184	2.97552e-05	LOCUS_014247-RA	135	73	1.84932	0.886991	5.98145e-05	20	122	0.00242436	-0.675745	Cis*trans
LOCUS_008697-RA	56	127	183	0.440945	-1.18133	9.18474e-07	LOCUS_008697-RA	140	94	1.48936	0.574694	0.00655497	84	33	2.44822e-08	-0.678903	Cis*trans
LOCUS_000034-RA	89	157	246	0.566879	-0.818887	7.43596e-05	LOCUS_000034-RA	182	101	1.80198	0.849583	5.69998e-06	93	56	0.00409594	-0.695713	Cis*trans
LOCUS_022451-RA	514	350	864	1.46857	0.554413	1.65195e-07	LOCUS_022451-RA	178	439	0.405467	-1.30234	2.68261e-25	336	89	1.07536e-08	-0.722037	Cis*trans
LOCUS_014075-RA	33	67	100	0.492537	-1.0217	0.00276138	LOCUS_014075-RA	120	73	1.64384	0.717066	0.00200834	87	6	1.26738e-15	-0.732623	Cis*trans
LOCUS_000741-RA	186	302	488	0.615894	-0.699246	9.63987e-07	LOCUS_000741-RA	623	299	2.08361	1.05909	7.60043e-26	437	3	8.93951e-104	-0.740562	Cis*trans
LOCUS_003863-RA	108	204	312	0.529412	-0.917538	3.5361e-07	LOCUS_003863-RA	355	202	1.75743	0.813464	4.7274e-10	247	2	7.09524e-65	-0.746384	Cis*trans
LOCUS_028359-RA	68	107	175	0.635514	-0.654004	0.0107376	LOCUS_028359-RA	278	121	2.29752	1.20008	1.82188e-14	210	14	2.48322e-30	-0.784856	Cis*trans
LOCUS_021347-RA	64	126	190	0.507937	-0.97728	3.67707e-05	LOCUS_021347-RA	184	105	1.75238	0.809316	1.24922e-05	120	21	1.25686e-17	-0.790929	Cis*trans
LOCUS_006669-RA	65	133	198	0.488722	-1.03291	7.70359e-06	LOCUS_006669-RA	159	93	1.70968	0.773724	0.000107796	94	40	2.03491e-07	-0.799191	Cis*trans
LOCUS_023774-RA	19	39	58	0.487179	-1.03747	0.0286862	LOCUS_023774-RA	58	34	1.70588	0.770518	0.0285758	39	5	6.75996e-05	-0.799393	Cis*trans
LOCUS_016322-RA	174	270	444	0.644444	-0.633872	2.79257e-05	LOCUS_016322-RA	171	66	2.59091	1.37346	3.68582e-11	3	204	1.10216e-26	-0.870597	Cis*trans
LOCUS_015990-RA	182	305	487	0.596721	-0.744871	1.68861e-07	LOCUS_015990-RA	674	292	2.30822	1.20678	3.4861e-34	492	13	8.52754e-102	-0.898895	Cis*trans
LOCUS_004137-RA	62	104	166	0.596154	-0.746243	0.00419031	LOCUS_004137-RA	306	132	2.31818	1.21299	4.33191e-16	244	28	2.91953e-27	-0.905189	Cis*trans
LOCUS_024933-RA	57	109	166	0.522936	-0.935294	0.000259401	LOCUS_024933-RA	218	111	1.96396	0.973768	1.68668e-08	161	2	1.91895e-37	-0.91076	Cis*trans
LOCUS_010529-RA	66	122	188	0.540984	-0.886343	0.000213241	LOCUS_010529-RA	156	76	2.05263	1.03747	6.18913e-07	90	46	0.000414231	-0.919559	Cis*trans
LOCUS_003429-RA	53	175	228	0.302857	-1.72329	2.36369e-15	LOCUS_003429-RA	208	143	1.45455	0.540568	0.0014371	155	32	1.34719e-31	-0.931556	Cis*trans
LOCUS_000373-RA	94	218	312	0.431193	-1.2136	1.51969e-11	LOCUS_000373-RA	85	48	1.77083	0.824428	0.00366932	9	170	2.12707e-08	-1.00052	Cis*trans
LOCUS_007911-RA	10848	6565	17413	1.6524	0.724562	5.02982e-231	LOCUS_007911-RA	3396	9105	0.372982	-1.42282	0	7452	2540	6.72577e-94	-1.03092	Cis*trans
LOCUS_016637-RA	94	152	246	0.618421	-0.693339	0.000918127	LOCUS_016637-RA	234	81	2.88889	1.53051	1.94895e-17	140	71	2.26103e-05	-1.06117	Cis*trans
LOCUS_016729-RA	1595	907	2502	1.75854	0.814382	5.93501e-42	LOCUS_016729-RA	721	1788	0.403244	-1.31028	7.29975e-102	874	881	1.4309e-15	-1.06706	Cis*trans
LOCUS_009991-RA	903	778	1681	1.16067	0.214956	0.00706172	LOCUS_009991-RA	13	457	0.0284464	-5.13561	4.013e-115	890	321	1.27212e-23	-1.10393	Cis*trans
LOCUS_024239-RA	69	127	196	0.543307	-0.88016	0.000167216	LOCUS_024239-RA	58	24	2.41667	1.27302	0.000559576	11	103	0.00323065	-1.12046	Cis*trans
LOCUS_025743-RA	84	43	127	1.95349	0.966053	0.00117915	LOCUS_025743-RA	50	115	0.434783	-1.20163	1.62406e-06	34	72	0.00200808	-1.16084	Cis*trans
LOCUS_017153-RA	38	76	114	0.5	-1	0.00157183	LOCUS_017153-RA	116	50	2.32	1.21412	1.17314e-06	78	26	5.38175e-06	-1.21412	Cis*trans
LOCUS_019374-RA	47	15	62	3.13333	1.6477	0.000228165	LOCUS_019374-RA	38	64	0.59375	-0.752072	0.0234562	9	49	1.35479e-07	-1.23919	Cis*trans
LOCUS_027658-RA	155	256	411	0.605469	-0.723876	3.76326e-06	LOCUS_027658-RA	503	122	4.12295	2.04368	2.41867e-54	348	134	2.2598e-21	-1.47937	Cis*trans
LOCUS_026096-RA	260	165	425	1.57576	0.656046	2.21157e-05	LOCUS_026096-RA	42	203	0.206897	-2.27302	2.13336e-25	218	38	8.61276e-08	-1.4912	Cis*trans
LOCUS_005457-RA	43	91	134	0.472527	-1.08153	0.000166367	LOCUS_005457-RA	124	46	2.69565	1.43063	8.45746e-09	81	45	0.00232639	-1.54727	Cis*trans
LOCUS_023435-RA	99	29	128	3.41379	1.77138	2.87982e-09	LOCUS_023435-RA	53	99	0.535354	-0.901436	0.000595592	46	70	2.22661e-05	-1.59678	Cis*trans
LOCUS_007790-RA	89	161	250	0.552795	-0.855183	2.8499e-05	LOCUS_007790-RA	251	66	3.80303	1.92715	1.90262e-25	162	95	6.15135e-06	-1.64807	Cis*trans
LOCUS_020178-RA	21	42	63	0.5	-1	0.0270602	LOCUS_020178-RA	127	38	3.34211	1.74076	1.23947e-11	106	4	6.59785e-16	-1.74076	Cis*trans
LOCUS_018356-RA	37	72	109	0.513889	-0.960472	0.00320465	LOCUS_018356-RA	36	10	3.6	1.848	0.000403189	1	62	0.000598077	-1.77495	Cis*trans
LOCUS_023380-RA	8	25	33	0.32	-1.64386	0.0122022	LOCUS_023380-RA	41	19	2.15789	1.10962	0.0121771	33	6	0.00211959	-1.82406	Cis*trans
LOCUS_016809-RA	63	14	77	4.5	2.16993	8.94136e-08	LOCUS_016809-RA	32	61	0.52459	-0.930737	0.00707985	31	47	0.000735921	-2.01963	Cis*trans
LOCUS_008871-RA	27	130	157	0.207692	-2.26748	2.8086e-16	LOCUS_008871-RA	121	61	1.98361	0.988126	3.11353e-05	94	69	4.85711e-10	-2.24056	Cis*trans
LOCUS_017235-RA	127	87	214	1.45977	0.545741	0.0191261	LOCUS_017235-RA	4	69	0.057971	-4.10852	1.89174e-15	123	18	6.41733e-05	-2.24219	Cis*trans
LOCUS_029345-RA	6	27	33	0.222222	-2.16993	0.00110782	LOCUS_029345-RA	49	20	2.45	1.29278	0.00148201	43	7	4.66989e-06	-2.80524	Cis*trans
LOCUS_024401-RA	45	4	49	11.25	3.49185	5.96378e-09	LOCUS_024401-RA	46	87	0.528736	-0.919382	0.00113709	1	83	1.27473e-25	-3.21035	Cis*trans
LOCUS_012395-RA	63	20	83	3.15	1.65535	1.18975e-05	LOCUS_012395-RA	25	104	0.240385	-2.05658	7.30635e-12	38	84	1.98662e-06	-3.40437	Cis*trans
LOCUS_003742-RA	136	260	396	0.523077	-0.934905	3.43485e-09	LOCUS_003742-RA	531	31	17.129	4.09837	1.05717e-116	395	229	1.17838e-15	-3.83159	Cis*trans
LOCUS_009583-RA	298	61	359	4.88525	2.28843	3.81082e-37	LOCUS_009583-RA	77	427	0.180328	-2.47131	2.87864e-58	221	366	1.63557e-40	-5.65541	Cis*trans
LOCUS_021275-RA	9	34	43	0.264706	-1.91754	0.000616365	LOCUS_021275-RA	92	6	15.3333	3.9386	6.95686e-20	83	28	1.03137e-05	-7.55241	Cis*trans
LOCUS_007480-RA	24	1	24	24	4.58496	7.75695e-06	LOCUS_007480-RA	14	113	0.123894	-3.01282	1.96962e-19	10	112	1.18971e-14	-13.8137	Cis*trans
LOCUS_008391-RA	243	330	573	0.736364	-0.44151	0.00109375	LOCUS_008391-RA	242	362	0.668508	-0.580983	4.08249e-06	1	32	0.00529013	CIS
LOCUS_023054-RA	55	125	180	0.44	-1.18442	1.07832e-06	LOCUS_023054-RA	124	171	0.725146	-0.463656	0.0140648	69	46	0.00544992	CIS
LOCUS_003737-RA	195	507	702	0.384615	-1.37851	1.63537e-31	LOCUS_003737-RA	191	430	0.444186	-1.17076	4.12135e-21	4	77	0.00549826	CIS
LOCUS_026039-RA	13	120	133	0.108333	-3.20645	1.17401e-21	LOCUS_026039-RA	1	113	0.00884956	-6.82018	1.80585e-31	12	7	0.00554647	CIS
LOCUS_024109-RA	81	128	209	0.632812	-0.66015	0.00423118	LOCUS_024109-RA	93	216	0.430556	-1.21573	1.19869e-11	12	88	0.00570594	CIS
LOCUS_000343-RA	5	98	103	0.0510204	-4.29278	2.9738e-22	LOCUS_000343-RA	15	90	0.166667	-2.58496	2.21652e-13	10	8	0.00599666	CIS
LOCUS_014248-RA	426	266	692	1.6015	0.679427	9.0464e-09	LOCUS_014248-RA	518	282	1.83688	0.877257	4.66865e-16	92	16	0.00603142	CIS
LOCUS_008483-RA	111	515	626	0.215534	-2.21401	2.02206e-61	LOCUS_008483-RA	179	1223	0.146361	-2.77239	4.92556e-189	68	708	0.00605827	CIS
LOCUS_000508-RA	96	251	347	0.38247	-1.38658	4.883e-16	LOCUS_000508-RA	122	262	0.465649	-1.10269	4.53208e-12	26	11	0.00623223	CIS
LOCUS_012541-RA	23	9	32	2.55556	1.35364	0.045125	LOCUS_012541-RA	163	8	20.375	4.34873	2.20285e-37	140	1	0.00644436	CIS
LOCUS_010780-RA	695	946	1641	0.734672	-0.444827	4.60245e-09	LOCUS_010780-RA	366	270	1.35556	0.438884	0.000414031	329	676	0.00644557	CIS
LOCUS_002497-RA	56	133	189	0.421053	-1.24793	1.29778e-07	LOCUS_002497-RA	110	167	0.658683	-0.602345	0.0017014	54	34	0.006516	CIS
LOCUS_003452-RA	56	85	141	0.658824	-0.602036	0.0412363	LOCUS_003452-RA	14	74	0.189189	-2.4021	2.70463e-10	42	11	0.00694047	CIS
LOCUS_007205-RA	93	129	222	0.72093	-0.472068	0.0423145	LOCUS_007205-RA	63	134	0.470149	-1.08881	1.66776e-06	30	5	0.00745113	CIS
LOCUS_008184-RA	7	90	97	0.0777778	-3.6845	2.41993e-18	LOCUS_008184-RA	19	99	0.191919	-2.38143	2.07338e-13	12	9	0.00784309	CIS
LOCUS_010054-RA	115	242	357	0.475207	-1.07337	1.32808e-10	LOCUS_010054-RA	164	502	0.326693	-1.61399	2.11976e-39	49	260	0.00786314	CIS
LOCUS_003665-RA	15	244	259	0.0614754	-4.02385	7.77944e-53	LOCUS_003665-RA	3	226	0.0132743	-6.23522	1.64629e-61	12	18	0.008408	CIS
LOCUS_022900-RA	78	50	128	1.56	0.641546	0.0385243	LOCUS_022900-RA	183	64	2.85938	1.5157	1.26689e-13	105	14	0.00857489	CIS
LOCUS_011274-RA	1	107	108	0.00934579	-6.74147	1.43872e-29	LOCUS_011274-RA	13	139	0.0935252	-3.4185	1.1367e-26	12	32	0.00862828	CIS
LOCUS_000543-RA	32	143	175	0.223776	-2.15987	7.5366e-17	LOCUS_000543-RA	16	136	0.117647	-3.08746	8.025e-24	16	7	0.00866416	CIS
LOCUS_011341-RA	132	237	369	0.556962	-0.844349	3.01248e-07	LOCUS_011341-RA	63	195	0.323077	-1.63005	5.61844e-16	69	42	0.00895942	CIS
LOCUS_009925-RA	109	206	315	0.529126	-0.918316	2.99463e-07	LOCUS_009925-RA	77	32	2.40625	1.26679	5.67733e-05	32	174	0.00924759	CIS
LOCUS_004001-RA	2	461	463	0.00433839	-7.84862	1.04803e-132	LOCUS_004001-RA	27	858	0.0314685	-4.98995	4.9728e-213	25	397	0.00928184	CIS
LOCUS_015266-RA	177	330	507	0.536364	-0.898717	8.74513e-11	LOCUS_015266-RA	361	502	0.719124	-0.475689	5.99504e-06	184	172	0.0100289	CIS
LOCUS_028374-RA	300	433	733	0.692841	-0.529405	5.21159e-06	LOCUS_028374-RA	202	158	1.27848	0.354431	0.0398773	98	275	0.0103338	CIS
LOCUS_015201-RA	537	1	537	537	9.06878	1.71324e-157	LOCUS_015201-RA	547	5	109.4	6.77347	7.11638e-153	10	4	0.0104268	CIS
LOCUS_000439-RA	82	151	233	0.543046	-0.880853	3.32578e-05	LOCUS_000439-RA	123	168	0.732143	-0.449803	0.0182859	41	17	0.0106502	CIS
LOCUS_001737-RA	67	109	176	0.614679	-0.702095	0.00556324	LOCUS_001737-RA	52	6	8.66667	3.11548	1.56479e-09	15	103	0.0109454	CIS
LOCUS_016379-RA	572	377	949	1.51724	0.601451	2.00134e-09	LOCUS_016379-RA	897	494	1.81579	0.860597	2.46337e-26	325	117	0.011283	CIS
LOCUS_020867-RA	23	325	348	0.0707692	-3.82073	1.12557e-67	LOCUS_020867-RA	43	376	0.114362	-3.12832	6.69338e-66	20	51	0.0113863	CIS
LOCUS_011939-RA	52	124	176	0.419355	-1.25376	3.41799e-07	LOCUS_011939-RA	1	92	0.0108696	-6.52356	2.3974e-25	51	32	0.0120998	CIS
LOCUS_003890-RA	24	62	86	0.387097	-1.36923	0.000202411	LOCUS_003890-RA	36	62	0.580645	-0.784271	0.0206866	12	0	0.0124301	CIS
LOCUS_024441-RA	512	241	753	2.12448	1.08711	4.1676e-22	LOCUS_024441-RA	764	295	2.58983	1.37286	4.68785e-47	252	54	0.0135632	CIS
LOCUS_027310-RA	95	233	328	0.407725	-1.29433	1.66226e-13	LOCUS_027310-RA	1	325	0.00307692	-8.3443	2.98444e-94	94	92	0.0137225	CIS
LOCUS_011158-RA	221	137	358	1.61314	0.68987	4.71908e-05	LOCUS_011158-RA	225	160	1.40625	0.491853	0.00242237	4	23	0.0165921	CIS
LOCUS_004404-RA	215	140	355	1.53571	0.61891	0.000310602	LOCUS_004404-RA	335	166	2.01807	1.01298	2.37179e-13	120	26	0.0171764	CIS
LOCUS_011662-RA	162	63	225	2.57143	1.36257	2.52775e-10	LOCUS_011662-RA	221	132	1.67424	0.743508	8.22671e-06	59	69	0.0181273	CIS
LOCUS_007246-RA	95	28	123	3.39286	1.7625	7.30225e-09	LOCUS_007246-RA	10	29	0.344828	-1.53605	0.00692328	85	1	0.0181923	CIS
LOCUS_024107-RA	41	94	135	0.43617	-1.19704	2.7179e-05	LOCUS_024107-RA	52	221	0.235294	-2.08746	7.00804e-25	11	127	0.018512	CIS
LOCUS_012239-RA	20	51	71	0.392157	-1.3505	0.00104367	LOCUS_012239-RA	8	51	0.156863	-2.67243	3.93371e-08	12	0	0.0187067	CIS
LOCUS_020175-RA	78	20	98	3.9	1.96347	1.96439e-08	LOCUS_020175-RA	107	58	1.84483	0.883486	0.000432859	29	38	0.0195147	CIS
LOCUS_003952-RA	33	65	98	0.507692	-0.977974	0.00473802	LOCUS_003952-RA	34	14	2.42857	1.28011	0.0108725	1	51	0.0195405	CIS
LOCUS_001747-RA	33	119	152	0.277311	-1.85042	1.17853e-11	LOCUS_001747-RA	60	101	0.594059	-0.751321	0.00336123	27	18	0.0200282	CIS
LOCUS_013796-RA	40	75	115	0.533333	-0.906891	0.00425306	LOCUS_013796-RA	7	65	0.107692	-3.21501	4.31275e-12	33	10	0.0201592	CIS
LOCUS_008885-RA	136	216	352	0.62963	-0.667425	9.93579e-05	LOCUS_008885-RA	150	216	0.694444	-0.526069	0.00153268	14	0	0.0207749	CIS
LOCUS_004440-RA	67	157	224	0.426752	-1.22853	1.16782e-08	LOCUS_004440-RA	96	144	0.666667	-0.584963	0.00495138	29	13	0.0215633	CIS
LOCUS_018046-RA	317	464	781	0.68319	-0.549642	9.17165e-07	LOCUS_018046-RA	314	503	0.624254	-0.679794	2.11496e-10	3	39	0.0215837	CIS
LOCUS_020150-RA	34	108	142	0.314815	-1.66742	2.68009e-09	LOCUS_020150-RA	96	164	0.585366	-0.77259	8.3751e-05	62	56	0.0223607	CIS
LOCUS_015965-RA	3	20	23	0.15	-2.73697	0.00161286	LOCUS_015965-RA	37	7	5.28571	2.4021	1.66586e-05	34	13	0.0223696	CIS
LOCUS_001115-RA	162	87	249	1.86207	0.896907	1.13889e-05	LOCUS_001115-RA	251	76	3.30263	1.72362	5.93932e-22	89	11	0.0241291	CIS
LOCUS_000562-RA	445	640	1085	0.695312	-0.524267	2.3817e-08	LOCUS_000562-RA	305	537	0.56797	-0.816113	8.44576e-15	140	103	0.0245797	CIS
LOCUS_018324-RA	262	127	389	2.06299	1.04474	5.81169e-11	LOCUS_018324-RA	288	83	3.46988	1.79489	1.69834e-26	26	44	0.0255703	CIS
LOCUS_025962-RA	42	16	58	2.625	1.39232	0.00272736	LOCUS_025962-RA	28	53	0.528302	-0.920566	0.0140244	14	37	0.026003	CIS
LOCUS_014459-RA	40	65	105	0.615385	-0.70044	0.0425493	LOCUS_014459-RA	3	55	0.0545455	-4.1964	1.44865e-12	37	10	0.0290496	CIS
LOCUS_017993-RA	182	239	421	0.761506	-0.393072	0.0162967	LOCUS_017993-RA	299	173	1.72832	0.789373	3.14647e-08	117	66	0.0296139	CIS
LOCUS_004087-RA	134	232	366	0.577586	-0.791892	1.85069e-06	LOCUS_004087-RA	8	134	0.0597015	-4.06609	1.93536e-29	126	98	0.0298437	CIS
LOCUS_001127-RA	162	325	487	0.498462	-1.00445	1.24599e-12	LOCUS_001127-RA	208	353	0.589235	-0.763085	4.6522e-09	46	28	0.0316708	CIS
LOCUS_014904-RA	106	306	412	0.346405	-1.52947	2.26248e-22	LOCUS_014904-RA	153	262	0.583969	-0.776035	3.80773e-07	47	44	0.0317315	CIS
LOCUS_002637-RA	10124	29	10153	349.103	8.44751	0	LOCUS_002637-RA	44357	57	778.193	9.60398	2.08495702545006e-321	34233	28	0.0320894	CIS
LOCUS_018627-RA	36	18	54	2	1	0.044802	LOCUS_018627-RA	190	29	6.55172	2.71187	5.0182e-29	154	11	0.0321644	CIS
LOCUS_010925-RA	214	462	676	0.463203	-1.11028	1.11004e-20	LOCUS_010925-RA	81	316	0.256329	-1.96393	1.21376e-32	133	146	0.0332471	CIS
LOCUS_007605-RA	8	78	86	0.102564	-3.2854	1.69805e-14	LOCUS_007605-RA	2	78	0.025641	-5.2854	5.28503e-20	6	0	0.0334636	CIS
LOCUS_015897-RA	140	282	422	0.496454	-1.01027	3.69708e-11	LOCUS_015897-RA	208	334	0.622754	-0.683265	2.73691e-07	68	52	0.0339233	CIS
LOCUS_016465-RA	84	55	139	1.52727	0.610958	0.0395781	LOCUS_016465-RA	192	73	2.63014	1.39514	1.06243e-12	108	18	0.0343081	CIS
LOCUS_007544-RA	81	135	216	0.6	-0.736966	0.00100556	LOCUS_007544-RA	90	208	0.432692	-1.20859	3.73028e-11	9	73	0.034352	CIS
LOCUS_006162-RA	21	57	78	0.368421	-1.44057	0.000220168	LOCUS_006162-RA	8	56	0.142857	-2.80735	2.7e-09	13	1	0.0347874	CIS
LOCUS_018523-RA	215	319	534	0.673981	-0.56922	3.54962e-05	LOCUS_018523-RA	143	97	1.47423	0.559958	0.00731728	72	222	0.0352458	CIS
LOCUS_018956-RA	93	133	226	0.699248	-0.516124	0.0231034	LOCUS_018956-RA	59	142	0.415493	-1.2671	1.99051e-08	34	9	0.035419	CIS
LOCUS_004004-RA	97	743	840	0.130552	-2.93731	4.91998e-122	LOCUS_004004-RA	190	402	0.472637	-1.0812	1.60054e-17	93	341	0.0355049	CIS
LOCUS_001084-RA	71	111	182	0.63964	-0.644669	0.0102096	LOCUS_001084-RA	33	123	0.268293	-1.89812	1.35015e-12	38	12	0.0371456	CIS
LOCUS_010408-RA	36	106	142	0.339623	-1.558	2.29139e-08	LOCUS_010408-RA	67	422	0.158768	-2.65501	1.97781e-62	31	316	0.0379793	CIS
LOCUS_011249-RA	98	238	336	0.411765	-1.28011	1.46839e-13	LOCUS_011249-RA	190	144	1.31944	0.399931	0.0247528	92	94	0.0390451	CIS
LOCUS_014886-RA	94	160	254	0.5875	-0.767339	0.000167043	LOCUS_014886-RA	89	215	0.413953	-1.27246	2.19798e-12	5	55	0.0391186	CIS
LOCUS_019392-RA	115	62	177	1.85484	0.891294	0.000316574	LOCUS_019392-RA	277	89	3.11236	1.63801	1.57648e-22	162	27	0.0402987	CIS
LOCUS_000731-RA	75	196	271	0.382653	-1.38589	1.19769e-12	LOCUS_000731-RA	167	293	0.569966	-0.811053	2.02202e-08	92	97	0.0423447	CIS
LOCUS_005699-RA	141	9	150	15.6667	3.96963	2.73197e-30	LOCUS_005699-RA	223	39	5.71795	2.5155	2.72515e-31	82	30	0.0442819	CIS
LOCUS_010753-RA	52	149	201	0.348993	-1.51873	4.23214e-11	LOCUS_010753-RA	13	120	0.108333	-3.20645	8.00588e-22	39	29	0.046245	CIS
LOCUS_021914-RA	52	93	145	0.55914	-0.838719	0.00264596	LOCUS_021914-RA	76	241	0.315353	-1.66496	3.83555e-20	24	148	0.047867	CIS
LOCUS_026169-RA	59	113	172	0.522124	-0.937536	0.000186203	LOCUS_026169-RA	85	276	0.307971	-1.69913	1.31435e-23	26	163	0.048039	CIS
LOCUS_000546-RA	359	231	590	1.55411	0.636091	8.73281e-07	LOCUS_000546-RA	644	327	1.96942	0.97777	1.63911e-23	285	96	0.0483421	CIS
LOCUS_022624-RA	278	171	449	1.62573	0.701089	2.68011e-06	LOCUS_022624-RA	629	546	1.15201	0.204159	0.0295991	351	375	0.0491371	CIS
LOCUS_008001-RA	62	36	98	1.72222	0.784271	0.0271123	LOCUS_008001-RA	56	8	7	2.80735	2.7e-09	6	28	0.0502317	CIS
LOCUS_008606-RA	363	278	641	1.30576	0.384885	0.00281633	LOCUS_008606-RA	338	220	1.53636	0.61952	2.35154e-06	25	58	0.0507861	CIS
LOCUS_005103-RA	124	193	317	0.642487	-0.638261	0.000468532	LOCUS_005103-RA	182	403	0.451613	-1.14684	3.13746e-19	58	210	0.0530165	CIS
LOCUS_014864-RA	164	33	197	4.9697	2.31316	6.74526e-21	LOCUS_014864-RA	255	90	2.83333	1.5025	1.90687e-18	91	57	0.0549593	CIS
LOCUS_006155-RA	50	81	131	0.617284	-0.695994	0.0213186	LOCUS_006155-RA	47	129	0.364341	-1.45664	2.43735e-09	3	48	0.0569455	CIS
LOCUS_026011-RA	203	97	300	2.09278	1.06542	6.53525e-09	LOCUS_026011-RA	357	122	2.92623	1.54904	1.19785e-26	154	25	0.0578235	CIS
LOCUS_009996-RA	29	88	117	0.329545	-1.60145	2.57156e-07	LOCUS_009996-RA	8	79	0.101266	-3.30378	6.28515e-15	21	9	0.0578932	CIS
LOCUS_014358-RA	1109	384	1493	2.88802	1.53008	8.39136e-80	LOCUS_014358-RA	465	248	1.875	0.906891	2.73619e-15	644	136	0.0587275	CIS
LOCUS_009288-RA	14	44	58	0.318182	-1.65208	0.000379568	LOCUS_009288-RA	2	43	0.0465116	-4.42626	3.10835e-10	12	1	0.0603263	CIS
LOCUS_018816-RA	185	428	613	0.432243	-1.21009	6.23868e-22	LOCUS_018816-RA	5	199	0.0251256	-5.3147	6.63859e-51	180	229	0.0609534	CIS
LOCUS_009484-RA	69	139	208	0.496403	-1.01042	6.97003e-06	LOCUS_009484-RA	147	196	0.75	-0.415037	0.0177568	78	57	0.0611803	CIS
LOCUS_026731-RA	207	418	625	0.495215	-1.01387	2.7387e-16	LOCUS_026731-RA	117	71	1.64789	0.720618	0.00220294	90	347	0.0645325	CIS
LOCUS_009858-RA	532	169	701	3.14793	1.6544	4.59335e-43	LOCUS_009858-RA	619	234	2.6453	1.40343	1.59036e-39	87	65	0.0648971	CIS
LOCUS_012203-RA	2229	2394	4623	0.931078	-0.103027	0.0368985	LOCUS_012203-RA	3204	1578	2.03042	1.02178	1.41575e-122	975	816	0.0658554	CIS
LOCUS_008116-RA	76	37	113	2.05405	1.03847	0.00106387	LOCUS_008116-RA	121	38	3.18421	1.67094	1.49923e-10	45	1	0.0661749	CIS
LOCUS_009230-RA	83	45	128	1.84444	0.883186	0.00309625	LOCUS_009230-RA	255	72	3.54167	1.82443	4.70525e-24	172	27	0.0694871	CIS
LOCUS_006673-RA	240	440	680	0.545455	-0.874469	1.58211e-13	LOCUS_006673-RA	316	169	1.86982	0.902901	1.30615e-10	76	271	0.0706151	CIS
LOCUS_003710-RA	43	77	120	0.558442	-0.840522	0.00698297	LOCUS_003710-RA	87	59	1.47458	0.5603	0.0425	44	18	0.0727373	CIS
LOCUS_008607-RA	54	247	301	0.218623	-2.19348	2.51638e-29	LOCUS_008607-RA	44	438	0.100457	-3.31536	5.17032e-81	10	191	0.074434	CIS
LOCUS_016608-RA	34	73	107	0.465753	-1.10236	0.000733838	LOCUS_016608-RA	13	78	0.166667	-2.58496	1.11093e-11	21	5	0.0769332	CIS
LOCUS_007235-RA	120	257	377	0.466926	-1.09873	1.27753e-11	LOCUS_007235-RA	181	306	0.591503	-0.757542	6.85566e-08	61	49	0.0815757	CIS
LOCUS_006748-RA	111	75	186	1.48	0.565597	0.0247258	LOCUS_006748-RA	142	76	1.86842	0.90182	2.81312e-05	31	1	0.0824297	CIS
LOCUS_004103-RA	221	342	563	0.646199	-0.62995	2.08072e-06	LOCUS_004103-RA	95	246	0.386179	-1.37266	1.12888e-15	126	96	0.0841355	CIS
LOCUS_020258-RA	86	19	105	4.52632	2.17834	1.89332e-10	LOCUS_020258-RA	83	30	2.76667	1.46815	2.23148e-06	3	11	0.0867089	CIS
LOCUS_028122-RA	290	76	366	3.81579	1.93198	3.04676e-29	LOCUS_028122-RA	258	46	5.6087	2.48767	1.18664e-35	32	30	0.0889017	CIS
LOCUS_017952-RA	47	106	153	0.443396	-1.17333	1.02551e-05	LOCUS_017952-RA	104	67	1.55224	0.634351	0.011298	57	39	0.0901948	CIS
LOCUS_023599-RA	33	78	111	0.423077	-1.24101	9.80619e-05	LOCUS_023599-RA	52	83	0.626506	-0.6746	0.0179136	19	5	0.0929807	CIS
LOCUS_013515-RA	51	102	153	0.5	-1	0.000182298	LOCUS_013515-RA	32	106	0.301887	-1.72792	9.43705e-10	19	4	0.0944556	CIS
LOCUS_030164-RA	90	325	415	0.276923	-1.85244	6.13475e-31	LOCUS_030164-RA	61	353	0.172805	-2.53279	1.3332e-49	29	28	0.0952425	CIS
LOCUS_021583-RA	89	34	123	2.61765	1.38827	3.88529e-06	LOCUS_021583-RA	95	15	6.33333	2.66297	1.56373e-14	6	19	0.0988432	CIS
LOCUS_018316-RA	20	61	81	0.327869	-1.60881	2.63136e-05	LOCUS_018316-RA	31	60	0.516667	-0.952694	0.00642658	11	1	0.100963	CIS
LOCUS_017719-RA	18	56	74	0.321429	-1.63743	4.92322e-05	LOCUS_017719-RA	29	55	0.527273	-0.923379	0.0118378	11	1	0.103247	CIS
LOCUS_011555-RA	50	163	213	0.306748	-1.70487	3.90197e-14	LOCUS_011555-RA	122	251	0.486056	-1.04081	1.19204e-10	72	88	0.104234	CIS
LOCUS_019311-RA	274	205	479	1.33659	0.418552	0.00543518	LOCUS_019311-RA	349	223	1.56502	0.646183	5.88983e-07	75	18	0.111256	CIS
LOCUS_005061-RA	30	4	34	7.5	2.90689	2.8438e-05	LOCUS_005061-RA	30	11	2.72727	1.44746	0.00870514	0	7	0.114316	CIS
LOCUS_026038-RA	17	152	169	0.111842	-3.16046	5.38007e-27	LOCUS_026038-RA	25	148	0.168919	-2.5656	1.99355e-21	8	4	0.118103	CIS
LOCUS_000230-RA	267	347	614	0.769452	-0.378096	0.0042518	LOCUS_000230-RA	149	273	0.545788	-0.873589	7.60133e-09	118	74	0.12157	CIS
LOCUS_019818-RA	67	248	315	0.270161	-1.88811	2.51613e-24	LOCUS_019818-RA	39	221	0.176471	-2.5025	7.7307e-31	28	27	0.12221	CIS
LOCUS_011155-RA	170	1612	1782	0.105459	-3.24525	3.09001e-292	LOCUS_011155-RA	171	1465	0.116724	-3.09883	6.89948e-254	1	147	0.122367	CIS
LOCUS_020686-RA	648	764	1412	0.848168	-0.237579	0.00633241	LOCUS_020686-RA	315	192	1.64062	0.714246	2.08806e-07	333	572	0.125972	CIS
LOCUS_013444-RA	40	165	205	0.242424	-2.04439	4.30216e-18	LOCUS_013444-RA	39	243	0.160494	-2.63941	6.76799e-36	1	78	0.12754	CIS
LOCUS_007580-RA	71	45	116	1.57778	0.657894	0.0448704	LOCUS_007580-RA	133	52	2.55769	1.35484	1.03724e-08	62	7	0.140768	CIS
LOCUS_011077-RA	8	144	152	0.0555556	-4.16993	5.1234e-32	LOCUS_011077-RA	8	576	0.0138889	-6.16993	1.32237e-156	0	432	0.142227	CIS
LOCUS_007144-RA	11	65	76	0.169231	-2.56294	1.39423e-09	LOCUS_007144-RA	24	72	0.333333	-1.58496	3.35396e-06	13	7	0.143638	CIS
LOCUS_025726-RA	43	633	676	0.0679305	-3.8798	1.67969e-133	LOCUS_025726-RA	37	184	0.201087	-2.31411	1.42274e-23	6	449	0.14624	CIS
LOCUS_003155-RA	110	152	262	0.723684	-0.466568	0.0271113	LOCUS_003155-RA	17	101	0.168317	-2.57075	7.50821e-15	93	51	0.14878	CIS
LOCUS_000058-RA	269	119	388	2.2605	1.17664	1.92151e-13	LOCUS_000058-RA	287	88	3.26136	1.70548	1.21249e-24	18	31	0.149032	CIS
LOCUS_029545-RA	16	166	182	0.0963855	-3.37504	2.9071e-31	LOCUS_029545-RA	37	123	0.300813	-1.73306	3.14884e-11	21	43	0.149851	CIS
LOCUS_001768-RA	2	52	54	0.0384615	-4.70044	1.61249e-12	LOCUS_001768-RA	12	63	0.190476	-2.39232	7.84857e-09	10	11	0.155414	CIS
LOCUS_022373-RA	57	105	162	0.542857	-0.881356	0.000716197	LOCUS_022373-RA	80	111	0.720721	-0.472488	0.0495374	23	6	0.156825	CIS
LOCUS_007451-RA	71	128	199	0.554688	-0.850253	0.000254049	LOCUS_007451-RA	82	209	0.392344	-1.34981	3.98837e-13	11	81	0.159067	CIS
LOCUS_007798-RA	658	566	1224	1.16254	0.217286	0.0229609	LOCUS_007798-RA	436	676	0.64497	-0.632695	3.90916e-12	222	110	0.160903	CIS
LOCUS_021996-RA	76	31	107	2.45161	1.29373	6.92635e-05	LOCUS_021996-RA	70	12	5.83333	2.54432	2.19822e-10	6	19	0.168664	CIS
LOCUS_005618-RA	29	71	100	0.408451	-1.29177	0.000132524	LOCUS_005618-RA	30	122	0.245902	-2.02385	1.57882e-13	1	51	0.169392	CIS
LOCUS_015062-RA	67	147	214	0.455782	-1.13358	2.80688e-07	LOCUS_015062-RA	42	136	0.308824	-1.69515	5.57692e-12	25	11	0.175488	CIS
LOCUS_004320-RA	45	247	292	0.182186	-2.45651	1.58053e-33	LOCUS_004320-RA	38	248	0.153226	-2.70627	1.25013e-37	7	1	0.177048	CIS
LOCUS_001660-RA	35	60	95	0.583333	-0.777608	0.0317597	LOCUS_001660-RA	37	103	0.359223	-1.47705	9.09583e-08	2	43	0.177981	CIS
LOCUS_014507-RA	70	133	203	0.526316	-0.925999	5.1379e-05	LOCUS_014507-RA	36	117	0.307692	-1.70044	1.84063e-10	34	16	0.178292	CIS
LOCUS_013690-RA	62	113	175	0.548673	-0.865983	0.000522265	LOCUS_013690-RA	133	68	1.95588	0.96782	1.67073e-05	71	45	0.180114	CIS
LOCUS_000782-RA	73	423	496	0.172577	-2.53469	2.69367e-59	LOCUS_000782-RA	128	292	0.438356	-1.18982	5.84561e-15	55	131	0.181164	CIS
LOCUS_014536-RA	74	6	80	12.3333	3.62449	6.13225e-15	LOCUS_014536-RA	63	17	3.70588	1.88982	8.43563e-07	11	11	0.18374	CIS
LOCUS_011276-RA	74	124	198	0.596774	-0.744743	0.00154779	LOCUS_011276-RA	84	53	1.58491	0.664397	0.0188702	10	71	0.184623	CIS
LOCUS_002888-RA	123	39	162	3.15385	1.65711	2.01686e-10	LOCUS_002888-RA	171	39	4.38462	2.13245	6.43266e-20	48	0	0.189321	CIS
LOCUS_021303-RA	19	69	88	0.275362	-1.8606	4.59567e-07	LOCUS_021303-RA	3	76	0.0394737	-4.66297	2.47481e-18	16	7	0.208616	CIS
LOCUS_014269-RA	111	234	345	0.474359	-1.07595	2.58653e-10	LOCUS_014269-RA	131	241	0.543568	-0.879466	5.39123e-08	20	7	0.209878	CIS
LOCUS_013198-RA	54	121	175	0.446281	-1.16398	2.37748e-06	LOCUS_013198-RA	135	190	0.710526	-0.49304	0.00560655	81	69	0.219233	CIS
LOCUS_016494-RA	286	1029	1315	0.27794	-1.84716	1.0753e-96	LOCUS_016494-RA	265	1219	0.217391	-2.20163	3.89438e-144	21	190	0.220375	CIS
LOCUS_023286-RA	75	123	198	0.609756	-0.713696	0.00253153	LOCUS_023286-RA	5	164	0.0304878	-5.03562	6.77779e-41	70	41	0.222784	CIS
LOCUS_006153-RA	59	26	85	2.26923	1.1822	0.00148667	LOCUS_006153-RA	106	25	4.24	2.08406	2.864e-12	47	1	0.223453	CIS
LOCUS_013417-RA	65	159	224	0.408805	-1.29052	2.16625e-09	LOCUS_013417-RA	47	299	0.157191	-2.66941	1.32231e-44	18	140	0.223995	CIS
LOCUS_020858-RA	12	30	42	0.4	-1.32193	0.0199778	LOCUS_020858-RA	51	15	3.4	1.76553	3.05978e-05	39	15	0.231291	CIS
LOCUS_004425-RA	98	67	165	1.46269	0.548621	0.0435912	LOCUS_004425-RA	136	70	1.94286	0.95818	1.56791e-05	38	3	0.232557	CIS
LOCUS_002916-RA	43	15	58	2.86667	1.51937	0.00105552	LOCUS_002916-RA	43	24	1.79167	0.841302	0.0456419	0	9	0.234941	CIS
LOCUS_013187-RA	11	56	67	0.196429	-2.34792	1.33413e-07	LOCUS_013187-RA	3	57	0.0526316	-4.24793	4.14915e-13	8	1	0.237284	CIS
LOCUS_013093-RA	71	41	112	1.73171	0.792195	0.0154049	LOCUS_013093-RA	99	41	2.41463	1.2718	3.56421e-06	28	0	0.247961	CIS
LOCUS_013022-RA	520	431	951	1.2065	0.270824	0.0116213	LOCUS_013022-RA	382	488	0.782787	-0.353309	0.000886047	138	57	0.253135	CIS
LOCUS_003293-RA	231	1	232	231	7.85175	3.67012e-66	LOCUS_003293-RA	211	6	35.1667	5.13614	4.08093e-53	20	5	0.254245	CIS
LOCUS_005019-RA	33	96	129	0.34375	-1.54057	1.57549e-07	LOCUS_005019-RA	9	110	0.0818182	-3.61143	3.50598e-22	24	14	0.254378	CIS
LOCUS_014538-RA	9	94	103	0.0957447	-3.38466	7.43125e-18	LOCUS_014538-RA	1	89	0.011236	-6.47573	1.78632e-24	8	5	0.255556	CIS
LOCUS_007488-RA	210	832	1042	0.252404	-1.98619	3.53185e-86	LOCUS_007488-RA	118	637	0.185243	-2.43251	3.98704e-85	92	195	0.257356	CIS
LOCUS_006680-RA	27	83	110	0.325301	-1.62015	4.85485e-07	LOCUS_006680-RA	30	167	0.179641	-2.47681	3.47968e-23	3	84	0.263368	CIS
LOCUS_005776-RA	139	235	374	0.591489	-0.757576	4.10449e-06	LOCUS_005776-RA	63	289	0.217993	-2.19765	1.91827e-34	76	54	0.263887	CIS
LOCUS_020876-RA	32	96	128	0.333333	-1.58496	8.19809e-08	LOCUS_020876-RA	21	94	0.223404	-2.16227	1.89658e-11	11	2	0.279848	CIS
LOCUS_023656-RA	44	77	121	0.571429	-0.807355	0.00950696	LOCUS_023656-RA	44	103	0.427184	-1.22707	4.28896e-06	0	26	0.284682	CIS
LOCUS_016883-RA	412	82	494	5.02439	2.32895	2.65175e-52	LOCUS_016883-RA	280	22	12.7273	3.66985	1.29035e-56	132	60	0.291946	CIS
LOCUS_009709-RA	504	1085	1589	0.464516	-1.1062	1.7917e-47	LOCUS_009709-RA	264	333	0.792793	-0.334984	0.0105658	240	752	0.299613	CIS
LOCUS_006737-RA	21	108	129	0.194444	-2.36257	2.92364e-14	LOCUS_006737-RA	7	118	0.059322	-4.07529	5.16864e-26	14	10	0.30392	CIS
LOCUS_024575-RA	19	43	62	0.44186	-1.17834	0.00879364	LOCUS_024575-RA	8	182	0.043956	-4.50779	1.16095e-42	11	139	0.307451	CIS
LOCUS_003819-RA	14	83	97	0.168675	-2.56768	4.00483e-12	LOCUS_003819-RA	53	138	0.384058	-1.3806	3.0807e-09	39	55	0.320558	CIS
LOCUS_001295-RA	113	80	193	1.4125	0.498251	0.0469308	LOCUS_001295-RA	181	67	2.70149	1.43376	1.73438e-12	68	13	0.321164	CIS
LOCUS_020954-RA	58	106	164	0.54717	-0.869939	0.000783002	LOCUS_020954-RA	46	21	2.19048	1.13124	0.00634145	12	85	0.324753	CIS
LOCUS_006590-RA	389	91	480	4.27473	2.09583	2.22885e-43	LOCUS_006590-RA	781	50	15.62	3.96532	1.56056e-167	392	41	0.351203	CIS
LOCUS_016406-RA	172	13	185	13.2308	3.72583	3.59935e-35	LOCUS_016406-RA	172	9	19.1111	4.25634	6.9023e-39	0	4	0.352646	CIS
LOCUS_002369-RA	120	18	138	6.66667	2.73697	1.51035e-18	LOCUS_002369-RA	234	74	3.16216	1.66091	1.60526e-19	114	56	0.373744	CIS
LOCUS_009355-RA	199	288	487	0.690972	-0.5333	0.000251328	LOCUS_009355-RA	162	273	0.593407	-0.752907	4.43818e-07	37	15	0.377796	CIS
LOCUS_013804-RA	235	89	324	2.64045	1.40078	2.8328e-15	LOCUS_013804-RA	378	201	1.8806	0.911191	1.09125e-12	143	112	0.378508	CIS
LOCUS_023559-RA	260	165	425	1.57576	0.656046	2.21157e-05	LOCUS_023559-RA	214	159	1.34591	0.428584	0.01014	46	6	0.381884	CIS
LOCUS_004983-RA	134	92	226	1.45652	0.542527	0.0162494	LOCUS_004983-RA	190	101	1.88119	0.911644	7.57968e-07	56	9	0.383349	CIS
LOCUS_023203-RA	56	21	77	2.66667	1.41504	0.00031388	LOCUS_023203-RA	140	25	5.6	2.48543	1.30319e-19	84	4	0.388795	CIS
LOCUS_011975-RA	258	38	296	6.78947	2.7633	7.1936e-40	LOCUS_011975-RA	273	25	10.92	3.4489	2.14594e-52	15	13	0.395947	CIS
LOCUS_000792-RA	23	103	126	0.223301	-2.16294	2.66933e-12	LOCUS_000792-RA	4	87	0.045977	-4.44294	2.28382e-20	19	16	0.396423	CIS
LOCUS_009525-RA	17	60	77	0.283333	-1.81943	4.59839e-06	LOCUS_009525-RA	14	162	0.0864198	-3.5325	7.01978e-32	3	102	0.402963	CIS
LOCUS_005777-RA	37	138	175	0.268116	-1.89907	7.11708e-14	LOCUS_005777-RA	9	111	0.0810811	-3.62449	1.9142e-22	28	27	0.411219	CIS
LOCUS_001313-RA	44	12	56	3.66667	1.87447	8.89719e-05	LOCUS_001313-RA	20	47	0.425532	-1.23266	0.00289613	24	35	0.416915	CIS
LOCUS_003327-RA	86	120	206	0.716667	-0.480626	0.0474806	LOCUS_003327-RA	144	93	1.54839	0.630766	0.00250057	58	27	0.42587	CIS
LOCUS_017812-RA	64	104	168	0.615385	-0.70044	0.00715959	LOCUS_017812-RA	13	78	0.166667	-2.58496	1.11093e-11	51	26	0.427462	CIS
LOCUS_014304-RA	221	165	386	1.33939	0.42158	0.0134213	LOCUS_014304-RA	302	187	1.61497	0.69151	8.35724e-07	81	22	0.442556	CIS
LOCUS_012420-RA	153	345	498	0.443478	-1.17306	5.62958e-17	LOCUS_012420-RA	129	208	0.620192	-0.689212	5.77655e-05	24	137	0.451608	CIS
LOCUS_015047-RA	711	316	1027	2.25	1.16993	3.4352e-34	LOCUS_015047-RA	467	374	1.24866	0.320384	0.00328008	244	58	0.463517	CIS
LOCUS_011447-RA	16	45	61	0.355556	-1.49185	0.000922098	LOCUS_011447-RA	4	43	0.0930233	-3.42626	1.2635e-08	12	2	0.469131	CIS
LOCUS_002625-RA	300	370	670	0.810811	-0.302563	0.0193619	LOCUS_002625-RA	51	183	0.278689	-1.84327	1.06287e-17	249	187	0.481144	CIS
LOCUS_003502-RA	32	94	126	0.340426	-1.55459	1.78197e-07	LOCUS_003502-RA	11	106	0.103774	-3.26849	1.12916e-19	21	12	0.489395	CIS
LOCUS_005839-RA	426	81	507	5.25926	2.39486	6.53026e-56	LOCUS_005839-RA	740	104	7.11538	2.83094	4.68676e-117	314	23	0.491938	CIS
LOCUS_011938-RA	80	114	194	0.701754	-0.510962	0.0402982	LOCUS_011938-RA	15	147	0.102041	-3.29278	2.86424e-27	65	33	0.504593	CIS
LOCUS_022374-RA	717	813	1530	0.881919	-0.181282	0.0354266	LOCUS_022374-RA	776	685	1.13285	0.179953	0.0325644	59	128	0.509088	CIS
LOCUS_004466-RA	183	323	506	0.566563	-0.819691	3.71532e-09	LOCUS_004466-RA	181	356	0.508427	-0.975888	2.40645e-13	2	33	0.531101	CIS
LOCUS_017548-RA	133	67	200	1.98507	0.989193	1.68564e-05	LOCUS_017548-RA	152	101	1.50495	0.589716	0.00351772	19	34	0.533953	CIS
LOCUS_018665-RA	432	112	544	3.85714	1.94753	8.99939e-44	LOCUS_018665-RA	491	111	4.42342	2.14516	1.96068e-56	59	1	0.537319	CIS
LOCUS_004949-RA	1178	1044	2222	1.12835	0.174218	0.0127563	LOCUS_004949-RA	1468	1213	1.21022	0.275272	3.17411e-06	290	169	0.537532	CIS
LOCUS_018540-RA	2	76	78	0.0263158	-5.24793	2.90308e-19	LOCUS_018540-RA	15	112	0.133929	-2.90046	1.45009e-18	13	36	0.545948	CIS
LOCUS_006510-RA	73	42	115	1.7381	0.797507	0.0131065	LOCUS_006510-RA	149	52	2.86538	1.51873	2.83376e-11	76	10	0.558834	CIS
LOCUS_002499-RA	36	71	107	0.507042	-0.979822	0.00288526	LOCUS_002499-RA	5	85	0.0588235	-4.08746	6.99478e-19	31	14	0.59298	CIS
LOCUS_010773-RA	34	104	138	0.326923	-1.61298	1.34051e-08	LOCUS_010773-RA	30	185	0.162162	-2.62449	2.66163e-27	4	81	0.597208	CIS
LOCUS_011906-RA	42	109	151	0.385321	-1.37587	2.84995e-07	LOCUS_011906-RA	93	153	0.607843	-0.718229	0.000405722	51	44	0.600959	CIS
LOCUS_015550-RA	371	740	1111	0.501351	-0.996106	1.50686e-27	LOCUS_015550-RA	254	363	0.699725	-0.515141	3.90807e-05	117	377	0.615231	CIS
LOCUS_018560-RA	360	450	810	0.8	-0.321928	0.00513736	LOCUS_018560-RA	136	278	0.489209	-1.03148	1.53217e-11	224	172	0.639733	CIS
LOCUS_023629-RA	60	103	163	0.582524	-0.77961	0.00294735	LOCUS_023629-RA	154	38	4.05263	2.01886	7.75283e-17	94	65	0.667629	CIS
LOCUS_009511-RA	24	109	133	0.220183	-2.18322	3.94289e-13	LOCUS_009511-RA	64	164	0.390244	-1.35755	1.44809e-10	40	55	0.688207	CIS
LOCUS_011046-RA	94	26	120	3.61538	1.85415	2.36875e-09	LOCUS_011046-RA	47	26	1.80769	0.854149	0.0327423	47	0	0.709529	CIS
LOCUS_019008-RA	108	201	309	0.537313	-0.896164	7.72482e-07	LOCUS_019008-RA	130	311	0.418006	-1.2584	2.93455e-17	22	110	0.721588	CIS
LOCUS_025943-RA	30	11	41	2.72727	1.44746	0.0116734	LOCUS_025943-RA	94	10	9.4	3.23266	2.4675e-17	64	1	0.727163	CIS
LOCUS_010168-RA	90	156	246	0.576923	-0.793549	0.000127193	LOCUS_010168-RA	128	176	0.727273	-0.459432	0.0134318	38	20	0.728256	CIS
LOCUS_009278-RA	6	25	31	0.24	-2.05889	0.0027718	LOCUS_009278-RA	6	129	0.0465116	-4.42626	5.53524e-30	0	104	0.735219	CIS
LOCUS_003310-RA	7	48	55	0.145833	-2.77761	8.34929e-08	LOCUS_003310-RA	25	65	0.384615	-1.37851	8.40902e-05	18	17	0.736741	CIS
LOCUS_007324-RA	78	167	245	0.467066	-1.0983	8.40399e-08	LOCUS_007324-RA	9	105	0.0857143	-3.54432	7.0609e-21	69	62	0.75199	CIS
LOCUS_000760-RA	210	93	303	2.25806	1.17509	1.25403e-10	LOCUS_000760-RA	210	85	2.47059	1.30485	1.46194e-12	0	8	0.763956	CIS
LOCUS_006092-RA	182	477	659	0.381551	-1.39005	4.63502e-30	LOCUS_006092-RA	274	604	0.453642	-1.14037	3.75331e-28	92	127	0.76406	CIS
LOCUS_010034-RA	85	53	138	1.60377	0.68147	0.0203287	LOCUS_010034-RA	66	95	0.694737	-0.525461	0.045505	19	42	0.771688	CIS
LOCUS_028845-RA	400	477	877	0.838574	-0.253989	0.0250744	LOCUS_028845-RA	119	262	0.454198	-1.13861	1.16578e-12	281	215	0.778802	CIS
LOCUS_006416-RA	195	248	443	0.78629	-0.346866	0.0317963	LOCUS_006416-RA	95	187	0.508021	-0.977039	1.8517e-07	100	61	0.780254	CIS
LOCUS_014170-RA	52	86	138	0.604651	-0.725825	0.0127914	LOCUS_014170-RA	37	88	0.420455	-1.24998	1.8194e-05	15	2	0.784155	CIS
LOCUS_026952-RA	71	43	114	1.65116	0.723482	0.027033	LOCUS_026952-RA	137	52	2.63462	1.39759	2.4934e-09	66	9	0.78652	CIS
LOCUS_016188-RA	134	77	211	1.74026	0.799303	0.000397867	LOCUS_016188-RA	338	128	2.64062	1.40088	7.12005e-22	204	51	0.789703	CIS
LOCUS_001035-RA	134	4	138	33.5	5.06609	2.14862e-33	LOCUS_001035-RA	44	23	1.91304	0.93587	0.0251096	90	19	0.791534	CIS
LOCUS_011945-RA	145	69	214	2.10145	1.07138	1.23728e-06	LOCUS_011945-RA	185	67	2.76119	1.46529	3.88485e-13	40	2	0.794204	CIS
LOCUS_011741-RA	50	25	75	2	1	0.013798	LOCUS_011741-RA	120	19	6.31579	2.65896	3.61597e-18	70	6	0.794208	CIS
LOCUS_022988-RA	127	13	140	9.76923	3.28824	1.95982e-23	LOCUS_022988-RA	355	11	32.2727	5.01224	2.74457e-88	228	2	0.799211	CIS
LOCUS_022476-RA	72	357	429	0.201681	-2.30986	6.42948e-45	LOCUS_022476-RA	10	216	0.0462963	-4.43296	4.43306e-50	62	141	0.827051	CIS
LOCUS_014908-RA	126	25	151	5.04	2.33342	2.51789e-16	LOCUS_014908-RA	97	48	2.02083	1.01495	0.000157831	29	23	0.876912	CIS
LOCUS_001959-RA	159	72	231	2.20833	1.14296	6.64439e-08	LOCUS_001959-RA	145	97	1.49485	0.579996	0.00515155	14	25	0.911967	CIS
LOCUS_000184-RA	204	142	346	1.43662	0.522678	0.00314492	LOCUS_000184-RA	221	104	2.125	1.08746	4.06934e-10	17	38	0.925747	CIS
LOCUS_022183-RA	102	64	166	1.59375	0.672425	0.0107422	LOCUS_022183-RA	187	81	2.30864	1.20704	4.21702e-10	85	17	0.92821	CIS
LOCUS_007499-RA	114	24	138	4.75	2.24793	3.44552e-14	LOCUS_007499-RA	440	5	88	6.45943	2.80226e-121	326	19	0.939639	CIS
LOCUS_019091-RA	517	617	1134	0.837925	-0.255106	0.00905912	LOCUS_019091-RA	327	756	0.43254	-1.2091	2.2675e-38	190	139	0.953976	CIS
LOCUS_011078-RA	430	70	500	6.14286	2.61891	1.58313e-62	LOCUS_011078-RA	279	125	2.232	1.15834	8.97893e-14	151	55	0.957394	CIS
LOCUS_017753-RA	586	61	647	9.60656	3.26402	1.08942e-106	LOCUS_017753-RA	224	49	4.57143	2.19265	8.95835e-27	362	12	0.959679	CIS
LOCUS_012859-RA	68	139	207	0.489209	-1.03148	4.6575e-06	LOCUS_012859-RA	91	270	0.337037	-1.56902	1.04383e-20	23	131	0.960112	CIS
LOCUS_003105-RA	40	90	130	0.444444	-1.16993	6.01328e-05	LOCUS_003105-RA	14	77	0.181818	-2.45943	5.89111e-11	26	13	0.987035	CIS
LOCUS_002894-RA	4	272	276	0.0147059	-6.08746	2.40237e-73	LOCUS_002894-RA	7	476	0.0147059	-6.08746	9.16555e-129	3	204	1	CIS
LOCUS_023426-RA	8	89	97	0.0898876	-3.47573	2.63259e-17	LOCUS_023426-RA	8	89	0.0898876	-3.47573	1.73377e-17	0	0	1	CIS
LOCUS_030754-RA	1	42	42	0.0238095	-5.39232	8.47687e-11	LOCUS_030754-RA	1	42	0.0238095	-5.39232	5.64268e-11	0	0	1	CIS
LOCUS_004221-RA	18	54	72	0.333333	-1.58496	0.000107309	LOCUS_004221-RA	11	33	0.333333	-1.58496	0.00280058	7	21	1	CIS
LOCUS_011044-RA	20	45	65	0.444444	-1.16993	0.00743141	LOCUS_011044-RA	20	45	0.444444	-1.16993	0.00549824	0	0	1	CIS
LOCUS_013196-RA	103	57	160	1.80702	0.853611	0.00117118	LOCUS_013196-RA	271	150	1.80667	0.85333	1.75805e-08	168	93	1	CIS
LOCUS_025483-RA	131	222	353	0.59009	-0.760993	7.38983e-06	LOCUS_025483-RA	49	83	0.590361	-0.76033	0.00791326	82	139	1	CIS
LOCUS_022994-RA	88	45	133	1.95556	0.967579	0.000850005	LOCUS_022994-RA	90	46	1.95652	0.968291	0.000511091	2	1	1	CIS
LOCUS_006960-RA	41	80	121	0.5125	-0.964376	0.00164215	LOCUS_006960-RA	21	41	0.512195	-0.965235	0.0271357	20	39	1	CIS
LOCUS_013135-RA	40	103	143	0.38835	-1.36457	7.85531e-07	LOCUS_013135-RA	52	134	0.38806	-1.36565	7.29981e-09	12	31	1	CIS
LOCUS_005411-RA	439	640	1079	0.685937	-0.543851	7.34168e-09	LOCUS_005411-RA	671	979	0.685393	-0.544996	2.34136e-13	232	339	1	CIS
LOCUS_009622-RA	757	1381	2138	0.548154	-0.867348	1.80819e-40	LOCUS_009622-RA	173	316	0.547468	-0.869153	5.16304e-10	584	1065	1	CIS
LOCUS_013902-RA	69	120	189	0.575	-0.798366	0.000894438	LOCUS_013902-RA	58	101	0.574257	-0.80023	0.00186071	11	19	1	CIS
LOCUS_002035-RA	131	62	193	2.1129	1.07923	3.96406e-06	LOCUS_002035-RA	146	69	2.11594	1.0813	6.17092e-07	15	7	1	CIS
LOCUS_021361-RA	33	67	100	0.492537	-1.0217	0.00276138	LOCUS_021361-RA	30	61	0.491803	-1.02385	0.00331514	3	6	1	CIS
LOCUS_026242-RA	61	117	178	0.521368	-0.939627	0.000134249	LOCUS_026242-RA	76	146	0.520548	-0.941897	9.8656e-06	15	29	1	CIS
LOCUS_012101-RA	999	1605	2604	0.62243	-0.684017	2.43573e-31	LOCUS_012101-RA	472	757	0.623514	-0.681506	3.09032e-15	527	848	1	CIS
LOCUS_007994-RA	381	191	572	1.99476	0.996218	1.68415e-14	LOCUS_007994-RA	828	416	1.99038	0.993047	9.60335e-31	447	225	1	CIS
LOCUS_005324-RA	197	261	458	0.754789	-0.405854	0.00889487	LOCUS_005324-RA	112	148	0.756757	-0.402098	0.0496463	85	113	1	CIS
LOCUS_019493-RA	372	64	436	5.8125	2.53916	2.9083e-52	LOCUS_019493-RA	443	76	5.82895	2.54324	1.89978e-62	71	12	1	CIS
LOCUS_023487-RA	240	181	421	1.32597	0.407045	0.0124313	LOCUS_023487-RA	300	227	1.32159	0.40227	0.00365419	60	46	1	CIS
LOCUS_001598-RA	252	170	422	1.48235	0.567889	0.000294823	LOCUS_001598-RA	483	327	1.47706	0.562733	1.8883e-07	231	157	1	CIS
LOCUS_002260-RA	29	129	158	0.224806	-2.15325	3.39952e-15	LOCUS_002260-RA	28	125	0.224	-2.15843	5.89009e-15	1	4	1	CIS
LOCUS_009463-RA	58	89	147	0.651685	-0.617752	0.0311206	LOCUS_009463-RA	61	94	0.648936	-0.623852	0.0185613	3	5	1	CIS
LOCUS_007138-RA	36	14	50	2.57143	1.36257	0.00737189	LOCUS_007138-RA	64	25	2.56	1.35614	0.000119727	28	11	1	CIS
LOCUS_006829-RA	103	55	158	1.87273	0.905141	0.000603802	LOCUS_006829-RA	286	152	1.88158	0.911944	7.70795e-10	183	97	1	CIS
LOCUS_011245-RA	152	110	262	1.38182	0.466568	0.0271113	LOCUS_011245-RA	143	103	1.38835	0.473371	0.0231559	9	7	1	CIS
LOCUS_021645-RA	281	573	854	0.490401	-1.02797	1.41911e-22	LOCUS_021645-RA	276	560	0.492857	-1.02076	5.36284e-22	5	13	1	CIS
LOCUS_021444-RA	140	225	365	0.622222	-0.684498	4.51598e-05	LOCUS_021444-RA	227	363	0.625344	-0.677277	9.90083e-08	87	138	1	CIS
LOCUS_008783-RA	245	130	375	1.88462	0.91427	2.03457e-08	LOCUS_008783-RA	144	76	1.89474	0.921997	1.67312e-05	101	54	1	CIS
LOCUS_001331-RA	20	61	81	0.327869	-1.60881	2.63136e-05	LOCUS_001331-RA	30	92	0.326087	-1.61667	6.99236e-08	10	31	1	CIS
LOCUS_003164-RA	36	14	50	2.57143	1.36257	0.00737189	LOCUS_003164-RA	23	9	2.55556	1.35364	0.0349789	13	5	1	CIS
LOCUS_014958-RA	78	167	245	0.467066	-1.0983	8.40399e-08	LOCUS_014958-RA	110	237	0.464135	-1.10738	4.50488e-11	32	70	1	CIS
LOCUS_003567-RA	64	38	102	1.68421	0.752072	0.0307858	LOCUS_003567-RA	92	55	1.67273	0.742202	0.00594044	28	17	1	CIS
LOCUS_009061-RA	228	31	259	7.35484	2.87869	8.39393e-37	LOCUS_009061-RA	237	32	7.40625	2.88874	1.61807e-38	9	1	1	CIS
LOCUS_020209-RA	312	143	455	2.18182	1.12553	1.7836e-14	LOCUS_020209-RA	377	174	2.16667	1.11548	2.71331e-17	65	31	1	CIS
LOCUS_005570-RA	3	65	68	0.0461538	-4.43741	4.05946e-15	LOCUS_005570-RA	6	131	0.0458015	-4.44846	1.54082e-30	3	66	1	CIS
LOCUS_024499-RA	75	33	108	2.27273	1.18442	0.000256577	LOCUS_024499-RA	55	24	2.29167	1.1964	0.00148841	20	9	1	CIS
LOCUS_023853-RA	5	17	22	0.294118	-1.76553	0.0388646	LOCUS_023853-RA	7	24	0.291667	-1.77761	0.00683996	2	7	1	CIS
LOCUS_014530-RA	111	223	334	0.497758	-1.00648	6.3335e-09	LOCUS_014530-RA	120	239	0.502092	-0.993976	1.62429e-09	9	16	1	CIS
LOCUS_004408-RA	49	20	69	2.45	1.29278	0.0020532	LOCUS_004408-RA	102	42	2.42857	1.28011	2.1733e-06	53	22	1	CIS
LOCUS_016182-RA	56	21	77	2.66667	1.41504	0.00031388	LOCUS_016182-RA	37	14	2.64286	1.4021	0.0038199	19	7	1	CIS
LOCUS_011522-RA	33	16	49	2.0625	1.04439	0.0475105	LOCUS_011522-RA	47	23	2.04348	1.03103	0.0109892	14	7	1	CIS
LOCUS_015057-RA	28	64	92	0.4375	-1.19265	0.000786069	LOCUS_015057-RA	81	187	0.433155	-1.20704	4.21702e-10	53	123	1	CIS
LOCUS_026031-RA	138	37	175	3.72973	1.89907	7.11708e-14	LOCUS_026031-RA	162	43	3.76744	1.91359	1.59282e-16	24	6	1	CIS
LOCUS_024380-RA	79	131	210	0.603053	-0.729642	0.00136335	LOCUS_024380-RA	53	87	0.609195	-0.715023	0.0101364	26	44	1	CIS
LOCUS_020750-RA	119	278	397	0.428058	-1.22412	1.01758e-14	LOCUS_020750-RA	200	472	0.423729	-1.23879	3.60428e-25	81	194	1	CIS
LOCUS_011153-RA	533	31	564	17.1935	4.1038	3.55701e-117	LOCUS_011153-RA	556	32	17.375	4.11894	1.26848e-122	23	1	1	CIS
LOCUS_017998-RA	135	194	329	0.695876	-0.523097	0.00407714	LOCUS_017998-RA	212	308	0.688312	-0.538866	8.383e-05	77	114	1	CIS
LOCUS_025499-RA	1	270	271	0.0037037	-8.07682	9.58748e-78	LOCUS_025499-RA	1	267	0.00374532	-8.0607	5.40702e-77	0	3	1	CIS
LOCUS_009973-RA	118	82	200	1.43902	0.525091	0.0312379	LOCUS_009973-RA	163	112	1.45536	0.541373	0.00527155	45	30	1	CIS
LOCUS_004253-RA	24	58	82	0.413793	-1.27302	0.000785463	LOCUS_004253-RA	9	22	0.409091	-1.28951	0.0491821	15	36	1	CIS
LOCUS_002736-RA	112	171	283	0.654971	-0.610498	0.00176542	LOCUS_002736-RA	163	246	0.662602	-0.593786	0.000131021	51	75	1	CIS
LOCUS_020611-RA	189	429	618	0.440559	-1.18259	3.23582e-21	LOCUS_020611-RA	461	1059	0.435316	-1.19986	7.72824e-53	272	630	1	CIS
LOCUS_011880-RA	20	120	140	0.166667	-2.58496	1.88401e-17	LOCUS_011880-RA	28	166	0.168675	-2.56768	5.53412e-24	8	46	1	CIS
LOCUS_003010-RA	1	412	413	0.00242718	-8.6865	4.04249e-120	LOCUS_003010-RA	1	407	0.002457	-8.66888	1.05521e-118	0	5	1	CIS
LOCUS_025430-RA	27	10	37	2.7	1.43296	0.0193561	LOCUS_025430-RA	41	15	2.73333	1.45066	0.00158911	14	5	1	CIS
LOCUS_018023-RA	77	1	77	77	6.26679	8.05841e-21	LOCUS_018023-RA	78	1	78	6.2854	2.80543e-21	1	0	1	CIS
LOCUS_025409-RA	11	75	86	0.146667	-2.76939	6.85318e-12	LOCUS_025409-RA	11	76	0.144737	-2.7885	2.65747e-12	0	1	1	CIS
LOCUS_017572-RA	209	153	362	1.36601	0.449971	0.0103495	LOCUS_017572-RA	217	161	1.34783	0.430634	0.00919538	8	8	1	CIS
LOCUS_027897-RA	8	73	81	0.109589	-3.18982	3.0478e-13	LOCUS_027897-RA	13	117	0.111111	-3.16993	4.51077e-21	5	44	1	CIS
LOCUS_020111-RA	122	202	324	0.60396	-0.727474	4.63135e-05	LOCUS_020111-RA	78	131	0.59542	-0.748021	0.000739985	44	71	1	CIS
LOCUS_004153-RA	5	23	28	0.217391	-2.20163	0.00285362	LOCUS_004153-RA	3	14	0.214286	-2.22239	0.0231345	2	9	1	CIS
LOCUS_011668-RA	189	144	333	1.3125	0.392317	0.0367279	LOCUS_011668-RA	269	208	1.29327	0.371023	0.0116856	80	64	1	CIS
LOCUS_032845-RA	1	66	66	0.0151515	-6.04439	1.23965e-17	LOCUS_032845-RA	1	67	0.0149254	-6.06609	4.20309e-18	0	1	1	CIS
LOCUS_027274-RA	24	163	187	0.147239	-2.76377	2.57195e-25	LOCUS_027274-RA	19	131	0.145038	-2.7855	9.31594e-21	5	32	1	CIS
LOCUS_014109-RA	200	155	355	1.29032	0.367732	0.0439304	LOCUS_014109-RA	202	159	1.27044	0.345329	0.0453894	2	4	1	CIS
LOCUS_023478-RA	318	252	570	1.2619	0.335603	0.0166335	LOCUS_023478-RA	410	330	1.24242	0.313158	0.00744765	92	78	1	CIS
LOCUS_015108-RA	54	91	145	0.593407	-0.752907	0.00754288	LOCUS_015108-RA	44	73	0.60274	-0.730393	0.0175885	10	18	1	CIS
LOCUS_016519-RA	285	153	438	1.86275	0.89743	2.16842e-09	LOCUS_016519-RA	198	108	1.83333	0.874469	1.10043e-06	87	45	1	CIS
LOCUS_026207-RA	4	111	115	0.036036	-4.79442	6.72425e-27	LOCUS_026207-RA	5	141	0.035461	-4.81762	2.22796e-34	1	30	1	CIS
LOCUS_005256-RA	71	136	207	0.522059	-0.937716	3.36069e-05	LOCUS_005256-RA	113	220	0.513636	-0.961181	2.09002e-08	42	84	1	CIS
LOCUS_030085-RA	29	67	96	0.432836	-1.20811	0.000487507	LOCUS_030085-RA	43	101	0.425743	-1.23195	5.04754e-06	14	34	1	CIS
LOCUS_003383-RA	106	163	269	0.650307	-0.620808	0.00198228	LOCUS_003383-RA	184	278	0.661871	-0.595379	4.22554e-05	78	115	1	CIS
LOCUS_010538-RA	243	135	378	1.8	0.847997	1.8426e-07	LOCUS_010538-RA	511	289	1.76817	0.822254	2.67053e-14	268	154	1	CIS
LOCUS_022470-RA	92	160	252	0.575	-0.798366	9.27359e-05	LOCUS_022470-RA	48	85	0.564706	-0.824428	0.00366932	44	75	1	CIS
LOCUS_015127-RA	88	300	388	0.293333	-1.76939	6.90685e-27	LOCUS_015127-RA	55	191	0.287958	-1.79607	7.92619e-18	33	109	1	CIS
LOCUS_025594-RA	276	218	494	1.26606	0.34034	0.0251139	LOCUS_025594-RA	494	383	1.28982	0.367167	0.00050703	218	165	1	CIS
LOCUS_007803-RA	53	1	54	53	5.72792	6.52384e-14	LOCUS_007803-RA	54	1	54	5.75489	2.24686e-14	1	0	1	CIS
LOCUS_011517-RA	66	39	105	1.69231	0.758992	0.0263295	LOCUS_011517-RA	119	69	1.72464	0.786293	0.000796823	53	30	1	CIS
LOCUS_014206-RA	253	113	366	2.23894	1.16281	1.83296e-12	LOCUS_014206-RA	226	99	2.28283	1.19082	8.75677e-12	27	14	1	CIS
LOCUS_027408-RA	129	180	309	0.716667	-0.480626	0.0117829	LOCUS_027408-RA	78	111	0.702703	-0.509014	0.0344379	51	69	1	CIS
LOCUS_015730-RA	61	34	95	1.79412	0.843274	0.0185979	LOCUS_015730-RA	86	47	1.82979	0.871676	0.00207484	25	13	1	CIS
LOCUS_026547-RA	1	356	357	0.00280899	-8.47573	2.17982e-103	LOCUS_026547-RA	1	349	0.00286533	-8.44708	2.04679e-101	0	7	1	CIS
LOCUS_026116-RA	131	400	531	0.3275	-1.61043	2.68463e-31	LOCUS_026116-RA	148	443	0.334086	-1.58171	7.25341e-34	17	43	1	CIS
LOCUS_002841-RA	159	96	255	1.65625	0.72792	0.000362789	LOCUS_002841-RA	138	85	1.62353	0.699134	0.0011225	21	11	1	CIS
LOCUS_016781-RA	114	45	159	2.53333	1.34104	2.58246e-07	LOCUS_016781-RA	137	53	2.58491	1.37011	4.41332e-09	23	8	1	CIS
LOCUS_010790-RA	198	143	341	1.38462	0.469485	0.00935511	LOCUS_010790-RA	255	188	1.35638	0.439765	0.00365224	57	45	1	CIS
LOCUS_003920-RA	42	158	200	0.265823	-1.91146	6.12129e-16	LOCUS_003920-RA	19	70	0.271429	-1.88136	1.98877e-07	23	88	1	CIS
LOCUS_004530-RA	344	887	1231	0.387824	-1.36653	5.03512e-54	LOCUS_004530-RA	334	843	0.396204	-1.33568	9.54542e-50	10	44	1	CIS
LOCUS_019976-RA	138	259	397	0.532819	-0.908284	9.13908e-09	LOCUS_019976-RA	202	371	0.544474	-0.877064	9.43312e-12	64	112	1	CIS
LOCUS_011518-RA	262	119	381	2.20168	1.13861	1.75841e-12	LOCUS_011518-RA	614	285	2.15439	1.10728	2.5501e-27	352	166	1	CIS
LOCUS_005035-RA	75	12	87	6.25	2.64386	2.39302e-11	LOCUS_005035-RA	159	26	6.11538	2.61244	1.95221e-23	84	14	1	CIS
LOCUS_004054-RA	139	17	156	8.17647	3.03148	9.49975e-24	LOCUS_004054-RA	120	15	8	3	1.63708e-20	19	2	1	CIS
LOCUS_024287-RA	85	53	138	1.60377	0.68147	0.0203287	LOCUS_024287-RA	100	61	1.63934	0.713119	0.00551324	15	8	1	CIS
LOCUS_027755-RA	45	2	47	22.5	4.49185	1.33868e-10	LOCUS_027755-RA	23	1	23	4.52356	9.67561e-06	22	1	1	CIS
LOCUS_014805-RA	22	5	27	4.4	2.1375	0.00451107	LOCUS_014805-RA	18	4	4.5	2.16993	0.00873306	4	1	1	CIS
LOCUS_003854-RA	29	81	110	0.358025	-1.48187	3.81507e-06	LOCUS_003854-RA	37	101	0.366337	-1.44876	1.90894e-07	8	20	1	CIS
LOCUS_010745-RA	91	58	149	1.56897	0.649814	0.0213509	LOCUS_010745-RA	114	71	1.60563	0.683143	0.00414183	23	13	1	CIS
LOCUS_020679-RA	484	612	1096	0.79085	-0.338525	0.000455619	LOCUS_020679-RA	404	499	0.809619	-0.304685	0.00377268	80	113	1	CIS
LOCUS_004719-RA	158	31	189	5.09677	2.34958	1.59124e-20	LOCUS_004719-RA	167	32	5.21875	2.3837	3.39249e-22	9	1	1	CIS
LOCUS_006884-RA	61	162	223	0.376543	-1.40911	8.03272e-11	LOCUS_006884-RA	107	291	0.367698	-1.44341	8.85201e-20	46	129	1	CIS
LOCUS_006286-RA	77	147	224	0.52381	-0.932886	1.61375e-05	LOCUS_006286-RA	81	151	0.536424	-0.898555	1.58966e-05	4	4	1	CIS
LOCUS_019430-RA	66	37	103	1.78378	0.834941	0.0145401	LOCUS_019430-RA	190	104	1.82692	0.869416	2.12582e-06	124	67	1	CIS
LOCUS_002558-RA	97	56	153	1.73214	0.792558	0.0035286	LOCUS_002558-RA	213	126	1.69048	0.75743	8.71057e-06	116	70	1	CIS
LOCUS_011359-RA	179	648	827	0.276235	-1.85603	2.04238e-61	LOCUS_011359-RA	96	339	0.283186	-1.82018	1.21923e-31	83	309	1	CIS
LOCUS_020001-RA	81	130	211	0.623077	-0.682518	0.0028516	LOCUS_020001-RA	48	79	0.607595	-0.718818	0.0144321	33	51	1	CIS
LOCUS_020391-RA	71	186	257	0.38172	-1.38941	4.41513e-12	LOCUS_020391-RA	67	180	0.372222	-1.42576	2.52221e-12	4	6	1	CIS
LOCUS_006637-RA	86	129	215	0.666667	-0.584963	0.0110685	LOCUS_006637-RA	117	180	0.65	-0.621488	0.000751771	31	51	1	CIS
LOCUS_023983-RA	50	149	199	0.33557	-1.57531	1.14641e-11	LOCUS_023983-RA	35	107	0.327103	-1.61218	5.2987e-09	15	42	1	CIS
LOCUS_022341-RA	32	131	163	0.244275	-2.03342	2.2328e-14	LOCUS_022341-RA	30	126	0.238095	-2.07039	2.43955e-14	2	5	1	CIS
LOCUS_000996-RA	271	512	783	0.529297	-0.917851	6.84027e-17	LOCUS_000996-RA	311	603	0.515755	-0.955243	2.92369e-21	40	91	1	CIS
LOCUS_008941-RA	26	192	218	0.135417	-2.88452	4.14474e-31	LOCUS_008941-RA	31	223	0.139013	-2.8467	9.98396e-36	5	31	1	CIS
LOCUS_005153-RA	45	111	156	0.405405	-1.30256	7.35372e-07	LOCUS_005153-RA	72	173	0.416185	-1.2647	4.71619e-10	27	62	1	CIS
LOCUS_010840-RA	49	134	183	0.365672	-1.45138	1.93746e-09	LOCUS_010840-RA	113	301	0.375415	-1.41344	7.9688e-20	64	167	1	CIS
LOCUS_019244-RA	165	405	570	0.407407	-1.29546	4.73087e-23	LOCUS_019244-RA	491	1173	0.418585	-1.25641	8.18577e-63	326	768	1	CIS
LOCUS_011794-RA	51	78	129	0.653846	-0.612977	0.0483415	LOCUS_011794-RA	42	66	0.636364	-0.652077	0.0446233	9	12	1	CIS
LOCUS_018151-RA	36	84	120	0.428571	-1.22239	6.08158e-05	LOCUS_018151-RA	10	24	0.416667	-1.26303	0.0412204	26	60	1	CIS
LOCUS_012891-RA	52	28	80	1.85714	0.893085	0.0238164	LOCUS_012891-RA	65	36	1.80556	0.852443	0.0100972	13	8	1	CIS
LOCUS_006713-RA	39	110	149	0.354545	-1.49596	3.33134e-08	LOCUS_006713-RA	31	85	0.364706	-1.45519	1.93676e-06	8	25	1	CIS
LOCUS_002652-RA	159	255	414	0.623529	-0.68147	1.33795e-05	LOCUS_002652-RA	120	198	0.606061	-0.722466	4.26864e-05	39	57	1	CIS
LOCUS_000694-RA	14	35	49	0.4	-1.32193	0.0103808	LOCUS_000694-RA	14	34	0.411765	-1.28011	0.0108725	0	1	1	CIS
LOCUS_028124-RA	64	100	164	0.64	-0.643856	0.0158921	LOCUS_028124-RA	64	103	0.621359	-0.686501	0.00651361	0	3	1	CIS
LOCUS_022877-RA	48	116	164	0.413793	-1.27302	6.44415e-07	LOCUS_022877-RA	26	61	0.42623	-1.2303	0.000563467	22	55	1	CIS
LOCUS_018244-RA	48	20	68	2.4	1.26303	0.00285882	LOCUS_018244-RA	89	36	2.47222	1.30581	7.79983e-06	41	16	1	CIS
LOCUS_022861-RA	55	4	59	13.75	3.78136	1.51969e-11	LOCUS_022861-RA	85	6	14.1667	3.82443	5.18326e-18	30	2	1	CIS
LOCUS_006399-RA	3	48	51	0.0625	-4	1.62741e-10	LOCUS_006399-RA	4	66	0.0606061	-4.04439	1.21064e-14	1	18	1	CIS
LOCUS_002364-RA	68	123	191	0.552846	-0.855052	0.000320703	LOCUS_002364-RA	146	256	0.570312	-0.810175	1.82156e-07	78	133	1	CIS
LOCUS_000738-RA	198	36	234	5.5	2.45943	5.33704e-27	LOCUS_000738-RA	210	37	5.67568	2.50479	2.30451e-29	12	1	1	CIS
LOCUS_021576-RA	1	31	31	0.0322581	-4.9542	9.6837e-08	LOCUS_021576-RA	1	32	0.03125	-5	3.44967e-08	0	1	1	CIS
LOCUS_021336-RA	6	24	30	0.25	-2	0.00429734	LOCUS_021336-RA	8	31	0.258065	-1.9542	0.000724475	2	7	1	CIS
LOCUS_004620-RA	172	87	259	1.97701	0.983321	7.9987e-07	LOCUS_004620-RA	180	94	1.91489	0.937264	8.43563e-07	8	7	1	CIS
LOCUS_029144-RA	73	40	113	1.825	0.867896	0.00700207	LOCUS_029144-RA	49	26	1.88462	0.91427	0.0196879	24	14	1	CIS
LOCUS_022732-RA	47	94	141	0.5	-1	0.00035385	LOCUS_022732-RA	31	60	0.516667	-0.952694	0.00642658	16	34	1	CIS
LOCUS_014551-RA	65	99	164	0.656566	-0.606989	0.0239648	LOCUS_014551-RA	47	74	0.635135	-0.654865	0.0312824	18	25	1	CIS
LOCUS_000046-RA	22	118	140	0.186441	-2.42321	5.39061e-16	LOCUS_000046-RA	22	122	0.180328	-2.47131	4.60782e-17	0	4	1	CIS
LOCUS_005828-RA	224	138	362	1.62319	0.69883	3.30614e-05	LOCUS_005828-RA	135	86	1.56977	0.650551	0.00265912	89	52	1	CIS
LOCUS_003200-RA	167	344	511	0.485465	-1.04256	4.00096e-14	LOCUS_003200-RA	307	654	0.469419	-1.09105	2.19924e-28	140	310	1	CIS
LOCUS_008524-RA	240	173	413	1.38728	0.472262	0.00349584	LOCUS_008524-RA	122	85	1.43529	0.521346	0.0222588	118	88	1	CIS
LOCUS_005165-RA	196	286	482	0.685315	-0.545161	0.000192033	LOCUS_005165-RA	306	462	0.662338	-0.594361	8.40571e-08	110	176	1	CIS
LOCUS_021521-RA	104	196	300	0.530612	-0.91427	6.88495e-07	LOCUS_021521-RA	160	312	0.512821	-0.963474	1.40618e-11	56	116	1	CIS
LOCUS_003131-RA	55	87	142	0.632184	-0.661584	0.0224511	LOCUS_003131-RA	36	59	0.610169	-0.712718	0.0401621	19	28	1	CIS
LOCUS_029629-RA	245	149	394	1.6443	0.717469	7.6415e-06	LOCUS_029629-RA	219	138	1.58696	0.666263	6.16958e-05	26	11	1	CIS
LOCUS_026026-RA	14	275	289	0.0509091	-4.29593	2.43402e-62	LOCUS_026026-RA	17	346	0.0491329	-4.34717	3.50823e-79	3	71	1	CIS
LOCUS_024237-RA	166	75	241	2.21333	1.14622	2.96874e-08	LOCUS_024237-RA	361	169	2.13609	1.09498	3.96212e-16	195	94	1	CIS
LOCUS_010744-RA	36	16	52	2.25	1.16993	0.019691	LOCUS_010744-RA	89	41	2.17073	1.11818	8.75478e-05	53	25	1	CIS
LOCUS_003800-RA	9	28	37	0.321429	-1.63743	0.00728148	LOCUS_003800-RA	6	18	0.333333	-1.58496	0.0388535	3	10	1	CIS
LOCUS_027954-RA	145	195	340	0.74359	-0.427421	0.019691	LOCUS_027954-RA	135	175	0.771429	-0.374396	0.0448705	10	20	1	CIS
LOCUS_015396-RA	52	141	193	0.368794	-1.43911	8.74335e-10	LOCUS_015396-RA	44	115	0.382609	-1.38606	7.01602e-08	8	26	1	CIS
LOCUS_010148-RA	61	100	161	0.61	-0.713119	0.00745278	LOCUS_010148-RA	107	182	0.587912	-0.766328	3.62869e-05	46	82	1	CIS
LOCUS_005029-RA	36	11	47	3.27273	1.71049	0.00117676	LOCUS_005029-RA	41	13	3.15385	1.65711	0.000448554	5	2	1	CIS
LOCUS_010643-RA	222	477	699	0.465409	-1.10343	4.0111e-21	LOCUS_010643-RA	57	118	0.483051	-1.04975	1.47278e-05	165	359	1	CIS
LOCUS_000930-RA	151	81	232	1.8642	0.898555	2.36128e-05	LOCUS_000930-RA	167	93	1.7957	0.844545	1.63799e-05	16	12	1	CIS
LOCUS_016434-RA	1	208	208	0.00480769	-7.70044	2.34897e-59	LOCUS_016434-RA	1	216	0.00462963	-7.75489	7.42894e-62	0	8	1	CIS
LOCUS_009378-RA	87	241	328	0.360996	-1.46995	9.01092e-17	LOCUS_009378-RA	138	397	0.347607	-1.52447	6.9419e-29	51	156	1	CIS
LOCUS_004766-RA	73	142	215	0.514085	-0.959923	1.41957e-05	LOCUS_004766-RA	63	118	0.533898	-0.905363	0.000144995	10	24	1	CIS
LOCUS_006417-RA	204	101	305	2.0198	1.01421	2.5108e-08	LOCUS_006417-RA	486	250	1.944	0.959028	2.05054e-17	282	149	1	CIS
LOCUS_001406-RA	241	136	377	1.77206	0.825426	4.13987e-07	LOCUS_001406-RA	337	183	1.84153	0.880905	7.76736e-11	96	47	1	CIS
LOCUS_019141-RA	98	289	387	0.3391	-1.56022	9.10234e-22	LOCUS_019141-RA	170	521	0.326296	-1.61575	6.2313e-41	72	232	1	CIS
LOCUS_022121-RA	32	15	47	2.13333	1.09311	0.0423145	LOCUS_022121-RA	39	19	2.05263	1.03747	0.0218596	7	4	1	CIS
LOCUS_009055-RA	77	45	122	1.71111	0.774933	0.012823	LOCUS_009055-RA	79	48	1.64583	0.718818	0.0144321	2	3	1	CIS
LOCUS_025827-RA	1	25	26	0.04	-4.64386	4.17607e-06	LOCUS_025827-RA	1	26	0.0384615	-4.70044	1.50843e-06	0	1	1	CIS
LOCUS_014961-RA	27	73	100	0.369863	-1.43494	2.20952e-05	LOCUS_014961-RA	16	45	0.355556	-1.49185	0.000658042	11	28	1	CIS
LOCUS_006021-RA	177	313	490	0.565495	-0.822413	6.07664e-09	LOCUS_006021-RA	256	471	0.543524	-0.879583	9.58425e-15	79	158	1	CIS
LOCUS_007935-RA	54	264	318	0.204545	-2.28951	5.65866e-33	LOCUS_007935-RA	129	606	0.212871	-2.23195	4.67748e-73	75	342	1	CIS
LOCUS_008094-RA	236	165	401	1.4303	0.516321	0.00152111	LOCUS_008094-RA	280	188	1.48936	0.574694	7.04145e-05	44	23	1	CIS
LOCUS_011795-RA	518	318	836	1.62893	0.703925	4.05934e-11	LOCUS_011795-RA	760	448	1.69643	0.762501	2.09825e-18	242	130	1	CIS
LOCUS_003051-RA	24	1	25	24	4.58496	7.75695e-06	LOCUS_003051-RA	25	1	25	4.64386	2.80335e-06	1	0	1	CIS
LOCUS_018052-RA	21	50	71	0.42	-1.25154	0.00245001	LOCUS_018052-RA	14	32	0.4375	-1.19265	0.0209601	7	18	1	CIS
LOCUS_013469-RA	72	119	191	0.605042	-0.724893	0.00262996	LOCUS_013469-RA	99	157	0.630573	-0.665264	0.000846396	27	38	1	CIS
LOCUS_012061-RA	11	34	45	0.323529	-1.62803	0.00262054	LOCUS_012061-RA	9	29	0.310345	-1.68806	0.00359832	2	5	1	CIS
LOCUS_003670-RA	12	46	58	0.26087	-1.9386	3.7251e-05	LOCUS_003670-RA	4	16	0.25	-2	0.0216748	8	30	1	CIS
LOCUS_021492-RA	11	46	57	0.23913	-2.06413	1.583e-05	LOCUS_021492-RA	22	96	0.229167	-2.12553	1.90497e-11	11	50	1	CIS
LOCUS_020352-RA	154	104	258	1.48077	0.566347	0.00639291	LOCUS_020352-RA	102	66	1.54545	0.628031	0.0130928	52	38	1	CIS
LOCUS_005630-RA	186	113	299	1.64602	0.71898	0.000119041	LOCUS_005630-RA	63	40	1.575	0.655352	0.0495374	123	73	1	CIS
LOCUS_020091-RA	104	42	146	2.47619	1.30812	1.63682e-06	LOCUS_020091-RA	154	65	2.36923	1.24442	7.63945e-09	50	23	1	CIS
LOCUS_014047-RA	88	203	291	0.433498	-1.2059	1.074e-10	LOCUS_014047-RA	58	128	0.453125	-1.14202	1.13007e-06	30	75	1	CIS
LOCUS_028718-RA	33	65	98	0.507692	-0.977974	0.00473802	LOCUS_028718-RA	69	130	0.530769	-0.913843	5.37383e-05	36	65	1	CIS
LOCUS_025999-RA	22	1	23	22	4.45943	2.65137e-05	LOCUS_025999-RA	69	3	23	4.52356	2.16352e-16	47	2	1	CIS
LOCUS_016144-RA	12	28	40	0.428571	-1.22239	0.038376	LOCUS_016144-RA	13	29	0.448276	-1.15754	0.0341507	1	1	1	CIS
LOCUS_021960-RA	87	4	91	21.75	4.44294	3.34573e-20	LOCUS_021960-RA	91	4	22.75	4.50779	1.79639e-21	4	0	1	CIS
LOCUS_000911-RA	270	352	622	0.767045	-0.382616	0.00351793	LOCUS_000911-RA	195	243	0.802469	-0.317482	0.0417035	75	109	1	CIS
LOCUS_026183-RA	1	427	428	0.00234192	-8.73809	1.36968e-124	LOCUS_026183-RA	1	447	0.00223714	-8.80413	1.23482e-130	0	20	1	CIS
LOCUS_023037-RA	79	47	126	1.68085	0.749192	0.0145401	LOCUS_023037-RA	125	71	1.76056	0.816037	0.000364296	46	24	1	CIS
LOCUS_007866-RA	107	149	256	0.718121	-0.477702	0.0251053	LOCUS_007866-RA	85	124	0.685484	-0.544805	0.0159805	22	25	1	CIS
LOCUS_007642-RA	44	103	147	0.427184	-1.22707	6.36789e-06	LOCUS_007642-RA	42	103	0.407767	-1.29418	1.54634e-06	2	0	1	CIS
LOCUS_026614-RA	73	42	115	1.7381	0.797507	0.0131065	LOCUS_026614-RA	51	28	1.82143	0.86507	0.0232691	22	14	1	CIS
LOCUS_008662-RA	95	56	151	1.69643	0.762501	0.00549701	LOCUS_008662-RA	208	117	1.77778	0.830075	1.81028e-06	113	61	1	CIS
LOCUS_010583-RA	24	47	71	0.510638	-0.969626	0.0213806	LOCUS_010583-RA	19	39	0.487179	-1.03747	0.0218596	5	8	1	CIS
LOCUS_013742-RA	120	67	187	1.79104	0.840801	0.000480801	LOCUS_013742-RA	199	106	1.87736	0.908704	4.30595e-07	79	39	1	CIS
LOCUS_011702-RA	65	31	96	2.09677	1.06817	0.00217172	LOCUS_011702-RA	82	41	2	1	0.000682618	17	10	1	CIS
LOCUS_027417-RA	140	89	229	1.57303	0.65355	0.00285362	LOCUS_027417-RA	320	194	1.64948	0.722015	1.24083e-07	180	105	1	CIS
LOCUS_022287-RA	67	116	183	0.577586	-0.791892	0.00122186	LOCUS_022287-RA	63	104	0.605769	-0.72316	0.00402376	4	12	1	CIS
LOCUS_015587-RA	163	259	422	0.629344	-0.66808	1.63206e-05	LOCUS_015587-RA	189	315	0.6	-0.736966	9.14907e-08	26	56	1	CIS
LOCUS_002914-RA	476	69	545	6.89855	2.78629	5.26686e-74	LOCUS_002914-RA	217	33	6.57576	2.71716	3.9295e-33	259	36	1	CIS
LOCUS_003677-RA	60	206	266	0.291262	-1.77961	9.10165e-19	LOCUS_003677-RA	103	371	0.277628	-1.84877	2.77033e-35	43	165	1	CIS
LOCUS_002567-RA	309	238	547	1.29832	0.376645	0.00770758	LOCUS_002567-RA	252	185	1.36216	0.445898	0.00340481	57	53	1	CIS
LOCUS_004691-RA	71	174	245	0.408046	-1.2932	3.01311e-10	LOCUS_004691-RA	35	90	0.388889	-1.36257	3.2011e-06	36	84	1	CIS
LOCUS_001367-RA	9	85	94	0.105882	-3.23947	1.41093e-15	LOCUS_001367-RA	1	9	0.111111	-3.16993	0.0370633	8	76	1	CIS
LOCUS_016141-RA	41	194	235	0.21134	-2.24236	9.56408e-24	LOCUS_016141-RA	62	308	0.201299	-2.31259	5.33474e-39	21	114	1	CIS
LOCUS_016210-RA	7	63	70	0.111111	-3.16993	2.01783e-11	LOCUS_016210-RA	7	60	0.116667	-3.09954	7.41833e-11	0	3	1	CIS
LOCUS_027678-RA	18	90	108	0.2	-2.32193	9.76006e-12	LOCUS_027678-RA	8	42	0.190476	-2.39232	3.99824e-06	10	48	1	CIS
LOCUS_007008-RB	4	21	25	0.190476	-2.39232	0.00285362	LOCUS_007008-RB	4	20	0.2	-2.32193	0.00336705	0	1	1	CIS
LOCUS_005919-RA	21	7	28	3	1.58496	0.0300511	LOCUS_005919-RA	20	7	2.85714	1.51457	0.0336102	1	0	1	CIS
LOCUS_021035-RA	112	42	154	2.66667	1.41504	9.6837e-08	LOCUS_021035-RA	193	76	2.53947	1.34453	4.09239e-12	81	34	1	CIS
LOCUS_023725-RA	160	261	421	0.613027	-0.705978	5.0171e-06	LOCUS_023725-RA	47	73	0.643836	-0.635236	0.0380532	113	188	1	CIS
LOCUS_000245-RA	236	1	236	236	7.88264	1.22153e-67	LOCUS_000245-RA	449	2	224.5	7.81057	3.43018e-129	213	1	1	CIS
LOCUS_004377-RA	237	427	664	0.555035	-0.849349	1.50129e-12	LOCUS_004377-RA	255	483	0.52795	-0.921526	2.98836e-16	18	56	1	CIS
LOCUS_003461-RA	55	178	233	0.308989	-1.69437	2.96441e-15	LOCUS_003461-RA	42	143	0.293706	-1.76755	2.93118e-13	13	35	1	CIS
LOCUS_002172-RA	70	34	104	2.05882	1.04182	0.00174431	LOCUS_002172-RA	45	23	1.95652	0.968291	0.0192755	25	11	1	CIS
LOCUS_003457-RA	78	172	250	0.453488	-1.14086	1.83081e-08	LOCUS_003457-RA	95	199	0.477387	-1.06677	6.02399e-09	17	27	1	CIS
LOCUS_024644-RA	83	225	308	0.368889	-1.43874	3.17242e-15	LOCUS_024644-RA	148	381	0.388451	-1.36419	1.26073e-23	65	156	1	CIS
LOCUS_004372-RA	1055	810	1865	1.30247	0.381249	9.6837e-08	LOCUS_004372-RA	2263	1830	1.23661	0.306393	7.75809e-11	1208	1020	1	CIS
LOCUS_011690-RA	172	119	291	1.44538	0.531447	0.00644534	LOCUS_011690-RA	295	215	1.37209	0.456378	0.00109357	123	96	1	CIS
LOCUS_018290-RA	33	60	93	0.55	-0.862496	0.0172335	LOCUS_018290-RA	40	69	0.57971	-0.786596	0.0136228	7	9	1	CIS
LOCUS_014375-RA	27	59	86	0.457627	-1.12776	0.00234526	LOCUS_014375-RA	41	85	0.482353	-1.05184	0.000290202	14	26	1	CIS
LOCUS_020880-RA	38	65	103	0.584615	-0.77444	0.0246804	LOCUS_020880-RA	61	110	0.554545	-0.850622	0.000557651	23	45	1	CIS
LOCUS_000225-RA	502	412	914	1.21845	0.285043	0.00893971	LOCUS_000225-RA	523	407	1.28501	0.361782	0.000410949	21	5	1	CIS
LOCUS_004211-RA	221	295	516	0.749153	-0.416669	0.00390891	LOCUS_004211-RA	206	290	0.710345	-0.493409	0.000478757	15	5	1	CIS
LOCUS_006845-RA	352	539	891	0.653061	-0.61471	3.00352e-09	LOCUS_006845-RA	195	315	0.619048	-0.691878	4.65244e-07	157	224	1	CIS
LOCUS_007919-RA	114	48	162	2.375	1.24793	1.25459e-06	LOCUS_007919-RA	126	56	2.25	1.16993	8.41057e-07	12	8	1	CIS
LOCUS_013569-RA	18	4	22	4.5	2.16993	0.0117091	LOCUS_013569-RA	19	4	4.75	2.24793	0.00545052	1	0	1	CIS
LOCUS_024339-RA	3	349	352	0.00859599	-6.86212	1.35142e-97	LOCUS_024339-RA	5	614	0.00814332	-6.94017	1.1262e-172	2	265	1	CIS
LOCUS_019772-RA	124	292	416	0.424658	-1.23563	1.20478e-15	LOCUS_019772-RA	39	87	0.448276	-1.15754	6.57903e-05	85	205	1	CIS
LOCUS_017140-RA	36	66	102	0.545455	-0.874469	0.010543	LOCUS_017140-RA	31	60	0.516667	-0.952694	0.00642658	5	6	1	CIS
LOCUS_025950-RA	13	50	63	0.26	-1.94342	1.45325e-05	LOCUS_025950-RA	14	51	0.27451	-1.86507	1.41632e-05	1	1	1	CIS
LOCUS_007464-RA	283	206	489	1.37379	0.458158	0.00186685	LOCUS_007464-RA	337	259	1.30116	0.379796	0.00345622	54	53	1	CIS
LOCUS_004642-RA	49	24	73	2.04167	1.02975	0.0123888	LOCUS_004642-RA	69	32	2.15625	1.10852	0.000728728	20	8	1	CIS
LOCUS_010728-RA	113	80	193	1.4125	0.498251	0.0469308	LOCUS_010728-RA	91	61	1.4918	0.577057	0.0323465	22	19	1	CIS
LOCUS_023520-RA	146	227	373	0.643172	-0.636724	0.000132535	LOCUS_023520-RA	207	340	0.608824	-0.715904	6.06087e-08	61	113	1	CIS
LOCUS_006275-RA	81	121	202	0.669421	-0.579013	0.015488	LOCUS_006275-RA	64	101	0.633663	-0.658211	0.00978953	17	20	1	CIS
LOCUS_020427-RA	86	147	233	0.585034	-0.773408	0.000297989	LOCUS_020427-RA	47	76	0.618421	-0.693339	0.0208574	39	71	1	CIS
LOCUS_029899-RA	5	37	42	0.135135	-2.88753	2.37529e-06	LOCUS_029899-RA	5	35	0.142857	-2.80735	4.71264e-06	0	2	1	CIS
LOCUS_027858-RA	203	98	301	2.07143	1.05063	9.91175e-09	LOCUS_027858-RA	290	148	1.95946	0.970456	6.0249e-11	87	50	1	CIS
LOCUS_020446-RA	34	66	100	0.515152	-0.956931	0.00525336	LOCUS_020446-RA	19	39	0.487179	-1.03747	0.0218596	15	27	1	CIS
LOCUS_006292-RA	468	60	528	7.8	2.96347	1.44375e-77	LOCUS_006292-RA	990	120	8.25	3.04439	1.28945e-168	522	60	1	CIS
LOCUS_008544-RA	69	109	178	0.633028	-0.65966	0.00925278	LOCUS_008544-RA	69	103	0.669903	-0.577976	0.0214583	0	6	1	CIS
LOCUS_010382-RA	2	40	42	0.05	-4.32193	3.07409e-09	LOCUS_010382-RA	6	127	0.0472441	-4.40372	1.99615e-29	4	87	1	CIS
LOCUS_007325-RA	160	223	383	0.717489	-0.478972	0.0044841	LOCUS_007325-RA	142	187	0.759358	-0.397147	0.0271556	18	36	1	CIS
LOCUS_016628-RA	51	83	134	0.614458	-0.702614	0.0183399	LOCUS_016628-RA	83	143	0.58042	-0.784832	0.000212811	32	60	1	CIS
LOCUS_016825-RA	17	5	22	3.4	1.76553	0.0388646	LOCUS_016825-RA	36	10	3.6	1.848	0.000403189	19	5	1	CIS
LOCUS_016920-RA	18	144	162	0.125	-3	2.42719e-24	LOCUS_016920-RA	17	144	0.118056	-3.08246	3.72917e-25	1	0	1	CIS
LOCUS_028565-RA	54	92	146	0.586957	-0.768674	0.00605017	LOCUS_028565-RA	51	92	0.554348	-0.851137	0.00175867	3	0	1	CIS
LOCUS_020927-RA	381	660	1041	0.577273	-0.792675	5.63154e-17	LOCUS_020927-RA	374	686	0.54519	-0.87517	6.68104e-21	7	26	1	CIS
LOCUS_025379-RA	89	169	258	0.526627	-0.925146	3.76326e-06	LOCUS_025379-RA	116	208	0.557692	-0.842459	1.31443e-06	27	39	1	CIS
LOCUS_006304-RA	281	499	780	0.563126	-0.82847	5.66406e-14	LOCUS_006304-RA	201	378	0.531746	-0.911191	1.09125e-12	80	121	1	CIS
LOCUS_021541-RA	29	64	93	0.453125	-1.14202	0.00123909	LOCUS_021541-RA	60	125	0.48	-1.05889	6.68286e-06	31	61	1	CIS
LOCUS_020107-RA	177	100	277	1.77	0.823749	2.05148e-05	LOCUS_020107-RA	105	56	1.875	0.906891	0.000361408	72	44	1	CIS
LOCUS_000202-RA	17	123	140	0.138211	-2.85505	7.52499e-20	LOCUS_000202-RA	9	69	0.130435	-2.9386	8.40798e-12	8	54	1	CIS
LOCUS_021655-RA	281	494	775	0.568826	-0.813941	1.89133e-13	LOCUS_021655-RA	212	395	0.536709	-0.897788	6.44034e-13	69	99	1	CIS
LOCUS_025068-RA	172	114	286	1.50877	0.593375	0.00231892	LOCUS_025068-RA	121	85	1.42353	0.509472	0.0261617	51	29	1	CIS
LOCUS_011765-RA	152	108	260	1.40741	0.49304	0.0191425	LOCUS_011765-RA	162	122	1.32787	0.409113	0.0356505	10	14	1	CIS
LOCUS_004195-RA	41	163	204	0.251534	-1.99118	2.68789e-17	LOCUS_004195-RA	4	15	0.266667	-1.90689	0.0336724	37	148	1	CIS
LOCUS_008052-RA	58	123	181	0.471545	-1.08453	7.70359e-06	LOCUS_008052-RA	31	62	0.5	-1	0.0037084	27	61	1	CIS
LOCUS_005505-RA	19	270	289	0.0703704	-3.82889	2.4324e-56	LOCUS_005505-RA	15	201	0.0746269	-3.74416	2.29187e-41	4	69	1	CIS
LOCUS_012139-RA	109	34	143	3.20588	1.68072	1.7873e-09	LOCUS_012139-RA	68	20	3.4	1.76553	1.01777e-06	41	14	1	CIS
LOCUS_007594-RA	33	4	37	8.25	3.04439	5.53816e-06	LOCUS_007594-RA	35	4	8.75	3.12928	1.22274e-06	2	0	1	CIS
LOCUS_028633-RA	90	189	279	0.47619	-1.07039	2.0807e-08	LOCUS_028633-RA	79	176	0.448864	-1.15565	5.51558e-09	11	13	1	CIS
LOCUS_001900-RA	62	14	76	4.42857	2.14684	1.43893e-07	LOCUS_001900-RA	96	23	4.17391	2.0614	4.84939e-11	34	9	1	CIS
LOCUS_000602-RA	634	914	1548	0.693654	-0.527711	1.05681e-11	LOCUS_000602-RA	302	462	0.65368	-0.613344	3.41197e-08	332	452	1	CIS
LOCUS_026224-RA	270	160	430	1.6875	0.754888	7.261e-07	LOCUS_026224-RA	77	43	1.7907	0.840522	0.00515155	193	117	1	CIS
LOCUS_022277-RA	132	85	217	1.55294	0.635003	0.00508031	LOCUS_022277-RA	278	190	1.46316	0.549085	0.000151086	146	105	1	CIS
LOCUS_017006-RA	61	33	94	1.84848	0.886343	0.0134753	LOCUS_017006-RA	47	27	1.74074	0.799701	0.0447484	14	6	1	CIS
LOCUS_005053-RA	34	275	309	0.123636	-3.01582	1.85222e-46	LOCUS_005053-RA	111	845	0.131361	-2.92839	2.08449e-138	77	570	1	CIS
LOCUS_020808-RA	76	143	219	0.531469	-0.911944	3.22786e-05	LOCUS_020808-RA	49	98	0.5	-1	0.000177187	27	45	1	CIS
LOCUS_003601-RA	178	312	490	0.570513	-0.809669	1.0501e-08	LOCUS_003601-RA	225	371	0.606469	-0.721494	1.09084e-08	47	59	1	CIS
LOCUS_009860-RA	82	39	121	2.10256	1.07215	0.000430713	LOCUS_009860-RA	190	85	2.23529	1.16046	1.09591e-09	108	46	1	CIS
LOCUS_020043-RA	53	107	160	0.495327	-1.01355	9.93579e-05	LOCUS_020043-RA	41	88	0.465909	-1.10188	0.000118376	12	19	1	CIS
LOCUS_002441-RA	86	164	250	0.52439	-0.931287	4.74069e-06	LOCUS_002441-RA	63	113	0.557522	-0.842899	0.000511946	23	51	1	CIS
LOCUS_001602-RA	29	10	39	2.9	1.53605	0.00931665	LOCUS_001602-RA	74	24	3.08333	1.62449	1.52123e-06	45	14	1	CIS
LOCUS_017414-RA	111	154	265	0.720779	-0.472371	0.0239494	LOCUS_017414-RA	61	90	0.677778	-0.561116	0.0385214	50	64	1	CIS
LOCUS_013519-RA	715	397	1112	1.80101	0.848804	1.5852e-20	LOCUS_013519-RA	1042	544	1.91544	0.937677	4.82658e-35	327	147	1	CIS
LOCUS_009576-RA	100	63	163	1.5873	0.666576	0.0124569	LOCUS_009576-RA	206	122	1.68852	0.755763	1.30149e-05	106	59	1	CIS
LOCUS_008061-RA	631	482	1113	1.30913	0.388607	4.0068e-05	LOCUS_008061-RA	195	140	1.39286	0.478047	0.00643228	436	342	1	CIS
LOCUS_007636-RA	174	81	255	2.14815	1.10309	3.7533e-08	LOCUS_007636-RA	176	77	2.28571	1.19265	2.14008e-09	2	4	1	CIS
LOCUS_004271-RA	195	133	328	1.46617	0.552048	0.00234691	LOCUS_004271-RA	167	107	1.56075	0.642237	0.000843647	28	26	1	CIS
LOCUS_008521-RA	103	160	263	0.64375	-0.635428	0.00173494	LOCUS_008521-RA	136	225	0.604444	-0.726318	1.05107e-05	33	65	1	CIS
LOCUS_004997-RA	43	182	225	0.236264	-2.08153	2.27984e-20	LOCUS_004997-RA	63	284	0.221831	-2.17247	2.18595e-33	20	102	1	CIS
LOCUS_006201-RA	20	111	131	0.18018	-2.47249	2.06253e-15	LOCUS_006201-RA	12	71	0.169014	-2.56478	1.30854e-10	8	40	1	CIS
LOCUS_009145-RA	29	4	33	7.25	2.85798	4.87288e-05	LOCUS_009145-RA	68	10	6.8	2.76553	5.47887e-11	39	6	1	CIS
LOCUS_023749-RA	99	61	160	1.62295	0.698619	0.00917301	LOCUS_023749-RA	199	115	1.73043	0.791135	8.10649e-06	100	54	1	CIS
LOCUS_004625-RA	82	132	214	0.621212	-0.686842	0.00245961	LOCUS_004625-RA	104	157	0.66242	-0.594181	0.00276939	22	25	1	CIS
LOCUS_003077-RA	22	66	88	0.333333	-1.58496	1.39759e-05	LOCUS_003077-RA	16	45	0.355556	-1.49185	0.000658042	6	21	1	CIS
LOCUS_000384-RA	429	198	627	2.16667	1.11548	2.16731e-19	LOCUS_000384-RA	333	164	2.03049	1.02183	1.87643e-13	96	34	1	CIS
LOCUS_006827-RA	23	9	32	2.55556	1.35364	0.045125	LOCUS_006827-RA	30	11	2.72727	1.44746	0.00870514	7	2	1	CIS
LOCUS_005906-RA	150	223	373	0.672646	-0.572081	0.000664327	LOCUS_005906-RA	163	227	0.718062	-0.47782	0.00307038	13	4	1	CIS
LOCUS_032864-RA	1	142	142	0.00704225	-7.14975	7.76952e-40	LOCUS_032864-RA	1	133	0.0075188	-7.05528	2.52714e-37	0	9	1	CIS
LOCUS_000905-RA	220	159	379	1.38365	0.468477	0.00584427	LOCUS_000905-RA	439	297	1.47811	0.563758	7.01247e-07	219	138	1	CIS
LOCUS_017158-RA	135	98	233	1.37755	0.462106	0.0414455	LOCUS_017158-RA	212	144	1.47222	0.557995	0.00089436	77	46	1	CIS
LOCUS_024720-RA	58	91	149	0.637363	-0.649814	0.0213509	LOCUS_024720-RA	59	99	0.59596	-0.746714	0.00393601	1	8	1	CIS
LOCUS_015935-RA	158	119	277	1.32773	0.408963	0.0494839	LOCUS_015935-RA	397	320	1.24063	0.311067	0.00903369	239	201	1	CIS
LOCUS_001866-RA	156	1	157	156	7.2854	5.97688e-44	LOCUS_001866-RA	167	1	167	7.3837	2.44812e-47	11	0	1	CIS
LOCUS_015448-RA	147	46	193	3.19565	1.67611	1.618e-12	LOCUS_015448-RA	130	38	3.42105	1.77444	3.50342e-12	17	8	1	CIS
LOCUS_016043-RA	654	198	852	3.30303	1.72379	5.44416e-56	LOCUS_016043-RA	729	206	3.53883	1.82327	1.65692e-67	75	8	1	CIS
LOCUS_002228-RA	45	85	130	0.529412	-0.917538	0.0018568	LOCUS_002228-RA	42	85	0.494118	-1.01707	0.000436422	3	0	1	CIS
LOCUS_004882-RA	329	233	562	1.41202	0.497758	0.000232967	LOCUS_004882-RA	445	294	1.51361	0.597989	1.26843e-07	116	61	1	CIS
LOCUS_014499-RA	123	250	373	0.492	-1.02327	3.60229e-10	LOCUS_014499-RA	72	157	0.458599	-1.1247	8.28854e-08	51	93	1	CIS
LOCUS_009053-RA	151	9	160	16.7778	4.06848	5.36999e-33	LOCUS_009053-RA	288	16	18	4.16993	4.19342e-64	137	7	1	CIS
LOCUS_017972-RA	40	13	53	3.07692	1.62149	0.000935913	LOCUS_017972-RA	43	15	2.86667	1.51937	0.00075279	3	2	1	CIS
LOCUS_025394-RA	117	256	373	0.457031	-1.12964	4.56925e-12	LOCUS_025394-RA	52	106	0.490566	-1.02748	6.07913e-05	65	150	1	CIS
LOCUS_020737-RA	11	98	109	0.112245	-3.15528	1.77122e-17	LOCUS_020737-RA	10	83	0.120482	-3.05311	1.35291e-14	1	15	1	CIS
LOCUS_004452-RA	149	282	431	0.528369	-0.920383	1.13994e-09	LOCUS_004452-RA	76	134	0.567164	-0.818162	0.000204778	73	148	1	CIS
LOCUS_009830-RA	70	102	172	0.686275	-0.543142	0.04075	LOCUS_009830-RA	85	133	0.639098	-0.645891	0.00308919	15	31	1	CIS
LOCUS_028582-RA	29	3	32	9.66667	3.27302	1.2478e-05	LOCUS_028582-RA	9	1	9	3.16993	0.0370633	20	2	1	CIS
LOCUS_003886-RA	32	100	132	0.32	-1.64386	1.67702e-08	LOCUS_003886-RA	22	64	0.34375	-1.54057	2.03033e-05	10	36	1	CIS
LOCUS_005171-RA	175	1	175	175	7.45121	1.44343e-49	LOCUS_005171-RA	188	1	188	7.55459	1.51568e-53	13	0	1	CIS
LOCUS_020084-RA	49	100	149	0.49	-1.02915	0.000145999	LOCUS_020084-RA	139	305	0.455738	-1.13372	1.67732e-14	90	205	1	CIS
LOCUS_011768-RA	190	105	295	1.80952	0.85561	4.40164e-06	LOCUS_011768-RA	144	74	1.94595	0.960472	8.05991e-06	46	31	1	CIS
LOCUS_006661-RA	80	158	238	0.506329	-0.981853	2.55468e-06	LOCUS_006661-RA	122	224	0.544643	-0.876618	1.83289e-07	42	66	1	CIS
LOCUS_010378-RA	215	73	288	2.94521	1.55837	2.58688e-16	LOCUS_010378-RA	219	80	2.7375	1.45286	3.21358e-15	4	7	1	CIS
LOCUS_014218-RA	12	31	43	0.387097	-1.36923	0.0142231	LOCUS_014218-RA	10	24	0.416667	-1.26303	0.0412204	2	7	1	CIS
LOCUS_018490-RA	3	42	45	0.0714286	-3.80735	6.25568e-09	LOCUS_018490-RA	5	65	0.0769231	-3.70044	1.51744e-13	2	23	1	CIS
LOCUS_005474-RA	32	76	108	0.421053	-1.24793	0.000114663	LOCUS_005474-RA	25	64	0.390625	-1.35614	0.000119727	7	12	1	CIS
LOCUS_002429-RA	9	24	33	0.375	-1.41504	0.0320516	LOCUS_002429-RA	8	23	0.347826	-1.52356	0.0198149	1	1	1	CIS
LOCUS_009460-RA	73	22	95	3.31818	1.73039	8.35284e-07	LOCUS_009460-RA	40	13	3.07692	1.62149	0.000667758	33	9	1	CIS
LOCUS_021814-RA	74	42	116	1.7619	0.817136	0.0103922	LOCUS_021814-RA	214	131	1.63359	0.708044	2.80865e-05	140	89	1	CIS
LOCUS_006954-RA	73	33	106	2.21212	1.14543	0.000474259	LOCUS_006954-RA	41	20	2.05	1.03562	0.018417	32	13	1	CIS
LOCUS_024941-RA	52	144	196	0.361111	-1.46949	2.83855e-10	LOCUS_024941-RA	69	177	0.389831	-1.35908	2.36257e-11	17	33	1	CIS
LOCUS_017641-RA	451	707	1158	0.637907	-0.648583	5.34677e-13	LOCUS_017641-RA	208	352	0.590909	-0.758992	5.80878e-09	243	355	1	CIS
LOCUS_018449-RA	227	369	596	0.615176	-0.700929	4.27671e-08	LOCUS_018449-RA	281	423	0.664303	-0.590088	3.80037e-07	54	54	1	CIS
LOCUS_005413-RA	49	83	132	0.590361	-0.76033	0.0106446	LOCUS_005413-RA	41	75	0.546667	-0.871267	0.00436893	8	8	1	CIS
LOCUS_024717-RA	2203	6500	8703	0.338923	-1.56097	1.48219693752374e-321	LOCUS_024717-RA	701	1914	0.366249	-1.4491	5.44232e-127	1502	4586	1	CIS
LOCUS_017856-RA	62	35	97	1.77143	0.824913	0.0200605	LOCUS_017856-RA	90	47	1.91489	0.937264	0.000738341	28	12	1	CIS
LOCUS_003353-RA	83	203	286	0.408867	-1.2903	8.426e-12	LOCUS_003353-RA	193	436	0.442661	-1.17573	1.57074e-21	110	233	1	CIS
LOCUS_010318-RA	678	271	949	2.50185	1.32299	1.96072e-39	LOCUS_010318-RA	1303	481	2.70894	1.43773	1.42478e-85	625	210	1	CIS
LOCUS_020973-RA	3	26	29	0.115385	-3.11548	6.61788e-05	LOCUS_020973-RA	3	24	0.125	-3	0.000135552	0	2	1	CIS
LOCUS_009824-RA	54	216	270	0.25	-2	6.74084e-23	LOCUS_009824-RA	9	39	0.230769	-2.11548	4.50167e-05	45	177	1	CIS
LOCUS_018840-RA	305	499	804	0.611222	-0.710231	6.80743e-11	LOCUS_018840-RA	443	669	0.662182	-0.5947	7.19896e-11	138	170	1	CIS
LOCUS_021150-RA	215	319	534	0.673981	-0.56922	3.54962e-05	LOCUS_021150-RA	242	389	0.622108	-0.684763	2.34835e-08	27	70	1	CIS
LOCUS_008698-RA	437	144	581	3.03472	1.60156	7.13542e-34	LOCUS_008698-RA	931	283	3.28975	1.71798	2.69217e-79	494	139	1	CIS
LOCUS_003978-RA	162	100	262	1.62	0.695994	0.000562706	LOCUS_003978-RA	353	201	1.75622	0.812473	5.56522e-10	191	101	1	CIS
LOCUS_010251-RA	58	107	165	0.542056	-0.883486	0.00061192	LOCUS_010251-RA	45	90	0.5	-1	0.000348259	13	17	1	CIS
LOCUS_015594-RA	52	97	149	0.536082	-0.899473	0.000983438	LOCUS_015594-RA	44	89	0.494382	-1.0163	0.000310478	8	8	1	CIS
LOCUS_017349-RA	33	14	47	2.35714	1.23704	0.0200292	LOCUS_017349-RA	113	52	2.17308	1.11974	7.68493e-06	80	38	1	CIS
LOCUS_005054-RA	48	275	323	0.174545	-2.51833	2.32331e-38	LOCUS_005054-RA	160	845	0.189349	-2.40088	4.03526e-111	112	570	1	CIS
LOCUS_008731-RA	66	8	74	8.25	3.04439	1.61412e-11	LOCUS_008731-RA	38	5	7.6	2.926	9.23408e-07	28	3	1	CIS
LOCUS_017976-RA	97	191	288	0.507853	-0.977516	1.96839e-07	LOCUS_017976-RA	80	171	0.467836	-1.09592	4.04623e-08	17	20	1	CIS
LOCUS_002950-RA	15	33	48	0.454545	-1.1375	0.0315775	LOCUS_002950-RA	18	43	0.418605	-1.25634	0.00401109	3	10	1	CIS
LOCUS_018964-RA	158	108	266	1.46296	0.548893	0.007363	LOCUS_018964-RA	132	98	1.34694	0.429684	0.0490456	26	10	1	CIS
LOCUS_014638-RA	107	67	174	1.59701	0.675378	0.00839894	LOCUS_014638-RA	272	185	1.47027	0.556081	0.000150096	165	118	1	CIS
LOCUS_022989-RA	19	39	58	0.487179	-1.03747	0.0286862	LOCUS_022989-RA	13	29	0.448276	-1.15754	0.0341507	6	10	1	CIS
LOCUS_011021-RA	43	70	113	0.614286	-0.703018	0.0332175	LOCUS_011021-RA	26	46	0.565217	-0.823122	0.0414747	17	24	1	CIS
LOCUS_010565-RA	20	46	66	0.434783	-1.20163	0.00543153	LOCUS_010565-RA	34	85	0.4	-1.32193	1.05797e-05	14	39	1	CIS
LOCUS_006438-RA	16	48	64	0.333333	-1.58496	0.000296898	LOCUS_006438-RA	25	69	0.362319	-1.46467	1.96805e-05	9	21	1	CIS
LOCUS_008364-RA	56	118	174	0.474576	-1.07529	1.44173e-05	LOCUS_008364-RA	64	124	0.516129	-0.954196	4.28027e-05	8	6	1	CIS
LOCUS_022264-RA	17	48	65	0.354167	-1.4975	0.000556845	LOCUS_022264-RA	14	43	0.325581	-1.61891	0.000397333	3	5	1	CIS
LOCUS_009504-RA	50	99	149	0.505051	-0.9855	0.000283451	LOCUS_009504-RA	104	224	0.464286	-1.10692	1.65289e-10	54	125	1	CIS
LOCUS_000850-RA	136	75	211	1.81333	0.858644	0.000132524	LOCUS_000850-RA	150	76	1.97368	0.980891	3.35162e-06	14	1	1	CIS
LOCUS_021199-RA	49	8	57	6.125	2.61471	1.67239e-07	LOCUS_021199-RA	20	3	6.66667	2.73697	0.00115928	29	5	1	CIS
LOCUS_025485-RA	38	10	48	3.8	1.926	0.000242995	LOCUS_025485-RA	91	22	4.13636	2.04836	1.99558e-10	53	12	1	CIS
LOCUS_003725-RA	18	49	67	0.367347	-1.44478	0.000694356	LOCUS_003725-RA	24	60	0.4	-1.32193	0.000283017	6	11	1	CIS
LOCUS_001369-RA	89	482	571	0.184647	-2.43716	1.54546e-64	LOCUS_001369-RA	59	348	0.16954	-2.5603	1.66804e-49	30	134	1	CIS
LOCUS_000839-RA	48	27	75	1.77778	0.830075	0.0455624	LOCUS_000839-RA	62	38	1.63158	0.706269	0.0364106	14	11	1	CIS
LOCUS_016555-RA	133	187	320	0.71123	-0.491612	0.00837127	LOCUS_016555-RA	60	92	0.652174	-0.616671	0.021494	73	95	1	CIS
LOCUS_004242-RA	55	12	67	4.58333	2.1964	5.95692e-07	LOCUS_004242-RA	25	5	5	2.32193	0.000791632	30	7	1	CIS
LOCUS_025492-RA	30	72	102	0.416667	-1.26303	0.000157898	LOCUS_025492-RA	25	55	0.454545	-1.1375	0.00236528	5	17	1	CIS
LOCUS_014321-RA	33	96	129	0.34375	-1.54057	1.57549e-07	LOCUS_014321-RA	12	32	0.375	-1.41504	0.00744774	21	64	1	CIS
LOCUS_012934-RA	292	197	489	1.48223	0.567773	8.5901e-05	LOCUS_012934-RA	197	145	1.35862	0.442143	0.0112906	95	52	1	CIS
LOCUS_023448-RA	121	174	295	0.695402	-0.52408	0.00688378	LOCUS_023448-RA	174	273	0.637363	-0.649814	1.05413e-05	53	99	1	CIS
LOCUS_027721-RA	391	515	906	0.759223	-0.397404	0.000171535	LOCUS_027721-RA	684	983	0.695829	-0.523195	1.60847e-12	293	468	1	CIS
LOCUS_025189-RA	454	858	1312	0.529138	-0.918285	6.84441e-28	LOCUS_025189-RA	272	471	0.577495	-0.79212	1.73644e-12	182	387	1	CIS
LOCUS_010352-RA	51	108	159	0.472222	-1.08246	3.31448e-05	LOCUS_010352-RA	33	64	0.515625	-0.955606	0.00457531	18	44	1	CIS
LOCUS_007753-RA	56	128	184	0.4375	-1.19265	6.65405e-07	LOCUS_007753-RA	33	69	0.478261	-1.06413	0.00111885	23	59	1	CIS
LOCUS_005087-RA	126	83	209	1.51807	0.60224	0.00980587	LOCUS_005087-RA	234	141	1.65957	0.730813	6.03852e-06	108	58	1	CIS
LOCUS_015668-RB	1	35	36	0.0285714	-5.12928	7.69942e-09	LOCUS_015668-RB	2	64	0.03125	-5	4.81672e-16	1	29	1	CIS
LOCUS_004878-RA	92	388	480	0.237113	-2.07635	9.16415e-43	LOCUS_004878-RA	26	120	0.216667	-2.20645	9.18829e-15	66	268	1	CIS
LOCUS_004415-RA	83	50	133	1.66	0.731183	0.0140394	LOCUS_004415-RA	109	60	1.81667	0.861294	0.000512333	26	10	1	CIS
LOCUS_025547-RA	584	405	989	1.44198	0.528046	8.7969e-08	LOCUS_025547-RA	415	315	1.31746	0.39776	0.000609143	169	90	1	CIS
LOCUS_028259-RA	1	81	81	0.0123457	-6.33985	5.56856e-22	LOCUS_028259-RA	1	74	0.0135135	-6.20945	4.00831e-20	0	7	1	CIS
LOCUS_000223-RA	48	136	184	0.352941	-1.5025	4.86898e-10	LOCUS_000223-RA	51	132	0.386364	-1.37197	8.4391e-09	3	4	1	CIS
LOCUS_013885-RA	31	13	44	2.38462	1.25376	0.0235638	LOCUS_013885-RA	47	18	2.61111	1.38466	0.00101361	16	5	1	CIS
LOCUS_012039-RA	37	85	122	0.435294	-1.19994	7.11566e-05	LOCUS_012039-RA	41	86	0.476744	-1.06871	0.000215711	4	1	1	CIS
LOCUS_019789-RA	21	75	96	0.28	-1.8365	1.6696e-07	LOCUS_019789-RA	23	75	0.306667	-1.70526	5.06143e-07	2	0	1	CIS
LOCUS_014856-RA	85	53	138	1.60377	0.68147	0.0203287	LOCUS_014856-RA	130	74	1.75676	0.812914	0.000283502	45	21	1	CIS
LOCUS_007429-RA	204	79	283	2.58228	1.36864	6.59128e-13	LOCUS_007429-RA	245	104	2.35577	1.2362	2.02803e-13	41	25	1	CIS
LOCUS_005667-RA	68	42	110	1.61905	0.695145	0.0386504	LOCUS_005667-RA	96	65	1.47692	0.562595	0.0313786	28	23	1	CIS
LOCUS_016237-RA	636	902	1538	0.7051	-0.504101	1.05753e-10	LOCUS_016237-RA	426	551	0.77314	-0.371199	0.00019214	210	351	1	CIS
LOCUS_022087-RA	75	108	183	0.694444	-0.526069	0.0406281	LOCUS_022087-RA	107	169	0.633136	-0.659412	0.000573231	32	61	1	CIS
LOCUS_005227-RA	590	377	967	1.56499	0.64615	6.56742e-11	LOCUS_005227-RA	1391	810	1.71728	0.780129	3.10165e-34	801	433	1	CIS
LOCUS_006088-RA	56	98	154	0.571429	-0.807355	0.00281633	LOCUS_006088-RA	113	217	0.520737	-0.941372	4.69167e-08	57	119	1	CIS
LOCUS_015486-RA	162	111	273	1.45946	0.545434	0.00689907	LOCUS_015486-RA	262	197	1.32995	0.411371	0.00578649	100	86	1	CIS
LOCUS_001494-RA	323	992	1315	0.325605	-1.61881	1.64353e-77	LOCUS_001494-RA	70	236	0.29661	-1.75336	3.64459e-21	253	756	1	CIS
LOCUS_007467-RA	34	58	92	0.586207	-0.770518	0.0372271	LOCUS_007467-RA	55	103	0.533981	-0.905141	0.0004269	21	45	1	CIS
LOCUS_024136-RA	915	312	1227	2.93269	1.55223	2.62358e-67	LOCUS_024136-RA	422	158	2.67089	1.41732	1.37972e-27	493	154	1	CIS
LOCUS_002524-RA	105	42	147	2.5	1.32193	1.16795e-06	LOCUS_002524-RA	195	71	2.74648	1.45758	1.05821e-13	90	29	1	CIS
LOCUS_007428-RA	130	71	201	1.83099	0.872621	0.000155444	LOCUS_007428-RA	85	51	1.66667	0.736966	0.00899444	45	20	1	CIS
LOCUS_000171-RA	517	170	687	3.04118	1.60463	4.28575e-40	LOCUS_000171-RA	905	327	2.76758	1.46863	1.57171e-61	388	157	1	CIS
LOCUS_005383-RA	27	51	78	0.529412	-0.917538	0.021847	LOCUS_005383-RA	32	55	0.581818	-0.78136	0.0314375	5	4	1	CIS
LOCUS_014262-RA	102	155	257	0.658065	-0.603699	0.00349625	LOCUS_014262-RA	115	159	0.72327	-0.467393	0.0174516	13	4	1	CIS
LOCUS_028365-RA	8	23	31	0.347826	-1.52356	0.0259993	LOCUS_028365-RA	13	34	0.382353	-1.38702	0.00638202	5	11	1	CIS
LOCUS_019890-RA	69	118	187	0.584746	-0.774119	0.00139765	LOCUS_019890-RA	92	173	0.531792	-0.911066	2.59062e-06	23	55	1	CIS
LOCUS_015397-RA	90	1	90	90	6.49185	1.34654e-24	LOCUS_015397-RA	99	1	99	6.62936	2.2173e-27	9	0	1	CIS
LOCUS_020755-RA	84	33	117	2.54545	1.34792	1.30437e-05	LOCUS_020755-RA	112	40	2.8	1.48543	1.95965e-08	28	7	1	CIS
LOCUS_010542-RA	1	22	22	0.0454545	-4.45943	2.65137e-05	LOCUS_010542-RA	1	20	0.05	-4.32193	6.08667e-05	0	2	1	CIS
LOCUS_026302-RA	32	11	43	2.90909	1.54057	0.00556324	LOCUS_026302-RA	16	5	3.2	1.67807	0.0448705	16	6	1	CIS
LOCUS_023973-RA	134	219	353	0.611872	-0.708698	3.24884e-05	LOCUS_023973-RA	124	223	0.556054	-0.846704	4.58773e-07	10	4	1	CIS
LOCUS_010883-RA	90	174	264	0.517241	-0.95109	1.43561e-06	LOCUS_010883-RA	39	83	0.46988	-1.08964	0.000224689	51	91	1	CIS
LOCUS_008550-RA	94	143	237	0.657343	-0.605282	0.00517678	LOCUS_008550-RA	74	124	0.596774	-0.744743	0.0011158	20	19	1	CIS
LOCUS_005982-RA	59	26	85	2.26923	1.1822	0.00148667	LOCUS_005982-RA	125	50	2.5	1.32193	5.74327e-08	66	24	1	CIS
LOCUS_022915-RA	176	350	526	0.502857	-0.991779	2.75656e-13	LOCUS_022915-RA	230	504	0.456349	-1.13179	2.33899e-23	54	154	1	CIS
LOCUS_021244-RA	6	28	34	0.214286	-2.22239	0.000696502	LOCUS_021244-RA	7	36	0.194444	-2.36257	2.73691e-05	1	8	1	CIS
LOCUS_008363-RA	42	93	135	0.451613	-1.14684	5.9141e-05	LOCUS_008363-RA	129	259	0.498069	-1.00558	2.05821e-10	87	166	1	CIS
LOCUS_026094-RA	108	48	156	2.25	1.16993	8.70268e-06	LOCUS_026094-RA	273	110	2.48182	1.3114	3.39557e-16	165	62	1	CIS
LOCUS_025135-RA	65	108	173	0.601852	-0.73252	0.00404384	LOCUS_025135-RA	81	122	0.663934	-0.590887	0.0097061	16	14	1	CIS
LOCUS_024175-RA	62	96	158	0.645833	-0.630766	0.0211653	LOCUS_024175-RA	72	123	0.585366	-0.77259	0.000779422	10	27	1	CIS
LOCUS_019466-RA	68	29	97	2.34483	1.22948	0.000353941	LOCUS_019466-RA	34	16	2.125	1.08746	0.0274639	34	13	1	CIS
LOCUS_009575-RA	47	115	162	0.408696	-1.2909	5.38276e-07	LOCUS_009575-RA	30	81	0.37037	-1.43296	4.68972e-06	17	34	1	CIS
LOCUS_012503-RA	307	389	696	0.789203	-0.341531	0.00612225	LOCUS_012503-RA	354	495	0.715152	-0.483679	4.99495e-06	47	106	1	CIS
LOCUS_006878-RA	199	326	525	0.610429	-0.712104	1.99334e-07	LOCUS_006878-RA	328	593	0.55312	-0.854336	1.70084e-17	129	267	1	CIS
LOCUS_005595-RA	65	15	80	4.33333	2.11548	8.93705e-08	LOCUS_005595-RA	201	42	4.78571	2.25873	5.74259e-25	136	27	1	CIS
LOCUS_024893-RA	139	194	333	0.716495	-0.480972	0.00846966	LOCUS_024893-RA	182	230	0.791304	-0.337695	0.0356217	43	36	1	CIS
LOCUS_004194-RA	35	148	183	0.236486	-2.08017	1.22233e-16	LOCUS_004194-RA	29	111	0.261261	-1.93643	1.00427e-11	6	37	1	CIS
LOCUS_012451-RA	167	244	411	0.684426	-0.547033	0.000618084	LOCUS_012451-RA	140	226	0.619469	-0.690896	2.49164e-05	27	18	1	CIS
LOCUS_011625-RA	103	168	271	0.613095	-0.705817	0.000356977	LOCUS_011625-RA	124	183	0.677596	-0.561504	0.0020529	21	15	1	CIS
LOCUS_024092-RA	19	1	20	19	4.24793	0.000162366	LOCUS_024092-RA	21	1	21	4.39232	3.30654e-05	2	0	1	CIS
LOCUS_000847-RA	27	52	79	0.519231	-0.945552	0.0169438	LOCUS_000847-RA	66	115	0.573913	-0.801096	0.000811686	39	63	1	CIS
LOCUS_005358-RA	47	111	158	0.423423	-1.23983	2.0446e-06	LOCUS_005358-RA	66	141	0.468085	-1.09516	7.54745e-07	19	30	1	CIS
LOCUS_011781-RA	41	81	122	0.506173	-0.982298	0.00125484	LOCUS_011781-RA	38	83	0.457831	-1.12711	0.000144595	3	2	1	CIS
LOCUS_001237-RA	190	332	522	0.572289	-0.805184	3.93513e-09	LOCUS_001237-RA	143	226	0.632743	-0.660308	5.35427e-05	47	106	1	CIS
LOCUS_005579-RA	429	339	768	1.26549	0.339692	0.00395517	LOCUS_005579-RA	689	602	1.14452	0.19474	0.0295318	260	263	1	CIS
LOCUS_020729-RA	73	36	109	2.02778	1.0199	0.00166287	LOCUS_020729-RA	74	33	2.24242	1.16506	0.000244337	1	3	1	CIS
LOCUS_014487-RA	90	143	233	0.629371	-0.668018	0.00202542	LOCUS_014487-RA	71	102	0.696078	-0.522678	0.038383	19	41	1	CIS
LOCUS_022640-RA	135	262	397	0.515267	-0.956607	1.3862e-09	LOCUS_022640-RA	326	572	0.56993	-0.811143	1.49684e-15	191	310	1	CIS
LOCUS_015463-RA	51	17	68	3	1.58496	0.000178426	LOCUS_015463-RA	179	66	2.71212	1.43942	1.99703e-12	128	49	1	CIS
LOCUS_013061-RA	113	80	193	1.4125	0.498251	0.0469308	LOCUS_013061-RA	100	64	1.5625	0.643856	0.0119611	13	16	1	CIS
LOCUS_002071-RA	290	115	405	2.52174	1.33442	2.03402e-17	LOCUS_002071-RA	212	93	2.27957	1.18876	4.39952e-11	78	22	1	CIS
LOCUS_011852-RA	28	7	35	4	2	0.00167113	LOCUS_011852-RA	47	13	3.61538	1.85415	3.64558e-05	19	6	1	CIS
LOCUS_008413-RA	25	67	92	0.373134	-1.42223	6.04894e-05	LOCUS_008413-RA	30	89	0.337079	-1.56884	2.27311e-07	5	22	1	CIS
LOCUS_028938-RA	89	23	112	3.86957	1.95217	1.82341e-09	LOCUS_028938-RA	30	7	4.28571	2.09954	0.000486058	59	16	1	CIS
LOCUS_003564-RA	147	97	244	1.51546	0.59976	0.00487869	LOCUS_003564-RA	513	375	1.368	0.452068	1.30464e-05	366	278	1	CIS
LOCUS_000192-RA	44	144	188	0.305556	-1.71049	1.30964e-12	LOCUS_000192-RA	59	174	0.33908	-1.5603	1.61278e-13	15	30	1	CIS
LOCUS_017373-RA	666	965	1631	0.690155	-0.535007	1.34702e-12	LOCUS_017373-RA	998	1303	0.765925	-0.384725	1.10845e-09	332	338	1	CIS
LOCUS_004512-RA	269	190	459	1.41579	0.501607	0.000919899	LOCUS_004512-RA	301	236	1.27542	0.350977	0.0112119	32	46	1	CIS
LOCUS_018454-RA	256	182	438	1.40659	0.492205	0.00156538	LOCUS_018454-RA	292	187	1.5615	0.64293	6.15641e-06	36	5	1	CIS
LOCUS_006683-RA	27	77	104	0.350649	-1.5119	4.98229e-06	LOCUS_006683-RA	12	38	0.315789	-1.66297	0.000750728	15	39	1	CIS
LOCUS_017255-RA	80	113	193	0.707965	-0.498251	0.0469308	LOCUS_017255-RA	58	91	0.637363	-0.649814	0.0161831	22	22	1	CIS
LOCUS_017070-RA	29	135	164	0.214815	-2.21883	1.8612e-16	LOCUS_017070-RA	21	88	0.238636	-2.06711	3.21912e-10	8	47	1	CIS
LOCUS_016002-RA	25	5	30	5	2.32193	0.00110991	LOCUS_016002-RA	18	4	4.5	2.16993	0.00873306	7	1	1	CIS
LOCUS_008204-RA	40	16	56	2.5	1.32193	0.00538787	LOCUS_008204-RA	25	9	2.77778	1.47393	0.0170566	15	7	1	CIS
LOCUS_008353-RA	326	224	550	1.45536	0.541373	6.80568e-05	LOCUS_008353-RA	600	371	1.61725	0.693543	1.26902e-12	274	147	1	CIS
LOCUS_007696-RA	77	30	107	2.56667	1.3599	2.8915e-05	LOCUS_007696-RA	143	62	2.30645	1.20568	6.4445e-08	66	32	1	CIS
LOCUS_032644-RA	1	69	69	0.0144928	-6.10852	1.66368e-18	LOCUS_032644-RA	1	62	0.016129	-5.9542	1.15379e-16	0	7	1	CIS
LOCUS_023168-RA	287	196	483	1.46429	0.550197	0.000162816	LOCUS_023168-RA	196	149	1.31544	0.395541	0.0238426	91	47	1	CIS
LOCUS_020250-RA	171	100	271	1.71	0.773996	8.19904e-05	LOCUS_020250-RA	238	125	1.904	0.929033	1.40984e-08	67	25	1	CIS
LOCUS_026493-RA	169	110	279	1.53636	0.61952	0.00162867	LOCUS_026493-RA	89	52	1.71154	0.775294	0.00489192	80	58	1	CIS
LOCUS_009551-RA	225	351	576	0.641026	-0.641546	9.6927e-07	LOCUS_009551-RA	430	602	0.714286	-0.485427	3.73581e-07	205	251	1	CIS
LOCUS_007878-RA	26	5	31	5.2	2.37851	0.000687891	LOCUS_007878-RA	14	3	4.66667	2.22239	0.0231345	12	2	1	CIS
LOCUS_012071-RA	112	188	300	0.595745	-0.747234	5.91813e-05	LOCUS_012071-RA	140	262	0.534351	-0.90414	5.63505e-09	28	74	1	CIS
LOCUS_010664-RA	1	97	97	0.0103093	-6.59991	1.19986e-26	LOCUS_010664-RA	1	87	0.0114943	-6.44294	6.8276e-24	0	10	1	CIS
LOCUS_012816-RA	50	85	135	0.588235	-0.765535	0.00908903	LOCUS_012816-RA	82	125	0.656	-0.608232	0.0069853	32	40	1	CIS
LOCUS_025369-RA	546	167	713	3.26946	1.70905	3.02064e-46	LOCUS_025369-RA	428	146	2.93151	1.55164	7.15245e-32	118	21	1	CIS
LOCUS_011532-RA	46	80	126	0.575	-0.798366	0.00871141	LOCUS_011532-RA	84	163	0.515337	-0.956411	1.99574e-06	38	83	1	CIS
LOCUS_032373-RA	1	95	95	0.0105263	-6.56986	4.6735e-26	LOCUS_032373-RA	1	106	0.00943396	-6.72792	1.99895e-29	0	11	1	CIS
LOCUS_002766-RA	35	60	95	0.583333	-0.777608	0.0317597	LOCUS_002766-RA	23	44	0.522727	-0.93587	0.0251096	12	16	1	CIS
LOCUS_000529-RA	66	207	273	0.318841	-1.64909	5.25786e-17	LOCUS_000529-RA	58	163	0.355828	-1.49075	5.98727e-12	8	44	1	CIS
LOCUS_004934-RA	30	56	86	0.535714	-0.900464	0.0171887	LOCUS_004934-RA	24	50	0.48	-1.05889	0.00692246	6	6	1	CIS
LOCUS_002920-RA	179	114	293	1.57018	0.650926	0.000632288	LOCUS_002920-RA	312	178	1.75281	0.809669	6.97073e-09	133	64	1	CIS
LOCUS_008242-RA	135	202	337	0.668317	-0.581396	0.00106653	LOCUS_008242-RA	159	213	0.746479	-0.421827	0.0116339	24	11	1	CIS
LOCUS_005420-RA	80	45	125	1.77778	0.830075	0.00639728	LOCUS_005420-RA	143	72	1.98611	0.989946	4.9816e-06	63	27	1	CIS
LOCUS_020551-RA	359	152	511	2.36184	1.23991	3.40813e-19	LOCUS_020551-RA	512	194	2.63918	1.40009	1.04973e-32	153	42	1	CIS
LOCUS_000378-RA	21	44	65	0.477273	-1.06711	0.0154701	LOCUS_000378-RA	24	45	0.533333	-0.906891	0.0275854	3	1	1	CIS
LOCUS_010227-RA	14	68	82	0.205882	-2.28011	8.09609e-09	LOCUS_010227-RA	7	38	0.184211	-2.44057	1.01019e-05	7	30	1	CIS
LOCUS_000835-RA	34	72	106	0.472222	-1.08246	0.000985355	LOCUS_000835-RA	57	108	0.527778	-0.921997	0.000235055	23	36	1	CIS
LOCUS_024608-RA	881	1079	1960	0.816497	-0.292481	3.81837e-05	LOCUS_024608-RA	406	556	0.730216	-0.453605	5.04428e-06	475	523	1	CIS
LOCUS_006630-RA	270	366	636	0.737705	-0.438884	0.000585302	LOCUS_006630-RA	188	285	0.659649	-0.600229	2.88095e-05	82	81	1	CIS
LOCUS_011593-RA	550	26	576	21.1538	4.40285	7.84325e-127	LOCUS_011593-RA	397	21	18.9048	4.24068	2.45025e-89	153	5	1	CIS
LOCUS_010831-RA	182	95	277	1.91579	0.937939	1.07154e-06	LOCUS_010831-RA	283	132	2.14394	1.10026	6.322e-13	101	37	1	CIS
LOCUS_018093-RA	78	150	228	0.52	-0.943416	1.05482e-05	LOCUS_018093-RA	46	99	0.464646	-1.10579	3.81817e-05	32	51	1	CIS
LOCUS_009379-RA	89	241	330	0.369295	-1.43716	3.06319e-16	LOCUS_009379-RA	131	397	0.329975	-1.59957	6.38394e-31	42	156	1	CIS
LOCUS_017265-RA	54	168	222	0.321429	-1.63743	8.83536e-14	LOCUS_017265-RA	77	214	0.359813	-1.47468	3.32421e-15	23	46	1	CIS
LOCUS_018202-RA	929	1239	2168	0.749798	-0.415426	2.44082e-10	LOCUS_018202-RA	445	530	0.839623	-0.252187	0.0137505	484	709	1	CIS
LOCUS_021462-RA	34	84	118	0.404762	-1.30485	2.219e-05	LOCUS_021462-RA	30	83	0.361446	-1.46815	2.23148e-06	4	1	1	CIS
LOCUS_004158-RA	214	317	531	0.675079	-0.566872	4.06035e-05	LOCUS_004158-RA	129	214	0.602804	-0.73024	1.62902e-05	85	103	1	CIS
LOCUS_028563-RA	174	78	252	2.23077	1.15754	9.79377e-09	LOCUS_028563-RA	50	20	2.5	1.32193	0.00105557	124	58	1	CIS
LOCUS_009673-RA	59	17	76	3.47059	1.79518	7.04882e-06	LOCUS_009673-RA	96	31	3.09677	1.63077	2.78869e-08	37	14	1	CIS
LOCUS_013447-RA	66	148	214	0.445946	-1.16506	1.29889e-07	LOCUS_013447-RA	17	34	0.5	-1	0.0409856	49	114	1	CIS
LOCUS_014433-RA	33	1	33	33	5.04439	2.72662e-08	LOCUS_014433-RA	37	1	37	5.20945	1.41349e-09	4	0	1	CIS
LOCUS_020929-RA	18	302	320	0.0596026	-4.06848	6.31608e-66	LOCUS_020929-RA	16	301	0.0531561	-4.23362	1.10983e-67	2	1	1	CIS
LOCUS_003395-RA	104	173	277	0.601156	-0.734189	0.000163436	LOCUS_003395-RA	60	89	0.674157	-0.568843	0.0370633	44	84	1	CIS
LOCUS_020909-RA	505	674	1179	0.749258	-0.416465	4.91678e-06	LOCUS_020909-RA	548	652	0.840491	-0.250696	0.00607759	43	22	1	CIS
LOCUS_021061-RA	20	50	70	0.4	-1.32193	0.00146735	LOCUS_021061-RA	22	49	0.44898	-1.15528	0.00392591	2	1	1	CIS
LOCUS_006632-RA	9	171	180	0.0526316	-4.24793	1.79503e-38	LOCUS_006632-RA	3	64	0.046875	-4.41504	5.12295e-15	6	107	1	CIS
LOCUS_010892-RA	189	138	327	1.36957	0.453718	0.0147103	LOCUS_010892-RA	274	178	1.53933	0.622299	2.25747e-05	85	40	1	CIS
LOCUS_002154-RA	19	39	58	0.487179	-1.03747	0.0286862	LOCUS_002154-RA	23	42	0.547619	-0.868755	0.0420163	4	3	1	CIS
LOCUS_018468-RA	46	105	151	0.438095	-1.19068	8.78357e-06	LOCUS_018468-RA	33	67	0.492537	-1.0217	0.00199441	13	38	1	CIS
LOCUS_010710-RA	371	239	610	1.5523	0.634409	5.8961e-07	LOCUS_010710-RA	272	197	1.38071	0.465411	0.00144245	99	42	1	CIS
LOCUS_010833-RA	290	503	793	0.576541	-0.794505	3.69278e-13	LOCUS_010833-RA	121	236	0.512712	-0.96378	5.49384e-09	169	267	1	CIS
LOCUS_016338-RA	30	58	88	0.517241	-0.95109	0.0102634	LOCUS_016338-RA	39	67	0.58209	-0.780687	0.0159805	9	9	1	CIS
LOCUS_005163-RA	24	45	69	0.533333	-0.906891	0.0360502	LOCUS_005163-RA	27	57	0.473684	-1.078	0.00309502	3	12	1	CIS
LOCUS_000867-RA	539	312	851	1.72756	0.788739	6.96776e-14	LOCUS_000867-RA	360	185	1.94595	0.960472	3.71358e-13	179	127	1	CIS
LOCUS_002259-RA	165	70	235	2.35714	1.23704	3.75367e-09	LOCUS_002259-RA	295	111	2.65766	1.41016	2.20082e-19	130	41	1	CIS
LOCUS_025268-RA	38	155	193	0.245161	-2.0282	7.31131e-17	LOCUS_025268-RA	34	123	0.276423	-1.85505	3.07872e-12	4	32	1	CIS
LOCUS_005378-RA	1	94	94	0.0106383	-6.55459	9.21281e-26	LOCUS_005378-RA	1	106	0.00943396	-6.72792	1.99895e-29	0	12	1	CIS
LOCUS_004263-RA	47	1	47	47	5.55459	3.31578e-12	LOCUS_004263-RA	53	1	53	5.72792	4.30306e-14	6	0	1	CIS
LOCUS_003326-RA	29	81	110	0.358025	-1.48187	3.81507e-06	LOCUS_003326-RA	42	104	0.403846	-1.30812	1.0981e-06	13	23	1	CIS
LOCUS_001798-RA	851	423	1274	2.01182	1.0085	3.22306e-32	LOCUS_001798-RA	321	180	1.78333	0.834576	1.52079e-09	530	243	1	CIS
LOCUS_001730-RA	116	171	287	0.678363	-0.559872	0.00420375	LOCUS_001730-RA	124	162	0.765432	-0.385654	0.0478149	8	9	1	CIS
LOCUS_021189-RA	1	35	36	0.0285714	-5.12928	7.69942e-09	LOCUS_021189-RA	1	31	0.0322581	-4.9542	6.54005e-08	0	4	1	CIS
LOCUS_008770-RA	21	3	24	7	2.80735	0.000961993	LOCUS_008770-RA	31	5	6.2	2.63227	3.85827e-05	10	2	1	CIS
LOCUS_013437-RA	268	330	598	0.812121	-0.300233	0.0300644	LOCUS_013437-RA	361	502	0.719124	-0.475689	5.99504e-06	93	172	1	CIS
LOCUS_003663-RA	56	105	161	0.533333	-0.906891	0.000511232	LOCUS_003663-RA	51	108	0.472222	-1.08246	2.23389e-05	5	3	1	CIS
LOCUS_018633-RA	57	14	71	4.07143	2.02554	1.46748e-06	LOCUS_018633-RA	46	10	4.6	2.20163	4.25762e-06	11	4	1	CIS
LOCUS_023177-RA	47	78	125	0.602564	-0.730813	0.0180355	LOCUS_023177-RA	96	141	0.680851	-0.554589	0.00841201	49	63	1	CIS
LOCUS_026862-RA	23	65	88	0.353846	-1.49881	3.83582e-05	LOCUS_026862-RA	10	25	0.4	-1.32193	0.0295432	13	40	1	CIS
LOCUS_021446-RA	102	31	133	3.29032	1.71823	3.63155e-09	LOCUS_021446-RA	96	33	2.90909	1.54057	1.05665e-07	6	2	1	CIS
LOCUS_000607-RA	4	461	465	0.00867679	-6.84862	4.67302e-129	LOCUS_000607-RA	2	261	0.00766284	-7.02791	2.14505e-73	2	200	1	CIS
LOCUS_006349-RA	8	22	30	0.363636	-1.45943	0.0373579	LOCUS_006349-RA	14	34	0.411765	-1.28011	0.0108725	6	12	1	CIS
LOCUS_021853-RB	1	75	75	0.0133333	-6.22882	3.03117e-20	LOCUS_021853-RB	1	85	0.0117647	-6.40939	2.59027e-23	0	10	1	CIS
LOCUS_009032-RA	227	147	374	1.54422	0.626876	0.000167216	LOCUS_009032-RA	421	309	1.36246	0.446213	0.000108087	194	162	1	CIS
LOCUS_003477-RA	71	45	116	1.57778	0.657894	0.0448704	LOCUS_003477-RA	128	92	1.3913	0.476438	0.0318782	57	47	1	CIS
LOCUS_007047-RA	31	114	145	0.27193	-1.87869	2.07814e-11	LOCUS_007047-RA	41	171	0.239766	-2.0603	4.23747e-19	10	57	1	CIS
LOCUS_029287-RA	83	214	297	0.38785	-1.36643	1.78567e-13	LOCUS_029287-RA	11	25	0.44	-1.18442	0.0482789	72	189	1	CIS
LOCUS_012887-RA	42	2	44	21	4.39232	8.81489e-10	LOCUS_012887-RA	74	4	18.5	4.20945	8.33548e-17	32	2	1	CIS
LOCUS_028136-RA	78	27	105	2.88889	1.53051	3.42544e-06	LOCUS_028136-RA	223	68	3.27941	1.71344	1.94018e-19	145	41	1	CIS
LOCUS_005680-RA	157	229	386	0.68559	-0.544583	0.00100556	LOCUS_005680-RA	211	271	0.778598	-0.36105	0.0138017	54	42	1	CIS
LOCUS_008677-RA	55	14	69	3.92857	1.974	3.63498e-06	LOCUS_008677-RA	58	13	4.46154	2.15754	2.48293e-07	3	1	1	CIS
LOCUS_015771-RA	24	6	30	4	2	0.00429734	LOCUS_015771-RA	100	22	4.54545	2.18442	2.84135e-12	76	16	1	CIS
LOCUS_019709-RA	101	213	314	0.474178	-1.0765	1.86672e-09	LOCUS_019709-RA	82	152	0.539474	-0.890376	1.7405e-05	19	61	1	CIS
LOCUS_012982-RA	20	82	102	0.243902	-2.03562	3.20133e-09	LOCUS_012982-RA	9	42	0.214286	-2.22239	1.0873e-05	11	40	1	CIS
LOCUS_027303-RA	145	308	453	0.470779	-1.08688	1.48354e-13	LOCUS_027303-RA	19	46	0.413043	-1.27563	0.00243917	126	262	1	CIS
LOCUS_019746-RA	261	120	381	2.175	1.12102	3.79407e-12	LOCUS_019746-RA	208	109	1.90826	0.932255	1.19263e-07	53	11	1	CIS
LOCUS_012359-RA	19	60	79	0.316667	-1.65896	1.98491e-05	LOCUS_012359-RA	10	36	0.277778	-1.848	0.000403189	9	24	1	CIS
LOCUS_009529-RA	159	268	427	0.593284	-0.753206	8.48319e-07	LOCUS_009529-RA	232	343	0.676385	-0.564084	1.33638e-05	73	75	1	CIS
LOCUS_008383-RA	45	92	137	0.48913	-1.03171	0.000282752	LOCUS_008383-RA	29	52	0.557692	-0.842459	0.0252111	16	40	1	CIS
LOCUS_021134-RA	76	114	190	0.666667	-0.584963	0.0181749	LOCUS_021134-RA	130	171	0.760234	-0.395485	0.0364106	54	57	1	CIS
LOCUS_011481-RA	260	183	443	1.42077	0.506668	0.00101949	LOCUS_011481-RA	509	314	1.62102	0.696901	6.13194e-11	249	131	1	CIS
LOCUS_009074-RA	148	222	370	0.666667	-0.584963	0.000517595	LOCUS_009074-RA	250	428	0.584112	-0.775683	4.62875e-11	102	206	1	CIS
LOCUS_020924-RA	30	99	129	0.30303	-1.72247	6.06664e-09	LOCUS_020924-RA	30	113	0.265487	-1.91329	9.53253e-12	0	14	1	CIS
LOCUS_010661-RA	1	28	29	0.0357143	-4.80735	6.44415e-07	LOCUS_010661-RA	2	64	0.03125	-5	4.81672e-16	1	36	1	CIS
LOCUS_001370-RA	329	77	406	4.27273	2.09516	9.64089e-37	LOCUS_001370-RA	718	147	4.88435	2.28817	3.71944e-89	389	70	1	CIS
LOCUS_022905-RA	28	67	95	0.41791	-1.25873	0.000299383	LOCUS_022905-RA	33	69	0.478261	-1.06413	0.00111885	5	2	1	CIS
LOCUS_002471-RA	25	62	87	0.403226	-1.31034	0.000344443	LOCUS_002471-RA	30	65	0.461538	-1.11548	0.00101974	5	3	1	CIS
LOCUS_002854-RA	121	221	342	0.547511	-0.869039	4.13025e-07	LOCUS_002854-RA	110	230	0.478261	-1.06413	3.66311e-10	11	9	1	CIS
LOCUS_007782-RA	89	139	228	0.640288	-0.643208	0.00346467	LOCUS_007782-RA	151	270	0.559259	-0.838411	3.12148e-08	62	131	1	CIS
LOCUS_012435-RA	168	244	412	0.688525	-0.53842	0.000752417	LOCUS_012435-RA	220	279	0.78853	-0.342762	0.0175885	52	35	1	CIS
LOCUS_002379-RA	44	287	331	0.15331	-2.70548	2.53691e-43	LOCUS_002379-RA	36	269	0.133829	-2.90154	7.42725e-44	8	18	1	CIS
LOCUS_008503-RA	72	11	83	6.54545	2.71049	3.42283e-11	LOCUS_008503-RA	30	4	7.5	2.90689	1.91776e-05	42	7	1	CIS
LOCUS_003337-RA	57	28	85	2.03571	1.02554	0.00632218	LOCUS_003337-RA	119	51	2.33333	1.22239	7.2449e-07	62	23	1	CIS
LOCUS_004643-RA	74	140	214	0.528571	-0.91983	3.4543e-05	LOCUS_004643-RA	40	66	0.606061	-0.722466	0.0265356	34	74	1	CIS
LOCUS_000061-RA	14	34	48	0.411765	-1.28011	0.0145018	LOCUS_000061-RA	14	39	0.358974	-1.47805	0.0018414	0	5	1	CIS
LOCUS_001329-RA	210	106	316	1.98113	0.986325	3.33134e-08	LOCUS_001329-RA	250	110	2.27273	1.18442	7.6347e-13	40	4	1	CIS
LOCUS_026676-RA	35	81	116	0.432099	-1.21057	9.82691e-05	LOCUS_026676-RA	58	117	0.495726	-1.01238	2.9417e-05	23	36	1	CIS
LOCUS_008778-RA	13	63	76	0.206349	-2.27684	3.33518e-08	LOCUS_008778-RA	18	76	0.236842	-2.078	5.56872e-09	5	13	1	CIS
LOCUS_025686-RA	109	161	270	0.677019	-0.562733	0.00543153	LOCUS_025686-RA	297	382	0.777487	-0.36311	0.00277889	188	221	1	CIS
LOCUS_011335-RA	59	332	391	0.177711	-2.4924	1.06557e-45	LOCUS_011335-RA	69	446	0.154709	-2.69238	5.83814e-67	10	114	1	CIS
LOCUS_005560-RA	284	538	822	0.527881	-0.921715	7.89442e-18	LOCUS_005560-RA	159	346	0.459538	-1.12175	4.49613e-16	125	192	1	CIS
LOCUS_017665-RA	49	11	60	4.45455	2.15528	3.95065e-06	LOCUS_017665-RA	174	34	5.11765	2.35548	8.62372e-23	125	23	1	CIS
LOCUS_027398-RA	47	24	71	1.95833	0.969626	0.0213806	LOCUS_027398-RA	27	12	2.25	1.16993	0.0404548	20	12	1	CIS
LOCUS_015917-RA	1	54	54	0.0185185	-5.75489	3.39409e-14	LOCUS_015917-RA	2	94	0.0212766	-5.55459	1.44348e-24	1	40	1	CIS
LOCUS_009532-RA	46	75	121	0.613333	-0.705257	0.0259017	LOCUS_009532-RA	24	45	0.533333	-0.906891	0.0275854	22	30	1	CIS
LOCUS_022859-RA	2	23	25	0.0869565	-3.52356	8.30032e-05	LOCUS_022859-RA	1	10	0.1	-3.32193	0.0215141	1	13	1	CIS
LOCUS_009209-RA	212	152	364	1.39474	0.479993	0.00564679	LOCUS_009209-RA	154	96	1.60417	0.681824	0.000726453	58	56	1	CIS
LOCUS_002860-RA	108	157	265	0.687898	-0.539733	0.00869869	LOCUS_002860-RA	55	92	0.597826	-0.742202	0.00594044	53	65	1	CIS
LOCUS_016200-RA	69	29	98	2.37931	1.25054	0.000256879	LOCUS_016200-RA	124	60	2.06667	1.04731	8.93849e-06	55	31	1	CIS
LOCUS_000203-RA	71	30	101	2.36667	1.24286	0.00021913	LOCUS_000203-RA	74	36	2.05556	1.03953	0.000897239	3	6	1	CIS
LOCUS_009688-RA	152	9	161	16.8889	4.078	2.88855e-33	LOCUS_009688-RA	44	3	14.6667	3.87447	1.23369e-09	108	6	1	CIS
LOCUS_010860-RA	51	103	154	0.495146	-1.01408	0.000138593	LOCUS_010860-RA	65	114	0.570175	-0.810522	0.00075622	14	11	1	CIS
LOCUS_021194-RA	4	65	69	0.0615385	-4.02237	3.39409e-14	LOCUS_021194-RA	7	131	0.0534351	-4.22607	1.49816e-29	3	66	1	CIS
LOCUS_010170-RA	105	151	256	0.695364	-0.524159	0.0128638	LOCUS_010170-RA	108	179	0.603352	-0.728928	9.31315e-05	3	28	1	CIS
LOCUS_001944-RA	79	47	126	1.68085	0.749192	0.0145401	LOCUS_001944-RA	93	48	1.9375	0.954196	0.000479611	14	1	1	CIS
LOCUS_003523-RA	9	48	57	0.1875	-2.41504	8.65292e-07	LOCUS_003523-RA	8	37	0.216216	-2.20945	4.53802e-05	1	11	1	CIS
LOCUS_001939-RA	61	105	166	0.580952	-0.783508	0.00253114	LOCUS_001939-RA	71	141	0.503546	-0.989804	5.871e-06	10	36	1	CIS
LOCUS_011732-RA	1	30	30	0.0333333	-4.90689	1.81767e-07	LOCUS_011732-RA	2	52	0.0384615	-4.70044	1.07012e-12	1	22	1	CIS
LOCUS_009258-RA	52	2	54	26	4.70044	1.61249e-12	LOCUS_009258-RA	30	1	30	4.90689	1.22572e-07	22	1	1	CIS
LOCUS_006166-RA	94	62	156	1.51613	0.600393	0.0305537	LOCUS_006166-RA	112	64	1.75	0.807355	0.000888897	18	2	1	CIS
LOCUS_000260-RA	13	48	61	0.270833	-1.88452	3.49254e-05	LOCUS_000260-RA	19	81	0.234568	-2.09192	1.3492e-09	6	33	1	CIS
LOCUS_016291-RA	191	392	583	0.487245	-1.03728	7.0906e-16	LOCUS_016291-RA	197	350	0.562857	-0.829159	3.21912e-10	6	42	1	CIS
LOCUS_012233-RA	28	10	38	2.8	1.48543	0.013507	LOCUS_012233-RA	55	17	3.23529	1.6939	2.49791e-05	27	7	1	CIS
LOCUS_005343-RA	429	187	616	2.29412	1.19794	1.20869e-21	LOCUS_005343-RA	448	169	2.65089	1.40648	6.54223e-29	19	18	1	CIS
LOCUS_003829-RA	103	65	168	1.58462	0.664133	0.0113005	LOCUS_003829-RA	174	95	1.83158	0.873088	5.64783e-06	71	30	1	CIS
LOCUS_009826-RA	69	127	196	0.543307	-0.88016	0.000167216	LOCUS_009826-RA	49	78	0.628205	-0.670692	0.023111	20	49	1	CIS
LOCUS_008016-RA	135	81	216	1.66667	0.736966	0.00100556	LOCUS_008016-RA	98	68	1.44118	0.527247	0.0409856	37	13	1	CIS
LOCUS_003543-RA	91	48	139	1.89583	0.922832	0.00113609	LOCUS_003543-RA	59	36	1.63889	0.712718	0.0401621	32	12	1	CIS
LOCUS_026749-RA	231	94	325	2.45745	1.29716	1.93946e-13	LOCUS_026749-RA	342	161	2.12422	1.08694	3.70774e-15	111	67	1	CIS
LOCUS_012303-RA	109	67	176	1.62687	0.702095	0.00556324	LOCUS_012303-RA	232	165	1.40606	0.491659	0.00205231	123	98	1	CIS
LOCUS_006352-RA	477	291	768	1.63918	0.71297	1.63191e-10	LOCUS_006352-RA	374	264	1.41667	0.5025	4.50167e-05	103	27	1	CIS
LOCUS_026215-RA	9	56	65	0.160714	-2.63743	1.42894e-08	LOCUS_026215-RA	5	36	0.138889	-2.848	2.74322e-06	4	20	1	CIS
LOCUS_011590-RA	19	41	60	0.463415	-1.10962	0.0161567	LOCUS_011590-RA	10	25	0.4	-1.32193	0.0295432	9	16	1	CIS
LOCUS_015178-RA	54	87	141	0.62069	-0.688056	0.0175506	LOCUS_015178-RA	45	84	0.535714	-0.900464	0.0017417	9	3	1	CIS
LOCUS_004542-RA	78	35	113	2.22857	1.15612	0.000253211	LOCUS_004542-RA	50	26	1.92308	0.943416	0.0150973	28	9	1	CIS
LOCUS_009554-RA	78	42	120	1.85714	0.893085	0.00393782	LOCUS_009554-RA	127	59	2.15254	1.10604	2.4063e-06	49	17	1	CIS
LOCUS_003897-RA	22	42	64	0.52381	-0.932886	0.0388537	LOCUS_003897-RA	14	31	0.451613	-1.14684	0.0286749	8	11	1	CIS
LOCUS_005446-RA	11	29	40	0.37931	-1.39855	0.0166335	LOCUS_005446-RA	22	50	0.44	-1.18442	0.00286966	11	21	1	CIS
LOCUS_019164-RA	49	17	66	2.88235	1.52725	0.00038296	LOCUS_019164-RA	107	32	3.34375	1.74147	6.18434e-10	58	15	1	CIS
LOCUS_024898-RA	125	58	183	2.15517	1.1078	4.21778e-06	LOCUS_024898-RA	91	49	1.85714	0.893085	0.00115621	34	9	1	CIS
LOCUS_011382-RA	52	81	133	0.641975	-0.63941	0.0349005	LOCUS_011382-RA	52	94	0.553191	-0.854149	0.00148902	0	13	1	CIS
LOCUS_010104-RA	54	100	154	0.54	-0.888969	0.000914514	LOCUS_010104-RA	60	129	0.465116	-1.10434	2.03533e-06	6	29	1	CIS
LOCUS_021770-RA	31	12	43	2.58333	1.36923	0.0142231	LOCUS_021770-RA	27	9	3	1.58496	0.00796489	4	3	1	CIS
LOCUS_009144-RA	187	96	283	1.94792	0.961932	4.04091e-07	LOCUS_009144-RA	181	80	2.2625	1.17792	1.80642e-09	6	16	1	CIS
LOCUS_002738-RA	20	72	92	0.277778	-1.848	2.75871e-07	LOCUS_002738-RA	11	46	0.23913	-2.06413	1.06408e-05	9	26	1	CIS
LOCUS_018670-RA	10	438	448	0.0228311	-5.45286	2.23451e-113	LOCUS_018670-RA	10	377	0.0265252	-5.23649	7.55874e-96	0	61	1	CIS
LOCUS_007928-RA	79	133	212	0.593985	-0.751502	0.000891959	LOCUS_007928-RA	91	178	0.511236	-0.967939	4.76548e-07	12	45	1	CIS
LOCUS_013950-RA	32	56	88	0.571429	-0.807355	0.0324968	LOCUS_013950-RA	30	61	0.491803	-1.02385	0.00331514	2	5	1	CIS
LOCUS_007043-RA	84	23	107	3.65217	1.86876	1.65999e-08	LOCUS_007043-RA	66	21	3.14286	1.65208	4.79922e-06	18	2	1	CIS
LOCUS_016463-RA	300	194	494	1.54639	0.628906	1.04636e-05	LOCUS_016463-RA	153	115	1.33043	0.411898	0.0403807	147	79	1	CIS
LOCUS_024768-RA	266	69	335	3.85507	1.94676	3.99133e-27	LOCUS_024768-RA	126	38	3.31579	1.72935	1.88396e-11	140	31	1	CIS
LOCUS_009987-RA	103	49	152	2.10204	1.07179	6.17021e-05	LOCUS_009987-RA	44	18	2.44444	1.28951	0.0028803	59	31	1	CIS
LOCUS_018364-RA	90	151	241	0.596026	-0.746552	0.000387619	LOCUS_018364-RA	144	281	0.512456	-0.964501	1.55286e-10	54	130	1	CIS
LOCUS_012802-RA	38	85	123	0.447059	-1.16146	0.00011329	LOCUS_012802-RA	65	125	0.52	-0.943416	4.72602e-05	27	40	1	CIS
LOCUS_008049-RA	3116	893	4009	3.48936	1.80296	3.86518e-283	LOCUS_008049-RA	1592	531	2.99812	1.58406	1.68313e-120	1524	362	1	CIS
LOCUS_008200-RA	148	259	407	0.571429	-0.807355	2.48118e-07	LOCUS_008200-RA	64	96	0.666667	-0.584963	0.0252111	84	163	1	CIS
LOCUS_004533-RA	69	30	99	2.3	1.20163	0.000415468	LOCUS_004533-RA	102	38	2.68421	1.4245	2.38977e-07	33	8	1	CIS
LOCUS_006433-RA	885	491	1376	1.80244	0.849954	2.67265e-25	LOCUS_006433-RA	263	125	2.104	1.07313	1.23689e-11	622	366	1	CIS
LOCUS_002454-RA	29	100	129	0.29	-1.78588	1.88689e-09	LOCUS_002454-RA	87	257	0.338521	-1.56268	1.22935e-19	58	157	1	CIS
LOCUS_002911-RA	70	110	180	0.636364	-0.652077	0.00971344	LOCUS_002911-RA	115	211	0.545024	-0.875609	4.5156e-07	45	101	1	CIS
LOCUS_025679-RA	26	59	85	0.440678	-1.1822	0.00148667	LOCUS_025679-RA	35	68	0.514706	-0.95818	0.00326722	9	9	1	CIS
LOCUS_005350-RA	168	294	462	0.571429	-0.807355	3.24378e-08	LOCUS_005350-RA	281	421	0.667458	-0.58325	5.41518e-07	113	127	1	CIS
LOCUS_013380-RA	1295	197	1492	6.5736	2.71668	7.2775e-196	LOCUS_013380-RA	1958	255	7.67843	2.94081	0	663	58	1	CIS
LOCUS_001899-RA	562	381	943	1.47507	0.560779	2.75814e-08	LOCUS_001899-RA	404	320	1.2625	0.336283	0.00430705	158	61	1	CIS
LOCUS_021641-RA	49	162	211	0.302469	-1.72514	2.83653e-14	LOCUS_021641-RA	169	478	0.353556	-1.49999	8.10714e-34	120	316	1	CIS
LOCUS_029030-RA	65	4	69	16.25	4.02237	3.39409e-14	LOCUS_029030-RA	19	1	19	4.24793	0.000111703	46	3	1	CIS
LOCUS_014046-RA	66	102	168	0.647059	-0.628031	0.0173689	LOCUS_014046-RA	57	103	0.553398	-0.853611	0.000835815	9	1	1	CIS
LOCUS_004406-RA	243	328	571	0.740854	-0.43274	0.00143399	LOCUS_004406-RA	480	554	0.866426	-0.206852	0.0396494	237	226	1	CIS
LOCUS_013878-RA	383	231	614	1.65801	0.729452	6.56293e-09	LOCUS_013878-RA	828	427	1.93911	0.955395	6.92629e-29	445	196	1	CIS
LOCUS_003385-RA	106	60	166	1.76667	0.82103	0.0014759	LOCUS_003385-RA	248	120	2.06667	1.04731	1.24361e-10	142	60	1	CIS
LOCUS_007720-RA	68	31	99	2.19355	1.13327	0.000894963	LOCUS_007720-RA	45	24	1.875	0.906891	0.0275854	23	7	1	CIS
LOCUS_015187-RA	115	198	313	0.580808	-0.783867	1.51043e-05	LOCUS_015187-RA	168	247	0.680162	-0.55605	0.000322153	53	49	1	CIS
LOCUS_019487-RA	4	39	43	0.102564	-3.2854	1.89196e-07	LOCUS_019487-RA	7	80	0.0875	-3.51457	6.59826e-16	3	41	1	CIS
LOCUS_017777-RA	98	57	155	1.7193	0.78182	0.00377708	LOCUS_017777-RA	131	65	2.01538	1.01106	9.13382e-06	33	8	1	CIS
LOCUS_004771-RA	100	253	353	0.395257	-1.33914	2.33345e-15	LOCUS_004771-RA	215	464	0.463362	-1.10979	6.36237e-21	115	211	1	CIS
LOCUS_010286-RA	84	168	252	0.5	-1	7.57363e-07	LOCUS_010286-RA	173	295	0.586441	-0.769943	7.86246e-08	89	127	1	CIS
LOCUS_010730-RA	135	211	346	0.63981	-0.644284	0.00020625	LOCUS_010730-RA	180	330	0.545455	-0.874469	1.64834e-10	45	119	1	CIS
LOCUS_020211-RA	41	81	122	0.506173	-0.982298	0.00125484	LOCUS_020211-RA	63	146	0.431507	-1.21254	3.94992e-08	22	65	1	CIS
LOCUS_016638-RA	61	152	213	0.401316	-1.31719	2.84436e-09	LOCUS_016638-RA	39	114	0.342105	-1.54749	4.83218e-09	22	38	1	CIS
LOCUS_020508-RA	233	153	386	1.52288	0.606798	0.000217016	LOCUS_020508-RA	352	197	1.7868	0.83738	1.99449e-10	119	44	1	CIS
LOCUS_026205-RA	123	71	194	1.73239	0.792767	0.000816646	LOCUS_026205-RA	217	147	1.47619	0.561879	0.000708664	94	76	1	CIS
LOCUS_020464-RA	90	146	236	0.616438	-0.697971	0.00110782	LOCUS_020464-RA	63	120	0.525	-0.929611	8.58364e-05	27	26	1	CIS
LOCUS_012691-RA	194	147	341	1.31973	0.40024	0.0302169	LOCUS_012691-RA	124	80	1.55	0.632268	0.0053038	70	67	1	CIS
LOCUS_012060-RA	56	116	172	0.482759	-1.05063	2.59221e-05	LOCUS_012060-RA	71	125	0.568	-0.816037	0.000364296	15	9	1	CIS
LOCUS_018258-RA	51	130	181	0.392308	-1.34994	2.57477e-08	LOCUS_018258-RA	32	96	0.333333	-1.58496	5.49812e-08	19	34	1	CIS
LOCUS_010482-RA	106	65	171	1.63077	0.705553	0.00615411	LOCUS_010482-RA	119	62	1.91935	0.940621	7.79896e-05	13	3	1	CIS
LOCUS_016699-RA	56	101	157	0.554455	-0.850857	0.00137209	LOCUS_016699-RA	24	51	0.470588	-1.08746	0.00514939	32	50	1	CIS
LOCUS_004215-RA	54	20	74	2.7	1.43296	0.000363518	LOCUS_004215-RA	105	33	3.18182	1.66985	2.95002e-09	51	13	1	CIS
LOCUS_017785-RA	587	995	1582	0.58995	-0.761336	1.35569e-23	LOCUS_017785-RA	169	243	0.695473	-0.523933	0.000763259	418	752	1	CIS
LOCUS_008591-RA	56	95	151	0.589474	-0.762501	0.00549701	LOCUS_008591-RA	33	66	0.5	-1	0.00264444	23	29	1	CIS
LOCUS_014360-RA	189	259	448	0.72973	-0.454566	0.00336034	LOCUS_014360-RA	172	278	0.618705	-0.692676	2.34175e-06	17	19	1	CIS
LOCUS_004117-RA	1	46	46	0.0217391	-5.52356	6.37218e-12	LOCUS_004117-RA	1	39	0.025641	-5.2854	3.89443e-10	0	7	1	CIS
LOCUS_012812-RA	154	304	458	0.506579	-0.981141	1.90571e-11	LOCUS_012812-RA	269	450	0.597778	-0.742319	8.33099e-11	115	146	1	CIS
LOCUS_002304-RA	81	798	879	0.101504	-3.30039	8.18464e-147	LOCUS_002304-RA	51	593	0.0860034	-3.53946	3.69212e-116	30	205	1	CIS
LOCUS_023972-RA	48	16	64	3	1.58496	0.000296898	LOCUS_023972-RA	61	24	2.54167	1.34577	0.00019932	13	8	1	CIS
LOCUS_019747-RA	78	156	234	0.5	-1	2.05075e-06	LOCUS_019747-RA	36	85	0.423529	-1.23947	2.97652e-05	42	71	1	CIS
LOCUS_009558-RA	10	32	42	0.3125	-1.67807	0.00293803	LOCUS_009558-RA	9	34	0.264706	-1.91754	0.000436422	1	2	1	CIS
LOCUS_015609-RA	75	127	202	0.590551	-0.759866	0.00106623	LOCUS_015609-RA	88	176	0.5	-1	2.58717e-07	13	49	1	CIS
LOCUS_017180-RA	40	179	219	0.223464	-2.16189	5.39519e-21	LOCUS_017180-RA	28	148	0.189189	-2.4021	6.40106e-20	12	31	1	CIS
LOCUS_017532-RA	139	77	216	1.80519	0.852155	0.000122033	LOCUS_017532-RA	145	68	2.13235	1.09245	5.40886e-07	6	9	1	CIS
LOCUS_016085-RA	74	138	212	0.536232	-0.899071	5.7683e-05	LOCUS_016085-RA	275	606	0.453795	-1.13989	3.18184e-28	201	468	1	CIS
LOCUS_004879-RA	162	108	270	1.5	0.584963	0.00370993	LOCUS_004879-RA	234	132	1.77273	0.825971	4.19474e-07	72	24	1	CIS
LOCUS_025316-RA	13	30	43	0.433333	-1.20645	0.0324372	LOCUS_025316-RA	22	60	0.366667	-1.44746	9.13588e-05	9	30	1	CIS
LOCUS_011082-RA	66	21	87	3.14286	1.65208	7.10774e-06	LOCUS_011082-RA	109	41	2.65854	1.41063	1.08366e-07	43	20	1	CIS
LOCUS_004251-RA	85	129	214	0.658915	-0.601836	0.00888713	LOCUS_004251-RA	146	262	0.557252	-0.843598	4.32312e-08	61	133	1	CIS
LOCUS_015937-RA	216	301	517	0.717608	-0.478732	0.000759698	LOCUS_015937-RA	165	272	0.606618	-0.721141	1.27062e-06	51	29	1	CIS
LOCUS_003998-RA	56	100	156	0.56	-0.836501	0.00174407	LOCUS_003998-RA	53	80	0.6625	-0.594008	0.0406003	3	20	1	CIS
LOCUS_015530-RA	33	78	111	0.423077	-1.24101	9.80619e-05	LOCUS_015530-RA	54	151	0.357616	-1.48352	4.65616e-11	21	73	1	CIS
LOCUS_011108-RA	52	86	138	0.604651	-0.725825	0.0127914	LOCUS_011108-RA	70	137	0.510949	-0.968749	1.1917e-05	18	51	1	CIS
LOCUS_000488-RA	15	39	54	0.384615	-1.37851	0.00446906	LOCUS_000488-RA	13	40	0.325	-1.62149	0.000667758	2	1	1	CIS
LOCUS_002965-RA	48	165	213	0.290909	-1.78136	3.65712e-15	LOCUS_002965-RA	136	395	0.344304	-1.53825	4.11331e-29	88	230	1	CIS
LOCUS_005709-RA	618	2054	2672	0.300876	-1.73276	1.4919e-176	LOCUS_005709-RA	228	640	0.35625	-1.48904	1.43188e-44	390	1414	1	CIS
LOCUS_010959-RA	34	109	143	0.311927	-1.68072	1.7873e-09	LOCUS_010959-RA	41	111	0.369369	-1.43686	5.2216e-08	7	2	1	CIS
LOCUS_019257-RA	13	44	57	0.295455	-1.75899	0.000188316	LOCUS_019257-RA	7	20	0.35	-1.51457	0.0336102	6	24	1	CIS
LOCUS_012497-RA	126	52	178	2.42308	1.27684	1.74738e-07	LOCUS_012497-RA	89	31	2.87097	1.52154	4.33291e-07	37	21	1	CIS
LOCUS_005800-RA	53	28	81	1.89286	0.920566	0.0185175	LOCUS_005800-RA	142	89	1.59551	0.674014	0.00138763	89	61	1	CIS
LOCUS_008636-RA	147	1158	1305	0.126943	-2.97775	6.62077e-193	LOCUS_008636-RA	286	2673	0.106996	-3.22437	0	139	1515	1	CIS
LOCUS_019814-RA	281	578	859	0.486159	-1.0405	3.2719e-23	LOCUS_019814-RA	193	471	0.409766	-1.28713	1.31084e-26	88	107	1	CIS
LOCUS_007352-RA	14	216	230	0.0648148	-3.94753	3.948e-46	LOCUS_007352-RA	12	156	0.0769231	-3.70044	6.8137e-32	2	60	1	CIS
LOCUS_022594-RA	104	36	140	2.88889	1.53051	4.95098e-08	LOCUS_022594-RA	48	14	3.42857	1.77761	5.12328e-05	56	22	1	CIS
LOCUS_008189-RA	21	54	75	0.388889	-1.36257	0.000637232	LOCUS_008189-RA	42	91	0.461538	-1.11548	7.41094e-05	21	37	1	CIS
LOCUS_003642-RA	435	809	1244	0.537701	-0.895124	3.01258e-25	LOCUS_003642-RA	351	550	0.638182	-0.647961	1.90554e-10	84	259	1	CIS
LOCUS_018172-RA	100	37	137	2.7027	1.4344	4.11489e-07	LOCUS_018172-RA	107	47	2.2766	1.18688	5.04428e-06	7	10	1	CIS
LOCUS_009995-RA	32	2	34	16	4	4.09213e-07	LOCUS_009995-RA	19	1	19	4.24793	0.000111703	13	1	1	CIS
LOCUS_019879-RA	34	75	109	0.453333	-1.14136	0.000402485	LOCUS_019879-RA	77	143	0.538462	-0.893085	3.08033e-05	43	68	1	CIS
LOCUS_016751-RA	14	51	65	0.27451	-1.86507	2.11261e-05	LOCUS_016751-RA	15	46	0.326087	-1.61667	0.000235575	1	5	1	CIS
LOCUS_021161-RA	215	166	381	1.29518	0.373153	0.0326423	LOCUS_021161-RA	234	152	1.53947	0.622437	9.8879e-05	19	14	1	CIS
LOCUS_009290-RA	290	171	461	1.69591	0.762057	1.99173e-07	LOCUS_009290-RA	261	183	1.42623	0.512206	0.000623122	29	12	1	CIS
LOCUS_014441-RA	57	116	173	0.491379	-1.02509	3.86323e-05	LOCUS_014441-RA	19	46	0.413043	-1.27563	0.00243917	38	70	1	CIS
LOCUS_020049-RA	226	150	376	1.50667	0.59136	0.000393291	LOCUS_020049-RA	307	171	1.79532	0.844242	2.4922e-09	81	21	1	CIS
LOCUS_016904-RA	40	13	53	3.07692	1.62149	0.000935913	LOCUS_016904-RA	55	15	3.66667	1.87447	5.56326e-06	15	2	1	CIS
LOCUS_010776-RA	105	40	145	2.625	1.39232	3.83684e-07	LOCUS_010776-RA	121	55	2.2	1.1375	2.53383e-06	16	15	1	CIS
LOCUS_019341-RA	118	252	370	0.468254	-1.09464	2.40683e-11	LOCUS_019341-RA	133	339	0.39233	-1.34986	8.75654e-21	15	87	1	CIS
LOCUS_002915-RA	82	177	259	0.463277	-1.11005	2.36536e-08	LOCUS_002915-RA	52	134	0.38806	-1.36565	7.29981e-09	30	43	1	CIS
LOCUS_024590-RA	95	133	228	0.714286	-0.485427	0.0332199	LOCUS_024590-RA	70	117	0.598291	-0.741082	0.00167891	25	16	1	CIS
LOCUS_008224-RA	85	29	114	2.93103	1.55141	8.37388e-07	LOCUS_008224-RA	77	22	3.5	1.80735	1.03625e-07	8	7	1	CIS
LOCUS_014650-RA	6	61	67	0.0983607	-3.34577	1.34601e-11	LOCUS_014650-RA	7	85	0.0823529	-3.60204	3.27188e-17	1	24	1	CIS
LOCUS_015200-RA	1	46	47	0.0217391	-5.52356	6.37218e-12	LOCUS_015200-RA	2	77	0.025974	-5.26679	1.01796e-19	1	31	1	CIS
LOCUS_013161-RA	114	194	308	0.587629	-0.767023	2.78935e-05	LOCUS_013161-RA	90	183	0.491803	-1.02385	7.98518e-08	24	11	1	CIS
LOCUS_015217-RA	47	112	159	0.419643	-1.25277	1.46748e-06	LOCUS_015217-RA	174	347	0.501441	-0.995848	1.93274e-13	127	235	1	CIS
LOCUS_013118-RA	64	136	200	0.470588	-1.08746	2.10633e-06	LOCUS_013118-RA	74	188	0.393617	-1.34514	7.88213e-12	10	52	1	CIS
LOCUS_015485-RA	1	92	92	0.0108696	-6.52356	3.50792e-25	LOCUS_015485-RA	1	110	0.00909091	-6.78136	1.35015e-30	0	18	1	CIS
LOCUS_021080-RA	111	27	138	4.11111	2.03953	2.60553e-12	LOCUS_021080-RA	300	61	4.91803	2.29808	1.02198e-37	189	34	1	CIS
LOCUS_006715-RA	42	92	134	0.456522	-1.13124	8.03575e-05	LOCUS_006715-RA	29	76	0.381579	-1.38995	1.59116e-05	13	16	1	CIS
LOCUS_015300-RA	92	172	264	0.534884	-0.902703	4.97916e-06	LOCUS_015300-RA	38	85	0.447059	-1.16146	7.77323e-05	54	87	1	CIS
LOCUS_020390-RA	23	109	132	0.211009	-2.24462	1.45794e-13	LOCUS_020390-RA	25	99	0.252525	-1.9855	7.25354e-11	2	10	1	CIS
LOCUS_022518-RA	30	60	90	0.5	-1	0.00596764	LOCUS_022518-RA	38	91	0.417582	-1.25987	1.1089e-05	8	31	1	CIS
LOCUS_006418-RA	183	247	430	0.740891	-0.432667	0.00670495	LOCUS_006418-RA	308	498	0.618474	-0.693215	1.24349e-10	125	251	1	CIS
LOCUS_021631-RA	28	52	80	0.538462	-0.893085	0.0238164	LOCUS_021631-RA	31	69	0.449275	-1.15433	0.000467412	3	17	1	CIS
LOCUS_019748-RA	33	102	135	0.323529	-1.62803	1.50017e-08	LOCUS_019748-RA	45	116	0.387931	-1.36613	8.62167e-08	12	14	1	CIS
LOCUS_024171-RA	109	245	354	0.444898	-1.16845	3.53823e-12	LOCUS_024171-RA	87	163	0.533742	-0.905785	5.92418e-06	22	82	1	CIS
LOCUS_006554-RA	136	5	141	27.2	4.76553	7.74932e-33	LOCUS_006554-RA	68	3	22.6667	4.5025	4.09515e-16	68	2	1	CIS
LOCUS_007519-RA	20	66	86	0.30303	-1.72247	3.5125e-06	LOCUS_007519-RA	25	99	0.252525	-1.9855	7.25354e-11	5	33	1	CIS
LOCUS_026829-RA	25	3	28	8.33333	3.05889	0.000114121	LOCUS_026829-RA	50	5	10	3.32193	1.07719e-09	25	2	1	CIS
LOCUS_031200-RA	4	30	34	0.133333	-2.90689	2.8438e-05	LOCUS_031200-RA	5	45	0.111111	-3.16993	1.88854e-08	1	15	1	CIS
LOCUS_003294-RA	24	62	86	0.387097	-1.36923	0.000202411	LOCUS_003294-RA	20	62	0.322581	-1.63227	1.18652e-05	4	0	1	CIS
LOCUS_004816-RA	26	65	91	0.4	-1.32193	0.000211176	LOCUS_004816-RA	39	117	0.333333	-1.58496	1.48736e-09	13	52	1	CIS
LOCUS_007704-RA	12	180	192	0.0666667	-3.90689	3.62105e-38	LOCUS_007704-RA	6	108	0.0555556	-4.16993	3.27457e-24	6	72	1	CIS
LOCUS_014568-RA	83	35	118	2.37143	1.24576	5.14224e-05	LOCUS_014568-RA	81	41	1.97561	0.982298	0.00089734	2	6	1	CIS
LOCUS_004743-RA	16	74	90	0.216216	-2.20945	3.26388e-09	LOCUS_004743-RA	18	100	0.18	-2.47393	4.05598e-14	2	26	1	CIS
LOCUS_002093-RA	232	136	368	1.70588	0.770518	3.37866e-06	LOCUS_002093-RA	115	81	1.41975	0.50564	0.0320502	117	55	1	CIS
LOCUS_007304-RA	14	50	64	0.28	-1.8365	3.24819e-05	LOCUS_007304-RA	33	98	0.336735	-1.57032	4.8623e-08	19	48	1	CIS
LOCUS_011933-RA	89	1	89	89	6.47573	2.62291e-24	LOCUS_011933-RA	74	1	74	6.20945	4.00831e-20	15	0	1	CIS
LOCUS_001593-RA	197	16	213	12.3125	3.62205	2.34732e-39	LOCUS_001593-RA	311	21	14.8095	3.88845	8.7381e-66	114	5	1	CIS
LOCUS_008319-RA	18	219	237	0.0821918	-3.60486	1.50477e-43	LOCUS_008319-RA	25	366	0.068306	-3.87184	3.82525e-77	7	147	1	CIS
LOCUS_006700-RA	114	59	173	1.9322	0.950247	0.000143545	LOCUS_006700-RA	93	40	2.325	1.21723	1.561e-05	21	19	1	CIS
LOCUS_021327-RA	192	253	445	0.758893	-0.398031	0.0118401	LOCUS_021327-RA	278	441	0.630385	-0.665694	6.12452e-09	86	188	1	CIS
LOCUS_019830-RA	16	61	77	0.262295	-1.93074	1.33921e-06	LOCUS_019830-RA	18	57	0.315789	-1.66297	2.23628e-05	2	4	1	CIS
LOCUS_000908-RA	58	102	160	0.568627	-0.814444	0.00203329	LOCUS_000908-RA	85	180	0.472222	-1.08246	2.37175e-08	27	78	1	CIS
LOCUS_006015-RA	131	85	216	1.54118	0.624032	0.00614924	LOCUS_006015-RA	219	118	1.85593	0.892144	1.65768e-07	88	33	1	CIS
LOCUS_004410-RA	175	121	296	1.44628	0.532348	0.00584203	LOCUS_004410-RA	162	93	1.74194	0.800691	5.41826e-05	13	28	1	CIS
LOCUS_017154-RA	52	26	78	2	1	0.011696	LOCUS_017154-RA	53	22	2.40909	1.26849	0.00107635	1	4	1	CIS
LOCUS_000303-RA	148	108	256	1.37037	0.454566	0.0344084	LOCUS_000303-RA	241	146	1.65068	0.723065	5.32771e-06	93	38	1	CIS
LOCUS_012974-RA	25	71	96	0.352113	-1.50589	1.39331e-05	LOCUS_012974-RA	14	33	0.424242	-1.23704	0.0151472	11	38	1	CIS
LOCUS_002572-RA	85	46	131	1.84783	0.885829	0.00264314	LOCUS_002572-RA	95	62	1.53226	0.615659	0.0194229	10	16	1	CIS
LOCUS_013776-RA	387	313	700	1.23642	0.306171	0.0150816	LOCUS_013776-RA	753	505	1.49109	0.576366	1.66062e-11	366	192	1	CIS
LOCUS_019333-RA	14	38	52	0.368421	-1.44057	0.00364936	LOCUS_019333-RA	20	45	0.444444	-1.16993	0.00549824	6	7	1	CIS
LOCUS_012195-RA	77	897	974	0.0858417	-3.54218	8.9327e-176	LOCUS_012195-RA	34	478	0.0711297	-3.8134	1.50282e-99	43	419	1	CIS
LOCUS_000601-RA	161	83	244	1.93976	0.955877	3.52153e-06	LOCUS_000601-RA	260	111	2.34234	1.22795	4.7088e-14	99	28	1	CIS
LOCUS_022853-RA	75	148	223	0.506757	-0.980635	5.89702e-06	LOCUS_022853-RA	41	67	0.61194	-0.708537	0.028114	34	81	1	CIS
LOCUS_010399-RA	117	216	333	0.541667	-0.884523	3.75203e-07	LOCUS_010399-RA	89	136	0.654412	-0.611729	0.00446115	28	80	1	CIS
LOCUS_006334-RA	4	35	39	0.114286	-3.12928	1.82587e-06	LOCUS_006334-RA	7	74	0.0945946	-3.4021	2.28755e-14	3	39	1	CIS
LOCUS_027069-RA	106	276	382	0.384058	-1.3806	1.87094e-17	LOCUS_027069-RA	48	151	0.317881	-1.65344	8.69514e-13	58	125	1	CIS
LOCUS_001890-RA	1	24	24	0.0416667	-4.58496	7.75695e-06	LOCUS_001890-RA	1	29	0.0344828	-4.85798	2.2956e-07	0	5	1	CIS
LOCUS_032073-RA	1	29	29	0.0344828	-4.85798	3.42509e-07	LOCUS_032073-RA	1	24	0.0416667	-4.58496	5.23996e-06	0	5	1	CIS
LOCUS_003305-RA	24	116	140	0.206897	-2.27302	1.28706e-14	LOCUS_003305-RA	8	32	0.25	-2	0.000465813	16	84	1	CIS
LOCUS_005272-RA	224	343	567	0.653061	-0.61471	3.47436e-06	LOCUS_005272-RA	127	235	0.540426	-0.887832	6.27774e-08	97	108	1	CIS
LOCUS_004045-RA	136	96	232	1.41667	0.5025	0.0251978	LOCUS_004045-RA	125	73	1.71233	0.77596	0.000668739	11	23	1	CIS
LOCUS_017935-RA	90	176	266	0.511364	-0.967579	8.39244e-07	LOCUS_017935-RA	96	227	0.422907	-1.24159	1.41935e-12	6	51	1	CIS
LOCUS_007817-RA	86	12	98	7.16667	2.8413	6.3607e-14	LOCUS_007817-RA	26	3	8.66667	3.11548	4.50167e-05	60	9	1	CIS
LOCUS_003577-RA	37	179	216	0.206704	-2.27436	2.55988e-22	LOCUS_003577-RA	31	124	0.25	-2	1.53487e-13	6	55	1	CIS
LOCUS_014883-RA	54	24	78	2.25	1.16993	0.00283316	LOCUS_014883-RA	49	18	2.72222	1.44478	0.000493173	5	6	1	CIS
LOCUS_013967-RA	34	67	101	0.507463	-0.978626	0.00402579	LOCUS_013967-RA	35	57	0.614035	-0.703607	0.0470662	1	10	1	CIS
LOCUS_032106-RA	1	549	549	0.00182149	-9.10066	4.41157e-161	LOCUS_032106-RA	1	665	0.00150376	-9.37721	1.0384e-195	0	116	1	CIS
LOCUS_011875-RA	91	40	131	2.275	1.18587	4.39649e-05	LOCUS_011875-RA	113	41	2.7561	1.46263	2.48299e-08	22	1	1	CIS
LOCUS_013671-RA	62	23	85	2.69565	1.43063	0.000114999	LOCUS_013671-RA	49	15	3.26667	1.70782	6.99841e-05	13	8	1	CIS
LOCUS_013810-RA	158	86	244	1.83721	0.877516	2.21864e-05	LOCUS_013810-RA	97	64	1.51562	0.599913	0.02111	61	22	1	CIS
LOCUS_017962-RA	147	221	368	0.665158	-0.58823	0.000496725	LOCUS_017962-RA	321	398	0.806533	-0.310195	0.00912503	174	177	1	CIS
LOCUS_025519-RA	9	82	91	0.109756	-3.18763	8.03554e-15	LOCUS_025519-RA	21	232	0.0905172	-3.46566	9.33684e-45	12	150	1	CIS
LOCUS_005988-RA	49	100	149	0.49	-1.02915	0.000145999	LOCUS_005988-RA	41	69	0.594203	-0.750972	0.0181827	8	31	1	CIS
LOCUS_027206-RA	1	205	205	0.00487805	-7.67948	1.81637e-58	LOCUS_027206-RA	1	169	0.00591716	-7.40088	6.30299e-48	0	36	1	CIS
LOCUS_018442-RA	55	163	218	0.337423	-1.56737	1.30385e-12	LOCUS_018442-RA	79	193	0.409326	-1.28868	2.06456e-11	24	30	1	CIS
LOCUS_013462-RA	230	341	571	0.674487	-0.568138	1.84632e-05	LOCUS_013462-RA	249	304	0.819079	-0.287926	0.0371961	19	37	1	CIS
LOCUS_016131-RA	138	54	192	2.55556	1.35364	8.17658e-09	LOCUS_016131-RA	149	48	3.10417	1.63421	1.95764e-12	11	6	1	CIS
LOCUS_021052-RA	85	146	231	0.582192	-0.780434	0.000279756	LOCUS_021052-RA	81	169	0.47929	-1.06103	1.12618e-07	4	23	1	CIS
LOCUS_011048-RA	61	152	213	0.401316	-1.31719	2.84436e-09	LOCUS_011048-RA	39	80	0.4875	-1.03653	0.000544286	22	72	1	CIS
LOCUS_007924-RA	77	130	207	0.592308	-0.755581	0.000974956	LOCUS_007924-RA	118	164	0.719512	-0.474909	0.0140015	41	34	1	CIS
LOCUS_020869-RA	148	29	177	5.10345	2.35147	2.86631e-19	LOCUS_020869-RA	155	25	6.2	2.63227	4.77383e-23	7	4	1	CIS
LOCUS_000961-RA	554	109	663	5.08257	2.34556	7.5875e-71	LOCUS_000961-RA	184	44	4.18182	2.06413	1.53603e-20	370	65	1	CIS
LOCUS_013465-RA	41	82	123	0.5	-1	0.000957707	LOCUS_013465-RA	62	102	0.607843	-0.718229	0.00471382	21	20	1	CIS
LOCUS_012362-RA	58	20	78	2.9	1.53605	8.33394e-05	LOCUS_012362-RA	124	52	2.38462	1.25376	2.2953e-07	66	32	1	CIS
LOCUS_006978-RA	13	34	47	0.382353	-1.38702	0.00862638	LOCUS_006978-RA	11	35	0.314286	-1.66985	0.00125936	2	1	1	CIS
LOCUS_007042-RA	97	136	233	0.713235	-0.48755	0.0302172	LOCUS_007042-RA	68	116	0.586207	-0.770518	0.00117877	29	20	1	CIS
LOCUS_020114-RA	45	205	250	0.219512	-2.18763	2.51613e-24	LOCUS_020114-RA	35	194	0.180412	-2.47063	9.36036e-27	10	11	1	CIS
LOCUS_010165-RA	82	277	359	0.296029	-1.75619	1.32076e-24	LOCUS_010165-RA	115	319	0.360502	-1.47192	3.23601e-22	33	42	1	CIS
LOCUS_003464-RA	171	291	462	0.587629	-0.767023	1.60419e-07	LOCUS_003464-RA	96	199	0.482412	-1.05166	9.11524e-09	75	92	1	CIS
LOCUS_028486-RA	185	105	290	1.7619	0.817136	1.46753e-05	LOCUS_028486-RA	131	61	2.14754	1.10269	1.72238e-06	54	44	1	CIS
LOCUS_002550-RA	253	174	427	1.45402	0.54005	0.000562812	LOCUS_002550-RA	179	101	1.77228	0.825604	1.16894e-05	74	73	1	CIS
LOCUS_026404-RA	1	339	339	0.00294985	-8.40514	2.62066e-98	LOCUS_026404-RA	1	278	0.00359712	-8.11894	2.92831e-80	0	61	1	CIS
LOCUS_014306-RA	120	68	188	1.76471	0.819428	0.000658878	LOCUS_014306-RA	136	94	1.44681	0.532874	0.0130651	16	26	1	CIS
LOCUS_013033-RA	103	207	310	0.497585	-1.00699	2.38824e-08	LOCUS_013033-RA	105	173	0.606936	-0.720383	0.000148379	2	34	1	CIS
LOCUS_009407-RA	31	57	88	0.54386	-0.878694	0.0186699	LOCUS_009407-RA	37	83	0.445783	-1.16559	9.16545e-05	6	26	1	CIS
LOCUS_003675-RA	9	56	65	0.160714	-2.63743	1.42894e-08	LOCUS_003675-RA	10	51	0.196078	-2.3505	3.7572e-07	1	5	1	CIS
LOCUS_007472-RA	184	268	452	0.686567	-0.542527	0.000344443	LOCUS_007472-RA	113	201	0.562189	-0.830873	2.72771e-06	71	67	1	CIS
LOCUS_013078-RA	131	64	195	2.04688	1.03342	9.09578e-06	LOCUS_013078-RA	80	32	2.5	1.32193	2.03447e-05	51	32	1	CIS
LOCUS_003703-RA	578	283	861	2.0424	1.03027	7.50271e-23	LOCUS_003703-RA	624	250	2.496	1.31962	2.47985e-36	46	33	1	CIS
LOCUS_007973-RA	1	88	88	0.0113636	-6.45943	5.14865e-24	LOCUS_007973-RA	1	72	0.0138889	-6.16993	1.50004e-19	0	16	1	CIS
LOCUS_000899-RA	36	137	173	0.262774	-1.92811	4.82275e-14	LOCUS_000899-RA	97	302	0.321192	-1.63849	1.66419e-24	61	165	1	CIS
LOCUS_005095-RA	115	67	182	1.71642	0.779401	0.00153031	LOCUS_005095-RA	107	51	2.09804	1.06904	3.00063e-05	8	16	1	CIS
LOCUS_000643-RA	25	128	153	0.195312	-2.35614	9.14218e-17	LOCUS_000643-RA	69	289	0.238754	-2.0664	6.48309e-32	44	161	1	CIS
LOCUS_003402-RA	46	172	218	0.267442	-1.9027	3.39562e-17	LOCUS_003402-RA	49	224	0.21875	-2.19265	8.95835e-27	3	52	1	CIS
LOCUS_001529-RA	178	325	503	0.547692	-0.868562	4.42906e-10	LOCUS_001529-RA	47	105	0.447619	-1.15966	9.43791e-06	131	220	1	CIS
LOCUS_015191-RA	460	204	664	2.2549	1.17306	1.99678e-22	LOCUS_015191-RA	234	127	1.84252	0.88168	8.08721e-08	226	77	1	CIS
LOCUS_000582-RA	61	7	68	8.71429	3.12338	6.33449e-11	LOCUS_000582-RA	96	9	10.6667	3.41504	1.49668e-18	35	2	1	CIS
LOCUS_007657-RA	57	104	161	0.548077	-0.86755	0.000919992	LOCUS_007657-RA	102	152	0.671053	-0.575502	0.0043672	45	48	1	CIS
LOCUS_026182-RA	279	528	807	0.528409	-0.920273	1.81804e-17	LOCUS_026182-RA	261	605	0.431405	-1.21289	5.17998e-31	18	77	1	CIS
LOCUS_025736-RA	42	104	146	0.403846	-1.30812	1.63682e-06	LOCUS_025736-RA	90	273	0.32967	-1.6009	1.61035e-21	48	169	1	CIS
LOCUS_012106-RA	45	21	66	2.14286	1.09954	0.0115543	LOCUS_012106-RA	21	8	2.625	1.39232	0.0409856	24	13	1	CIS
LOCUS_004456-RA	38	1	38	38	5.24793	1.12905e-09	LOCUS_004456-RA	31	1	31	4.9542	6.54005e-08	7	0	1	CIS
LOCUS_021289-RA	52	87	139	0.597701	-0.742504	0.0103164	LOCUS_021289-RA	96	131	0.732824	-0.448461	0.0406173	44	44	1	CIS
LOCUS_010674-RA	183	67	250	2.73134	1.44961	1.24757e-12	LOCUS_010674-RA	412	185	2.22703	1.15512	7.45395e-20	229	118	1	CIS
LOCUS_011699-RA	7	26	33	0.269231	-1.89308	0.0039888	LOCUS_011699-RA	9	41	0.219512	-2.18763	1.75937e-05	2	15	1	CIS
LOCUS_017711-RA	19	211	230	0.0900474	-3.47317	1.11507e-40	LOCUS_017711-RA	16	218	0.0733945	-3.76818	4.54747e-45	3	7	1	CIS
LOCUS_013347-RA	146	23	169	6.34783	2.66626	7.17393e-22	LOCUS_013347-RA	335	43	7.7907	2.96175	1.12348e-55	189	20	1	CIS
LOCUS_004984-RA	38	115	153	0.330435	-1.59756	2.5513e-09	LOCUS_004984-RA	14	52	0.269231	-1.89308	9.19729e-06	24	63	1	CIS
LOCUS_016265-RA	104	63	167	1.65079	0.72316	0.0054765	LOCUS_016265-RA	77	38	2.02632	1.01886	0.00085228	27	25	1	CIS
LOCUS_006740-RA	45	78	123	0.576923	-0.793549	0.0102282	LOCUS_006740-RA	85	120	0.708333	-0.4975	0.0306496	40	42	1	CIS
LOCUS_001342-RA	171	5	176	34.2	5.09592	9.28669e-43	LOCUS_001342-RA	84	2	42	5.39232	1.04911e-21	87	3	1	CIS
LOCUS_018279-RA	25	10	35	2.5	1.32193	0.0385243	LOCUS_018279-RA	43	14	3.07143	1.61891	0.000397333	18	4	1	CIS
LOCUS_026729-RA	18	235	253	0.0765957	-3.70659	8.46623e-48	LOCUS_026729-RA	24	385	0.0623377	-4.00375	3.46978e-83	6	150	1	CIS
LOCUS_012577-RA	77	128	205	0.601562	-0.733213	0.0014971	LOCUS_012577-RA	47	96	0.489583	-1.03037	0.000140305	30	32	1	CIS
LOCUS_022720-RA	24	53	77	0.45283	-1.14296	0.00383691	LOCUS_022720-RA	14	38	0.368421	-1.44057	0.00266075	10	15	1	CIS
LOCUS_015509-RA	249	177	426	1.40678	0.492396	0.00184004	LOCUS_015509-RA	415	240	1.72917	0.790077	4.55101e-11	166	63	1	CIS
LOCUS_023890-RA	198	153	351	1.29412	0.371969	0.0425103	LOCUS_023890-RA	172	108	1.59259	0.671377	0.000404009	26	45	1	CIS
LOCUS_005746-RA	117	82	199	1.42683	0.512813	0.0366649	LOCUS_005746-RA	137	78	1.75641	0.81263	0.000187447	20	4	1	CIS
LOCUS_017540-RA	57	12	69	4.75	2.24793	2.25725e-07	LOCUS_017540-RA	135	35	3.85714	1.94753	3.3321e-14	78	23	1	CIS
LOCUS_004361-RA	41	16	57	2.5625	1.35755	0.00383691	LOCUS_004361-RA	52	25	2.08	1.05658	0.00582849	11	9	1	CIS
LOCUS_016737-RA	29	67	96	0.432836	-1.20811	0.000487507	LOCUS_016737-RA	24	45	0.533333	-0.906891	0.0275854	5	22	1	CIS
LOCUS_003620-RA	93	170	263	0.547059	-0.870232	1.16618e-05	LOCUS_003620-RA	87	129	0.674419	-0.568284	0.0102261	6	41	1	CIS
LOCUS_006970-RA	34	64	98	0.53125	-0.912537	0.00887123	LOCUS_006970-RA	28	65	0.430769	-1.21501	0.000405722	6	1	1	CIS
LOCUS_000130-RA	91	32	123	2.84375	1.50779	5.66474e-07	LOCUS_000130-RA	83	36	2.30556	1.20511	5.72525e-05	8	4	1	CIS
LOCUS_013506-RA	197	125	322	1.576	0.656268	0.000276431	LOCUS_013506-RA	735	378	1.94444	0.959358	6.51986e-26	538	253	1	CIS
LOCUS_021658-RA	72	110	182	0.654545	-0.611435	0.0155115	LOCUS_021658-RA	61	115	0.530435	-0.914753	0.000156274	11	5	1	CIS
LOCUS_009193-RA	17	42	59	0.404762	-1.30485	0.00459454	LOCUS_009193-RA	20	61	0.327869	-1.60881	1.77019e-05	3	19	1	CIS
LOCUS_009115-RA	8	36	44	0.222222	-2.16993	0.000106408	LOCUS_009115-RA	9	50	0.18	-2.47393	2.10752e-07	1	14	1	CIS
LOCUS_005269-RA	76	37	113	2.05405	1.03847	0.00106387	LOCUS_005269-RA	158	95	1.66316	0.733925	0.000239384	82	58	1	CIS
LOCUS_027644-RA	21	1	22	21	4.39232	4.87288e-05	LOCUS_027644-RA	17	1	17	4.08746	0.000375108	4	0	1	CIS
LOCUS_001058-RA	159	104	263	1.52885	0.612443	0.00265392	LOCUS_001058-RA	102	54	1.88889	0.917538	0.000388812	57	50	1	CIS
LOCUS_011333-RA	38	3	41	12.6667	3.66297	6.72216e-08	LOCUS_011333-RA	47	3	15.6667	3.96963	1.99935e-10	9	0	1	CIS
LOCUS_015668-RA	69	35	104	1.97143	0.979241	0.00340874	LOCUS_015668-RA	102	64	1.59375	0.672425	0.00799052	33	29	1	CIS
LOCUS_030270-RA	381	489	870	0.779141	-0.360043	0.000975455	LOCUS_030270-RA	68	108	0.62963	-0.667425	0.0065417	313	381	1	CIS
LOCUS_003063-RA	7	26	33	0.269231	-1.89308	0.0039888	LOCUS_003063-RA	8	24	0.333333	-1.58496	0.0135503	1	2	1	CIS
LOCUS_003627-RA	13	153	166	0.0849673	-3.55695	3.68698e-30	LOCUS_003627-RA	8	76	0.105263	-3.24793	3.56833e-14	5	77	1	CIS
LOCUS_014261-RA	11	33	44	0.333333	-1.58496	0.00383247	LOCUS_014261-RA	19	46	0.413043	-1.27563	0.00243917	8	13	1	CIS
LOCUS_008078-RA	317	231	548	1.37229	0.45659	0.000956528	LOCUS_008078-RA	723	425	1.70118	0.766533	1.05519e-17	406	194	1	CIS
LOCUS_005470-RA	121	50	171	2.42	1.27501	3.35421e-07	LOCUS_005470-RA	234	78	3	1.58496	2.65839e-18	113	28	1	CIS
LOCUS_015750-RA	31	4	35	7.75	2.9542	1.64764e-05	LOCUS_015750-RA	25	4	6.25	2.64386	0.00027442	6	0	1	CIS
LOCUS_024675-RA	29	72	101	0.402778	-1.31194	9.45115e-05	LOCUS_024675-RA	22	44	0.5	-1	0.0173619	7	28	1	CIS
LOCUS_016515-RA	221	134	355	1.64925	0.721813	2.12948e-05	LOCUS_016515-RA	172	84	2.04762	1.03395	1.63003e-07	49	50	1	CIS
LOCUS_011292-RA	38	72	110	0.527778	-0.921997	0.00456137	LOCUS_011292-RA	34	80	0.425	-1.23447	5.72433e-05	4	8	1	CIS
LOCUS_015452-RA	149	270	419	0.551852	-0.857647	2.41342e-08	LOCUS_015452-RA	85	124	0.685484	-0.544805	0.0159805	64	146	1	CIS
LOCUS_020848-RA	103	56	159	1.83929	0.879146	0.000846615	LOCUS_020848-RA	32	14	2.28571	1.19265	0.0209601	71	42	1	CIS
LOCUS_001895-RA	12	35	47	0.342857	-1.54432	0.00335587	LOCUS_001895-RA	8	29	0.275862	-1.85798	0.00173523	4	6	1	CIS
LOCUS_032380-RA	174	1	174	174	7.44294	2.81149e-49	LOCUS_032380-RA	140	1	140	7.12928	2.21774e-39	34	0	1	CIS
LOCUS_029023-RA	54	102	156	0.529412	-0.917538	0.000551111	LOCUS_029023-RA	46	108	0.425926	-1.23133	2.23727e-06	8	6	1	CIS
LOCUS_009005-RA	112	72	184	1.55556	0.63743	0.010672	LOCUS_009005-RA	89	46	1.93478	0.952171	0.000670349	23	26	1	CIS
LOCUS_000994-RA	170	266	436	0.639098	-0.645891	2.31674e-05	LOCUS_000994-RA	190	239	0.794979	-0.331011	0.0354857	20	27	1	CIS
LOCUS_006019-RA	3	64	67	0.046875	-4.41504	7.71882e-15	LOCUS_006019-RA	7	120	0.0583333	-4.09954	1.47958e-26	4	56	1	CIS
LOCUS_007311-RA	60	149	209	0.402685	-1.31228	4.66539e-09	LOCUS_007311-RA	11	34	0.323529	-1.62803	0.00188527	49	115	1	CIS
LOCUS_012169-RA	401	57	458	7.03509	2.81457	4.71724e-63	LOCUS_012169-RA	876	155	5.65161	2.49866	1.10132e-120	475	98	1	CIS
LOCUS_007434-RA	87	26	113	3.34615	1.7425	4.64565e-08	LOCUS_007434-RA	75	18	4.16667	2.05889	8.80483e-09	12	8	1	CIS
LOCUS_012133-RA	85	152	237	0.559211	-0.838537	6.92635e-05	LOCUS_012133-RA	101	145	0.696552	-0.521698	0.0117763	16	7	1	CIS
LOCUS_019331-RA	2	43	45	0.0465116	-4.42626	4.69855e-10	LOCUS_019331-RA	5	134	0.0373134	-4.74416	2.05816e-32	3	91	1	CIS
LOCUS_000695-RA	110	56	166	1.96429	0.974005	0.000137907	LOCUS_000695-RA	126	80	1.575	0.655352	0.00358698	16	24	1	CIS
LOCUS_020224-RA	159	58	217	2.74138	1.4549	4.03344e-11	LOCUS_020224-RA	195	57	3.42105	1.77444	6.74861e-18	36	1	1	CIS
LOCUS_025563-RA	80	36	116	2.22222	1.152	0.000214426	LOCUS_025563-RA	208	75	2.77333	1.47162	9.29675e-15	128	39	1	CIS
LOCUS_006158-RA	61	25	86	2.44	1.28688	0.000481285	LOCUS_006158-RA	174	89	1.95506	0.96721	6.63751e-07	113	64	1	CIS
LOCUS_017949-RA	77	254	331	0.30315	-1.7219	5.20804e-22	LOCUS_017949-RA	33	136	0.242647	-2.04307	3.57949e-15	44	118	1	CIS
LOCUS_010273-RA	105	153	258	0.686275	-0.543142	0.00925783	LOCUS_010273-RA	39	71	0.549296	-0.864345	0.00609651	66	82	1	CIS
LOCUS_005676-RA	31	93	124	0.333333	-1.58496	1.36635e-07	LOCUS_005676-RA	24	90	0.266667	-1.90689	1.77025e-09	7	3	1	CIS
LOCUS_018944-RA	8	36	44	0.222222	-2.16993	0.000106408	LOCUS_018944-RA	5	18	0.277778	-1.848	0.0197384	3	18	1	CIS
LOCUS_010215-RA	70	136	206	0.514706	-0.95818	2.32935e-05	LOCUS_010215-RA	85	132	0.643939	-0.635003	0.00373928	15	4	1	CIS
LOCUS_001478-RA	24	61	85	0.393443	-1.34577	0.000285369	LOCUS_001478-RA	64	130	0.492308	-1.02237	8.12061e-06	40	69	1	CIS
LOCUS_020227-RA	29	87	116	0.333333	-1.58496	3.82895e-07	LOCUS_020227-RA	53	199	0.266332	-1.9087	4.50133e-20	24	112	1	CIS
LOCUS_018414-RA	73	42	115	1.7381	0.797507	0.0131065	LOCUS_018414-RA	74	34	2.17647	1.12199	0.000385604	1	8	1	CIS
LOCUS_007435-RA	77	209	286	0.368421	-1.44057	3.29057e-14	LOCUS_007435-RA	30	102	0.294118	-1.76553	1.13412e-09	47	107	1	CIS
LOCUS_011387-RA	38	7	45	5.42857	2.44057	1.49858e-05	LOCUS_011387-RA	34	5	6.8	2.76553	7.98916e-06	4	2	1	CIS
LOCUS_015241-RA	391	24	415	16.2917	4.02606	1.03472e-84	LOCUS_015241-RA	533	41	13	3.70044	2.35059e-108	142	17	1	CIS
LOCUS_007671-RA	56	141	197	0.397163	-1.3322	8.58516e-09	LOCUS_007671-RA	32	101	0.316832	-1.65821	7.41407e-09	24	40	1	CIS
LOCUS_001479-RA	133	80	213	1.6625	0.733354	0.00117145	LOCUS_001479-RA	183	138	1.32609	0.407175	0.0251096	50	58	1	CIS
LOCUS_008201-RA	187	133	320	1.40602	0.491612	0.00837127	LOCUS_008201-RA	312	177	1.76271	0.817797	5.10415e-09	125	44	1	CIS
LOCUS_022462-RA	354	223	577	1.58744	0.666706	3.27415e-07	LOCUS_022462-RA	410	206	1.99029	0.99298	1.19314e-15	56	17	1	CIS
LOCUS_010693-RA	46	10	56	4.6	2.20163	6.32594e-06	LOCUS_010693-RA	22	6	3.66667	1.87447	0.00755786	24	4	1	CIS
LOCUS_015533-RA	40	78	118	0.512821	-0.963474	0.00193837	LOCUS_015533-RA	47	115	0.408696	-1.2909	3.61116e-07	7	37	1	CIS
LOCUS_014676-RA	1	47	47	0.0212766	-5.55459	3.31578e-12	LOCUS_014676-RA	1	59	0.0169492	-5.88264	8.38516e-16	0	12	1	CIS
LOCUS_010100-RA	10	30	40	0.333333	-1.58496	0.00639291	LOCUS_010100-RA	18	43	0.418605	-1.25634	0.00401109	8	13	1	CIS
LOCUS_015901-RA	124	60	184	2.06667	1.04731	1.33398e-05	LOCUS_015901-RA	231	89	2.59551	1.37602	8.05207e-15	107	29	1	CIS
LOCUS_002267-RA	26	55	81	0.472727	-1.08092	0.00497493	LOCUS_002267-RA	38	101	0.376238	-1.41028	3.45236e-07	12	46	1	CIS
LOCUS_003529-RA	9	34	43	0.264706	-1.91754	0.000616365	LOCUS_003529-RA	8	38	0.210526	-2.24793	2.81458e-05	1	4	1	CIS
LOCUS_004645-RA	106	40	146	2.65	1.40599	2.66568e-07	LOCUS_004645-RA	180	54	3.33333	1.73697	4.07308e-16	74	14	1	CIS
LOCUS_017553-RA	31	3	34	10.3333	3.36923	3.99332e-06	LOCUS_017553-RA	13	1	13	3.70044	0.00393973	18	2	1	CIS
LOCUS_017515-RA	83	27	110	3.07407	1.62015	4.85485e-07	LOCUS_017515-RA	89	23	3.86957	1.95217	1.19363e-09	6	4	1	CIS
LOCUS_010935-RA	179	35	214	5.11429	2.35453	3.00325e-23	LOCUS_010935-RA	130	32	4.0625	2.02237	2.35173e-14	49	3	1	CIS
LOCUS_008278-RA	59	122	181	0.483607	-1.04809	1.56352e-05	LOCUS_008278-RA	63	164	0.384146	-1.38027	8.20174e-11	4	42	1	CIS
LOCUS_003398-RA	71	233	304	0.304721	-1.71444	4.02878e-20	LOCUS_003398-RA	175	723	0.242047	-2.04664	4.62585e-78	104	490	1	CIS
LOCUS_005661-RA	110	234	344	0.470085	-1.08901	1.67203e-10	LOCUS_005661-RA	103	276	0.373188	-1.42202	2.1125e-18	7	42	1	CIS
LOCUS_025788-RA	43	17	60	2.52941	1.3388	0.0032988	LOCUS_025788-RA	51	16	3.1875	1.67243	6.28434e-05	8	1	1	CIS
LOCUS_006860-RA	47	21	68	2.2381	1.16227	0.00630699	LOCUS_006860-RA	103	58	1.77586	0.82852	0.00115795	56	37	1	CIS
LOCUS_016107-RA	1	111	111	0.00900901	-6.79442	9.67881e-31	LOCUS_016107-RA	1	140	0.00714286	-7.12928	2.21774e-39	0	29	1	CIS
LOCUS_005357-RA	170	122	292	1.39344	0.478654	0.0153318	LOCUS_005357-RA	290	165	1.75758	0.813587	2.20443e-08	120	43	1	CIS
LOCUS_023628-RA	59	90	149	0.655556	-0.60921	0.0324372	LOCUS_023628-RA	93	179	0.519553	-0.944657	7.65765e-07	34	89	1	CIS
LOCUS_002475-RA	34	59	93	0.576271	-0.79518	0.0297531	LOCUS_002475-RA	42	92	0.456522	-1.13124	5.49017e-05	8	33	1	CIS
LOCUS_004860-RA	63	36	99	1.75	0.807355	0.0215608	LOCUS_004860-RA	115	52	2.21154	1.14505	4.1613e-06	52	16	1	CIS
LOCUS_028571-RA	12	91	103	0.131868	-2.92283	3.96187e-15	LOCUS_028571-RA	9	54	0.166667	-2.58496	2.69466e-08	3	37	1	CIS
LOCUS_021762-RA	14	31	45	0.451613	-1.14684	0.0373339	LOCUS_021762-RA	10	28	0.357143	-1.48543	0.0101288	4	3	1	CIS
LOCUS_017950-RA	41	76	117	0.539474	-0.890376	0.00461991	LOCUS_017950-RA	26	61	0.42623	-1.2303	0.000563467	15	15	1	CIS
LOCUS_001156-RA	113	41	154	2.7561	1.46263	3.68847e-08	LOCUS_001156-RA	135	62	2.17742	1.12262	7.99188e-07	22	21	1	CIS
LOCUS_017280-RA	34	69	103	0.492754	-1.02106	0.0023336	LOCUS_017280-RA	14	36	0.388889	-1.36257	0.00545248	20	33	1	CIS
LOCUS_003981-RA	103	169	272	0.609467	-0.714379	0.000289771	LOCUS_003981-RA	173	224	0.772321	-0.372727	0.0219814	70	55	1	CIS
LOCUS_013372-RA	80	52	132	1.53846	0.621488	0.0419638	LOCUS_013372-RA	78	40	1.95	0.963474	0.00139842	2	12	1	CIS
LOCUS_000300-RA	86	197	283	0.436548	-1.19579	2.83855e-10	LOCUS_000300-RA	135	392	0.344388	-1.53789	6.89872e-29	49	195	1	CIS
LOCUS_010927-RA	14	37	51	0.378378	-1.4021	0.00519579	LOCUS_010927-RA	24	50	0.48	-1.05889	0.00692246	10	13	1	CIS
LOCUS_005856-RA	19	289	308	0.0657439	-3.927	1.77551e-61	LOCUS_005856-RA	27	521	0.0518234	-4.27025	8.19956e-118	8	232	1	CIS
LOCUS_016112-RA	157	63	220	2.49206	1.31734	1.47693e-09	LOCUS_016112-RA	136	43	3.16279	1.6612	1.14553e-11	21	20	1	CIS
LOCUS_031178-RA	4	22	26	0.181818	-2.45943	0.00174407	LOCUS_031178-RA	3	13	0.230769	-2.11548	0.0368247	1	9	1	CIS
LOCUS_023979-RA	67	161	228	0.416149	-1.26483	3.11266e-09	LOCUS_023979-RA	112	212	0.528302	-0.920566	1.22561e-07	45	51	1	CIS
LOCUS_024379-RA	26	62	88	0.419355	-1.25376	0.000572817	LOCUS_024379-RA	41	77	0.532468	-0.909235	0.00263044	15	15	1	CIS
LOCUS_020480-RA	8	135	143	0.0592593	-4.07682	1.44284e-29	LOCUS_020480-RA	7	150	0.0466667	-4.42146	8.7956e-35	1	15	1	CIS
LOCUS_019987-RA	24	63	87	0.380952	-1.39232	0.000142683	LOCUS_019987-RA	18	60	0.3	-1.73697	6.55909e-06	6	3	1	CIS
LOCUS_003743-RA	240	312	552	0.769231	-0.378512	0.00706172	LOCUS_003743-RA	149	246	0.605691	-0.723346	4.15809e-06	91	66	1	CIS
LOCUS_004815-RA	79	198	277	0.39899	-1.32558	5.5573e-12	LOCUS_004815-RA	36	71	0.507042	-0.979822	0.0020944	43	127	1	CIS
LOCUS_019376-RA	33	93	126	0.354839	-1.49476	4.94081e-07	LOCUS_019376-RA	82	294	0.278912	-1.84212	5.59267e-28	49	201	1	CIS
LOCUS_022378-RA	28	7	35	4	2	0.00167113	LOCUS_022378-RA	22	7	3.14286	1.65208	0.0154696	6	0	1	CIS
LOCUS_016355-RA	36	152	188	0.236842	-2.078	4.74864e-17	LOCUS_016355-RA	19	63	0.301587	-1.72935	3.94635e-06	17	89	1	CIS
LOCUS_000406-RA	68	37	105	1.83784	0.878009	0.00893971	LOCUS_000406-RA	96	41	2.34146	1.22741	9.60987e-06	28	4	1	CIS
LOCUS_010722-RA	96	62	158	1.54839	0.630766	0.0211653	LOCUS_010722-RA	73	37	1.97297	0.980371	0.00176836	23	25	1	CIS
LOCUS_017628-RA	27	60	87	0.45	-1.152	0.00171797	LOCUS_017628-RA	18	51	0.352941	-1.5025	0.000234276	9	9	1	CIS
LOCUS_001850-RA	33	75	108	0.44	-1.18442	0.000256577	LOCUS_001850-RA	10	29	0.344828	-1.53605	0.00692328	23	46	1	CIS
LOCUS_008374-RA	56	25	81	2.24	1.1635	0.00240737	LOCUS_008374-RA	86	49	1.7551	0.811555	0.00395148	30	24	1	CIS
LOCUS_000065-RA	15	159	174	0.0943396	-3.40599	3.37448e-30	LOCUS_000065-RA	10	83	0.120482	-3.05311	1.35291e-14	5	76	1	CIS
LOCUS_004228-RA	83	53	136	1.56604	0.647119	0.03018	LOCUS_004228-RA	100	50	2	1	0.000149277	17	3	1	CIS
LOCUS_004924-RA	36	2	38	18	4.16993	3.5615e-08	LOCUS_004924-RA	46	2	23	4.52356	4.75734e-11	10	0	1	CIS
LOCUS_008072-RA	83	45	128	1.84444	0.883186	0.00309625	LOCUS_008072-RA	114	79	1.44304	0.529109	0.0255262	31	34	1	CIS
LOCUS_013511-RA	129	59	188	2.18644	1.12858	1.94638e-06	LOCUS_013511-RA	355	127	2.79528	1.48299	6.57965e-25	226	68	1	CIS
LOCUS_009853-RA	233	137	370	1.70073	0.766154	3.60505e-06	LOCUS_009853-RA	379	285	1.32982	0.411236	0.000739735	146	148	1	CIS
LOCUS_008602-RA	158	266	424	0.593985	-0.751502	9.94122e-07	LOCUS_008602-RA	78	168	0.464286	-1.10692	4.16695e-08	80	98	1	CIS
LOCUS_006458-RA	32	88	120	0.363636	-1.45943	1.73521e-06	LOCUS_006458-RA	74	159	0.465409	-1.10343	1.09489e-07	42	71	1	CIS
LOCUS_024309-RA	125	4	129	31.25	4.96578	7.482e-31	LOCUS_024309-RA	120	3	40	5.32193	9.23976e-31	5	1	1	CIS
LOCUS_000596-RA	256	50	306	5.12	2.35614	4.32198e-33	LOCUS_000596-RA	348	87	4	2	9.85695e-37	92	37	1	CIS
LOCUS_016328-RA	25	4	29	6.25	2.64386	0.000390932	LOCUS_016328-RA	24	3	8	3	0.000135552	1	1	1	CIS
LOCUS_018783-RA	18	36	54	0.5	-1	0.044802	LOCUS_018783-RA	16	41	0.390244	-1.35755	0.00280573	2	5	1	CIS
LOCUS_006759-RA	38	73	111	0.520548	-0.941897	0.0035286	LOCUS_006759-RA	13	32	0.40625	-1.29956	0.0128335	25	41	1	CIS
LOCUS_017387-RA	94	152	246	0.618421	-0.693339	0.000918127	LOCUS_017387-RA	168	212	0.792453	-0.335603	0.0458743	74	60	1	CIS
LOCUS_018702-RA	8	103	111	0.0776699	-3.6865	5.71282e-21	LOCUS_018702-RA	4	66	0.0606061	-4.04439	1.21064e-14	4	37	1	CIS
LOCUS_007779-RA	90	56	146	1.60714	0.684498	0.015922	LOCUS_007779-RA	163	79	2.06329	1.04495	2.80193e-07	73	23	1	CIS
LOCUS_025290-RA	48	178	226	0.269663	-1.89077	1.24557e-17	LOCUS_025290-RA	53	153	0.346405	-1.52947	1.15257e-11	5	25	1	CIS
LOCUS_023732-RA	123	164	287	0.75	-0.415037	0.0412465	LOCUS_023732-RA	223	382	0.58377	-0.776529	5.39255e-10	100	218	1	CIS
LOCUS_001418-RA	70	1	70	70	6.12928	8.53717e-19	LOCUS_001418-RA	90	1	90	6.49185	9.17366e-25	20	0	1	CIS
LOCUS_000386-RA	297	240	537	1.2375	0.307429	0.0363703	LOCUS_000386-RA	207	130	1.59231	0.671119	9.13121e-05	90	110	1	CIS
LOCUS_012917-RA	174	28	202	6.21429	2.63559	1.14684e-25	LOCUS_012917-RA	200	25	8	3	7.90995e-34	26	3	1	CIS
LOCUS_028309-RA	70	121	191	0.578512	-0.78958	0.000957165	LOCUS_028309-RA	31	69	0.449275	-1.15433	0.000467412	39	52	1	CIS
LOCUS_011301-RA	57	19	76	3	1.58496	6.46246e-05	LOCUS_011301-RA	58	15	3.86667	1.95109	1.48213e-06	1	4	1	CIS
LOCUS_020253-RA	105	57	162	1.84211	0.881356	0.000716197	LOCUS_020253-RA	227	159	1.42767	0.513666	0.00146965	122	102	1	CIS
LOCUS_016646-RA	8	31	39	0.258065	-1.9542	0.00101502	LOCUS_016646-RA	4	20	0.2	-2.32193	0.00336705	4	11	1	CIS
LOCUS_019389-RA	390	658	1048	0.592705	-0.754613	1.30612e-15	LOCUS_019389-RA	241	315	0.765079	-0.386319	0.00414226	149	343	1	CIS
LOCUS_005116-RA	11	71	82	0.15493	-2.69032	5.85884e-11	LOCUS_005116-RA	3	25	0.12	-3.05889	7.82151e-05	8	46	1	CIS
LOCUS_003921-RA	60	31	91	1.93548	0.952694	0.00868582	LOCUS_003921-RA	80	32	2.5	1.32193	2.03447e-05	20	1	1	CIS
LOCUS_000766-RA	28	10	38	2.8	1.48543	0.013507	LOCUS_000766-RA	39	18	2.16667	1.11548	0.0144191	11	8	1	CIS
LOCUS_014415-RA	26	6	32	4.33333	2.11548	0.00174431	LOCUS_014415-RA	28	5	5.6	2.48543	0.00017952	2	1	1	CIS
LOCUS_012697-RA	190	112	302	1.69643	0.762501	3.80943e-05	LOCUS_012697-RA	125	57	2.19298	1.13289	1.81706e-06	65	55	1	CIS
LOCUS_018848-RA	1	201	201	0.00497512	-7.65105	2.80912e-57	LOCUS_018848-RA	1	260	0.00384615	-8.02237	6.63875e-75	0	59	1	CIS
LOCUS_008133-RA	1	22	22	0.0454545	-4.45943	2.65137e-05	LOCUS_008133-RA	1	17	0.0588235	-4.08746	0.000375108	0	5	1	CIS
LOCUS_023357-RA	1	22	23	0.0454545	-4.45943	2.65137e-05	LOCUS_023357-RA	1	17	0.0588235	-4.08746	0.000375108	0	5	1	CIS
LOCUS_014068-RA	13	95	108	0.136842	-2.86942	1.72141e-15	LOCUS_014068-RA	24	227	0.105727	-3.24159	2.87522e-41	11	132	1	CIS
LOCUS_006571-RA	41	67	108	0.61194	-0.708537	0.0366799	LOCUS_006571-RA	26	55	0.472727	-1.08092	0.00366042	15	12	1	CIS
LOCUS_025989-RA	172	60	232	2.86667	1.51937	1.02408e-12	LOCUS_025989-RA	135	61	2.21311	1.14608	5.08153e-07	37	1	1	CIS
LOCUS_027011-RA	6	250	256	0.024	-5.38082	3.29399e-64	LOCUS_027011-RA	2	108	0.0185185	-5.75489	1.36847e-28	4	142	1	CIS
LOCUS_013814-RA	51	112	163	0.455357	-1.13493	9.91969e-06	LOCUS_013814-RA	13	37	0.351351	-1.50901	0.00212042	38	75	1	CIS
LOCUS_002115-RA	357	139	496	2.56835	1.36084	6.1525e-22	LOCUS_002115-RA	413	124	3.33065	1.7358	5.36548e-36	56	15	1	CIS
LOCUS_022342-RA	132	84	216	1.57143	0.652077	0.0040202	LOCUS_022342-RA	161	79	2.03797	1.02714	5.0169e-07	29	5	1	CIS
LOCUS_004790-RA	28	97	125	0.28866	-1.79256	3.13329e-09	LOCUS_004790-RA	40	180	0.222222	-2.16993	2.25499e-21	12	83	1	CIS
LOCUS_013513-RA	72	24	96	3	1.58496	4.98229e-06	LOCUS_013513-RA	30	13	2.30769	1.20645	0.0247689	42	11	1	CIS
LOCUS_014258-RA	399	61	460	6.54098	2.70951	3.0496e-60	LOCUS_014258-RA	961	113	8.50442	3.08821	5.08262e-166	562	52	1	CIS
LOCUS_014612-RA	645	495	1140	1.30303	0.381871	4.44835e-05	LOCUS_014612-RA	278	164	1.69512	0.761389	2.5793e-07	367	331	1	CIS
LOCUS_022862-RA	27	65	92	0.415385	-1.26748	0.000351323	LOCUS_022862-RA	15	47	0.319149	-1.6477	0.000157831	12	18	1	CIS
LOCUS_002945-RA	175	14	189	12.5	3.64386	3.77701e-35	LOCUS_002945-RA	179	11	16.2727	4.02438	6.32906e-39	4	3	1	CIS
LOCUS_002072-RA	12	325	337	0.0369231	-4.75933	1.83531e-78	LOCUS_002072-RA	5	104	0.0480769	-4.37851	4.53718e-24	7	221	1	CIS
LOCUS_011879-RA	25	89	114	0.280899	-1.83188	9.31756e-09	LOCUS_011879-RA	15	41	0.365854	-1.45066	0.00158911	10	48	1	CIS
LOCUS_011497-RA	26	57	83	0.45614	-1.13245	0.0027718	LOCUS_011497-RA	41	69	0.594203	-0.750972	0.0181827	15	12	1	CIS
LOCUS_008367-RA	83	138	221	0.601449	-0.733485	0.000918127	LOCUS_008367-RA	24	52	0.461538	-1.11548	0.00380649	59	86	1	CIS
LOCUS_013352-RA	16	4	20	4	2	0.0284506	LOCUS_013352-RA	89	29	3.06897	1.61775	1.16675e-07	73	25	1	CIS
LOCUS_009714-RA	23	7	30	3.28571	1.71621	0.0137917	LOCUS_009714-RA	30	7	4.28571	2.09954	0.000486058	7	0	1	CIS
LOCUS_004316-RA	219	157	376	1.3949	0.480166	0.00479669	LOCUS_004316-RA	486	267	1.82022	0.864117	9.17784e-15	267	110	1	CIS
LOCUS_001948-RA	156	226	382	0.690265	-0.534777	0.00134974	LOCUS_001948-RA	129	244	0.528689	-0.91951	1.22695e-08	27	18	1	CIS
LOCUS_030356-RA	39	97	136	0.402062	-1.31451	3.67985e-06	LOCUS_030356-RA	21	40	0.525	-0.929611	0.0355279	18	57	1	CIS
LOCUS_016271-RA	45	5	50	9	3.16993	2.80909e-08	LOCUS_016271-RA	153	13	11.7692	3.55695	2.60546e-30	108	8	1	CIS
LOCUS_013965-RA	191	118	309	1.61864	0.694786	0.00015817	LOCUS_013965-RA	367	173	2.12139	1.08501	3.72726e-16	176	55	1	CIS
LOCUS_008258-RA	154	94	248	1.6383	0.712198	0.00060918	LOCUS_008258-RA	235	188	1.25	0.321928	0.0426219	81	94	1	CIS
LOCUS_005195-RA	61	106	167	0.575472	-0.797183	0.00200027	LOCUS_005195-RA	18	41	0.439024	-1.18763	0.0077026	43	65	1	CIS
LOCUS_006429-RA	48	178	226	0.269663	-1.89077	1.24557e-17	LOCUS_006429-RA	35	99	0.353535	-1.50007	1.19332e-07	13	79	1	CIS
LOCUS_012374-RA	85	163	248	0.521472	-0.939337	4.28806e-06	LOCUS_012374-RA	93	136	0.683824	-0.548304	0.0106689	8	27	1	CIS
LOCUS_016034-RA	137	10	147	13.7	3.7761	2.33776e-28	LOCUS_016034-RA	282	27	10.4444	3.38466	3.17011e-53	145	17	1	CIS
LOCUS_000067-RA	99	266	365	0.37218	-1.42593	1.19176e-17	LOCUS_000067-RA	80	282	0.283688	-1.81762	2.12412e-26	19	16	1	CIS
LOCUS_024234-RA	42	16	58	2.625	1.39232	0.00272736	LOCUS_024234-RA	36	18	2	1	0.0346281	6	2	1	CIS
LOCUS_009159-RA	87	34	121	2.55882	1.35548	7.85404e-06	LOCUS_009159-RA	150	77	1.94805	0.962032	4.9172e-06	63	43	1	CIS
LOCUS_015395-RA	34	75	109	0.453333	-1.14136	0.000402485	LOCUS_015395-RA	20	58	0.344828	-1.53605	5.70714e-05	14	17	1	CIS
LOCUS_003654-RA	72	128	200	0.5625	-0.830075	0.000346657	LOCUS_003654-RA	196	265	0.739623	-0.435139	0.00331215	124	137	1	CIS
LOCUS_012585-RA	78	175	253	0.445714	-1.16581	7.17444e-09	LOCUS_012585-RA	34	58	0.586207	-0.770518	0.0285758	44	117	1	CIS
LOCUS_015252-RA	22	54	76	0.407407	-1.29546	0.00107229	LOCUS_015252-RA	52	97	0.536082	-0.899473	0.000701186	30	43	1	CIS
LOCUS_006219-RA	69	119	188	0.579832	-0.786293	0.00111666	LOCUS_006219-RA	145	190	0.763158	-0.389947	0.0286749	76	71	1	CIS
LOCUS_016345-RA	155	31	186	5	2.32193	7.21393e-20	LOCUS_016345-RA	316	48	6.58333	2.71882	4.67127e-48	161	17	1	CIS
LOCUS_018793-RA	90	209	299	0.430622	-1.21551	4.03344e-11	LOCUS_018793-RA	169	298	0.567114	-0.818289	1.14694e-08	79	89	1	CIS
LOCUS_010709-RA	35	103	138	0.339806	-1.55722	3.80164e-08	LOCUS_010709-RA	30	67	0.447761	-1.1592	0.000552475	5	36	1	CIS
LOCUS_004606-RA	60	18	78	3.33333	1.73697	9.7705e-06	LOCUS_004606-RA	43	17	2.52941	1.3388	0.00239109	17	1	1	CIS
LOCUS_011474-RA	82	154	236	0.532468	-0.909235	1.54421e-05	LOCUS_011474-RA	73	181	0.403315	-1.31002	5.23653e-11	9	27	1	CIS
LOCUS_019356-RA	86	183	269	0.469945	-1.08944	2.22634e-08	LOCUS_019356-RA	90	145	0.62069	-0.688056	0.000973152	4	38	1	CIS
LOCUS_001616-RA	28	51	79	0.54902	-0.86507	0.0305537	LOCUS_001616-RA	27	65	0.415385	-1.26748	0.000246308	1	14	1	CIS
LOCUS_021856-RA	73	106	179	0.688679	-0.538096	0.0382474	LOCUS_021856-RA	175	336	0.520833	-0.941106	5.86636e-12	102	230	1	CIS
LOCUS_029786-RA	24	45	69	0.533333	-0.906891	0.0360502	LOCUS_029786-RA	25	62	0.403226	-1.31034	0.00024118	1	17	1	CIS
LOCUS_005880-RA	5	17	22	0.294118	-1.76553	0.0388646	LOCUS_005880-RA	4	18	0.222222	-2.16993	0.00873306	1	1	1	CIS
LOCUS_004593-RA	4	29	33	0.137931	-2.85798	4.87288e-05	LOCUS_004593-RA	5	48	0.104167	-3.26303	3.3997e-09	1	19	1	CIS
LOCUS_006617-RA	119	62	181	1.91935	0.940621	0.000113649	LOCUS_006617-RA	150	59	2.54237	1.34618	1.25792e-09	31	3	1	CIS
LOCUS_018774-RA	39	124	163	0.314516	-1.66879	1.34227e-10	LOCUS_018774-RA	15	36	0.416667	-1.26303	0.00918582	24	88	1	CIS
LOCUS_017431-RA	169	1	170	169	7.40088	8.49643e-48	LOCUS_017431-RA	224	1	224	7.80735	3.20651e-64	55	0	1	CIS
LOCUS_000153-RA	26	51	77	0.509804	-0.971986	0.0153627	LOCUS_000153-RA	20	52	0.384615	-1.37851	0.000524938	6	1	1	CIS
LOCUS_003617-RA	120	299	419	0.401338	-1.31711	1.35058e-17	LOCUS_003617-RA	49	92	0.532609	-0.908852	0.000890732	71	207	1	CIS
LOCUS_023709-RA	8	155	163	0.0516129	-4.27612	4.8575e-35	LOCUS_023709-RA	7	180	0.0388889	-4.6845	3.64429e-43	1	25	1	CIS
LOCUS_007772-RA	32	94	126	0.340426	-1.55459	1.78197e-07	LOCUS_007772-RA	33	73	0.452055	-1.14543	0.000334497	1	21	1	CIS
LOCUS_008439-RA	111	188	299	0.590426	-0.760173	4.46314e-05	LOCUS_008439-RA	100	225	0.444444	-1.16993	1.92533e-11	11	37	1	CIS
LOCUS_011436-RA	95	48	143	1.97917	0.984893	0.000394773	LOCUS_011436-RA	121	46	2.63043	1.3953	2.53602e-08	26	2	1	CIS
LOCUS_028212-RA	107	52	159	2.05769	1.04103	6.66631e-05	LOCUS_028212-RA	52	19	2.73684	1.45251	0.000294951	55	33	1	CIS
LOCUS_005973-RA	4	33	37	0.121212	-3.04439	5.53816e-06	LOCUS_005973-RA	5	31	0.16129	-2.63227	3.85827e-05	1	2	1	CIS
LOCUS_011582-RA	144	235	379	0.612766	-0.706592	1.62786e-05	LOCUS_011582-RA	128	278	0.460432	-1.11894	4.90263e-13	16	43	1	CIS
LOCUS_026214-RA	73	20	93	3.65	1.8679	1.78571e-07	LOCUS_026214-RA	85	31	2.74194	1.45519	1.93676e-06	12	11	1	CIS
LOCUS_017683-RA	60	36	96	1.66667	0.736966	0.0419638	LOCUS_017683-RA	151	68	2.22059	1.15094	8.62249e-08	91	32	1	CIS
LOCUS_001245-RA	177	109	286	1.62385	0.699421	0.000269033	LOCUS_001245-RA	158	73	2.16438	1.11396	9.54314e-08	19	36	1	CIS
LOCUS_003927-RA	24	1	24	24	4.58496	7.75695e-06	LOCUS_003927-RA	32	1	32	5	3.44967e-08	8	0	1	CIS
LOCUS_004078-RA	4	45	49	0.0888889	-3.49185	5.96378e-09	LOCUS_004078-RA	5	75	0.0666667	-3.90689	3.46151e-16	1	30	1	CIS
LOCUS_018589-RA	165	352	517	0.46875	-1.09311	1.55608e-15	LOCUS_018589-RA	45	72	0.625	-0.678072	0.0283142	120	280	1	CIS
LOCUS_010871-RA	196	138	334	1.42029	0.506185	0.0052066	LOCUS_010871-RA	519	274	1.89416	0.921559	2.1052e-17	323	136	1	CIS
LOCUS_003622-RA	83	843	926	0.0984579	-3.34435	5.34341e-157	LOCUS_003622-RA	99	753	0.131474	-2.92715	2.59249e-123	16	90	1	CIS
LOCUS_007125-RA	245	31	276	7.90323	2.98244	5.74082e-41	LOCUS_007125-RA	338	32	10.5625	3.40088	5.04637e-64	93	1	1	CIS
LOCUS_020234-RA	79	169	248	0.467456	-1.0971	7.10774e-08	LOCUS_020234-RA	114	326	0.349693	-1.51584	1.15746e-23	35	157	1	CIS
LOCUS_005012-RA	129	228	357	0.565789	-0.821663	1.01732e-06	LOCUS_005012-RA	146	193	0.756477	-0.402632	0.022616	17	35	1	CIS
LOCUS_022685-RA	2	77	79	0.025974	-5.26679	1.5119e-19	LOCUS_022685-RA	2	103	0.0194175	-5.6865	3.78454e-27	0	26	1	CIS
LOCUS_010834-RA	90	381	471	0.23622	-2.08179	3.85388e-42	LOCUS_010834-RA	15	85	0.176471	-2.5025	3.03056e-12	75	296	1	CIS
LOCUS_012872-RA	125	62	187	2.01613	1.01159	2.23377e-05	LOCUS_012872-RA	135	50	2.7	1.43296	1.59431e-09	10	12	1	CIS
LOCUS_025478-RA	13	33	46	0.393939	-1.34395	0.0121763	LOCUS_025478-RA	10	34	0.294118	-1.76553	0.000935358	3	1	1	CIS
LOCUS_015428-RA	8	37	45	0.216216	-2.20945	6.66521e-05	LOCUS_015428-RA	5	31	0.16129	-2.63227	3.85827e-05	3	6	1	CIS
LOCUS_018153-RA	44	182	226	0.241758	-2.04836	5.78473e-20	LOCUS_018153-RA	47	145	0.324138	-1.62532	4.91018e-12	3	37	1	CIS
LOCUS_016378-RA	38	15	53	2.53333	1.34104	0.00631249	LOCUS_016378-RA	68	36	1.88889	0.917538	0.00468553	30	21	1	CIS
LOCUS_010798-RA	115	166	281	0.692771	-0.529549	0.00787218	LOCUS_010798-RA	94	182	0.516484	-0.953206	4.97641e-07	21	16	1	CIS
LOCUS_009870-RA	116	232	348	0.5	-1	3.64007e-09	LOCUS_009870-RA	318	474	0.670886	-0.57586	1.35032e-07	202	242	1	CIS
LOCUS_005930-RA	1	51	51	0.0196078	-5.67243	2.42275e-13	LOCUS_005930-RA	1	38	0.0263158	-5.24793	7.43187e-10	0	13	1	CIS
LOCUS_011398-RA	54	93	147	0.580645	-0.784271	0.00481978	LOCUS_011398-RA	61	141	0.432624	-1.20881	7.57633e-08	7	48	1	CIS
LOCUS_015667-RA	93	56	149	1.66071	0.731804	0.00854389	LOCUS_015667-RA	107	48	2.22917	1.1565	8.00611e-06	14	8	1	CIS
LOCUS_013139-RA	62	94	156	0.659574	-0.600393	0.0305537	LOCUS_013139-RA	27	55	0.490909	-1.02647	0.005527	35	39	1	CIS
LOCUS_009779-RA	418	31	449	13.4839	3.75316	8.10683e-86	LOCUS_009779-RA	580	32	18.125	4.17991	3.07643e-129	162	1	1	CIS
LOCUS_025154-RA	19	73	92	0.260274	-1.9419	7.89972e-08	LOCUS_025154-RA	14	40	0.35	-1.51457	0.00125936	5	33	1	CIS
LOCUS_012302-RA	29	13	42	2.23077	1.15754	0.0441682	LOCUS_012302-RA	63	38	1.65789	0.729352	0.0293066	34	25	1	CIS
LOCUS_024054-RA	73	46	119	1.58696	0.666263	0.0387265	LOCUS_024054-RA	94	44	2.13636	1.09516	7.17142e-05	21	2	1	CIS
LOCUS_005225-RA	1	233	233	0.00429185	-7.86419	9.41931e-67	LOCUS_005225-RA	1	173	0.00578035	-7.43463	4.16755e-49	0	60	1	CIS
LOCUS_020413-RA	61	168	229	0.363095	-1.46158	8.73278e-12	LOCUS_020413-RA	137	280	0.489286	-1.03125	1.296e-11	76	112	1	CIS
LOCUS_026753-RA	20	61	81	0.327869	-1.60881	2.63136e-05	LOCUS_026753-RA	9	37	0.243243	-2.03953	0.000112978	11	24	1	CIS
LOCUS_018171-RA	88	45	133	1.95556	0.967579	0.000850005	LOCUS_018171-RA	132	91	1.45055	0.536599	0.013996	44	46	1	CIS
LOCUS_018971-RA	39	114	153	0.342105	-1.54749	7.30225e-09	LOCUS_018971-RA	36	78	0.461538	-1.11548	0.000275642	3	36	1	CIS
LOCUS_016718-RA	322	84	406	3.83333	1.9386	1.47948e-32	LOCUS_016718-RA	238	46	5.17391	2.37126	3.52685e-31	84	38	1	CIS
LOCUS_023507-RA	98	194	292	0.505155	-0.985203	1.26992e-07	LOCUS_023507-RA	210	308	0.681818	-0.552541	5.62979e-05	112	114	1	CIS
LOCUS_006809-RA	20	7	27	2.85714	1.51457	0.043431	LOCUS_006809-RA	27	7	3.85714	1.94753	0.00188005	7	0	1	CIS
LOCUS_025450-RA	35	89	124	0.393258	-1.34645	6.77232e-06	LOCUS_025450-RA	30	103	0.291262	-1.77961	7.42731e-10	5	14	1	CIS
LOCUS_003266-RA	16	43	59	0.372093	-1.42626	0.00189587	LOCUS_003266-RA	27	98	0.27551	-1.85982	6.0484e-10	11	55	1	CIS
LOCUS_016167-RA	154	115	269	1.33913	0.421296	0.0456398	LOCUS_016167-RA	756	418	1.80861	0.854883	4.3978e-22	602	303	1	CIS
LOCUS_021666-RA	79	22	101	3.59091	1.84435	6.51961e-08	LOCUS_021666-RA	97	20	4.85	2.27798	1.63277e-12	18	2	1	CIS
LOCUS_028788-RA	90	125	215	0.72	-0.473931	0.045369	LOCUS_028788-RA	49	92	0.532609	-0.908852	0.000890732	41	33	1	CIS
LOCUS_003857-RA	250	32	282	7.8125	2.96578	1.45603e-41	LOCUS_003857-RA	169	16	10.5625	3.40088	3.54126e-32	81	16	1	CIS
LOCUS_010043-RA	34	1	34	34	5.08746	1.4568e-08	LOCUS_010043-RA	46	1	46	5.52356	4.22688e-12	12	0	1	CIS
LOCUS_023511-RA	86	52	138	1.65385	0.725825	0.0127914	LOCUS_023511-RA	103	46	2.23913	1.16294	1.10575e-05	17	6	1	CIS
LOCUS_010540-RA	35	12	47	2.91667	1.54432	0.00335587	LOCUS_010540-RA	79	20	3.95	1.98185	8.27645e-09	44	8	1	CIS
LOCUS_026187-RA	55	151	206	0.364238	-1.45705	1.29368e-10	LOCUS_026187-RA	115	233	0.493562	-1.0187	1.21319e-09	60	82	1	CIS
LOCUS_000375-RA	50	84	134	0.595238	-0.748461	0.0113412	LOCUS_000375-RA	47	107	0.439252	-1.18688	5.04428e-06	3	23	1	CIS
LOCUS_004343-RA	137	213	350	0.643192	-0.636678	0.000226461	LOCUS_004343-RA	111	234	0.474359	-1.07595	1.72334e-10	26	21	1	CIS
LOCUS_000757-RA	155	31	186	5	2.32193	7.21393e-20	LOCUS_000757-RA	217	32	6.78125	2.76155	1.05796e-33	62	1	1	CIS
LOCUS_002935-RA	121	241	362	0.502075	-0.994026	2.09993e-09	LOCUS_002935-RA	54	146	0.369863	-1.43494	3.00014e-10	67	95	1	CIS
LOCUS_001409-RA	36	81	117	0.444444	-1.16993	0.000157208	LOCUS_001409-RA	18	55	0.327273	-1.61143	4.97979e-05	18	26	1	CIS
LOCUS_010899-RA	17	114	131	0.149123	-2.74543	1.0917e-17	LOCUS_010899-RA	31	153	0.202614	-2.30319	1.32687e-19	14	39	1	CIS
LOCUS_019336-RA	33	14	47	2.35714	1.23704	0.0200292	LOCUS_019336-RA	52	30	1.73333	0.793549	0.0346281	19	16	1	CIS
LOCUS_006929-RA	1	25	25	0.04	-4.64386	4.17607e-06	LOCUS_006929-RA	1	34	0.0294118	-5.08746	9.59953e-09	0	9	1	CIS
LOCUS_012284-RA	38	14	52	2.71429	1.44057	0.00364936	LOCUS_012284-RA	48	13	3.69231	1.88452	2.35998e-05	10	1	1	CIS
LOCUS_026610-RA	19	45	64	0.422222	-1.24393	0.00463058	LOCUS_026610-RA	9	29	0.310345	-1.68806	0.00359832	10	16	1	CIS
LOCUS_008775-RA	187	43	230	4.34884	2.12063	2.13341e-21	LOCUS_008775-RA	142	24	5.91667	2.56478	1.41031e-20	45	19	1	CIS
LOCUS_022996-RA	148	458	606	0.323144	-1.62975	2.29162e-36	LOCUS_022996-RA	37	84	0.440476	-1.18286	6.67428e-05	111	374	1	CIS
LOCUS_000840-RA	13	55	68	0.236364	-2.08092	1.50883e-06	LOCUS_000840-RA	29	90	0.322222	-1.63387	7.83607e-08	16	35	1	CIS
LOCUS_019951-RA	44	24	68	1.83333	0.874469	0.0459976	LOCUS_019951-RA	50	20	2.5	1.32193	0.00105557	6	4	1	CIS
LOCUS_016242-RA	14	45	59	0.311111	-1.6845	0.000256236	LOCUS_016242-RA	14	33	0.424242	-1.23704	0.0151472	0	12	1	CIS
LOCUS_005781-RA	7	116	123	0.0603448	-4.05063	2.6504e-25	LOCUS_005781-RA	7	85	0.0823529	-3.60204	3.27188e-17	0	31	1	CIS
LOCUS_024230-RA	175	56	231	3.125	1.64386	2.09575e-14	LOCUS_024230-RA	135	59	2.28814	1.19417	1.98603e-07	40	3	1	CIS
LOCUS_011892-RA	67	26	93	2.57692	1.36565	0.000105802	LOCUS_011892-RA	88	25	3.52	1.81558	9.45072e-09	21	1	1	CIS
LOCUS_027513-RA	480	676	1156	0.710059	-0.493989	5.83212e-08	LOCUS_027513-RA	171	329	0.519757	-0.944091	8.75894e-12	309	347	1	CIS
LOCUS_027323-RA	19	181	200	0.104972	-3.25192	6.02433e-33	LOCUS_027323-RA	30	209	0.143541	-2.80047	5.85662e-33	11	28	1	CIS
LOCUS_003871-RA	8	39	47	0.205128	-2.2854	2.58618e-05	LOCUS_003871-RA	12	80	0.15	-2.73697	1.1074e-12	4	41	1	CIS
LOCUS_024868-RA	34	87	121	0.390805	-1.35548	7.85404e-06	LOCUS_024868-RA	38	133	0.285714	-1.80735	9.65719e-13	4	46	1	CIS
LOCUS_010142-RA	241	4	245	60.25	5.91289	2.6758e-64	LOCUS_010142-RA	44	1	44	5.45943	1.54217e-11	197	3	1	CIS
LOCUS_012319-RA	27	70	97	0.385714	-1.3744	6.43803e-05	LOCUS_012319-RA	28	53	0.528302	-0.920566	0.0140244	1	17	1	CIS
LOCUS_028798-RA	81	183	264	0.442623	-1.17585	2.33504e-09	LOCUS_028798-RA	74	122	0.606557	-0.721284	0.00172047	7	61	1	CIS
LOCUS_001503-RA	132	70	202	1.88571	0.915111	6.65652e-05	LOCUS_001503-RA	261	101	2.58416	1.36969	1.57586e-16	129	31	1	CIS
LOCUS_006853-RA	24	56	80	0.428571	-1.22239	0.00149834	LOCUS_006853-RA	10	32	0.3125	-1.67807	0.00212894	14	24	1	CIS
LOCUS_003518-RA	21	49	70	0.428571	-1.22239	0.00336258	LOCUS_003518-RA	10	32	0.3125	-1.67807	0.00212894	11	17	1	CIS
LOCUS_014494-RA	26	131	157	0.198473	-2.33298	5.97645e-17	LOCUS_014494-RA	25	173	0.144509	-2.79077	2.78255e-27	1	42	1	CIS
LOCUS_026231-RA	9	68	77	0.132353	-2.91754	2.16367e-11	LOCUS_026231-RA	8	44	0.181818	-2.45943	1.46376e-06	1	24	1	CIS
LOCUS_006036-RA	22	1	22	22	4.45943	2.65137e-05	LOCUS_006036-RA	16	1	16	4	0.000680605	6	0	1	CIS
LOCUS_009220-RA	40	135	175	0.296296	-1.75489	2.88554e-12	LOCUS_009220-RA	71	174	0.408046	-1.2932	2.00408e-10	31	39	1	CIS
LOCUS_020429-RA	100	48	148	2.08333	1.05889	9.73016e-05	LOCUS_020429-RA	69	24	2.875	1.52356	1.06377e-05	31	24	1	CIS
LOCUS_014199-RA	260	21	281	12.381	3.63005	5.54289e-52	LOCUS_014199-RA	376	22	17.0909	4.09516	1.3959e-82	116	1	1	CIS
LOCUS_003486-RA	29	63	92	0.460317	-1.1193	0.00167327	LOCUS_003486-RA	6	18	0.333333	-1.58496	0.0388535	23	45	1	CIS
LOCUS_005626-RA	1	21	22	0.047619	-4.39232	4.87288e-05	LOCUS_005626-RA	1	29	0.0344828	-4.85798	2.2956e-07	0	8	1	CIS
LOCUS_022123-RA	49	18	67	2.72222	1.44478	0.000694356	LOCUS_022123-RA	67	34	1.97059	0.978626	0.00294605	18	16	1	CIS
LOCUS_004762-RA	22	76	98	0.289474	-1.7885	2.34719e-07	LOCUS_004762-RA	10	25	0.4	-1.32193	0.0295432	12	51	1	CIS
LOCUS_025548-RA	83	52	135	1.59615	0.6746	0.0235697	LOCUS_025548-RA	75	34	2.20588	1.14136	0.00028326	8	18	1	CIS
LOCUS_018515-RA	120	175	295	0.685714	-0.544321	0.00479669	LOCUS_018515-RA	60	121	0.495868	-1.01197	2.10222e-05	60	54	1	CIS
LOCUS_007208-RA	21	41	62	0.512195	-0.965235	0.0354336	LOCUS_007208-RA	10	27	0.37037	-1.43296	0.0145997	11	14	1	CIS
LOCUS_016722-RA	104	250	354	0.416	-1.26534	5.70024e-14	LOCUS_016722-RA	80	266	0.300752	-1.73335	2.09466e-23	24	16	1	CIS
LOCUS_022312-RA	164	115	279	1.42609	0.512062	0.0108215	LOCUS_022312-RA	553	280	1.975	0.981853	1.92739e-20	389	165	1	CIS
LOCUS_001956-RA	398	673	1071	0.591382	-0.757838	4.59834e-16	LOCUS_001956-RA	258	315	0.819048	-0.287981	0.033707	140	358	1	CIS
LOCUS_023204-RA	811	677	1488	1.19793	0.260546	0.00182273	LOCUS_023204-RA	458	276	1.65942	0.730679	1.03974e-10	353	401	1	CIS
LOCUS_016170-RA	140	204	344	0.686275	-0.543142	0.00212772	LOCUS_016170-RA	53	107	0.495327	-1.01355	6.7972e-05	87	97	1	CIS
LOCUS_006753-RA	17	44	61	0.386364	-1.37197	0.00234028	LOCUS_006753-RA	17	61	0.278689	-1.84327	2.01163e-06	0	17	1	CIS
LOCUS_012559-RA	69	235	304	0.293617	-1.76799	3.83493e-21	LOCUS_012559-RA	33	81	0.407407	-1.29546	2.46195e-05	36	154	1	CIS
LOCUS_015526-RA	28	72	100	0.388889	-1.36257	5.53614e-05	LOCUS_015526-RA	58	207	0.280193	-1.83551	8.05236e-20	30	135	1	CIS
LOCUS_007619-RA	85	1	85	85	6.40939	3.79374e-23	LOCUS_007619-RA	118	1	118	6.88264	6.30928e-33	33	0	1	CIS
LOCUS_006178-RA	17	344	361	0.0494186	-4.3388	1.76269e-78	LOCUS_006178-RA	7	102	0.0686275	-3.86507	1.06639e-21	10	242	1	CIS
LOCUS_025952-RA	36	10	46	3.6	1.848	0.000570604	LOCUS_025952-RA	25	5	5	2.32193	0.000791632	11	5	1	CIS
LOCUS_010089-RA	39	73	112	0.534247	-0.904422	0.00499115	LOCUS_010089-RA	15	39	0.384615	-1.37851	0.00327935	24	34	1	CIS
LOCUS_019905-RA	67	24	91	2.79167	1.48113	3.3598e-05	LOCUS_019905-RA	159	41	3.87805	1.95533	1.1112e-16	92	17	1	CIS
LOCUS_014256-RA	45	19	64	2.36842	1.24393	0.00463058	LOCUS_014256-RA	102	31	3.29032	1.71823	2.40191e-09	57	12	1	CIS
LOCUS_016914-RA	471	96	567	4.90625	2.29462	1.03376e-58	LOCUS_016914-RA	226	64	3.53125	1.82018	2.4795e-21	245	32	1	CIS
LOCUS_008485-RA	64	108	172	0.592593	-0.754888	0.00306848	LOCUS_008485-RA	107	251	0.426295	-1.23008	1.25723e-13	43	143	1	CIS
LOCUS_026292-RA	70	266	336	0.263158	-1.926	9.44712e-27	LOCUS_026292-RA	14	74	0.189189	-2.4021	2.70463e-10	56	192	1	CIS
LOCUS_016580-RA	97	205	302	0.473171	-1.07957	3.61451e-09	LOCUS_016580-RA	120	182	0.659341	-0.600904	0.00103068	23	23	1	CIS
LOCUS_006152-RA	88	51	139	1.72549	0.787006	0.00620369	LOCUS_006152-RA	190	79	2.40506	1.26607	5.72626e-11	102	28	1	CIS
LOCUS_012673-RA	80	119	199	0.672269	-0.57289	0.0177513	LOCUS_012673-RA	40	83	0.481928	-1.05311	0.000343769	40	36	1	CIS
LOCUS_004053-RA	148	1	148	148	7.20945	1.33362e-41	LOCUS_004053-RA	106	1	106	6.72792	1.99895e-29	42	0	1	CIS
LOCUS_005130-RA	60	90	150	0.666667	-0.584963	0.0402982	LOCUS_005130-RA	21	44	0.477273	-1.06711	0.0116304	39	46	1	CIS
LOCUS_007647-RA	114	187	301	0.609626	-0.714004	0.000126417	LOCUS_007647-RA	41	94	0.43617	-1.19704	1.82925e-05	73	93	1	CIS
LOCUS_022626-RA	125	47	172	2.65957	1.4112	1.60249e-08	LOCUS_022626-RA	160	43	3.72093	1.89566	3.91765e-16	35	4	1	CIS
LOCUS_005998-RA	81	34	115	2.38235	1.25239	6.04782e-05	LOCUS_005998-RA	130	39	3.33333	1.73697	7.4746e-12	49	5	1	CIS
LOCUS_000579-RA	40	4	44	10	3.32193	1.06945e-07	LOCUS_000579-RA	42	3	14	3.80735	4.1319e-09	2	1	1	CIS
LOCUS_018206-RA	10	40	50	0.25	-2	0.000100358	LOCUS_018206-RA	14	40	0.35	-1.51457	0.00125936	4	0	1	CIS
LOCUS_018719-RA	21	55	76	0.381818	-1.38904	0.00044832	LOCUS_018719-RA	9	33	0.272727	-1.87447	0.000674494	12	22	1	CIS
LOCUS_017350-RA	21	1	21	21	4.39232	4.87288e-05	LOCUS_017350-RA	15	1	15	3.90689	0.0012261	6	0	1	CIS
LOCUS_018751-RA	136	187	323	0.727273	-0.459432	0.0140298	LOCUS_018751-RA	40	77	0.519481	-0.944858	0.00183691	96	110	1	CIS
LOCUS_012624-RA	24	75	99	0.32	-1.64386	1.51802e-06	LOCUS_012624-RA	39	87	0.448276	-1.15754	6.57903e-05	15	12	1	CIS
LOCUS_015484-RA	35	65	100	0.538462	-0.893085	0.00967638	LOCUS_015484-RA	48	125	0.384	-1.38082	1.89251e-08	13	60	1	CIS
LOCUS_004177-RA	38	17	55	2.23529	1.16046	0.016701	LOCUS_004177-RA	69	22	3.13636	1.64909	2.85126e-06	31	5	1	CIS
LOCUS_029695-RA	19	58	77	0.327586	-1.61005	4.38934e-05	LOCUS_029695-RA	14	60	0.233333	-2.09954	2.4651e-07	5	2	1	CIS
LOCUS_022712-RA	139	198	337	0.70202	-0.510416	0.00458771	LOCUS_022712-RA	69	138	0.5	-1	6.19359e-06	70	60	1	CIS
LOCUS_014604-RA	19	46	65	0.413043	-1.27563	0.00335953	LOCUS_014604-RA	5	17	0.294118	-1.76553	0.0298765	14	29	1	CIS
LOCUS_016819-RA	132	246	378	0.536585	-0.89812	3.16171e-08	LOCUS_016819-RA	71	186	0.38172	-1.38941	2.94143e-12	61	60	1	CIS
LOCUS_006244-RA	78	34	112	2.29412	1.19794	0.000158796	LOCUS_006244-RA	62	38	1.63158	0.706269	0.0364106	16	4	1	CIS
LOCUS_001097-RA	152	225	377	0.675556	-0.565854	0.000713201	LOCUS_001097-RA	133	277	0.480144	-1.05846	5.90387e-12	19	52	1	CIS
LOCUS_023227-RA	67	19	86	3.52632	1.81816	1.0901e-06	LOCUS_023227-RA	135	54	2.5	1.32193	1.5478e-08	68	35	1	CIS
LOCUS_020099-RA	197	33	230	5.9697	2.57766	2.51134e-28	LOCUS_020099-RA	330	78	4.23077	2.08092	1.13607e-36	133	45	1	CIS
LOCUS_007493-RA	45	326	371	0.138037	-2.85688	4.33221e-52	LOCUS_007493-RA	58	593	0.0978078	-3.35391	8.644e-111	13	267	1	CIS
LOCUS_000267-RA	77	38	115	2.02632	1.01886	0.0011907	LOCUS_000267-RA	126	44	2.86364	1.51785	1.17229e-09	49	6	1	CIS
LOCUS_020365-RA	183	26	209	7.03846	2.81526	6.02596e-29	LOCUS_020365-RA	239	48	4.97917	2.3159	1.85308e-30	56	22	1	CIS
LOCUS_003596-RA	33	16	49	2.0625	1.04439	0.0475105	LOCUS_003596-RA	70	24	2.91667	1.54432	7.276e-06	37	8	1	CIS
LOCUS_001060-RA	33	10	43	3.3	1.72247	0.00196162	LOCUS_001060-RA	14	3	4.66667	2.22239	0.0231345	19	7	1	CIS
LOCUS_008235-RA	116	62	178	1.87097	0.903785	0.000248396	LOCUS_008235-RA	45	17	2.64706	1.40439	0.00117959	71	45	1	CIS
LOCUS_009927-RA	68	43	111	1.5814	0.661198	0.0495599	LOCUS_009927-RA	47	21	2.2381	1.16227	0.00464271	21	22	1	CIS
LOCUS_013654-RA	65	2	67	32.5	5.02237	3.74788e-16	LOCUS_013654-RA	46	1	46	5.52356	4.22688e-12	19	1	1	CIS
LOCUS_004740-RA	121	78	199	1.55128	0.633461	0.00792854	LOCUS_004740-RA	156	71	2.19718	1.13566	7.20558e-08	35	7	1	CIS
LOCUS_015707-RA	25	86	111	0.290698	-1.78241	3.33134e-08	LOCUS_015707-RA	25	122	0.204918	-2.28688	1.23974e-15	0	36	1	CIS
LOCUS_001650-RA	83	117	200	0.709402	-0.495325	0.0439304	LOCUS_001650-RA	38	76	0.5	-1	0.00113253	45	41	1	CIS
LOCUS_023385-RA	4	30	34	0.133333	-2.90689	2.8438e-05	LOCUS_023385-RA	3	32	0.09375	-3.41504	1.50953e-06	1	2	1	CIS
LOCUS_021391-RA	190	31	221	6.12903	2.61566	8.94812e-28	LOCUS_021391-RA	279	32	8.71875	3.12412	6.55259e-49	89	1	1	CIS
LOCUS_020662-RA	42	307	349	0.136808	-2.86978	2.6752e-49	LOCUS_020662-RA	25	260	0.0961538	-3.37851	5.18002e-49	17	47	1	CIS
LOCUS_002872-RA	109	66	175	1.65152	0.72379	0.00429157	LOCUS_002872-RA	141	60	2.35	1.23266	4.61054e-08	32	6	1	CIS
LOCUS_002217-RA	146	104	250	1.40385	0.489385	0.0231946	LOCUS_002217-RA	58	29	2	1	0.0052188	88	75	1	CIS
LOCUS_007600-RA	43	84	127	0.511905	-0.966053	0.00117915	LOCUS_007600-RA	37	103	0.359223	-1.47705	9.09583e-08	6	19	1	CIS
LOCUS_005199-RA	87	129	216	0.674419	-0.568284	0.0136474	LOCUS_005199-RA	70	148	0.472973	-1.08017	5.23586e-07	17	19	1	CIS
LOCUS_006832-RA	17	63	80	0.269841	-1.88982	1.2598e-06	LOCUS_006832-RA	7	37	0.189189	-2.4021	1.66586e-05	10	26	1	CIS
LOCUS_027492-RA	24	8	32	3	1.58496	0.0179351	LOCUS_027492-RA	30	7	4.28571	2.09954	0.000486058	6	1	1	CIS
LOCUS_024216-RA	115	75	190	1.53333	0.616671	0.0121816	LOCUS_024216-RA	138	63	2.19048	1.13124	4.99421e-07	23	12	1	CIS
LOCUS_001215-RA	20	1	20	20	4.32193	8.90895e-05	LOCUS_001215-RA	14	1	14	3.80735	0.00219786	6	0	1	CIS
LOCUS_029704-RA	30	84	114	0.357143	-1.48543	2.28283e-06	LOCUS_029704-RA	24	47	0.510638	-0.969626	0.0162142	6	37	1	CIS
LOCUS_004105-RA	101	64	165	1.57812	0.658211	0.0130901	LOCUS_004105-RA	422	187	2.25668	1.1742	7.92122e-21	321	123	1	CIS
LOCUS_013647-RA	28	65	93	0.430769	-1.21501	0.000573911	LOCUS_013647-RA	45	73	0.616438	-0.697971	0.0230412	17	8	1	CIS
LOCUS_004693-RA	124	84	208	1.47619	0.561879	0.0172578	LOCUS_004693-RA	260	123	2.11382	1.07985	1.28061e-11	136	39	1	CIS
LOCUS_030172-RA	1	30	31	0.0333333	-4.90689	1.81767e-07	LOCUS_030172-RA	1	43	0.0232558	-5.42626	2.95908e-11	0	13	1	CIS
LOCUS_001536-RA	43	85	128	0.505882	-0.983126	0.000905087	LOCUS_001536-RA	12	34	0.352941	-1.5025	0.00356737	31	51	1	CIS
LOCUS_023493-RA	138	365	503	0.378082	-1.40323	1.87244e-23	LOCUS_023493-RA	90	166	0.542169	-0.883186	7.75857e-06	48	199	1	CIS
LOCUS_004767-RA	67	123	190	0.544715	-0.876425	0.000232393	LOCUS_004767-RA	49	129	0.379845	-1.39652	7.91131e-09	18	6	1	CIS
LOCUS_014398-RA	81	41	122	1.97561	0.982298	0.00125484	LOCUS_014398-RA	146	106	1.37736	0.461904	0.0249992	65	65	1	CIS
LOCUS_016346-RA	169	103	272	1.64078	0.714379	0.000289771	LOCUS_016346-RA	492	209	2.35407	1.23516	4.36478e-26	323	106	1	CIS
LOCUS_025398-RA	362	1	362	362	8.49985	3.49667e-105	LOCUS_025398-RA	252	1	252	7.97728	1.58364e-72	110	0	1	CIS
LOCUS_030288-RA	18	84	102	0.214286	-2.22239	1.85653e-10	LOCUS_030288-RA	27	181	0.149171	-2.74496	4.94202e-28	9	97	1	CIS
LOCUS_012418-RA	1	64	64	0.015625	-6	4.63825e-17	LOCUS_012418-RA	1	92	0.0108696	-6.52356	2.3974e-25	0	28	1	CIS
LOCUS_001833-RA	89	311	400	0.286174	-1.80504	1.2773e-28	LOCUS_001833-RA	41	206	0.199029	-2.32895	1.63171e-26	48	105	1	CIS
LOCUS_002111-RA	23	114	137	0.201754	-2.30933	1.22124e-14	LOCUS_002111-RA	16	55	0.290909	-1.78136	1.1972e-05	7	59	1	CIS
LOCUS_020007-RA	220	289	509	0.761246	-0.393566	0.00722904	LOCUS_020007-RA	105	199	0.527638	-0.922379	3.00317e-07	115	90	1	CIS
LOCUS_022910-RA	17	450	467	0.0377778	-4.72632	2.56218e-108	LOCUS_022910-RA	20	764	0.026178	-5.2555	1.16213e-194	3	314	1	CIS
LOCUS_019026-RA	24	112	136	0.214286	-2.22239	9.17448e-14	LOCUS_019026-RA	19	128	0.148438	-2.75207	4.7784e-20	5	16	1	CIS
LOCUS_002848-RA	19	71	90	0.267606	-1.90182	1.9023e-07	LOCUS_002848-RA	17	44	0.386364	-1.37197	0.00168684	2	27	1	CIS
LOCUS_014255-RA	85	40	125	2.125	1.08746	0.000272679	LOCUS_014255-RA	89	29	3.06897	1.61775	1.16675e-07	4	11	1	CIS
LOCUS_011482-RA	1	27	27	0.037037	-4.75489	1.20694e-06	LOCUS_011482-RA	1	39	0.025641	-5.2854	3.89443e-10	0	12	1	CIS
LOCUS_008716-RA	141	8	149	17.625	4.13955	3.38237e-31	LOCUS_008716-RA	122	10	12.2	3.60881	1.52882e-24	19	2	1	CIS
LOCUS_024732-RA	124	80	204	1.55	0.632268	0.00716905	LOCUS_024732-RA	159	71	2.23944	1.16314	2.80797e-08	35	9	1	CIS
LOCUS_026649-RA	40	88	128	0.454545	-1.1375	0.000111048	LOCUS_026649-RA	11	35	0.314286	-1.66985	0.00125936	29	53	1	CIS
LOCUS_025194-RA	156	105	261	1.48571	0.571157	0.00556324	LOCUS_025194-RA	529	246	2.15041	1.10461	1.43738e-23	373	141	1	CIS
LOCUS_007556-RA	16	210	226	0.0761905	-3.71425	8.49889e-43	LOCUS_007556-RA	17	323	0.0526316	-4.24793	8.67216e-73	1	113	1	CIS
LOCUS_021363-RA	42	1	42	42	5.39232	8.47687e-11	LOCUS_021363-RA	29	1	29	4.85798	2.2956e-07	13	0	1	CIS
LOCUS_024164-RA	18	97	115	0.185567	-2.42999	2.8618e-13	LOCUS_024164-RA	25	93	0.268817	-1.8953	1.07466e-09	7	4	1	CIS
LOCUS_017996-RA	14	40	54	0.35	-1.51457	0.00174431	LOCUS_017996-RA	7	29	0.241379	-2.05063	0.000763713	7	11	1	CIS
LOCUS_014703-RA	13	66	79	0.19697	-2.34395	7.70281e-09	LOCUS_014703-RA	8	28	0.285714	-1.80735	0.00265912	5	38	1	CIS
LOCUS_026072-RA	77	45	122	1.71111	0.774933	0.012823	LOCUS_026072-RA	139	56	2.48214	1.31159	1.13426e-08	62	11	1	CIS
LOCUS_005500-RA	75	184	259	0.407609	-1.29474	8.17587e-11	LOCUS_005500-RA	16	57	0.280702	-1.83289	5.17177e-06	59	127	1	CIS
LOCUS_020045-RA	41	69	110	0.594203	-0.750972	0.0238942	LOCUS_020045-RA	27	66	0.409091	-1.28951	0.000175918	14	3	1	CIS
LOCUS_020465-RA	16	52	68	0.307692	-1.70044	6.15331e-05	LOCUS_020465-RA	17	38	0.447368	-1.16046	0.0125747	1	14	1	CIS
LOCUS_020901-RA	75	109	184	0.688073	-0.539366	0.0346834	LOCUS_020901-RA	35	74	0.472973	-1.08017	0.000595592	40	35	1	CIS
LOCUS_026595-RA	14	93	107	0.150538	-2.7318	1.94681e-14	LOCUS_026595-RA	3	29	0.103448	-3.27302	8.37439e-06	11	64	1	CIS
LOCUS_024370-RA	57	148	205	0.385135	-1.37656	1.26597e-09	LOCUS_024370-RA	41	155	0.264516	-1.91857	6.81442e-16	16	7	1	CIS
LOCUS_004240-RA	53	87	140	0.609195	-0.715023	0.0135162	LOCUS_004240-RA	38	91	0.417582	-1.25987	1.1089e-05	15	4	1	CIS
LOCUS_022026-RA	10	33	43	0.30303	-1.72247	0.00196162	LOCUS_022026-RA	11	53	0.207547	-2.26849	3.9201e-07	1	20	1	CIS
LOCUS_017107-RA	52	105	157	0.495238	-1.01381	0.000117041	LOCUS_017107-RA	131	181	0.723757	-0.466423	0.0107624	79	76	1	CIS
LOCUS_001366-RA	19	1	20	19	4.24793	0.000162366	LOCUS_001366-RA	13	1	13	3.70044	0.00393973	6	0	1	CIS
LOCUS_030082-RA	1	136	136	0.00735294	-7.08746	4.54469e-38	LOCUS_030082-RA	1	199	0.00502513	-7.63662	8.27504e-57	0	63	1	CIS
LOCUS_011325-RA	46	12	58	3.83333	1.9386	3.7251e-05	LOCUS_011325-RA	55	21	2.61905	1.38904	0.000315489	9	9	1	CIS
LOCUS_012477-RA	1448	3224	4672	0.449132	-1.15479	2.8148e-150	LOCUS_012477-RA	336	511	0.657534	-0.604862	9.09012e-09	1112	2713	1	CIS
LOCUS_005868-RA	74	17	91	4.35294	2.12199	8.49367e-09	LOCUS_005868-RA	110	37	2.97297	1.57191	6.18202e-09	36	20	1	CIS
LOCUS_022248-RA	3	42	45	0.0714286	-3.80735	6.25568e-09	LOCUS_022248-RA	2	41	0.0487805	-4.35755	1.08537e-09	1	1	1	CIS
LOCUS_026312-RA	364	26	390	14	3.80735	1.34032e-75	LOCUS_026312-RA	172	18	9.55556	3.25634	1.65923e-31	192	8	1	CIS
LOCUS_021775-RA	56	152	208	0.368421	-1.44057	1.62741e-10	LOCUS_021775-RA	46	183	0.251366	-1.99214	1.49957e-19	10	31	1	CIS
LOCUS_007195-RA	326	188	514	1.73404	0.794139	8.61907e-09	LOCUS_007195-RA	244	96	2.54167	1.34577	4.04704e-15	82	92	1	CIS
LOCUS_007868-RA	30	80	110	0.375	-1.41504	9.97386e-06	LOCUS_007868-RA	11	43	0.255814	-1.96683	4.17339e-05	19	37	1	CIS
LOCUS_022247-RA	40	569	609	0.0702988	-3.83036	8.20603e-119	LOCUS_022247-RA	23	223	0.103139	-3.27734	5.90438e-41	17	346	1	CIS
LOCUS_016953-RA	26	98	124	0.265306	-1.91427	4.0286e-10	LOCUS_016953-RA	26	144	0.180556	-2.46949	5.19862e-20	0	46	1	CIS
LOCUS_009799-RA	26	79	105	0.329114	-1.60334	1.20908e-06	LOCUS_009799-RA	30	62	0.483871	-1.04731	0.00248462	4	17	1	CIS
LOCUS_006365-RA	1	75	75	0.0133333	-6.22882	3.03117e-20	LOCUS_006365-RA	1	51	0.0196078	-5.67243	1.60745e-13	0	24	1	CIS
LOCUS_018481-RA	152	200	352	0.76	-0.395929	0.0291408	LOCUS_018481-RA	78	151	0.516556	-0.953003	5.44421e-06	74	49	1	CIS
LOCUS_000775-RA	54	137	191	0.394161	-1.34314	1.16095e-08	LOCUS_000775-RA	47	81	0.580247	-0.785261	0.00692328	7	56	1	CIS
LOCUS_014516-RA	36	1	37	36	5.16993	4.06958e-09	LOCUS_014516-RA	53	1	53	5.72792	4.30306e-14	17	0	1	CIS
LOCUS_022766-RA	6	48	54	0.125	-3	2.20623e-08	LOCUS_022766-RA	7	38	0.184211	-2.44057	1.01019e-05	1	10	1	CIS
LOCUS_013422-RA	29	197	226	0.147208	-2.76407	1.54864e-30	LOCUS_013422-RA	23	106	0.216981	-2.20436	4.15045e-13	6	91	1	CIS
LOCUS_000906-RA	27	58	85	0.465517	-1.10309	0.00315596	LOCUS_000906-RA	6	19	0.315789	-1.66297	0.0262895	21	39	1	CIS
LOCUS_018146-RA	58	18	76	3.22222	1.68806	2.21596e-05	LOCUS_018146-RA	209	44	4.75	2.24793	8.63903e-26	151	26	1	CIS
LOCUS_020478-RA	13	36	49	0.361111	-1.46949	0.00422899	LOCUS_020478-RA	12	49	0.244898	-2.02975	6.55568e-06	1	13	1	CIS
LOCUS_000297-RA	36	15	51	2.4	1.26303	0.012329	LOCUS_000297-RA	96	59	1.62712	0.702319	0.00751297	60	44	1	CIS
LOCUS_006023-RA	33	99	132	0.333333	-1.58496	4.887e-08	LOCUS_006023-RA	31	63	0.492063	-1.02308	0.00280224	2	36	1	CIS
LOCUS_018404-RA	33	67	100	0.492537	-1.0217	0.00276138	LOCUS_018404-RA	36	108	0.333333	-1.58496	6.98296e-09	3	41	1	CIS
LOCUS_010634-RA	127	69	196	1.84058	0.88016	0.000167216	LOCUS_010634-RA	147	54	2.72222	1.44478	2.07414e-10	20	15	1	CIS
LOCUS_004400-RA	211	282	493	0.748227	-0.418452	0.00471448	LOCUS_004400-RA	91	180	0.505556	-0.984058	2.73599e-07	120	102	1	CIS
LOCUS_002062-RA	114	1	114	114	6.83289	1.30767e-31	LOCUS_002062-RA	77	1	77	6.26679	5.44146e-21	37	0	1	CIS
LOCUS_005690-RA	72	18	90	4	2	5.23866e-08	LOCUS_005690-RA	162	60	2.7	1.43296	2.95908e-11	90	42	1	CIS
LOCUS_011369-RA	8	49	57	0.163265	-2.61471	1.67239e-07	LOCUS_011369-RA	15	62	0.241935	-2.04731	2.41331e-07	7	13	1	CIS
LOCUS_008580-RA	85	1	85	85	6.40939	3.79374e-23	LOCUS_008580-RA	126	1	126	6.97728	2.87769e-35	41	0	1	CIS
LOCUS_005923-RA	122	36	158	3.38889	1.76081	3.39417e-11	LOCUS_005923-RA	96	42	2.28571	1.19265	1.55779e-05	26	6	1	CIS
LOCUS_015106-RA	130	346	476	0.375723	-1.41226	1.7944e-22	LOCUS_015106-RA	141	253	0.557312	-0.843442	7.65585e-08	11	93	1	CIS
LOCUS_004883-RA	1	46	47	0.0217391	-5.52356	6.37218e-12	LOCUS_004883-RA	1	31	0.0322581	-4.9542	6.54005e-08	0	15	1	CIS
LOCUS_002462-RA	1	23	23	0.0434783	-4.52356	1.43903e-05	LOCUS_002462-RA	2	31	0.0645161	-3.9542	5.0321e-07	1	8	1	CIS
LOCUS_021952-RA	45	90	135	0.5	-1	0.000492724	LOCUS_021952-RA	127	171	0.74269	-0.429168	0.0230517	82	81	1	CIS
LOCUS_000530-RA	159	107	266	1.48598	0.571416	0.00504413	LOCUS_000530-RA	179	81	2.20988	1.14397	5.43504e-09	20	26	1	CIS
LOCUS_008977-RA	19	305	324	0.0622951	-4.00474	7.88642e-66	LOCUS_008977-RA	8	191	0.0418848	-4.57743	3.52691e-45	11	114	1	CIS
LOCUS_005118-RA	22	59	81	0.372881	-1.42321	0.000190609	LOCUS_005118-RA	25	45	0.555556	-0.847997	0.038601	3	14	1	CIS
LOCUS_013111-RA	203	676	879	0.300296	-1.73554	2.02675e-58	LOCUS_013111-RA	235	525	0.447619	-1.15966	3.17627e-25	32	151	1	CIS
LOCUS_002197-RA	114	58	172	1.96552	0.974909	9.89803e-05	LOCUS_002197-RA	129	44	2.93182	1.5518	3.66927e-10	15	14	1	CIS
LOCUS_002885-RA	34	139	173	0.244604	-2.03148	3.29367e-15	LOCUS_002885-RA	27	74	0.364865	-1.45457	1.02771e-05	7	65	1	CIS
LOCUS_013460-RA	185	32	217	5.78125	2.53138	4.39005e-26	LOCUS_013460-RA	415	48	8.64583	3.11201	2.42748e-72	230	16	1	CIS
LOCUS_000907-RA	153	620	773	0.246774	-2.01874	1.05552e-65	LOCUS_000907-RA	125	758	0.164908	-2.60027	2.57018e-109	28	138	1	CIS
LOCUS_010024-RA	40	168	208	0.238095	-2.07039	1.03691e-18	LOCUS_010024-RA	31	87	0.356322	-1.48875	9.17697e-07	9	81	1	CIS
LOCUS_010978-RA	9	23	32	0.391304	-1.35364	0.045125	LOCUS_010978-RA	41	70	0.585714	-0.771731	0.0145273	32	47	1	CIS
LOCUS_016680-RA	85	205	290	0.414634	-1.27009	1.20832e-11	LOCUS_016680-RA	113	182	0.620879	-0.687616	0.000189435	28	23	1	CIS
LOCUS_017250-RA	7	99	106	0.0707071	-3.822	9.91643e-21	LOCUS_017250-RA	5	106	0.0471698	-4.40599	1.27282e-24	2	7	1	CIS
LOCUS_027190-RA	56	157	213	0.356688	-1.48727	2.48722e-11	LOCUS_027190-RA	69	129	0.534884	-0.902703	6.92934e-05	13	28	1	CIS
LOCUS_009123-RA	1	23	23	0.0434783	-4.52356	1.43903e-05	LOCUS_009123-RA	2	69	0.0289855	-5.10852	1.87446e-17	1	46	1	CIS
LOCUS_017010-RA	35	10	45	3.5	1.80735	0.00086831	LOCUS_017010-RA	42	8	5.25	2.39232	3.99824e-06	7	2	1	CIS
LOCUS_025939-RA	28	7	35	4	2	0.00167113	LOCUS_025939-RA	12	2	6	2.58496	0.0234769	16	5	1	CIS
LOCUS_006877-RA	76	45	121	1.68889	0.756074	0.0160011	LOCUS_006877-RA	38	15	2.53333	1.34104	0.00465002	38	30	1	CIS
LOCUS_017881-RA	20	39	59	0.512821	-0.963474	0.0417855	LOCUS_017881-RA	14	41	0.341463	-1.5502	0.000862004	6	2	1	CIS
LOCUS_015989-RA	53	97	150	0.546392	-0.871992	0.00137107	LOCUS_015989-RA	20	55	0.363636	-1.45943	0.000176624	33	42	1	CIS
LOCUS_013435-RA	66	99	165	0.666667	-0.584963	0.0299655	LOCUS_013435-RA	94	212	0.443396	-1.17333	7.08003e-11	28	113	1	CIS
LOCUS_018857-RA	185	131	316	1.41221	0.497958	0.00791838	LOCUS_018857-RA	85	40	2.125	1.08746	0.000189648	100	91	1	CIS
LOCUS_025564-RA	28	92	120	0.304348	-1.71621	2.53187e-08	LOCUS_025564-RA	18	89	0.202247	-2.30581	1.07356e-11	10	3	1	CIS
LOCUS_012110-RA	33	108	141	0.305556	-1.71049	1.30182e-09	LOCUS_012110-RA	46	100	0.46	-1.12029	2.81312e-05	13	8	1	CIS
LOCUS_015308-RA	177	33	210	5.36364	2.42321	9.07034e-24	LOCUS_015308-RA	57	16	3.5625	1.83289	5.17177e-06	120	17	1	CIS
LOCUS_019108-RA	119	207	326	0.574879	-0.798669	6.36944e-06	LOCUS_019108-RA	50	131	0.381679	-1.38957	6.8652e-09	69	76	1	CIS
LOCUS_008435-RA	68	101	169	0.673267	-0.570749	0.0321818	LOCUS_008435-RA	21	47	0.446809	-1.16227	0.00464271	47	54	1	CIS
LOCUS_004077-RA	29	75	104	0.386667	-1.37084	3.3647e-05	LOCUS_004077-RA	28	48	0.583333	-0.777608	0.0479951	1	27	1	CIS
LOCUS_006294-RA	71	121	192	0.586777	-0.769116	0.00127838	LOCUS_006294-RA	54	139	0.388489	-1.36405	3.79726e-09	17	18	1	CIS
LOCUS_013175-RA	29	4	33	7.25	2.85798	4.87288e-05	LOCUS_013175-RA	24	5	4.8	2.26303	0.00128282	5	1	1	CIS
LOCUS_012686-RA	12	101	113	0.118812	-3.07325	1.44028e-17	LOCUS_012686-RA	14	78	0.179487	-2.47805	3.53347e-11	2	23	1	CIS
LOCUS_026692-RA	5	43	48	0.116279	-3.10434	8.6858e-08	LOCUS_026692-RA	1	13	0.0769231	-3.70044	0.00393973	4	30	1	CIS
LOCUS_025846-RA	111	41	152	2.70732	1.43686	7.79101e-08	LOCUS_025846-RA	84	47	1.78723	0.837729	0.00339503	27	6	1	CIS
LOCUS_001093-RA	37	107	144	0.345794	-1.53201	2.96343e-08	LOCUS_001093-RA	21	92	0.228261	-2.13124	4.92411e-11	16	15	1	CIS
LOCUS_000114-RA	2	302	304	0.00662252	-7.2384	2.18539e-85	LOCUS_000114-RA	3	299	0.0100334	-6.63904	6.19766e-83	1	3	1	CIS
LOCUS_016553-RA	85	132	217	0.643939	-0.635003	0.00508031	LOCUS_016553-RA	34	80	0.425	-1.23447	5.72433e-05	51	52	1	CIS
LOCUS_026590-RA	25	73	98	0.342466	-1.54597	6.47818e-06	LOCUS_026590-RA	14	62	0.225806	-2.14684	9.67668e-08	11	11	1	CIS
LOCUS_001193-RA	77	132	209	0.583333	-0.777608	0.000627347	LOCUS_001193-RA	30	78	0.384615	-1.37851	1.36879e-05	47	54	1	CIS
LOCUS_022139-RA	43	73	116	0.589041	-0.76356	0.0175511	LOCUS_022139-RA	40	103	0.38835	-1.36457	5.26387e-07	3	30	1	CIS
LOCUS_002200-RA	58	94	152	0.617021	-0.696608	0.0117796	LOCUS_002200-RA	24	59	0.40678	-1.29768	0.000398953	34	35	1	CIS
LOCUS_005287-RA	2	22	24	0.0909091	-3.45943	0.000146733	LOCUS_005287-RA	4	29	0.137931	-2.85798	3.30024e-05	2	7	1	CIS
LOCUS_015474-RA	61	36	97	1.69444	0.760812	0.0338955	LOCUS_015474-RA	54	21	2.57143	1.36257	0.000451458	7	15	1	CIS
LOCUS_000247-RA	20	73	93	0.273973	-1.8679	1.78571e-07	LOCUS_000247-RA	10	24	0.416667	-1.26303	0.0412204	10	49	1	CIS
LOCUS_008819-RA	3	27	30	0.111111	-3.16993	3.80943e-05	LOCUS_008819-RA	12	71	0.169014	-2.56478	1.30854e-10	9	44	1	CIS
LOCUS_013049-RA	1	86	87	0.0116279	-6.42626	1.95053e-23	LOCUS_013049-RA	2	113	0.0176991	-5.82018	4.94292e-30	1	27	1	CIS
LOCUS_017947-RA	9	517	526	0.0174081	-5.8441	9.1046e-138	LOCUS_017947-RA	18	679	0.0265096	-5.23734	9.7842e-173	9	162	1	CIS
LOCUS_023610-RA	209	112	321	1.86607	0.900004	3.97841e-07	LOCUS_023610-RA	162	57	2.84211	1.50696	4.66284e-12	47	55	1	CIS
LOCUS_009446-RA	29	59	88	0.491525	-1.02466	0.00535006	LOCUS_009446-RA	20	62	0.322581	-1.63227	1.18652e-05	9	3	1	CIS
LOCUS_002869-RA	222	328	550	0.676829	-0.563136	3.26289e-05	LOCUS_002869-RA	98	221	0.443439	-1.17319	2.68516e-11	124	107	1	CIS
LOCUS_013914-RA	48	11	59	4.36364	2.12553	6.30997e-06	LOCUS_013914-RA	60	9	6.66667	2.73697	1.1289e-09	12	2	1	CIS
LOCUS_018408-RA	1	133	133	0.0075188	-7.05528	3.48149e-37	LOCUS_018408-RA	1	87	0.0114943	-6.44294	6.8276e-24	0	46	1	CIS
LOCUS_000481-RA	15	89	104	0.168539	-2.56884	5.63784e-13	LOCUS_000481-RA	14	127	0.110236	-3.18133	6.59187e-23	1	38	1	CIS
LOCUS_010596-RA	32	1	33	32	5	5.14196e-08	LOCUS_010596-RA	49	1	49	5.61471	5.95947e-13	17	0	1	CIS
LOCUS_000091-RA	11	4438	4449	0.00247859	-8.65626	0	LOCUS_000091-RA	23	6053	0.00379977	-8.03987	2.08495702545006e-321	12	1615	1	CIS
LOCUS_017748-RA	46	1	46	46	5.52356	6.37218e-12	LOCUS_017748-RA	30	1	30	4.90689	1.22572e-07	16	0	1	CIS
LOCUS_023186-RA	4	23	27	0.173913	-2.52356	0.00106623	LOCUS_023186-RA	8	30	0.266667	-1.90689	0.00112548	4	7	1	CIS
LOCUS_009942-RA	44	19	63	2.31579	1.2115	0.0063983	LOCUS_009942-RA	80	53	1.50943	0.594008	0.0406003	36	34	1	CIS
LOCUS_005664-RA	179	28	207	6.39286	2.67646	7.60125e-27	LOCUS_005664-RA	314	32	9.8125	3.29462	7.99981e-58	135	4	1	CIS
LOCUS_023583-RA	10801	1	10801	10801	13.3989	1.48219693752374e-321	LOCUS_023583-RA	7033	1	7033	12.7799	2.08495702545006e-321	3768	0	1	CIS
[truncated: 10,809 more rows]
