# Supplementary material for: Assessing Loss of Regulatory Divergence, Genome–Transcriptome Incongruence, and Preferential Expression Switching in Abaca × Banana Backcrosses
Source: Genes (Basel). 2022 Aug 6;13(8):1396. doi: 10.3390/genes13081396 (PMC9407414; doi:10.3390/genes13081396)
Supplement: Supplementary file 1 [file genes-13-01396-s001.zip › Table S2. Regulatory divergence between abaca and banana using BC3.xlsx]

## Sheet: abaca_ase_normalized_read_BC3
GeneId	Abuab	Pacol	Sum(A+P)	ExpRatio (A/P)	LogFC	binom.FDR.parent	GeneId	BC3_Abuab	BC3_Pacol	ExpRatio (A/P)	LogFC	binom.FDR.BC3	GeneId	BC3Abu	BC3Pa	Fisher.FDR	Classification	Description/ Annotation
LOCUS_015965-RA	3	20	23	0.15	-2.73697	0.00161286	LOCUS_015965-RA	44	7	6.28571	2.65208	5.35734e-07	LOCUS_015965-RA	41	13	0.000311579	Cis*trans	hypothetical protein
LOCUS_011748-RA	184	61	245	3.01639	1.59282	1.78102e-14	LOCUS_011748-RA	93	526	0.176806	-2.49976	1.54388e-72	LOCUS_011748-RA	91	465	2.0196e-06	Cis*trans	Transcription factor GLABRA 3
LOCUS_004494-RA	62	200	262	0.31	-1.68966	5.27332e-17	LOCUS_004494-RA	94	24	3.91667	1.96963	3.40925e-10	LOCUS_004494-RA	32	176	3.36575e-05	Cis*trans	Copper-transporting ATPase HMA4
LOCUS_020426-RA	145	87	232	1.66667	0.736966	0.000616365	LOCUS_020426-RA	34	109	0.311927	-1.68072	1.35642e-09	LOCUS_020426-RA	111	22	2.92035e-13	Cis*trans	S-adenosylmethionine synthase
LOCUS_002180-RA	257	648	905	0.396605	-1.33423	3.39204e-38	LOCUS_002180-RA	246	181	1.35912	0.442669	0.00446602	LOCUS_002180-RA	11	467	4.31454e-12	Cis*trans	ATP-citrate synthase beta chain protein 1
LOCUS_011276-RA	74	124	198	0.596774	-0.744743	0.00154779	LOCUS_011276-RA	108	64	1.6875	0.754888	0.00242265	LOCUS_011276-RA	34	60	2.84799e-05	Cis*trans	Protein GrpE
LOCUS_000374-RA	97	156	253	0.621795	-0.685489	0.00088021	LOCUS_000374-RA	217	127	1.70866	0.772867	5.40728e-06	LOCUS_000374-RA	120	29	0.00116917	Cis*trans	Protein disulfide isomerase-like 1-5
LOCUS_005939-RA	231	386	617	0.598446	-0.740708	3.42149e-09	LOCUS_005939-RA	307	212	1.44811	0.534174	0.000111645	LOCUS_005939-RA	76	174	7.38474e-06	Cis*trans	Proteasome subunit beta type-4
LOCUS_025787-RA	256	145	401	1.76552	0.820091	1.97339e-07	LOCUS_025787-RA	259	359	0.721448	-0.471032	0.000200173	LOCUS_025787-RA	3	214	8.10317e-21	Cis*trans	Cryptochrome-2
LOCUS_025586-RA	181	125	306	1.448	0.534062	0.00479669	LOCUS_025586-RA	171	257	0.66537	-0.587772	0.000118955	LOCUS_025586-RA	10	132	7.79901e-34	Cis*trans	Phosphatidylinositol 4-kinase gamma 6
LOCUS_023725-RA	160	261	421	0.613027	-0.705978	5.0171e-06	LOCUS_023725-RA	531	411	1.29197	0.369573	0.00030388	LOCUS_023725-RA	371	150	5.08783e-09	Cis*trans	Histone H1
LOCUS_001956-RA	398	673	1071	0.591382	-0.757838	4.59834e-16	LOCUS_001956-RA	785	626	1.25399	0.32653	8.23015e-05	LOCUS_001956-RA	387	47	4.75378e-33	Cis*trans	DnaJ subfamily B member 6-A
LOCUS_016093-RA	773	443	1216	1.74492	0.803162	3.32318e-20	LOCUS_016093-RA	597	711	0.839662	-0.252119	0.00415221	LOCUS_016093-RA	176	268	6.51357e-05	Cis*trans	Protease Do-like 9
LOCUS_004406-RA	243	328	571	0.740854	-0.43274	0.00143399	LOCUS_004406-RA	245	179	1.36872	0.452822	0.00370038	LOCUS_004406-RA	2	149	0.000891378	Cis*trans	Actin-depolymerizing factor 11
LOCUS_014446-RA	280	461	741	0.607375	-0.71934	2.47991e-10	LOCUS_014446-RA	623	799	0.779725	-0.358963	1.22854e-05	LOCUS_014446-RA	343	338	2.31368e-09	Cis+trans	Protein SABRE
LOCUS_008524-RA	240	173	413	1.38728	0.472262	0.00349584	LOCUS_008524-RA	152	101	1.50495	0.589716	0.00381697	LOCUS_008524-RA	88	72	6.49361e-61	Cis+trans	Cysteine proteinase inhibitor 12
LOCUS_000105-RA	134	219	353	0.611872	-0.708698	3.24884e-05	LOCUS_000105-RA	254	368	0.690217	-0.534877	1.96392e-05	LOCUS_000105-RA	120	149	9.95953e-06	Cis+trans	hypothetical protein
LOCUS_018202-RA	929	1239	2168	0.749798	-0.415426	2.44082e-10	LOCUS_018202-RA	326	676	0.482249	-1.05215	1.33379e-27	LOCUS_018202-RA	603	563	9.1358e-08	Cis+trans	putative xyloglucan endotransglucosylase/hydrolase protein 28
LOCUS_014660-RA	273	168	441	1.625	0.70044	3.4446e-06	LOCUS_014660-RA	245	153	1.60131	0.67925	1.66119e-05	LOCUS_014660-RA	28	15	7.69374e-17	Cis+trans	putative methyltransferase PMT21
LOCUS_014987-RA	203	304	507	0.667763	-0.582592	3.79793e-05	LOCUS_014987-RA	230	413	0.556901	-0.844508	3.61513e-12	LOCUS_014987-RA	27	109	4.58351e-14	Cis+trans	Paired amphipathic helix protein Sin3-like 4
LOCUS_022748-RA	392	595	987	0.658824	-0.602036	8.66013e-10	LOCUS_022748-RA	499	889	0.561305	-0.833144	1.13221e-24	LOCUS_022748-RA	107	294	4.40589e-15	Cis+trans	ATPase family AAA domain-containing protein 1
LOCUS_007707-RA	108	59	167	1.83051	0.872244	0.000664327	LOCUS_007707-RA	149	97	1.53608	0.619256	0.00269136	LOCUS_007707-RA	41	38	0.000396815	Cis+trans	Sterol 3-beta-glucosyltransferase UGT80A2
LOCUS_023458-RA	219	597	816	0.366834	-1.4468	9.08259e-40	LOCUS_023458-RA	271	355	0.76338	-0.389526	0.00222287	LOCUS_023458-RA	52	242	1.28728e-11	Cis+trans	60S ribosomal protein L28-2
LOCUS_025724-RA	194	331	525	0.586103	-0.770775	1.65511e-08	LOCUS_025724-RA	153	263	0.581749	-0.781531	3.48683e-07	LOCUS_025724-RA	41	68	5.8473e-07	Cis+trans	hypothetical protein
LOCUS_025924-RA	154	280	434	0.55	-0.862496	1.07169e-08	LOCUS_025924-RA	86	140	0.614286	-0.703018	0.00105752	LOCUS_025924-RA	68	140	4.9823e-06	Cis+trans	putative E3 ubiquitin-protein ligase RHC1A
LOCUS_013196-RA	103	57	160	1.80702	0.853611	0.00117118	LOCUS_013196-RA	270	163	1.65644	0.728087	1.29043e-06	LOCUS_013196-RA	167	106	0.000719692	Cis+trans	Serine carboxypeptidase-like 26
LOCUS_025483-RA	131	222	353	0.59009	-0.760993	7.38983e-06	LOCUS_025483-RA	68	121	0.561983	-0.8314	0.000406251	LOCUS_025483-RA	63	101	9.8437e-06	Cis+trans	Splicing factor 3B subunit 6-like protein
LOCUS_005012-RA	129	228	357	0.565789	-0.821663	1.01732e-06	LOCUS_005012-RA	142	243	0.584362	-0.775065	1.25386e-06	LOCUS_005012-RA	13	15	1.12711e-12	Cis+trans	putative ADP-ribosylation factor GTPase-activating protein AGD14
LOCUS_020427-RA	86	147	233	0.585034	-0.773408	0.000297989	LOCUS_020427-RA	60	107	0.560748	-0.834576	0.000919315	LOCUS_020427-RA	26	40	4.43975e-10	Cis+trans	Membrane magnesium transporter
LOCUS_019417-RA	72	116	188	0.62069	-0.688056	0.0048453	LOCUS_019417-RA	48	93	0.516129	-0.954196	0.00052685	LOCUS_019417-RA	24	23	0.00115237	Cis+trans	Transcription factor bHLH62
LOCUS_028677-RA	143	212	355	0.674528	-0.568049	0.00101886	LOCUS_028677-RA	39	89	0.438202	-1.19033	3.9447e-05	LOCUS_028677-RA	104	123	0.000130521	Cis+trans	Dihydroflavonol 4-reductase
LOCUS_017822-RA	157	242	399	0.64876	-0.624242	0.000102588	LOCUS_017822-RA	100	222	0.45045	-1.15056	5.75808e-11	LOCUS_017822-RA	57	20	0.000518233	Cis+trans	Mannose-1-phosphate guanyltransferase alpha
LOCUS_025189-RA	454	858	1312	0.529138	-0.918285	6.84441e-28	LOCUS_025189-RA	400	692	0.578035	-0.790772	8.48975e-18	LOCUS_025189-RA	54	166	6.87663e-06	Cis+trans	Auxin-responsive protein IAA27
LOCUS_023026-RA	443	256	699	1.73047	0.791163	1.32887e-11	LOCUS_023026-RA	947	475	1.99368	0.995437	4.10994e-35	LOCUS_023026-RA	504	219	1.56188e-14	Cis+trans	Alpha-glucan phosphorylase, H isozyme
LOCUS_017107-RA	52	105	157	0.495238	-1.01381	0.000117041	LOCUS_017107-RA	89	154	0.577922	-0.791053	0.000115595	LOCUS_017107-RA	37	49	0.000433819	Cis+trans	putative sphingolipid transporter spinster 2
LOCUS_025405-RA	192	65	257	2.95385	1.56259	1.0951e-14	LOCUS_025405-RA	187	130	1.43846	0.524527	0.00381718	LOCUS_025405-RA	5	65	6.70469e-05	Cis+trans	Testis-expressed protein 2
LOCUS_008070-RA	117	50	167	2.34	1.22651	1.26416e-06	LOCUS_008070-RA	129	81	1.59259	0.671377	0.00275151	LOCUS_008070-RA	12	31	5.59187e-17	Cis+trans	Nicastrin
LOCUS_014398-RA	81	41	122	1.97561	0.982298	0.00125484	LOCUS_014398-RA	152	85	1.78824	0.838537	5.31902e-05	LOCUS_014398-RA	71	44	0.000396235	Cis+trans	Histone deacetylase 2
LOCUS_016368-RA	150	90	240	1.66667	0.736966	0.000480192	LOCUS_016368-RA	70	32	2.1875	1.12928	0.000592435	LOCUS_016368-RA	80	58	8.00175e-05	Cis+trans	Putrescine hydroxycinnamoyltransferase 1
LOCUS_015186-RA	162	235	397	0.689362	-0.536667	0.00100688	LOCUS_015186-RA	73	216	0.337963	-1.56506	1.36752e-16	LOCUS_015186-RA	89	19	1.98243e-06	Cis+trans	Protein mago nashi 2
LOCUS_009635-RA	164	417	581	0.393285	-1.34635	4.0075e-25	LOCUS_009635-RA	204	320	0.6375	-0.649503	1.8724e-06	LOCUS_009635-RA	40	97	0.00380025	Cis+trans	Isoleucine--tRNA ligase, cytoplasmic
LOCUS_009529-RA	159	268	427	0.593284	-0.753206	8.48319e-07	LOCUS_009529-RA	120	275	0.436364	-1.1964	3.40856e-14	LOCUS_009529-RA	39	7	8.13508e-07	Cis+trans	NEDD8-conjugating enzyme Ubc12
LOCUS_020464-RA	90	146	236	0.616438	-0.697971	0.00110782	LOCUS_020464-RA	34	84	0.404762	-1.30485	1.689e-05	LOCUS_020464-RA	56	62	8.22777e-06	Cis+trans	putative vacuolar membrane protein YML018C
LOCUS_014657-RA	164	311	475	0.527331	-0.923219	1.22033e-10	LOCUS_014657-RA	181	362	0.5	-1	5.15964e-14	LOCUS_014657-RA	17	51	0.00199171	Cis+trans	hypothetical protein
LOCUS_000267-RA	77	38	115	2.02632	1.01886	0.0011907	LOCUS_000267-RA	105	56	1.875	0.906891	0.00039938	LOCUS_000267-RA	28	18	5.89585e-06	Cis+trans	Putative BPI/LBP family protein At1g04970
LOCUS_011488-RA	105	52	157	2.01923	1.01381	0.000117041	LOCUS_011488-RA	123	65	1.89231	0.920147	9.04023e-05	LOCUS_011488-RA	18	13	6.41733e-05	Cis+trans	Kinesin-like protein KIN-14H
LOCUS_011226-RA	392	260	652	1.50769	0.592342	1.45848e-06	LOCUS_011226-RA	187	60	3.11667	1.64	2.04178e-15	LOCUS_011226-RA	205	200	2.10836e-07	Cis+trans	UDP-glucose 6-dehydrogenase 5
LOCUS_004766-RA	73	142	215	0.514085	-0.959923	1.41957e-05	LOCUS_004766-RA	70	142	0.492958	-1.02046	3.40412e-06	LOCUS_004766-RA	3	0	1.47028e-06	Cis+trans	Ubiquitin-conjugating enzyme E2 35
LOCUS_008498-RA	233	521	754	0.447217	-1.16095	6.45566e-25	LOCUS_008498-RA	148	267	0.554307	-0.851243	2.77496e-08	LOCUS_008498-RA	85	254	1.27475e-20	Cis+trans	40S ribosomal protein S7
LOCUS_013198-RA	54	121	175	0.446281	-1.16398	2.37748e-06	LOCUS_013198-RA	86	156	0.551282	-0.859137	2.78372e-05	LOCUS_013198-RA	32	35	5.31383e-37	Cis+trans	Nuclear export mediator factor Nemf
LOCUS_003429-RA	53	175	228	0.302857	-1.72329	2.36369e-15	LOCUS_003429-RA	102	155	0.658065	-0.603699	0.00276901	LOCUS_003429-RA	49	20	1.63352e-15	Cis+trans	Ribonuclease TUDOR 2
LOCUS_008028-RA	82	37	119	2.21622	1.1481	0.00018122	LOCUS_008028-RA	141	73	1.93151	0.949727	1.40493e-05	LOCUS_008028-RA	59	36	2.60916e-07	Cis+trans	putative histidine kinase 5
LOCUS_022994-RA	88	45	133	1.95556	0.967579	0.000850005	LOCUS_022994-RA	116	53	2.18868	1.13006	5.45301e-06	LOCUS_022994-RA	28	8	6.72139e-07	Cis+trans	putative WRKY transcription factor 4
LOCUS_003806-RA	38	77	115	0.493506	-1.01886	0.0011907	LOCUS_003806-RA	38	80	0.475	-1.074	0.000397195	LOCUS_003806-RA	0	3	8.75348e-06	Cis+trans	Tubby-like F-box protein 6
LOCUS_010776-RA	105	40	145	2.625	1.39232	3.83684e-07	LOCUS_010776-RA	141	81	1.74074	0.799701	0.000206514	LOCUS_010776-RA	36	41	0.0038484	Cis+trans	Varicose-related protein
LOCUS_005557-RA	24	53	77	0.45283	-1.14296	0.00383691	LOCUS_005557-RA	57	112	0.508929	-0.974465	9.03403e-05	LOCUS_005557-RA	33	59	9.14652e-07	Cis+trans	Rho GTPase-activating protein REN1
LOCUS_011724-RA	113	60	173	1.88333	0.913288	0.000265773	LOCUS_011724-RA	247	101	2.44554	1.29016	2.49652e-14	LOCUS_011724-RA	134	41	1.10216e-26	Cis+trans	hypothetical protein
LOCUS_003998-RA	56	100	156	0.56	-0.836501	0.00174407	LOCUS_003998-RA	52	147	0.353741	-1.49923	6.98519e-11	LOCUS_003998-RA	4	47	7.23721e-08	Cis+trans	CTD small phosphatase-like protein
LOCUS_005095-RA	115	67	182	1.71642	0.779401	0.00153031	LOCUS_005095-RA	239	76	3.14474	1.65294	1.0428e-19	LOCUS_005095-RA	124	9	1.99652e-10	Cis+trans	Protein REDUCED WALL ACETYLATION 1
LOCUS_006853-RA	24	56	80	0.428571	-1.22239	0.00149834	LOCUS_006853-RA	29	61	0.47541	-1.07276	0.00239709	LOCUS_006853-RA	5	5	2.64703e-07	Cis+trans	Receptor y region, transmembrane domain- and RING domain-containing protein 1
LOCUS_016720-RA	85	225	310	0.377778	-1.40439	1.04878e-14	LOCUS_016720-RA	94	181	0.519337	-0.945257	7.41719e-07	LOCUS_016720-RA	9	44	3.42594e-13	Cis+trans	tRNA (guanine(37)-N1)-methyltransferase 2
LOCUS_014306-RA	120	68	188	1.76471	0.819428	0.000658878	LOCUS_014306-RA	194	63	3.07937	1.62263	9.71962e-16	LOCUS_014306-RA	74	5	0.00369549	Cis+trans	FAM10 family protein At4g22670
LOCUS_017639-RA	48	114	162	0.421053	-1.24793	1.25459e-06	LOCUS_017639-RA	30	63	0.47619	-1.07039	0.00203158	LOCUS_017639-RA	18	51	1.46448e-06	Cis+trans	30S ribosomal protein S9, mitochondrial
LOCUS_028953-RA	131	74	205	1.77027	0.82397	0.000317881	LOCUS_028953-RA	145	44	3.29545	1.72048	6.56922e-13	LOCUS_028953-RA	14	30	1.55547e-29	Cis+trans	Cationic peroxidase SPC4
LOCUS_018375-RA	72	28	100	2.57143	1.36257	5.53614e-05	LOCUS_018375-RA	60	29	2.06897	1.04891	0.00320373	LOCUS_018375-RA	12	1	6.49147e-07	Cis+trans	putative carboxylesterase 7
LOCUS_005082-RA	89	147	236	0.605442	-0.723939	0.000691971	LOCUS_005082-RA	16	64	0.25	-2	2.69368e-07	LOCUS_005082-RA	73	83	8.95112e-09	Cis+trans	1,2-dihydroxy-3-keto-5-methylthiopentene dioxygenase 2
LOCUS_025962-RA	42	16	58	2.625	1.39232	0.00272736	LOCUS_025962-RA	87	42	2.07143	1.05063	0.000272447	LOCUS_025962-RA	45	26	9.37039e-06	Cis+trans	DNA-dependent metalloprotease WSS1
LOCUS_004967-RA	46	100	146	0.46	-1.12029	4.15368e-05	LOCUS_004967-RA	65	168	0.386905	-1.36995	7.03132e-11	LOCUS_004967-RA	19	68	1.55564e-14	Cis+trans	Helicase-like transcription factor CHR28
LOCUS_013132-RA	79	185	264	0.427027	-1.2276	4.57944e-10	LOCUS_013132-RA	32	77	0.415584	-1.26679	6.36318e-05	LOCUS_013132-RA	47	108	1.95534e-08	Cis+trans	hypothetical protein
LOCUS_001313-RA	44	12	56	3.66667	1.87447	8.89719e-05	LOCUS_001313-RA	98	55	1.78182	0.83335	0.00162339	LOCUS_001313-RA	54	43	1.25179e-10	Cis+trans	LysM domain receptor-like kinase 3
LOCUS_003620-RA	93	170	263	0.547059	-0.870232	1.16618e-05	LOCUS_003620-RA	23	83	0.277108	-1.85148	1.94703e-08	LOCUS_003620-RA	70	87	0.000105668	Cis+trans	hypothetical protein
LOCUS_012577-RA	77	128	205	0.601562	-0.733213	0.0014971	LOCUS_012577-RA	20	93	0.215054	-2.21723	1.32787e-11	LOCUS_012577-RA	57	35	4.25851e-11	Cis+trans	Coatomer subunit epsilon-1
LOCUS_028256-RA	50	22	72	2.27273	1.18442	0.00392296	LOCUS_028256-RA	55	21	2.61905	1.38904	0.00034919	LOCUS_028256-RA	5	1	5.52855e-23	Cis+trans	Ankyrin repeat-containing protein BDA1
LOCUS_021061-RA	20	50	70	0.4	-1.32193	0.00146735	LOCUS_021061-RA	29	73	0.39726	-1.33184	5.15923e-05	LOCUS_021061-RA	9	23	8.7043e-06	Cis+trans	RNA-binding KH domain-containing protein RCF3
LOCUS_015062-RA	67	147	214	0.455782	-1.13358	2.80688e-07	LOCUS_015062-RA	32	100	0.32	-1.64386	1.27601e-08	LOCUS_015062-RA	35	47	0.000190162	Cis+trans	ADP-ribosylation factor-like protein 5
LOCUS_022103-RA	60	150	210	0.4	-1.32193	3.30413e-09	LOCUS_022103-RA	19	53	0.358491	-1.47999	0.000226918	LOCUS_022103-RA	41	97	6.59785e-16	Cis+trans	Hydroxyphenylpyruvate reductase
LOCUS_001536-RA	43	85	128	0.505882	-0.983126	0.000905087	LOCUS_001536-RA	16	72	0.222222	-2.16993	6.44282e-09	LOCUS_001536-RA	27	13	1.86269e-08	Cis+trans	Inosine-5'-monophosphate dehydrogenase
LOCUS_001409-RA	36	81	117	0.444444	-1.16993	0.000157208	LOCUS_001409-RA	23	83	0.277108	-1.85148	1.94703e-08	LOCUS_001409-RA	13	2	1.30235e-05	Cis+trans	putative sugar phosphate/phosphate translocator At3g11320
LOCUS_022877-RA	48	116	164	0.413793	-1.27302	6.44415e-07	LOCUS_022877-RA	26	91	0.285714	-1.80735	6.54366e-09	LOCUS_022877-RA	22	25	2.44605e-06	Cis+trans	RNA-binding protein 1
LOCUS_002758-RA	93	31	124	3	1.58496	1.36635e-07	LOCUS_002758-RA	114	39	2.92308	1.54749	5.54987e-09	LOCUS_002758-RA	21	8	0.000508658	Cis+trans	Extra-large guanine nucleotide-binding protein 1
LOCUS_016751-RA	14	51	65	0.27451	-1.86507	2.11261e-05	LOCUS_016751-RA	18	45	0.4	-1.32193	0.00223012	LOCUS_016751-RA	4	6	1.2633e-10	Cis+trans	hypothetical protein
LOCUS_003912-RA	92	272	364	0.338235	-1.5639	1.37462e-20	LOCUS_003912-RA	35	107	0.327103	-1.61218	6.07155e-09	LOCUS_003912-RA	57	165	5.26567e-09	Cis+trans	U-box domain-containing protein 4
LOCUS_024675-RA	29	72	101	0.402778	-1.31194	9.45115e-05	LOCUS_024675-RA	13	50	0.26	-1.94342	1.10498e-05	LOCUS_024675-RA	16	22	0.000271889	Cis+trans	RING-box protein 1a
LOCUS_021775-RA	56	152	208	0.368421	-1.44057	1.62741e-10	LOCUS_021775-RA	48	164	0.292683	-1.77259	4.31964e-15	LOCUS_021775-RA	8	12	0.00159708	Cis+trans	hypothetical protein
LOCUS_005119-RA	74	23	97	3.21739	1.68589	1.13711e-06	LOCUS_005119-RA	50	15	3.33333	1.73697	5.22122e-05	LOCUS_005119-RA	24	8	2.80238e-09	Cis+trans	hypothetical protein
LOCUS_015399-RA	54	13	67	4.15385	2.05445	2.38975e-06	LOCUS_015399-RA	107	36	2.97222	1.57154	1.18872e-08	LOCUS_015399-RA	53	23	2.6269e-12	Cis+trans	hypothetical protein
LOCUS_023178-RA	37	8	45	4.625	2.20945	6.66521e-05	LOCUS_023178-RA	58	20	2.9	1.53605	6.39513e-05	LOCUS_023178-RA	21	12	3.60764e-05	Cis+trans	E3 ubiquitin ligase BIG BROTHER
LOCUS_002367-RA	45	129	174	0.348837	-1.51937	1.06538e-09	LOCUS_002367-RA	30	143	0.20979	-2.25298	8.01034e-18	LOCUS_002367-RA	15	14	5.89957e-06	Cis+trans	hypothetical protein
LOCUS_020683-RA	38	194	232	0.195876	-2.35199	3.963e-25	LOCUS_020683-RA	23	65	0.353846	-1.49881	2.94293e-05	LOCUS_020683-RA	15	129	2.4023e-06	Cis+trans	hypothetical protein
LOCUS_016242-RA	14	45	59	0.311111	-1.6845	0.000256236	LOCUS_016242-RA	19	84	0.22619	-2.14439	3.7836e-10	LOCUS_016242-RA	5	39	3.0133e-05	Cis+trans	Protein PAT1 1
LOCUS_006135-RA	602	104	706	5.78846	2.53318	3.26971e-84	LOCUS_006135-RA	539	197	2.73604	1.45209	3.18129e-36	LOCUS_006135-RA	63	93	4.72596e-05	Cis+trans	60S ribosomal protein L2, mitochondrial
LOCUS_001060-RA	33	10	43	3.3	1.72247	0.00196162	LOCUS_001060-RA	24	5	4.8	2.26303	0.00140847	LOCUS_001060-RA	9	5	2.32115e-25	Cis+trans	Protein GPR107
LOCUS_003959-RA	54	220	274	0.245455	-2.02647	1.055e-23	LOCUS_003959-RA	16	62	0.258065	-1.9542	6.61794e-07	LOCUS_003959-RA	38	158	0.000279846	Cis+trans	Ferredoxin C 2, chloroplastic
LOCUS_018633-RA	57	14	71	4.07143	2.02554	1.46748e-06	LOCUS_018633-RA	78	19	4.10526	2.03747	6.25135e-09	LOCUS_018633-RA	21	5	0.000649845	Cis+trans	hypothetical protein
LOCUS_014805-RA	22	5	27	4.4	2.1375	0.00451107	LOCUS_014805-RA	28	7	4	2	0.00132222	LOCUS_014805-RA	6	2	4.19497e-06	Cis+trans	hypothetical protein
LOCUS_001120-RA	100	17	117	5.88235	2.55639	1.91475e-14	LOCUS_001120-RA	90	27	3.33333	1.73697	2.13745e-08	LOCUS_001120-RA	10	10	0.00144825	Cis+trans	Serine/threonine-protein kinase ATM
LOCUS_025462-RA	23	105	128	0.219048	-2.19068	1.02408e-12	LOCUS_025462-RA	24	98	0.244898	-2.02975	5.47939e-11	LOCUS_025462-RA	1	7	8.28507e-10	Cis+trans	Actin-depolymerizing factor 2
LOCUS_019181-RA	28	199	227	0.140704	-2.82927	1.35181e-31	LOCUS_019181-RA	29	89	0.325843	-1.61775	1.34015e-07	LOCUS_019181-RA	1	110	9.83474e-08	Cis+trans	UDP-rhamnose/UDP-galactose transporter 2
LOCUS_003305-RA	24	116	140	0.206897	-2.27302	1.28706e-14	LOCUS_003305-RA	13	54	0.240741	-2.05445	1.83672e-06	LOCUS_003305-RA	11	62	6.33309e-16	Cis+trans	Ferritin, chloroplastic
LOCUS_020258-RA	86	19	105	4.52632	2.17834	1.89332e-10	LOCUS_020258-RA	110	23	4.78261	2.2578	6.74794e-14	LOCUS_020258-RA	24	4	0.000116468	Cis+trans	Splicing factor SF3a60
LOCUS_022997-RA	9	44	53	0.204545	-2.28951	6.21117e-06	LOCUS_022997-RA	10	45	0.222222	-2.16993	7.69818e-06	LOCUS_022997-RA	1	1	0.000157679	Cis+trans	hypothetical protein
LOCUS_019923-RA	161	12	173	13.4167	3.74595	4.52706e-33	LOCUS_019923-RA	98	37	2.64865	1.40526	6.57963e-07	LOCUS_019923-RA	63	25	1.4124e-06	Cis+trans	putative polyamine oxidase 4
LOCUS_018665-RA	432	112	544	3.85714	1.94753	8.99939e-44	LOCUS_018665-RA	556	79	7.03797	2.81516	2.25035e-87	LOCUS_018665-RA	124	33	0.00471666	Cis+trans	RNA polymerase I-specific transcription initiation factor RRN3
LOCUS_005061-RA	30	4	34	7.5	2.90689	2.8438e-05	LOCUS_005061-RA	28	7	4	2	0.00132222	LOCUS_005061-RA	2	3	2.73768e-24	Cis+trans	Cinnamoyl-CoA reductase-like SNL6
LOCUS_022428-RA	45	5	50	9	3.16993	2.80909e-08	LOCUS_022428-RA	48	12	4	2	1.16046e-05	LOCUS_022428-RA	3	7	9.56694e-06	Cis+trans	Galactoside 2-alpha-L-fucosyltransferase
LOCUS_006655-RA	17	58	75	0.293103	-1.77052	1.07383e-05	LOCUS_006655-RA	3	40	0.075	-3.73697	1.57242e-08	LOCUS_006655-RA	14	18	4.30731e-13	Cis+trans	hypothetical protein
LOCUS_010109-RA	23	173	196	0.132948	-2.91107	2.48084e-28	LOCUS_010109-RA	10	56	0.178571	-2.48543	3.45815e-08	LOCUS_010109-RA	13	117	8.84041e-10	Cis+trans	ribonucleoprotein, chloroplastic
LOCUS_006181-RA	3	26	29	0.115385	-3.11548	6.61788e-05	LOCUS_006181-RA	4	28	0.142857	-2.80735	6.34163e-05	LOCUS_006181-RA	1	2	1.41264e-06	Cis+trans	hypothetical protein
LOCUS_021983-RA	8	49	57	0.163265	-2.61471	1.67239e-07	LOCUS_021983-RA	4	41	0.097561	-3.35755	4.62268e-08	LOCUS_021983-RA	4	8	1.63557e-40	Cis+trans	30S ribosomal protein S10 alpha, chloroplastic
LOCUS_007097-RA	182	23	205	7.91304	2.98423	1.56273e-30	LOCUS_007097-RA	117	15	7.8	2.96347	1.05957e-19	LOCUS_007097-RA	65	8	0.00494997	Cis+trans	Transcription factor ILR3
LOCUS_004088-RA	2	31	33	0.0645161	-3.9542	7.51241e-07	LOCUS_004088-RA	9	43	0.209302	-2.25634	7.63445e-06	LOCUS_004088-RA	7	12	2.7628e-08	Cis+trans	Putative 4-coumarate--CoA ligase-like 8
LOCUS_023824-RA	18	2	20	9	3.16993	0.00134997	LOCUS_023824-RA	47	6	7.83333	2.96963	2.9231e-08	LOCUS_023824-RA	29	4	1.10821e-09	Cis+trans	putative inactive receptor kinase At1g48480
LOCUS_011723-RA	2	28	30	0.0714286	-3.80735	4.48471e-06	LOCUS_011723-RA	3	18	0.166667	-2.58496	0.00354758	LOCUS_011723-RA	1	10	6.67309e-08	Cis+trans	Cyclin-B1-5
LOCUS_004153-RA	5	23	28	0.217391	-2.20163	0.00285362	LOCUS_004153-RA	1	26	0.0384615	-4.70044	1.40973e-07	LOCUS_004153-RA	5	3	1.47195e-57	Cis+trans	Gamma-glutamyl peptidase 5
LOCUS_008978-RA	11	173	184	0.0635838	-3.9752	3.68365e-37	LOCUS_008978-RA	3	21	0.142857	-2.80735	0.000754604	LOCUS_008978-RA	8	152	2.49054e-07	Cis+trans	Photosystem II protein, chloroplastic
LOCUS_016114-RA	21	3	24	7	2.80735	0.000961993	LOCUS_016114-RA	44	2	22	4.45943	1.91455e-10	LOCUS_016114-RA	23	1	2.24767e-05	Cis+trans	putative carboxylesterase Os04g0669500
LOCUS_009053-RA	151	9	160	16.7778	4.06848	5.36999e-33	LOCUS_009053-RA	260	30	8.66667	3.11548	2.04726e-45	LOCUS_009053-RA	109	21	8.32171e-07	Cis+trans	RRP12-like protein
LOCUS_005799-RA	5	29	34	0.172414	-2.53605	0.000156917	LOCUS_005799-RA	1	32	0.03125	-5	2.6312e-09	LOCUS_005799-RA	5	3	0.000508895	Cis+trans	hypothetical protein
LOCUS_028811-RA	1	64	64	0.015625	-6	4.63825e-17	LOCUS_028811-RA	6	26	0.230769	-2.11548	0.00138208	LOCUS_028811-RA	5	38	0.00156985	Cis+trans	Serine/threonine-protein kinase WAG1
LOCUS_023944-RA	6	51	57	0.117647	-3.08746	4.17077e-09	LOCUS_023944-RA	1	19	0.0526316	-4.24793	0.00012612	LOCUS_023944-RA	5	32	3.14243e-05	Cis+trans	Protein DROOPING LEAF
LOCUS_019487-RA	4	39	43	0.102564	-3.2854	1.89196e-07	LOCUS_019487-RA	3	59	0.0508475	-4.29768	1.36802e-13	LOCUS_019487-RA	1	20	3.93158e-05	Cis+trans	Phospholipid-transporting ATPase 1
LOCUS_007099-RA	38	3	41	12.6667	3.66297	6.72216e-08	LOCUS_007099-RA	16	1	16	4	0.000749104	LOCUS_007099-RA	22	2	4.49743e-07	Cis+trans	Lignin-forming anionic peroxidase
LOCUS_023990-RA	8	86	94	0.0930233	-3.42626	1.54645e-16	LOCUS_023990-RA	1	21	0.047619	-4.39232	3.75929e-06	LOCUS_023990-RA	8	65	1.87846e-07	Cis+trans	putative pectate lyase 15
LOCUS_012808-RA	1	30	31	0.0333333	-4.90689	1.81767e-07	LOCUS_012808-RA	2	18	0.111111	-3.16993	0.00106575	LOCUS_012808-RA	1	12	5.82057e-08	Cis+trans	Tetraspanin-3
LOCUS_022949-RA	5	146	151	0.0342466	-4.8679	1.17494e-35	LOCUS_022949-RA	3	30	0.1	-3.32193	5.40728e-06	LOCUS_022949-RA	2	116	9.0272e-09	Cis+trans	putative xyloglucan endotransglucosylase/hydrolase protein 30
LOCUS_020958-RA	98	7	105	14	3.80735	1.8147e-20	LOCUS_020958-RA	21	1	21	4.39232	3.72318e-05	LOCUS_020958-RA	77	6	2.31023e-05	Cis+trans	Blue copper protein
LOCUS_023934-RA	10	189	199	0.0529101	-4.24031	1.80809e-42	LOCUS_023934-RA	5	137	0.0364964	-4.7761	3.42873e-33	LOCUS_023934-RA	5	52	8.70521e-08	Cis+trans	CTP synthase
LOCUS_017736-RA	1	56	56	0.0178571	-5.80735	9.09071e-15	LOCUS_017736-RA	5	59	0.0847458	-3.56071	6.383e-12	LOCUS_017736-RA	4	3	0.00193334	Cis+trans	Phenylalanine ammonia-lyase
LOCUS_002462-RA	1	23	23	0.0434783	-4.52356	1.43903e-05	LOCUS_002462-RA	1	24	0.0416667	-4.58496	5.95234e-06	LOCUS_002462-RA	0	1	0.00390588	Cis+trans	Protein LIGHT-DEPENDENT SHORT HYPOCOTYLS 3
LOCUS_010532-RA	2	76	78	0.0263158	-5.24793	2.90308e-19	LOCUS_010532-RA	1	18	0.0555556	-4.16993	2.66198e-05	LOCUS_010532-RA	2	58	0.00337406	Cis+trans	5'-adenylylsulfate reductase 3, chloroplastic
LOCUS_023369-RA	1	97	97	0.0103093	-6.59991	1.19986e-26	LOCUS_023369-RA	1	16	0.0625	-4	9.78141e-05	LOCUS_023369-RA	1	81	0.00197111	Cis+trans	hypothetical protein
LOCUS_017350-RA	21	1	21	21	4.39232	4.87288e-05	LOCUS_017350-RA	74	1	74	6.20945	1.35371e-21	LOCUS_017350-RA	53	1	0.00044788	Cis+trans	1-Cys peroxiredoxin
LOCUS_014677-RA	41	1	42	41	5.35755	1.61993e-10	LOCUS_014677-RA	36	1	36	5.16993	1.81923e-10	LOCUS_014677-RA	5	1	1.23169e-10	Cis+trans	65-kDa microtubule-associated protein 7
LOCUS_008807-RA	1	43	43	0.0232558	-5.42626	4.41526e-11	LOCUS_008807-RA	1	36	0.0277778	-5.16993	3.10755e-09	LOCUS_008807-RA	0	7	8.85101e-06	Cis+trans	Stem-specific protein TSJT1
LOCUS_032760-RA	1	105	105	0.00952381	-6.71425	5.46056e-29	LOCUS_032760-RA	1	51	0.0196078	-5.67243	7.65118e-15	LOCUS_032760-RA	1	54	7.95563e-11	Cis+trans	Ribosome hibernation promotion factor
LOCUS_028374-RA	300	433	733	0.692841	-0.529405	5.21159e-06	LOCUS_028374-RA	488	310	1.57419	0.654613	1.80835e-09	LOCUS_028374-RA	188	123	0.00509418	Cis	pEARLI1-like lipid transfer protein 1
LOCUS_013072-RA	52	293	345	0.177474	-2.49432	2.06342e-40	LOCUS_013072-RA	59	118	0.5	-1	3.71129e-05	LOCUS_013072-RA	7	175	0.00553066	Cis	hypothetical protein
LOCUS_031655-RA	93	163	256	0.570552	-0.809569	6.28398e-05	LOCUS_031655-RA	111	50	2.22	1.15056	6.53493e-06	LOCUS_031655-RA	18	113	0.00793697	Cis	Glutathione transferase GST 23
LOCUS_001529-RA	178	325	503	0.547692	-0.868562	4.42906e-10	LOCUS_001529-RA	135	361	0.373961	-1.41904	1.10733e-23	LOCUS_001529-RA	43	36	0.00824991	Cis	Protein TIFY 3
LOCUS_010039-RA	52	109	161	0.477064	-1.06774	3.7544e-05	LOCUS_010039-RA	39	97	0.402062	-1.31451	2.81634e-06	LOCUS_010039-RA	13	12	0.00866844	Cis	CBL-interacting protein kinase 24
LOCUS_009688-RA	152	9	161	16.8889	4.078	2.88855e-33	LOCUS_009688-RA	85	9	9.44444	3.23947	1.09139e-15	LOCUS_009688-RA	67	0	0.00940399	Cis	Metacaspase-1
LOCUS_016182-RA	56	21	77	2.66667	1.41504	0.00031388	LOCUS_016182-RA	39	2	19.5	4.2854	4.33714e-09	LOCUS_016182-RA	17	19	0.0102122	Cis	Eukaryotic translation initiation factor 1A
LOCUS_017977-RA	175	769	944	0.227568	-2.13563	1.70791e-87	LOCUS_017977-RA	77	144	0.534722	-0.903138	2.6966e-05	LOCUS_017977-RA	98	625	0.0103338	Cis	Uncharacterized protein At2g37660, chloroplastic
LOCUS_021194-RA	4	65	69	0.0615385	-4.02237	3.39409e-14	LOCUS_021194-RA	5	80	0.0625	-4	1.86083e-17	LOCUS_021194-RA	1	15	0.0112143	Cis	Type I inositol polyphosphate 5-phosphatase 13
LOCUS_006286-RA	77	147	224	0.52381	-0.932886	1.61375e-05	LOCUS_006286-RA	71	164	0.432927	-1.2078	6.4778e-09	LOCUS_006286-RA	6	17	0.0116674	Cis	Pre-mRNA-splicing factor SPF27
LOCUS_001941-RA	40	78	118	0.512821	-0.963474	0.00193837	LOCUS_001941-RA	2	43	0.0465116	-4.42626	3.59882e-10	LOCUS_001941-RA	38	35	0.0118738	Cis	hypothetical protein
LOCUS_009607-RA	4	27	31	0.148148	-2.75489	0.000139274	LOCUS_009607-RA	7	45	0.155556	-2.6845	3.17131e-07	LOCUS_009607-RA	3	18	0.0119768	Cis	hypothetical protein
LOCUS_001479-RA	133	80	213	1.6625	0.733354	0.00117145	LOCUS_001479-RA	262	138	1.89855	0.924899	3.19205e-09	LOCUS_001479-RA	129	58	0.0122904	Cis	DNA-directed RNA polymerases IV and V subunit 2
LOCUS_001921-RA	9	37	46	0.243243	-2.03953	0.000164202	LOCUS_001921-RA	11	47	0.234043	-2.09516	7.61746e-06	LOCUS_001921-RA	2	10	0.0137737	Cis	putative glucuronosyltransferase Os03g0107900
LOCUS_017950-RA	41	76	117	0.539474	-0.890376	0.00461991	LOCUS_017950-RA	72	132	0.545455	-0.874469	0.000102229	LOCUS_017950-RA	31	56	0.0143152	Cis	cAMP-regulated phosphoprotein 21
LOCUS_015668-RA	69	35	104	1.97143	0.979241	0.00340874	LOCUS_015668-RA	168	56	3	1.58496	2.68118e-13	LOCUS_015668-RA	99	21	0.0143201	Cis	Glutamate receptor 3.4
LOCUS_004606-RA	60	18	78	3.33333	1.73697	9.7705e-06	LOCUS_004606-RA	48	13	3.69231	1.88452	2.67146e-05	LOCUS_004606-RA	12	5	0.0151918	Cis	putative membrane protein At4g09580
LOCUS_028309-RA	70	121	191	0.578512	-0.78958	0.000957165	LOCUS_028309-RA	56	151	0.370861	-1.43105	1.80566e-10	LOCUS_028309-RA	14	30	0.0160718	Cis	Dolichyl-diphosphooligosaccharide--protein glycosyltransferase subunit STT3B
LOCUS_021035-RA	112	42	154	2.66667	1.41504	9.6837e-08	LOCUS_021035-RA	111	47	2.3617	1.23983	1.56954e-06	LOCUS_021035-RA	1	5	0.0183855	Cis	hypothetical protein
LOCUS_004452-RA	149	282	431	0.528369	-0.920383	1.13994e-09	LOCUS_004452-RA	138	284	0.485915	-1.04122	7.08155e-12	LOCUS_004452-RA	11	2	0.0186949	Cis	Protein farnesyltransferase/geranylgeranyltransferase type-1 subunit alpha
LOCUS_020789-RA	3	30	33	0.1	-3.32193	7.0667e-06	LOCUS_020789-RA	1	13	0.0769231	-3.70044	0.00428275	LOCUS_020789-RA	2	17	0.0188997	Cis	ABC transporter G family member 22
LOCUS_016684-RA	125	77	202	1.62338	0.698998	0.00282674	LOCUS_016684-RA	164	94	1.74468	0.802963	5.17435e-05	LOCUS_016684-RA	39	17	0.0195405	Cis	Uncharacterized protein At5g41620
LOCUS_010129-RA	357	168	525	2.125	1.08746	1.27719e-15	LOCUS_010129-RA	92	153	0.601307	-0.733826	0.000340558	LOCUS_010129-RA	265	15	0.0200713	Cis	putative methyltransferase PMT20
LOCUS_023281-RA	3	27	30	0.111111	-3.16993	3.80943e-05	LOCUS_023281-RA	4	21	0.190476	-2.39232	0.00225688	LOCUS_023281-RA	1	6	0.0202919	Cis	hypothetical protein
LOCUS_006433-RA	885	491	1376	1.80244	0.849954	2.67265e-25	LOCUS_006433-RA	385	279	1.37993	0.464593	0.000138671	LOCUS_006433-RA	500	212	0.0222598	Cis	Chalcone synthase 2
LOCUS_024898-RA	125	58	183	2.15517	1.1078	4.21778e-06	LOCUS_024898-RA	153	73	2.09589	1.06756	4.89984e-07	LOCUS_024898-RA	28	15	0.0227392	Cis	Receptor-like protein kinase HSL1
LOCUS_025846-RA	111	41	152	2.70732	1.43686	7.79101e-08	LOCUS_025846-RA	105	41	2.56098	1.35669	5.19706e-07	LOCUS_025846-RA	6	0	0.0240586	Cis	putative metal-nicotianamine transporter YSL6
LOCUS_011262-RA	72	2	74	36	5.16993	4.03544e-18	LOCUS_011262-RA	54	1	54	5.75489	2.58219e-14	LOCUS_011262-RA	18	1	0.0255703	Cis	CDP-diacylglycerol--serine O-phosphatidyltransferase 1
LOCUS_028974-RA	110	205	315	0.536585	-0.89812	5.54977e-07	LOCUS_028974-RA	137	195	0.702564	-0.509298	0.00403235	LOCUS_028974-RA	27	10	0.026003	Cis	Putative 1-phosphatidylinositol-3-phosphate 5-kinase FAB1C
LOCUS_011104-RA	4	43	47	0.0930233	-3.42626	1.90925e-08	LOCUS_011104-RA	17	50	0.34	-1.55639	0.000204005	LOCUS_011104-RA	13	7	0.0304342	Cis	putative serine/threonine-protein kinase PBL17
LOCUS_018032-RA	103	190	293	0.542105	-0.883355	2.25327e-06	LOCUS_018032-RA	120	252	0.47619	-1.07039	4.4177e-11	LOCUS_018032-RA	17	62	0.0317315	Cis	Serine/threonine-protein kinase fray2
LOCUS_014739-RA	248	132	380	1.87879	0.909802	1.90501e-08	LOCUS_014739-RA	223	78	2.85897	1.5155	2.33376e-16	LOCUS_014739-RA	25	54	0.0319122	Cis	Auxin response factor 5
LOCUS_024499-RA	75	33	108	2.27273	1.18442	0.000256577	LOCUS_024499-RA	68	28	2.42857	1.28011	0.000167856	LOCUS_024499-RA	7	5	0.0324833	Cis	Dirigent protein 11
LOCUS_030356-RA	39	97	136	0.402062	-1.31451	3.67985e-06	LOCUS_030356-RA	28	76	0.368421	-1.44057	1.00866e-05	LOCUS_030356-RA	11	21	0.0336849	Cis	Glutelin type-D 1
LOCUS_010773-RA	34	104	138	0.326923	-1.61298	1.34051e-08	LOCUS_010773-RA	39	100	0.39	-1.35845	9.94498e-07	LOCUS_010773-RA	5	4	0.0339153	Cis	Uncharacterized protein At4g14342
LOCUS_026610-RA	19	45	64	0.422222	-1.24393	0.00463058	LOCUS_026610-RA	19	81	0.234568	-2.09192	1.56427e-09	LOCUS_026610-RA	0	36	0.0369674	Cis	NAC domain-containing protein 48
LOCUS_006796-RA	37	2	39	18.5	4.20945	1.94617e-08	LOCUS_006796-RA	129	5	25.8	4.6893	6.07151e-31	LOCUS_006796-RA	92	3	0.0414228	Cis	Monocopper oxidase-like protein SKU5
LOCUS_004620-RA	172	87	259	1.97701	0.983321	7.9987e-07	LOCUS_004620-RA	172	72	2.38889	1.25634	7.70291e-10	LOCUS_004620-RA	0	15	0.0456805	Cis	Cation-transporting ATPase HMA5
LOCUS_020289-RA	27	78	105	0.346154	-1.53051	3.42544e-06	LOCUS_020289-RA	3	18	0.166667	-2.58496	0.00354758	LOCUS_020289-RA	24	60	0.0494491	Cis	putative galactinol--sucrose galactosyltransferase 2
LOCUS_005029-RA	36	11	47	3.27273	1.71049	0.00117676	LOCUS_005029-RA	65	26	2.5	1.32193	0.000163866	LOCUS_005029-RA	29	15	0.0507576	Cis	Protein IQ-DOMAIN 1
LOCUS_020390-RA	23	109	132	0.211009	-2.24462	1.45794e-13	LOCUS_020390-RA	38	98	0.387755	-1.36678	1.15442e-06	LOCUS_020390-RA	15	11	0.0515096	Cis	putative RNA 3'-terminal phosphate cyclase-like protein
LOCUS_023484-RA	73	144	217	0.506944	-0.9801	8.20796e-06	LOCUS_023484-RA	53	120	0.441667	-1.17897	1.56974e-06	LOCUS_023484-RA	20	24	0.0516729	Cis	Protein disulfide-isomerase
LOCUS_015047-RA	711	316	1027	2.25	1.16993	3.4352e-34	LOCUS_015047-RA	750	339	2.21239	1.14561	6.01215e-35	LOCUS_015047-RA	39	23	0.0638848	Cis	RuBisCO large subunit-binding protein subunit alpha, chloroplastic
LOCUS_001460-RA	121	30	151	4.03333	2.01197	3.77664e-13	LOCUS_001460-RA	31	6	5.16667	2.36923	0.000129382	LOCUS_001460-RA	90	24	0.0645325	Cis	Alpha-L-arabinofuranosidase 1
LOCUS_010831-RA	182	95	277	1.91579	0.937939	1.07154e-06	LOCUS_010831-RA	265	160	1.65625	0.72792	1.65172e-06	LOCUS_010831-RA	83	65	0.0712654	Cis	putative serine/threonine protein kinase IREH1
LOCUS_020116-RA	79	379	458	0.208443	-2.26227	1.74739e-46	LOCUS_020116-RA	108	241	0.448133	-1.158	6.03133e-12	LOCUS_020116-RA	29	138	0.0721793	Cis	ABC transporter C family member 2
LOCUS_011921-RA	8	83	91	0.0963855	-3.37504	9.00598e-16	LOCUS_011921-RA	13	66	0.19697	-2.34395	5.85701e-09	LOCUS_011921-RA	5	17	0.0730659	Cis	Uncharacterized protein HI_0077
LOCUS_020465-RA	16	52	68	0.307692	-1.70044	6.15331e-05	LOCUS_020465-RA	34	77	0.441558	-1.17932	0.000168897	LOCUS_020465-RA	18	25	0.0834468	Cis	Putative chloride channel-like protein CLC-g
LOCUS_000439-RA	82	151	233	0.543046	-0.880853	3.32578e-05	LOCUS_000439-RA	134	221	0.606335	-0.721813	1.62117e-05	LOCUS_000439-RA	52	70	0.0848784	Cis	hypothetical protein
LOCUS_010634-RA	127	69	196	1.84058	0.88016	0.000167216	LOCUS_010634-RA	133	36	3.69444	1.88536	2.20196e-13	LOCUS_010634-RA	6	33	0.0937975	Cis	Diacylglycerol kinase 5
LOCUS_001246-RA	1	80	80	0.0125	-6.32193	1.08702e-21	LOCUS_001246-RA	1	34	0.0294118	-5.08746	6.96768e-10	LOCUS_001246-RA	1	46	0.0946359	Cis	putative aquaporin NIP-type
LOCUS_006617-RA	119	62	181	1.91935	0.940621	0.000113649	LOCUS_006617-RA	136	67	2.02985	1.02137	5.60663e-06	LOCUS_006617-RA	17	5	0.112092	Cis	Microtubule-associated protein 70-2
LOCUS_021199-RA	49	8	57	6.125	2.61471	1.67239e-07	LOCUS_021199-RA	23	3	7.66667	2.9386	0.000260926	LOCUS_021199-RA	26	5	0.11713	Cis	Putative multidrug resistance protein
LOCUS_022181-RA	303	146	449	2.07534	1.05335	1.01497e-12	LOCUS_022181-RA	311	174	1.78736	0.837827	2.87099e-09	LOCUS_022181-RA	8	28	0.118699	Cis	Squamosa promoter-binding-like protein 12
LOCUS_010841-RA	73	134	207	0.544776	-0.876265	0.000111905	LOCUS_010841-RA	158	243	0.650206	-0.621032	8.26158e-05	LOCUS_010841-RA	85	109	0.12221	Cis	Nucleolar pre-ribosomal-associated protein 1
LOCUS_026649-RA	40	88	128	0.454545	-1.1375	0.000111048	LOCUS_026649-RA	16	50	0.32	-1.64386	0.000105981	LOCUS_026649-RA	24	38	0.130118	Cis	Light-harvesting complex-like protein 3 isotype 1, chloroplastic
LOCUS_003543-RA	91	48	139	1.89583	0.922832	0.00113609	LOCUS_003543-RA	125	50	2.5	1.32193	6.55342e-08	LOCUS_003543-RA	34	2	0.134611	Cis	Protein NINJA 1
LOCUS_001744-RA	207	145	352	1.42759	0.513578	0.00343955	LOCUS_001744-RA	120	70	1.71429	0.777608	0.000943807	LOCUS_001744-RA	87	75	0.143638	Cis	Peroxidase 52
LOCUS_030164-RA	90	325	415	0.276923	-1.85244	6.13475e-31	LOCUS_030164-RA	126	396	0.318182	-1.65208	3.33397e-32	LOCUS_030164-RA	36	71	0.148821	Cis	hypothetical protein
LOCUS_002649-RA	1	106	107	0.00943396	-6.72792	2.79944e-29	LOCUS_002649-RA	1	50	0.02	-5.64386	3.56851e-13	LOCUS_002649-RA	0	56	0.153215	Cis	Tropinone reductase
LOCUS_003677-RA	60	206	266	0.291262	-1.77961	9.10165e-19	LOCUS_003677-RA	73	234	0.311966	-1.68054	9.42854e-20	LOCUS_003677-RA	13	28	0.155811	Cis	Putative syntaxin-131
LOCUS_011078-RA	430	70	500	6.14286	2.61891	1.58313e-62	LOCUS_011078-RA	315	101	3.11881	1.641	1.66867e-25	LOCUS_011078-RA	115	31	0.157226	Cis	Eyes absent
LOCUS_001393-RA	30	2	32	15	3.90689	1.36291e-06	LOCUS_001393-RA	29	3	9.66667	3.27302	9.4541e-06	LOCUS_001393-RA	1	1	0.166856	Cis	Cysteine-rich repeat secretory protein 12
LOCUS_020144-RA	50	117	167	0.42735	-1.22651	1.26416e-06	LOCUS_020144-RA	50	131	0.381679	-1.38957	7.87083e-09	LOCUS_020144-RA	0	14	0.169392	Cis	Oxysterol-binding protein-related protein 2A
LOCUS_002916-RA	43	15	58	2.86667	1.51937	0.00105552	LOCUS_002916-RA	46	20	2.3	1.20163	0.00434194	LOCUS_002916-RA	3	5	0.175743	Cis	hypothetical protein
LOCUS_022685-RA	2	77	79	0.025974	-5.26679	1.5119e-19	LOCUS_022685-RA	1	94	0.0106383	-6.55459	1.682e-27	LOCUS_022685-RA	2	17	0.176179	Cis	Ribosomal protein S7, mitochondrial
LOCUS_003176-RA	176	40	216	4.4	2.1375	2.27694e-20	LOCUS_003176-RA	238	81	2.93827	1.55497	4.83646e-18	LOCUS_003176-RA	62	41	0.185058	Cis	Varicose-related protein
LOCUS_009704-RA	241	16	257	15.0625	3.91289	4.01541e-51	LOCUS_009704-RA	103	12	8.58333	3.10154	3.60113e-18	LOCUS_009704-RA	138	4	0.185621	Cis	putative pectinesterase/pectinesterase inhibitor 12
LOCUS_008166-RA	11	60	71	0.183333	-2.44746	1.81444e-08	LOCUS_008166-RA	1	149	0.00671141	-7.21917	5.81889e-42	LOCUS_008166-RA	10	89	0.190441	Cis	hypothetical protein
LOCUS_009307-RA	45	107	152	0.420561	-1.24961	2.8145e-06	LOCUS_009307-RA	32	63	0.507937	-0.97728	0.00447282	LOCUS_009307-RA	13	44	0.195668	Cis	Universal stress protein A-like protein
LOCUS_011249-RA	98	238	336	0.411765	-1.28011	1.46839e-13	LOCUS_011249-RA	155	269	0.576208	-0.795338	1.59783e-07	LOCUS_011249-RA	57	31	0.197651	Cis	Vesicle-associated protein 1-3
LOCUS_021363-RA	42	1	42	42	5.39232	8.47687e-11	LOCUS_021363-RA	55	1	55	5.78136	5.18569e-16	LOCUS_021363-RA	13	1	0.224986	Cis	Non-specific lipid transfer protein GPI-anchored 2
LOCUS_005998-RA	81	34	115	2.38235	1.25239	6.04782e-05	LOCUS_005998-RA	113	66	1.71212	0.775785	0.00141388	LOCUS_005998-RA	32	32	0.252543	Cis	Auxin response factor 2
LOCUS_009382-RA	8	57	65	0.140351	-2.83289	2.38462e-09	LOCUS_009382-RA	12	51	0.235294	-2.08746	2.98485e-06	LOCUS_009382-RA	4	6	0.25478	Cis	AIG2-like protein D
LOCUS_000850-RA	136	75	211	1.81333	0.858644	0.000132524	LOCUS_000850-RA	143	87	1.64368	0.716928	0.000736781	LOCUS_000850-RA	7	12	0.289432	Cis	Serine/threonine-protein phosphatase BSL2
LOCUS_018513-RA	84	226	310	0.371681	-1.42786	3.97479e-15	LOCUS_018513-RA	89	164	0.542683	-0.881819	1.0306e-05	LOCUS_018513-RA	5	62	0.307451	Cis	ABC transporter E family member 2
LOCUS_004509-RA	11	43	54	0.255814	-1.96683	6.12948e-05	LOCUS_004509-RA	24	54	0.444444	-1.16993	0.00223567	LOCUS_004509-RA	13	11	0.313595	Cis	putative WRKY transcription factor 41
LOCUS_004796-RA	174	304	478	0.572368	-0.804984	1.99396e-08	LOCUS_004796-RA	285	413	0.690073	-0.53518	5.53604e-06	LOCUS_004796-RA	111	109	0.320558	Cis	Paired amphipathic helix protein Sin3-like 4
LOCUS_009817-RA	662	26	688	25.4615	4.67025	2.16647e-158	LOCUS_009817-RA	586	18	32.5556	5.02483	6.89397e-146	LOCUS_009817-RA	76	8	0.322337	Cis	Protein O-linked-mannose beta-1,4-N-acetylglucosaminyltransferase 2
LOCUS_012110-RA	33	108	141	0.305556	-1.71049	1.30182e-09	LOCUS_012110-RA	41	76	0.539474	-0.890376	0.00368957	LOCUS_012110-RA	8	32	0.376381	Cis	hypothetical protein
LOCUS_015441-RA	20	50	70	0.4	-1.32193	0.00146735	LOCUS_015441-RA	16	43	0.372093	-1.42626	0.00149922	LOCUS_015441-RA	4	7	0.382609	Cis	Transcription elongation factor SPT4 2
LOCUS_009729-RA	56	21	77	2.66667	1.41504	0.00031388	LOCUS_009729-RA	68	21	3.2381	1.69515	2.4215e-06	LOCUS_009729-RA	12	0	0.402503	Cis	Sn1-specific diacylglycerol lipase alpha
LOCUS_002092-RA	40	1	41	40	5.32193	3.08478e-10	LOCUS_002092-RA	35	7	5	2.32193	5.04597e-05	LOCUS_002092-RA	5	6	0.402963	Cis	putative inactive poly [ADP-ribose] polymerase SRO2
LOCUS_018316-RA	20	61	81	0.327869	-1.60881	2.63136e-05	LOCUS_018316-RA	8	39	0.205128	-2.2854	1.96155e-05	LOCUS_018316-RA	12	22	0.403569	Cis	hypothetical protein
LOCUS_026224-RA	270	160	430	1.6875	0.754888	7.261e-07	LOCUS_026224-RA	300	115	2.6087	1.38333	4.46898e-19	LOCUS_026224-RA	30	45	0.497123	Cis	Heat shock protein 81-2
LOCUS_022983-RA	645	412	1057	1.56553	0.646655	7.23426e-12	LOCUS_022983-RA	642	384	1.67188	0.741467	6.29121e-15	LOCUS_022983-RA	3	28	0.517377	Cis	Coatomer subunit gamma-2
LOCUS_025679-RA	26	59	85	0.440678	-1.1822	0.00148667	LOCUS_025679-RA	68	112	0.607143	-0.719892	0.00310003	LOCUS_025679-RA	42	53	0.553405	Cis	PHD finger protein ALFIN-LIKE 8
LOCUS_017628-RA	27	60	87	0.45	-1.152	0.00171797	LOCUS_017628-RA	25	58	0.431034	-1.21412	0.00100592	LOCUS_017628-RA	2	2	0.558811	Cis	Protein FLOURY ENDOSPERM 6, chloroplastic
LOCUS_010852-RA	1	21	21	0.047619	-4.39232	4.87288e-05	LOCUS_010852-RA	3	32	0.09375	-3.41504	1.72403e-06	LOCUS_010852-RA	2	11	0.569345	Cis	Transcription termination factor MTEF18, mitochondrial
LOCUS_016866-RA	161	234	395	0.688034	-0.539448	0.000975048	LOCUS_016866-RA	421	335	1.25672	0.329659	0.00457434	LOCUS_016866-RA	260	101	0.58295	Cis	Probably inactive leucine-rich repeat receptor-like protein kinase At3g28040
LOCUS_029345-RA	6	27	33	0.222222	-2.16993	0.00110782	LOCUS_029345-RA	31	72	0.430556	-1.21573	0.000200173	LOCUS_029345-RA	25	45	0.592238	Cis	Thymidylate kinase
LOCUS_008820-RA	1	28	28	0.0357143	-4.80735	6.44415e-07	LOCUS_008820-RA	1	12	0.0833333	-3.58496	0.00127238	LOCUS_008820-RA	1	16	0.629384	Cis	Clavaminate synthase-like protein At3g21360
LOCUS_017302-RA	26	67	93	0.38806	-1.36565	0.000105802	LOCUS_017302-RA	3	21	0.142857	-2.80735	0.000754604	LOCUS_017302-RA	23	46	0.65236	Cis	Root phototropism protein 2
LOCUS_023186-RA	4	23	27	0.173913	-2.52356	0.00106623	LOCUS_023186-RA	2	36	0.0555556	-4.16993	2.7332e-08	LOCUS_023186-RA	2	13	0.672292	Cis	Transcription factor bHLH153
LOCUS_024796-RA	98	1	99	98	6.61471	6.16173e-27	LOCUS_024796-RA	134	66	2.0303	1.0217	6.59219e-06	LOCUS_024796-RA	36	65	0.704603	Cis	Subtilisin-like protease SBT1.2
LOCUS_027513-RA	480	676	1156	0.710059	-0.493989	5.83212e-08	LOCUS_027513-RA	100	495	0.20202	-2.30743	3.84007e-62	LOCUS_027513-RA	380	181	0.756495	Cis	S-adenosylmethionine synthase
LOCUS_006613-RA	93	36	129	2.58333	1.36923	2.88704e-06	LOCUS_006613-RA	207	79	2.62025	1.38971	1.70904e-13	LOCUS_006613-RA	114	43	0.771688	Cis	Protein OBERON 3
LOCUS_014047-RA	88	203	291	0.433498	-1.2059	1.074e-10	LOCUS_014047-RA	84	161	0.521739	-0.938599	3.88446e-06	LOCUS_014047-RA	4	42	0.80946	Cis	Protein TIFY 3
LOCUS_021945-RA	359	272	631	1.31985	0.400377	0.00196369	LOCUS_021945-RA	410	176	2.32955	1.22005	2.14851e-21	LOCUS_021945-RA	51	96	0.811415	Cis	putative acetyl-CoA acetyltransferase, cytosolic 2
LOCUS_007788-RA	44	8	52	5.5	2.45943	2.17781e-06	LOCUS_007788-RA	72	8	9	3.16993	4.13931e-13	LOCUS_007788-RA	28	0	0.818425	Cis	Plant intracellular Ras-group-related LRR protein 1
LOCUS_017478-RA	59	155	214	0.380645	-1.39348	3.17367e-10	LOCUS_017478-RA	18	191	0.0942408	-3.4075	2.61251e-36	LOCUS_017478-RA	41	36	0.854904	Cis	Fe-S cluster assembly factor HCF101, chloroplastic
LOCUS_031592-RA	1	52	52	0.0192308	-5.70044	1.26362e-13	LOCUS_031592-RA	1	93	0.0107527	-6.53916	3.33412e-27	LOCUS_031592-RA	1	41	0.87632	Cis	Phenylalanine--tRNA ligase alpha subunit
LOCUS_008061-RA	631	482	1113	1.30913	0.388607	4.0068e-05	LOCUS_008061-RA	350	188	1.8617	0.896622	1.82918e-11	LOCUS_008061-RA	281	294	0.893077	Cis	Pyrophosphate-energized vacuolar membrane proton pump
LOCUS_017266-RA	25	92	117	0.271739	-1.87971	2.53523e-09	LOCUS_017266-RA	118	246	0.479675	-1.05987	1.11023e-10	LOCUS_017266-RA	93	154	0.902146	Cis	Cell division cycle 20.1, cofactor of APC complex
LOCUS_008677-RA	55	14	69	3.92857	1.974	3.63498e-06	LOCUS_008677-RA	65	12	5.41667	2.43741	3.31956e-09	LOCUS_008677-RA	10	2	0.905363	Cis	Protein S-acyltransferase 8
LOCUS_000142-RA	3801	2862	6663	1.32809	0.409355	2.47491e-29	LOCUS_000142-RA	4918	1833	2.68303	1.42386	3.14170118963311e-317	LOCUS_000142-RA	1117	1029	1	Cis	Elongation factor 1-alpha
LOCUS_008049-RA	3116	893	4009	3.48936	1.80296	3.86518e-283	LOCUS_008049-RA	2947	476	6.19118	2.63021	3.06320700421573e-321	LOCUS_008049-RA	169	417	1	Cis	Elongation factor 1-alpha
LOCUS_013380-RA	1295	197	1492	6.5736	2.71668	7.2775e-196	LOCUS_013380-RA	1909	238	8.02101	3.00378	1.14820856093506e-320	LOCUS_013380-RA	614	41	1	Cis	Clathrin heavy chain 1
LOCUS_009554-RA	78	42	120	1.85714	0.893085	0.00393782	LOCUS_009554-RA	116	73	1.58904	0.668156	0.00498828	LOCUS_009554-RA	38	31	1	Cis	Lipase
LOCUS_007642-RA	44	103	147	0.427184	-1.22707	6.36789e-06	LOCUS_007642-RA	69	111	0.621622	-0.685891	0.00496449	LOCUS_007642-RA	25	8	1	Cis	hypothetical protein
LOCUS_003529-RA	9	34	43	0.264706	-1.91754	0.000616365	LOCUS_003529-RA	7	25	0.28	-1.8365	0.00485029	LOCUS_003529-RA	2	9	1	Cis	Thioredoxin-like fold domain-containing protein MRL7, chloroplastic
LOCUS_011560-RA	385	582	967	0.661512	-0.596161	1.94143e-09	LOCUS_011560-RA	217	287	0.756098	-0.403356	0.00481771	LOCUS_011560-RA	168	295	1	Cis	putative beta-1,3-galactosyltransferase 2
LOCUS_002330-RA	80	158	238	0.506329	-0.981853	2.55468e-06	LOCUS_002330-RA	110	68	1.61765	0.693897	0.00470341	LOCUS_002330-RA	30	90	1	Cis	RNA polymerase sigma factor sigB
LOCUS_006635-RA	10	76	86	0.131579	-2.926	1.0399e-12	LOCUS_006635-RA	25	53	0.471698	-1.08406	0.00470223	LOCUS_006635-RA	15	23	1	Cis	hypothetical protein
LOCUS_001582-RA	2	23	25	0.0869565	-3.52356	8.30032e-05	LOCUS_001582-RA	1	10	0.1	-3.32193	0.00453178	LOCUS_001582-RA	2	13	1	Cis	hypothetical protein
LOCUS_002871-RA	4	41	45	0.097561	-3.35755	6.03392e-08	LOCUS_002871-RA	1	10	0.1	-3.32193	0.00453178	LOCUS_002871-RA	4	31	1	Cis	putative alpha-glucosidase Os06g0675700
LOCUS_014433-RA	33	1	33	33	5.04439	2.72662e-08	LOCUS_014433-RA	10	1	10	3.32193	0.00453178	LOCUS_014433-RA	23	1	1	Cis	Metallothiol transferase FosB
LOCUS_011582-RA	144	235	379	0.612766	-0.706592	1.62786e-05	LOCUS_011582-RA	227	299	0.759197	-0.397453	0.00449492	LOCUS_011582-RA	83	64	1	Cis	hypothetical protein
LOCUS_005056-RA	47	267	314	0.17603	-2.50611	4.71474e-37	LOCUS_005056-RA	32	63	0.507937	-0.97728	0.00447282	LOCUS_005056-RA	15	204	1	Cis	Protein SPIRAL1-like 2
LOCUS_001598-RA	252	170	422	1.48235	0.567889	0.000294823	LOCUS_001598-RA	233	306	0.761438	-0.393202	0.00442532	LOCUS_001598-RA	19	136	1	Cis	Filament-like plant protein 7
LOCUS_001215-RA	20	1	20	20	4.32193	8.90895e-05	LOCUS_001215-RA	13	1	13	3.70044	0.00428275	LOCUS_001215-RA	7	0	1	Cis	Transcription factor MYB20
LOCUS_017848-RA	7	35	42	0.2	-2.32193	6.57276e-05	LOCUS_017848-RA	1	13	0.0769231	-3.70044	0.00428275	LOCUS_017848-RA	6	22	1	Cis	Violaxanthin de-epoxidase, chloroplastic
LOCUS_001918-RA	77	2	79	38.5	5.26679	1.5119e-19	LOCUS_001918-RA	13	1	13	3.70044	0.00428275	LOCUS_001918-RA	64	1	1	Cis	putative xyloglucan endotransglucosylase/hydrolase protein 32
LOCUS_023559-RA	260	165	425	1.57576	0.656046	2.21157e-05	LOCUS_023559-RA	252	328	0.768293	-0.380272	0.00426321	LOCUS_023559-RA	8	163	1	Cis	Desumoylating isopeptidase 1
LOCUS_009551-RA	225	351	576	0.641026	-0.641546	9.6927e-07	LOCUS_009551-RA	396	490	0.808163	-0.307281	0.00414232	LOCUS_009551-RA	171	139	1	Cis	Signal recognition particle subunit SRP68
LOCUS_004984-RA	38	115	153	0.330435	-1.59756	2.5513e-09	LOCUS_004984-RA	24	52	0.461538	-1.11548	0.00413342	LOCUS_004984-RA	14	63	1	Cis	Cystinosin
LOCUS_008274-RA	38	73	111	0.520548	-0.941897	0.0035286	LOCUS_008274-RA	55	94	0.585106	-0.773229	0.00412199	LOCUS_008274-RA	17	21	1	Cis	GLABRA2 expression modulator
LOCUS_014942-RA	58	103	161	0.563107	-0.82852	0.00160902	LOCUS_014942-RA	85	132	0.643939	-0.635003	0.00405758	LOCUS_014942-RA	27	29	1	Cis	Serine/threonine protein phosphatase 2A regulatory subunit B' kappa isoform
LOCUS_004890-RA	60	102	162	0.588235	-0.765535	0.00368268	LOCUS_004890-RA	31	62	0.5	-1	0.00402329	LOCUS_004890-RA	29	40	1	Cis	hypothetical protein
LOCUS_017824-RA	162	292	454	0.554795	-0.849975	7.80806e-09	LOCUS_017824-RA	254	187	1.35829	0.44179	0.00387103	LOCUS_017824-RA	92	105	1	Cis	40S ribosomal protein S5
LOCUS_014771-RA	46	15	61	3.06667	1.61667	0.000336384	LOCUS_014771-RA	65	33	1.9697	0.977974	0.00378271	LOCUS_014771-RA	19	18	1	Cis	ER lumen protein-retaining receptor
LOCUS_006297-RA	694	465	1159	1.49247	0.577705	1.52528e-10	LOCUS_006297-RA	310	395	0.78481	-0.349584	0.00365571	LOCUS_006297-RA	384	70	1	Cis	Endo-1,3;1,4-beta-D-glucanase
LOCUS_007144-RA	11	65	76	0.169231	-2.56294	1.39423e-09	LOCUS_007144-RA	30	61	0.491803	-1.02385	0.00360143	LOCUS_007144-RA	19	4	1	Cis	Phosphatidyl-N-methylethanolamine N-methyltransferase
LOCUS_007948-RA	35	5	40	7	2.80735	6.98065e-06	LOCUS_007948-RA	22	5	4.4	2.1375	0.00359663	LOCUS_007948-RA	13	0	1	Cis	Replication protein A DNA-binding subunit A
LOCUS_009088-RA	39	12	51	3.25	1.70044	0.00070609	LOCUS_009088-RA	39	15	2.6	1.37851	0.00356061	LOCUS_009088-RA	0	3	1	Cis	Protein EFFECTOR OF TRANSCRIPTION 2
LOCUS_015099-RA	63	144	207	0.4375	-1.19265	1.11895e-07	LOCUS_015099-RA	54	25	2.16	1.11103	0.00349324	LOCUS_015099-RA	9	119	1	Cis	Tetraspanin-3
LOCUS_014261-RA	11	33	44	0.333333	-1.58496	0.00383247	LOCUS_014261-RA	10	31	0.322581	-1.63227	0.00345878	LOCUS_014261-RA	1	2	1	Cis	Thymidine kinase
LOCUS_020253-RA	105	57	162	1.84211	0.881356	0.000716197	LOCUS_020253-RA	100	59	1.69492	0.761213	0.00342583	LOCUS_020253-RA	5	2	1	Cis	hypothetical protein
LOCUS_014075-RA	33	67	100	0.492537	-1.0217	0.00276138	LOCUS_014075-RA	32	64	0.5	-1	0.00340465	LOCUS_014075-RA	1	3	1	Cis	Synaptotagmin-2
LOCUS_015454-RA	18	2	20	9	3.16993	0.00134997	LOCUS_015454-RA	36	13	2.76923	1.46949	0.00335685	LOCUS_015454-RA	18	11	1	Cis	hypothetical protein
LOCUS_000619-RA	8	35	43	0.228571	-2.12928	0.000169028	LOCUS_000619-RA	13	36	0.361111	-1.46949	0.00335685	LOCUS_000619-RA	5	1	1	Cis	Putative pentatricopeptide repeat-containing protein At3g15200
LOCUS_016395-RA	11	45	56	0.244444	-2.03242	2.51593e-05	LOCUS_016395-RA	13	36	0.361111	-1.46949	0.00335685	LOCUS_016395-RA	2	9	1	Cis	Dof zinc finger protein DOF5.3
LOCUS_008383-RA	45	92	137	0.48913	-1.03171	0.000282752	LOCUS_008383-RA	45	82	0.54878	-0.865699	0.00314253	LOCUS_008383-RA	0	10	1	Cis	O-fucosyltransferase 5
LOCUS_006334-RA	4	35	39	0.114286	-3.12928	1.82587e-06	LOCUS_006334-RA	20	47	0.425532	-1.23266	0.00314253	LOCUS_006334-RA	16	12	1	Cis	PAX-interacting protein 1
LOCUS_030270-RA	381	489	870	0.779141	-0.360043	0.000975455	LOCUS_030270-RA	181	124	1.45968	0.54565	0.00314028	LOCUS_030270-RA	200	365	1	Cis	Fructokinase-2
LOCUS_017202-RA	49	88	137	0.556818	-0.844722	0.0033603	LOCUS_017202-RA	16	41	0.390244	-1.35755	0.0030498	LOCUS_017202-RA	33	47	1	Cis	Cysteine protease XCP1
LOCUS_004932-RA	133	75	208	1.77333	0.826464	0.000272063	LOCUS_004932-RA	71	116	0.612069	-0.708234	0.00297992	LOCUS_004932-RA	62	41	1	Cis	Auxin-responsive protein IAA27
LOCUS_004211-RA	221	295	516	0.749153	-0.416669	0.00390891	LOCUS_004211-RA	137	197	0.695431	-0.52402	0.00293175	LOCUS_004211-RA	84	98	1	Cis	14-3-3-like protein 16R
LOCUS_011883-RA	77	194	271	0.396907	-1.33313	7.48979e-12	LOCUS_011883-RA	181	249	0.726908	-0.460156	0.00292248	LOCUS_011883-RA	104	55	1	Cis	Transcription initiation factor TFIID subunit 1
LOCUS_024007-RA	32	99	131	0.323232	-1.62936	2.48745e-08	LOCUS_024007-RA	8	28	0.285714	-1.80735	0.00288908	LOCUS_024007-RA	24	71	1	Cis	Phosphatidylinositol transfer protein 3
LOCUS_003871-RA	8	39	47	0.205128	-2.2854	2.58618e-05	LOCUS_003871-RA	28	59	0.474576	-1.07529	0.00283912	LOCUS_003871-RA	20	20	1	Cis	Phospholipid-transporting ATPase 1
LOCUS_009160-RA	120	290	410	0.413793	-1.27302	2.98227e-16	LOCUS_009160-RA	150	98	1.53061	0.614109	0.00281442	LOCUS_009160-RA	30	192	1	Cis	Transmembrane emp24 domain-containing protein p24beta2
LOCUS_001738-RA	80	225	305	0.355556	-1.49185	4.9347e-16	LOCUS_001738-RA	161	226	0.712389	-0.489262	0.00271156	LOCUS_001738-RA	81	1	1	Cis	GTPase LSG1-2
LOCUS_012116-RA	80	137	217	0.583942	-0.776104	0.000488559	LOCUS_012116-RA	80	128	0.625	-0.678072	0.00261116	LOCUS_012116-RA	0	9	1	Cis	Cyclase-like protein 3
LOCUS_014032-RA	16	42	58	0.380952	-1.39232	0.00272736	LOCUS_014032-RA	17	43	0.395349	-1.3388	0.00260349	LOCUS_014032-RA	1	1	1	Cis	Receptor y region, transmembrane domain- and RING domain-containing protein 1
LOCUS_027511-RA	14	76	90	0.184211	-2.44057	1.47937e-10	LOCUS_027511-RA	9	30	0.3	-1.73697	0.00260349	LOCUS_027511-RA	5	46	1	Cis	hypothetical protein
LOCUS_006438-RA	16	48	64	0.333333	-1.58496	0.000296898	LOCUS_006438-RA	25	55	0.454545	-1.1375	0.00257912	LOCUS_006438-RA	9	7	1	Cis	tRNA (guanosine(18)-2'-O)-methyltransferase
LOCUS_001948-RA	156	226	382	0.690265	-0.534777	0.00134974	LOCUS_001948-RA	224	300	0.746667	-0.421464	0.00253237	LOCUS_001948-RA	68	74	1	Cis	putative protein phosphatase 2C 6
LOCUS_007759-RA	2	81	83	0.0246914	-5.33985	1.10421e-20	LOCUS_007759-RA	42	79	0.531646	-0.911463	0.00241662	LOCUS_007759-RA	40	2	1	Cis	Selenium-binding protein 1
LOCUS_017962-RA	147	221	368	0.665158	-0.58823	0.000496725	LOCUS_017962-RA	336	428	0.785047	-0.34915	0.00241445	LOCUS_017962-RA	189	207	1	Cis	Protein CROWDED NUCLEI 4
LOCUS_007688-RA	28	2	30	14	3.80735	4.48471e-06	LOCUS_007688-RA	14	1	14	3.80735	0.00240327	LOCUS_007688-RA	14	1	1	Cis	hypothetical protein
LOCUS_017553-RA	31	3	34	10.3333	3.36923	3.99332e-06	LOCUS_017553-RA	14	1	14	3.80735	0.00240327	LOCUS_017553-RA	17	2	1	Cis	Wall-associated receptor kinase-like 14
LOCUS_007252-RA	34	1	34	34	5.08746	1.4568e-08	LOCUS_007252-RA	11	1	11	3.45943	0.00240327	LOCUS_007252-RA	23	1	1	Cis	Protein YLS3
LOCUS_021634-RA	71	1	71	71	6.14975	4.36071e-19	LOCUS_021634-RA	14	1	14	3.80735	0.00240327	LOCUS_021634-RA	57	0	1	Cis	hypothetical protein
LOCUS_022720-RA	24	53	77	0.45283	-1.14296	0.00383691	LOCUS_022720-RA	29	61	0.47541	-1.07276	0.00239709	LOCUS_022720-RA	5	8	1	Cis	hypothetical protein
LOCUS_004767-RA	67	123	190	0.544715	-0.876425	0.000232393	LOCUS_004767-RA	67	112	0.598214	-0.741266	0.00235062	LOCUS_004767-RA	0	11	1	Cis	Multiprotein-bridging factor 1b
LOCUS_018648-RA	23	52	75	0.442308	-1.17688	0.00333359	LOCUS_018648-RA	10	32	0.3125	-1.67807	0.00232171	LOCUS_018648-RA	13	20	1	Cis	hypothetical protein
LOCUS_016874-RA	135	86	221	1.56977	0.650551	0.00364936	LOCUS_016874-RA	226	160	1.4125	0.498251	0.00226131	LOCUS_016874-RA	91	74	1	Cis	Choline transporter protein 1
LOCUS_012792-RA	22	53	75	0.415094	-1.26849	0.00149374	LOCUS_012792-RA	4	21	0.190476	-2.39232	0.00225688	LOCUS_012792-RA	18	32	1	Cis	NADPH-dependent aldo-keto reductase, chloroplastic
LOCUS_000908-RA	58	102	160	0.568627	-0.814444	0.00203329	LOCUS_000908-RA	77	125	0.616	-0.698998	0.00223012	LOCUS_000908-RA	19	23	1	Cis	Transcription factor BHLH094
LOCUS_003428-RA	37	11	48	3.36364	1.75002	0.000785463	LOCUS_003428-RA	26	57	0.45614	-1.13245	0.00218214	LOCUS_003428-RA	11	46	1	Cis	MLO-like protein 11
LOCUS_003725-RA	18	49	67	0.367347	-1.44478	0.000694356	LOCUS_003725-RA	16	42	0.380952	-1.39232	0.00214465	LOCUS_003725-RA	2	7	1	Cis	DNA damage-binding protein 2
LOCUS_011292-RA	38	72	110	0.527778	-0.921997	0.00456137	LOCUS_011292-RA	38	74	0.513514	-0.961526	0.00214335	LOCUS_011292-RA	0	2	1	Cis	putative histone H2A variant 3
LOCUS_024135-RA	34	1	35	34	5.08746	1.4568e-08	LOCUS_024135-RA	19	3	6.33333	2.66297	0.00213345	LOCUS_024135-RA	15	2	1	Cis	Zinc transporter 3
LOCUS_002267-RA	26	55	81	0.472727	-1.08092	0.00497493	LOCUS_002267-RA	28	60	0.466667	-1.09954	0.00211283	LOCUS_002267-RA	2	5	1	Cis	Glutaminyl-peptide cyclotransferase
LOCUS_014612-RA	645	495	1140	1.30303	0.381871	4.44835e-05	LOCUS_014612-RA	296	384	0.770833	-0.375509	0.0020904	LOCUS_014612-RA	349	111	1	Cis	Pollen-specific protein C13
LOCUS_028281-RA	10	31	41	0.322581	-1.63227	0.00434913	LOCUS_028281-RA	11	34	0.323529	-1.62803	0.00206242	LOCUS_028281-RA	1	3	1	Cis	hypothetical protein
LOCUS_019333-RA	14	38	52	0.368421	-1.44057	0.00364936	LOCUS_019333-RA	27	7	3.85714	1.94753	0.00205732	LOCUS_019333-RA	13	31	1	Cis	hypothetical protein
LOCUS_003675-RA	9	56	65	0.160714	-2.63743	1.42894e-08	LOCUS_003675-RA	7	27	0.259259	-1.94753	0.00205732	LOCUS_003675-RA	2	29	1	Cis	hypothetical protein
LOCUS_010883-RA	90	174	264	0.517241	-0.95109	1.43561e-06	LOCUS_010883-RA	61	105	0.580952	-0.783508	0.00199374	LOCUS_010883-RA	29	69	1	Cis	Delta(7)-sterol-C5(6)-desaturase
LOCUS_024868-RA	34	87	121	0.390805	-1.35548	7.85404e-06	LOCUS_024868-RA	54	96	0.5625	-0.830075	0.00191162	LOCUS_024868-RA	20	9	1	Cis	hypothetical protein
LOCUS_003123-RA	12	76	88	0.157895	-2.66297	1.4103e-11	LOCUS_003123-RA	19	47	0.404255	-1.30666	0.0019041	LOCUS_003123-RA	7	29	1	Cis	hypothetical protein
LOCUS_026242-RA	61	117	178	0.521368	-0.939627	0.000134249	LOCUS_026242-RA	74	122	0.606557	-0.721284	0.00188205	LOCUS_026242-RA	13	5	1	Cis	Programmed cell death protein 4
LOCUS_012138-RA	142	235	377	0.604255	-0.72677	9.54494e-06	LOCUS_012138-RA	136	85	1.6	0.678072	0.00185355	LOCUS_012138-RA	6	150	1	Cis	40S ribosomal protein S7
LOCUS_012608-RA	63	31	94	2.03226	1.02308	0.00383532	LOCUS_012608-RA	36	12	3	1.58496	0.00181366	LOCUS_012608-RA	27	19	1	Cis	60S ribosomal protein L10a
LOCUS_010173-RA	41	141	182	0.29078	-1.782	4.78559e-13	LOCUS_010173-RA	96	150	0.64	-0.643856	0.00176332	LOCUS_010173-RA	55	9	1	Cis	AT-rich interactive domain-containing protein 4
LOCUS_009917-RA	84	216	300	0.388889	-1.36257	1.53732e-13	LOCUS_009917-RA	47	87	0.54023	-0.888355	0.00176268	LOCUS_009917-RA	37	129	1	Cis	putative voltage-gated potassium channel subunit beta
LOCUS_001727-RA	81	20	101	4.05	2.01792	5.05675e-09	LOCUS_001727-RA	99	56	1.76786	0.822002	0.00175464	LOCUS_001727-RA	18	36	1	Cis	Protein PAT1 1
LOCUS_000075-RA	182	258	440	0.705426	-0.503433	0.00115619	LOCUS_000075-RA	149	95	1.56842	0.649313	0.00168079	LOCUS_000075-RA	33	163	1	Cis	hypothetical protein
LOCUS_001350-RA	78	139	217	0.561151	-0.833539	0.000167941	LOCUS_001350-RA	165	234	0.705128	-0.504043	0.00164259	LOCUS_001350-RA	87	95	1	Cis	DDB1- and CUL4-associated factor 1
LOCUS_004408-RA	49	20	69	2.45	1.29278	0.0020532	LOCUS_004408-RA	55	24	2.29167	1.1964	0.00162917	LOCUS_004408-RA	6	4	1	Cis	Methyltransferase-like protein 25
LOCUS_025960-RA	270	404	674	0.668317	-0.581396	1.51491e-06	LOCUS_025960-RA	144	209	0.688995	-0.537434	0.00162601	LOCUS_025960-RA	126	195	1	Cis	Formate--tetrahydrofolate ligase
LOCUS_006004-RA	112	183	295	0.612022	-0.708345	0.000170603	LOCUS_006004-RA	169	239	0.707113	-0.499987	0.00157888	LOCUS_006004-RA	57	56	1	Cis	Serine/threonine-protein kinase Nek5
LOCUS_024601-RA	74	203	277	0.364532	-1.45588	4.98284e-14	LOCUS_024601-RA	71	119	0.596639	-0.745071	0.00156638	LOCUS_024601-RA	3	84	1	Cis	Vacuolar protein sorting-associated protein 29
LOCUS_000313-RA	312	175	487	1.78286	0.834191	4.07659e-09	LOCUS_000313-RA	367	279	1.31541	0.395515	0.00155764	LOCUS_000313-RA	55	104	1	Cis	65-kDa microtubule-associated protein 7
LOCUS_013510-RA	62	111	173	0.558559	-0.84022	0.000848484	LOCUS_013510-RA	97	152	0.638158	-0.648015	0.00152001	LOCUS_013510-RA	35	41	1	Cis	hypothetical protein
LOCUS_002197-RA	114	58	172	1.96552	0.974909	9.89803e-05	LOCUS_002197-RA	195	132	1.47727	0.562936	0.00150194	LOCUS_002197-RA	81	74	1	Cis	Ankyrin repeat and death domain-containing protein 1A
LOCUS_014035-RA	13	42	55	0.309524	-1.69188	0.00042393	LOCUS_014035-RA	16	43	0.372093	-1.42626	0.00149922	LOCUS_014035-RA	3	1	1	Cis	Uncharacterized protein At3g03773
LOCUS_022961-RA	327	194	521	1.68557	0.753234	4.00145e-08	LOCUS_022961-RA	162	105	1.54286	0.625604	0.00149922	LOCUS_022961-RA	165	89	1	Cis	40S ribosomal protein S21
LOCUS_023493-RA	138	365	503	0.378082	-1.40323	1.87244e-23	LOCUS_023493-RA	81	132	0.613636	-0.704544	0.00149184	LOCUS_023493-RA	57	233	1	Cis	Proteasome subunit beta type-6
LOCUS_012071-RA	112	188	300	0.595745	-0.747234	5.91813e-05	LOCUS_012071-RA	151	218	0.692661	-0.52978	0.00147333	LOCUS_012071-RA	39	30	1	Cis	25. vesicle transport protein
LOCUS_003292-RA	74	133	207	0.556391	-0.845829	0.000198499	LOCUS_003292-RA	63	109	0.577982	-0.790904	0.00144603	LOCUS_003292-RA	11	24	1	Cis	Serine/arginine-rich splicing factor RS2Z32
LOCUS_004507-RA	9	36	45	0.25	-2	0.000256879	LOCUS_004507-RA	11	35	0.314286	-1.66985	0.00138208	LOCUS_004507-RA	2	1	1	Cis	hypothetical protein
LOCUS_025788-RA	43	17	60	2.52941	1.3388	0.0032988	LOCUS_025788-RA	60	27	2.22222	1.152	0.00135952	LOCUS_025788-RA	17	10	1	Cis	hypothetical protein
LOCUS_021763-RA	16	60	76	0.266667	-1.90689	2.08072e-06	LOCUS_021763-RA	27	60	0.45	-1.152	0.00135952	LOCUS_021763-RA	11	0	1	Cis	B-box zinc finger protein 22
LOCUS_024790-RA	73	3	76	24.3333	4.60486	2.55554e-17	LOCUS_024790-RA	15	1	15	3.90689	0.00134662	LOCUS_024790-RA	58	2	1	Cis	putative xyloglucan endotransglucosylase/hydrolase protein 7
LOCUS_000602-RA	634	914	1548	0.693654	-0.527711	1.05681e-11	LOCUS_000602-RA	405	511	0.792564	-0.335401	0.00133842	LOCUS_000602-RA	229	403	1	Cis	Alcohol dehydrogenase class-3
LOCUS_008783-RA	245	130	375	1.88462	0.91427	2.03457e-08	LOCUS_008783-RA	186	124	1.5	0.584963	0.00132842	LOCUS_008783-RA	59	6	1	Cis	Transmembrane protein 87A
LOCUS_002901-RA	192	344	536	0.55814	-0.841302	4.15301e-10	LOCUS_002901-RA	233	163	1.42945	0.515458	0.00132605	LOCUS_002901-RA	41	181	1	Cis	GDP-L-galactose phosphorylase 1
LOCUS_008588-RA	13	37	50	0.351351	-1.50901	0.00292511	LOCUS_008588-RA	3	20	0.15	-2.73697	0.00127238	LOCUS_008588-RA	10	17	1	Cis	putative 2-carboxy-D-arabinitol-1-phosphatase
LOCUS_016236-RA	1	20	21	0.05	-4.32193	8.90895e-05	LOCUS_016236-RA	1	12	0.0833333	-3.58496	0.00127238	LOCUS_016236-RA	1	8	1	Cis	CASP-like protein 4C1
LOCUS_006098-RA	1	20	21	0.05	-4.32193	8.90895e-05	LOCUS_006098-RA	1	12	0.0833333	-3.58496	0.00127238	LOCUS_006098-RA	1	8	1	Cis	Protein PLASTID MOVEMENT IMPAIRED 2
LOCUS_023357-RA	1	22	23	0.0454545	-4.45943	2.65137e-05	LOCUS_023357-RA	1	12	0.0833333	-3.58496	0.00127238	LOCUS_023357-RA	1	10	1	Cis	Protodermal factor 1
LOCUS_023864-RA	50	16	66	3.125	1.64386	0.000136764	LOCUS_023864-RA	87	46	1.8913	0.919382	0.00124846	LOCUS_023864-RA	37	30	1	Cis	Ultraviolet-B receptor UVR8
LOCUS_021148-RA	4	24	28	0.166667	-2.58496	0.000649463	LOCUS_021148-RA	8	30	0.266667	-1.90689	0.00123616	LOCUS_021148-RA	4	6	1	Cis	Pentatricopeptide repeat-containing protein At2g27610
LOCUS_008521-RA	103	160	263	0.64375	-0.635428	0.00173494	LOCUS_008521-RA	113	173	0.653179	-0.614449	0.00121933	LOCUS_008521-RA	10	13	1	Cis	CDPK-related kinase 1
LOCUS_007854-RA	28	8	36	3.5	1.80735	0.00364936	LOCUS_007854-RA	42	15	2.8	1.48543	0.0012075	LOCUS_007854-RA	14	7	1	Cis	Arginyl-tRNA--protein transferase 1
LOCUS_021150-RA	215	319	534	0.673981	-0.56922	3.54962e-05	LOCUS_021150-RA	159	229	0.694323	-0.526321	0.00117154	LOCUS_021150-RA	56	90	1	Cis	putative serine/threonine-protein kinase PIX7
LOCUS_007867-RA	245	169	414	1.4497	0.535759	0.000778858	LOCUS_007867-RA	374	283	1.32155	0.402236	0.00115222	LOCUS_007867-RA	129	114	1	Cis	Peptidyl-prolyl cis-trans isomerase FKBP62
LOCUS_026092-RA	284	202	486	1.40594	0.491536	0.000815391	LOCUS_026092-RA	199	134	1.48507	0.570535	0.0011489	LOCUS_026092-RA	85	68	1	Cis	Protein kinase G11A
LOCUS_005680-RA	157	229	386	0.68559	-0.544583	0.00100556	LOCUS_005680-RA	217	298	0.728188	-0.457617	0.0010896	LOCUS_005680-RA	60	69	1	Cis	Serrate RNA effector molecule
LOCUS_002550-RA	253	174	427	1.45402	0.54005	0.000562812	LOCUS_002550-RA	209	142	1.47183	0.557612	0.00108707	LOCUS_002550-RA	44	32	1	Cis	Receptor protein kinase TMK1
LOCUS_011369-RA	8	49	57	0.163265	-2.61471	1.67239e-07	LOCUS_011369-RA	13	39	0.333333	-1.58496	0.00108175	LOCUS_011369-RA	5	10	1	Cis	E3 ubiquitin-protein ligase MARCH1
LOCUS_006417-RA	204	101	305	2.0198	1.01421	2.5108e-08	LOCUS_006417-RA	284	205	1.38537	0.470267	0.00108056	LOCUS_006417-RA	80	104	1	Cis	Nuclear-pore anchor
LOCUS_008602-RA	158	266	424	0.593985	-0.751502	9.94122e-07	LOCUS_008602-RA	123	186	0.66129	-0.596644	0.00106695	LOCUS_008602-RA	35	80	1	Cis	Trafficking protein particle complex subunit 3
LOCUS_018709-RA	50	1	51	50	5.64386	4.6561e-13	LOCUS_018709-RA	18	2	9	3.16993	0.00106575	LOCUS_018709-RA	32	1	1	Cis	Paired amphipathic helix protein Sin3-like 4
LOCUS_016463-RA	300	194	494	1.54639	0.628906	1.04636e-05	LOCUS_016463-RA	175	114	1.53509	0.618321	0.00105547	LOCUS_016463-RA	125	80	1	Cis	Transmembrane 9 superfamily member 8
LOCUS_025350-RA	43	79	122	0.544304	-0.877516	0.00429157	LOCUS_025350-RA	92	49	1.87755	0.908852	0.000982259	LOCUS_025350-RA	49	30	1	Cis	R3H domain-containing protein 4
LOCUS_017265-RA	54	168	222	0.321429	-1.63743	8.83536e-14	LOCUS_017265-RA	96	153	0.627451	-0.672425	0.000979162	LOCUS_017265-RA	42	15	1	Cis	putative methyltransferase PMT21
LOCUS_013837-RA	17	52	69	0.326923	-1.61298	0.000121275	LOCUS_013837-RA	29	64	0.453125	-1.14202	0.000976751	LOCUS_013837-RA	12	12	1	Cis	Pentatricopeptide repeat-containing protein At4g17616
LOCUS_001747-RA	33	119	152	0.277311	-1.85042	1.17853e-11	LOCUS_001747-RA	29	64	0.453125	-1.14202	0.000976751	LOCUS_001747-RA	4	55	1	Cis	SAP-like protein BP-73
LOCUS_014375-RA	27	59	86	0.457627	-1.12776	0.00234526	LOCUS_014375-RA	19	49	0.387755	-1.36678	0.000957742	LOCUS_014375-RA	8	10	1	Cis	WD repeat-containing protein 53
LOCUS_007544-RA	81	135	216	0.6	-0.736966	0.00100556	LOCUS_007544-RA	107	167	0.640719	-0.642237	0.000931005	LOCUS_007544-RA	26	32	1	Cis	Serine/threonine-protein kinase fray2
LOCUS_000470-RA	22	5	27	4.4	2.1375	0.00451107	LOCUS_000470-RA	84	43	1.95349	0.966053	0.000930462	LOCUS_000470-RA	62	38	1	Cis	Growth-regulating factor 6
LOCUS_014415-RA	26	6	32	4.33333	2.11548	0.00174431	LOCUS_014415-RA	36	11	3.27273	1.71049	0.00092843	LOCUS_014415-RA	10	5	1	Cis	Auxin response factor 5
LOCUS_019164-RA	49	17	66	2.88235	1.52725	0.00038296	LOCUS_019164-RA	103	57	1.80702	0.853611	0.000922944	LOCUS_019164-RA	54	40	1	Cis	Tyrosyl-DNA phosphodiesterase 1
LOCUS_019830-RA	16	61	77	0.262295	-1.93074	1.33921e-06	LOCUS_019830-RA	6	27	0.222222	-2.16993	0.000872082	LOCUS_019830-RA	10	34	1	Cis	hypothetical protein
LOCUS_001939-RA	61	105	166	0.580952	-0.783508	0.00253114	LOCUS_001939-RA	59	106	0.556604	-0.845277	0.000847659	LOCUS_001939-RA	2	1	1	Cis	Glycosyltransferase family protein 64 protein C5
LOCUS_001531-RA	175	115	290	1.52174	0.605721	0.00167397	LOCUS_001531-RA	101	160	0.63125	-0.663717	0.000845028	LOCUS_001531-RA	74	45	1	Cis	Alpha,alpha-trehalose-phosphate synthase [UDP-forming] 5
LOCUS_001528-RA	10	31	41	0.322581	-1.63227	0.00434913	LOCUS_001528-RA	7	29	0.241379	-2.05063	0.000843543	LOCUS_001528-RA	3	2	1	Cis	Ribosomal RNA small subunit methyltransferase H
LOCUS_023174-RA	241	382	623	0.63089	-0.664539	1.11327e-07	LOCUS_023174-RA	68	118	0.576271	-0.79518	0.000821026	LOCUS_023174-RA	173	264	1	Cis	Mannan endo-1,4-beta-mannosidase 2
LOCUS_011802-RA	85	217	302	0.391705	-1.35216	1.89198e-13	LOCUS_011802-RA	85	140	0.607143	-0.719892	0.000810591	LOCUS_011802-RA	0	77	1	Cis	putative E3 ubiquitin-protein ligase RHC1A
LOCUS_019890-RA	69	118	187	0.584746	-0.774119	0.00139765	LOCUS_019890-RA	100	159	0.628931	-0.669027	0.00080516	LOCUS_019890-RA	31	41	1	Cis	Zinc finger protein BRUTUS
LOCUS_009622-RA	757	1381	2138	0.548154	-0.867348	1.80819e-40	LOCUS_009622-RA	188	266	0.706767	-0.500694	0.000794676	LOCUS_009622-RA	569	1115	1	Cis	Glutamine synthetase nodule isozyme
LOCUS_019163-RA	84	37	121	2.27027	1.18286	9.77359e-05	LOCUS_019163-RA	48	18	2.66667	1.41504	0.000780798	LOCUS_019163-RA	36	19	1	Cis	Basic transcription factor 3
LOCUS_013161-RA	114	194	308	0.587629	-0.767023	2.78935e-05	LOCUS_013161-RA	142	211	0.672986	-0.571352	0.000771707	LOCUS_013161-RA	28	17	1	Cis	Flap endonuclease GEN-like 1
LOCUS_019137-RA	1	27	28	0.037037	-4.75489	1.20694e-06	LOCUS_019137-RA	3	21	0.142857	-2.80735	0.000754604	LOCUS_019137-RA	2	6	1	Cis	Nitrate regulatory gene2 protein
LOCUS_004954-RA	200	310	510	0.645161	-0.632268	6.43152e-06	LOCUS_004954-RA	245	170	1.44118	0.527247	0.000740098	LOCUS_004954-RA	45	140	1	Cis	GMP synthase [glutamine-hydrolyzing]
LOCUS_007868-RA	30	80	110	0.375	-1.41504	9.97386e-06	LOCUS_007868-RA	46	89	0.516854	-0.952171	0.000736931	LOCUS_007868-RA	16	9	1	Cis	Transcription factor bHLH78
LOCUS_004641-RA	39	81	120	0.481481	-1.05445	0.000575147	LOCUS_004641-RA	13	40	0.325	-1.62149	0.000734141	LOCUS_004641-RA	26	41	1	Cis	putative receptor-like protein kinase At1g30570
LOCUS_010551-RA	111	165	276	0.672727	-0.571906	0.00416183	LOCUS_010551-RA	145	215	0.674419	-0.568284	0.000725626	LOCUS_010551-RA	34	50	1	Cis	Dymeclin
LOCUS_014205-RA	31	84	115	0.369048	-1.43812	4.17602e-06	LOCUS_014205-RA	16	45	0.355556	-1.49185	0.000723129	LOCUS_014205-RA	15	39	1	Cis	hypothetical protein
LOCUS_003102-RA	19	69	88	0.275362	-1.8606	4.59567e-07	LOCUS_003102-RA	16	45	0.355556	-1.49185	0.000723129	LOCUS_003102-RA	3	24	1	Cis	Dihydroneopterin aldolase 1
LOCUS_000218-RA	50	12	62	4.16667	2.05889	6.18842e-06	LOCUS_000218-RA	56	23	2.43478	1.28379	0.000722223	LOCUS_000218-RA	6	11	1	Cis	Sucrose transport protein SUT2
LOCUS_011046-RA	94	26	120	3.61538	1.85415	2.36875e-09	LOCUS_011046-RA	65	29	2.24138	1.16439	0.00071793	LOCUS_011046-RA	29	3	1	Cis	Pollen-specific protein C13
LOCUS_004584-RA	18	73	91	0.246575	-2.0199	3.3212e-08	LOCUS_004584-RA	31	68	0.455882	-1.13327	0.000701786	LOCUS_004584-RA	13	5	1	Cis	hypothetical protein
LOCUS_018968-RA	140	76	216	1.84211	0.881356	6.86385e-05	LOCUS_018968-RA	156	97	1.60825	0.685489	0.000689585	LOCUS_018968-RA	16	21	1	Cis	Membrane steroid-binding protein 2
LOCUS_000210-RA	9	36	45	0.25	-2	0.000256879	LOCUS_000210-RA	10	35	0.285714	-1.80735	0.000679693	LOCUS_000210-RA	1	1	1	Cis	Pre-mRNA cleavage factor Im subunit 1
LOCUS_026934-RA	30	5	35	6	2.58496	9.45115e-05	LOCUS_026934-RA	13	1	13	3.70044	0.00067278	LOCUS_026934-RA	17	5	1	Cis	Non-specific lipid-transfer protein
LOCUS_007603-RA	21	1	21	21	4.39232	4.87288e-05	LOCUS_007603-RA	13	1	13	3.70044	0.00067278	LOCUS_007603-RA	8	1	1	Cis	Pentatricopeptide repeat-containing protein At4g01030, mitochondrial
LOCUS_029030-RA	65	4	69	16.25	4.02237	3.39409e-14	LOCUS_029030-RA	13	1	13	3.70044	0.00067278	LOCUS_029030-RA	52	4	1	Cis	Peroxidase 47
LOCUS_030572-RA	378	1	378	378	8.56224	5.85421e-110	LOCUS_030572-RA	13	1	13	3.70044	0.00067278	LOCUS_030572-RA	365	1	1	Cis	(S)-beta-bisabolene synthase
LOCUS_022381-RA	21	61	82	0.344262	-1.53842	5.00222e-05	LOCUS_022381-RA	53	99	0.535354	-0.901436	0.00065525	LOCUS_022381-RA	32	38	1	Cis	Zinc finger CCCH domain-containing protein 24
LOCUS_013033-RA	103	207	310	0.497585	-1.00699	2.38824e-08	LOCUS_013033-RA	107	169	0.633136	-0.659412	0.000630179	LOCUS_013033-RA	4	38	1	Cis	2-isopropylmalate synthase B
LOCUS_000840-RA	13	55	68	0.236364	-2.08092	1.50883e-06	LOCUS_000840-RA	26	61	0.42623	-1.2303	0.000618623	LOCUS_000840-RA	13	6	1	Cis	Filament-like plant protein
LOCUS_002770-RA	36	11	47	3.27273	1.71049	0.00117676	LOCUS_002770-RA	58	24	2.41667	1.27302	0.0006144	LOCUS_002770-RA	22	13	1	Cis	Amino acid permease 6
LOCUS_010568-RA	18	55	73	0.327273	-1.61143	7.28508e-05	LOCUS_010568-RA	2	19	0.105263	-3.24793	0.000612795	LOCUS_010568-RA	16	36	1	Cis	Rubisco accumulation factor 1.2, chloroplastic
LOCUS_021446-RA	102	31	133	3.29032	1.71823	3.63155e-09	LOCUS_021446-RA	87	44	1.97727	0.983512	0.000598342	LOCUS_021446-RA	15	13	1	Cis	Alpha-glucosidase 2
LOCUS_005971-RA	20	47	67	0.425532	-1.23266	0.00395899	LOCUS_005971-RA	15	44	0.340909	-1.55254	0.000566283	LOCUS_005971-RA	5	3	1	Cis	hypothetical protein
LOCUS_003574-RA	17	73	90	0.232877	-2.10236	1.36259e-08	LOCUS_003574-RA	41	83	0.493976	-1.01749	0.000566283	LOCUS_003574-RA	24	10	1	Cis	Ribosomal RNA-processing protein 8
LOCUS_017033-RA	14	46	60	0.304348	-1.71621	0.000170027	LOCUS_017033-RA	12	39	0.307692	-1.70044	0.000551626	LOCUS_017033-RA	2	7	1	Cis	60S ribosomal protein L37-1
LOCUS_024075-RA	36	129	165	0.27907	-1.8413	1.68241e-12	LOCUS_024075-RA	6	28	0.214286	-2.22239	0.000544489	LOCUS_024075-RA	30	101	1	Cis	Ribulose-phosphate 3-epimerase, chloroplastic
LOCUS_017354-RA	48	18	66	2.66667	1.41504	0.000993584	LOCUS_017354-RA	97	51	1.90196	0.927488	0.000542675	LOCUS_017354-RA	49	33	1	Cis	hypothetical protein
LOCUS_004586-RA	16	49	65	0.326531	-1.61471	0.000202411	LOCUS_004586-RA	18	49	0.367347	-1.44478	0.000542675	LOCUS_004586-RA	2	0	1	Cis	putative WRKY transcription factor 26
LOCUS_002241-RA	31	78	109	0.397436	-1.33121	3.52214e-05	LOCUS_002241-RA	43	86	0.5	-1	0.000536896	LOCUS_002241-RA	12	8	1	Cis	Chaperone protein DnaJ
LOCUS_022620-RA	99	198	297	0.5	-1	6.16558e-08	LOCUS_022620-RA	29	66	0.439394	-1.18641	0.000522499	LOCUS_022620-RA	70	132	1	Cis	Cytochrome b-c1 complex subunit 8
LOCUS_003302-RA	4	21	25	0.190476	-2.39232	0.00285362	LOCUS_003302-RA	4	24	0.166667	-2.58496	0.000505596	LOCUS_003302-RA	0	3	1	Cis	RING-H2 finger protein ATL2
LOCUS_005019-RA	33	96	129	0.34375	-1.54057	1.57549e-07	LOCUS_005019-RA	40	82	0.487805	-1.03562	0.000505596	LOCUS_005019-RA	7	14	1	Cis	Expansin-like B1
LOCUS_000387-RA	31	1	32	31	4.9542	9.6837e-08	LOCUS_000387-RA	24	4	6	2.58496	0.000505596	LOCUS_000387-RA	7	3	1	Cis	hypothetical protein
LOCUS_010628-RA	1	43	44	0.0232558	-5.42626	4.41526e-11	LOCUS_010628-RA	4	24	0.166667	-2.58496	0.000505596	LOCUS_010628-RA	3	19	1	Cis	Cyclin-U1-1
LOCUS_008774-RA	61	132	193	0.462121	-1.11366	1.89646e-06	LOCUS_008774-RA	141	84	1.67857	0.747234	0.000495297	LOCUS_008774-RA	80	48	1	Cis	hypothetical protein
LOCUS_020924-RA	30	99	129	0.30303	-1.72247	6.06664e-09	LOCUS_020924-RA	35	75	0.466667	-1.09954	0.000486581	LOCUS_020924-RA	5	24	1	Cis	Galacturonosyltransferase 8
LOCUS_004596-RA	138	25	163	5.52	2.46467	5.45836e-19	LOCUS_004596-RA	85	42	2.02381	1.01707	0.000480848	LOCUS_004596-RA	53	17	1	Cis	Serine incorporator 3
LOCUS_021914-RA	52	93	145	0.55914	-0.838719	0.00264596	LOCUS_021914-RA	58	107	0.542056	-0.883486	0.000476724	LOCUS_021914-RA	6	14	1	Cis	Uncharacterized protein At2g33490
LOCUS_021130-RA	124	197	321	0.629442	-0.667856	0.000216848	LOCUS_021130-RA	127	73	1.73973	0.79886	0.00046485	LOCUS_021130-RA	3	124	1	Cis	hypothetical protein
LOCUS_008016-RA	135	81	216	1.66667	0.736966	0.00100556	LOCUS_008016-RA	163	101	1.61386	0.690517	0.000462263	LOCUS_008016-RA	28	20	1	Cis	Protein DJ-1 D
LOCUS_014883-RA	54	24	78	2.25	1.16993	0.00283316	LOCUS_014883-RA	81	39	2.07692	1.05445	0.000448253	LOCUS_014883-RA	27	15	1	Cis	Barley B recombinant-like protein D
LOCUS_017783-RA	44	82	126	0.536585	-0.89812	0.00284468	LOCUS_017783-RA	65	28	2.32143	1.21501	0.000447076	LOCUS_017783-RA	21	54	1	Cis	Protein SPA1-RELATED 3
LOCUS_021823-RA	87	40	127	2.175	1.12102	0.000150803	LOCUS_021823-RA	22	3	7.33333	2.87447	0.000444914	LOCUS_021823-RA	65	37	1	Cis	Methylthioribose kinase 1
LOCUS_007720-RA	68	31	99	2.19355	1.13327	0.000894963	LOCUS_007720-RA	71	32	2.21875	1.14975	0.000436905	LOCUS_007720-RA	3	1	1	Cis	Abscisic acid receptor PYL3
LOCUS_005556-RA	32	114	146	0.280702	-1.83289	4.67182e-11	LOCUS_005556-RA	17	48	0.354167	-1.4975	0.000433823	LOCUS_005556-RA	15	66	1	Cis	Phosphoglucomutase, cytoplasmic 2
LOCUS_019879-RA	34	75	109	0.453333	-1.14136	0.000402485	LOCUS_019879-RA	54	102	0.529412	-0.917538	0.000429545	LOCUS_019879-RA	20	27	1	Cis	Protein PAF1
LOCUS_002194-RA	124	196	320	0.632653	-0.660514	0.00026338	LOCUS_002194-RA	54	102	0.529412	-0.917538	0.000429545	LOCUS_002194-RA	70	94	1	Cis	3-oxoacyl-[acyl-carrier-protein] reductase, chloroplastic
LOCUS_013006-RA	40	133	173	0.300752	-1.73335	6.71843e-12	LOCUS_013006-RA	54	102	0.529412	-0.917538	0.000429545	LOCUS_013006-RA	14	31	1	Cis	hypothetical protein
LOCUS_011540-RA	85	47	132	1.80851	0.854802	0.00364936	LOCUS_011540-RA	84	41	2.04878	1.03477	0.000429118	LOCUS_011540-RA	1	6	1	Cis	hypothetical protein
LOCUS_011359-RA	179	648	827	0.276235	-1.85603	2.04238e-61	LOCUS_011359-RA	115	181	0.635359	-0.654356	0.000426808	LOCUS_011359-RA	64	467	1	Cis	ATP-citrate synthase beta chain protein 1
LOCUS_018208-RA	191	108	299	1.76852	0.822541	9.09578e-06	LOCUS_018208-RA	223	149	1.49664	0.581731	0.000420388	LOCUS_018208-RA	32	41	1	Cis	CBL-interacting protein kinase 32
LOCUS_000782-RA	73	423	496	0.172577	-2.53469	2.69367e-59	LOCUS_000782-RA	74	129	0.573643	-0.801774	0.000397155	LOCUS_000782-RA	1	294	1	Cis	(S)-coclaurine N-methyltransferase
LOCUS_005051-RA	128	193	321	0.663212	-0.592457	0.00115732	LOCUS_005051-RA	113	179	0.631285	-0.663637	0.000385664	LOCUS_005051-RA	15	14	1	Cis	putative aquaporin TIP1-1
LOCUS_001093-RA	37	107	144	0.345794	-1.53201	2.96343e-08	LOCUS_001093-RA	18	50	0.36	-1.47393	0.000376399	LOCUS_001093-RA	19	57	1	Cis	Prostaglandin E synthase 2
LOCUS_028236-RA	38	73	111	0.520548	-0.941897	0.0035286	LOCUS_028236-RA	12	40	0.3	-1.73697	0.000367475	LOCUS_028236-RA	26	33	1	Cis	Calmodulin-binding receptor-like cytoplasmic kinase 2
LOCUS_011082-RA	66	21	87	3.14286	1.65208	7.10774e-06	LOCUS_011082-RA	93	47	1.97872	0.98457	0.000362535	LOCUS_011082-RA	27	26	1	Cis	putative U3 small nucleolar RNA-associated protein 11
LOCUS_000283-RA	1	48	49	0.0208333	-5.58496	1.72531e-12	LOCUS_000283-RA	2	20	0.1	-3.32193	0.000350165	LOCUS_000283-RA	1	28	1	Cis	Subtilisin-like protease SBT3.9
LOCUS_013465-RA	41	82	123	0.5	-1	0.000957707	LOCUS_013465-RA	44	89	0.494382	-1.0163	0.000343684	LOCUS_013465-RA	3	7	1	Cis	O-fucosyltransferase 35
LOCUS_021185-RA	117	222	339	0.527027	-0.924051	7.98761e-08	LOCUS_021185-RA	60	111	0.540541	-0.887525	0.000342852	LOCUS_021185-RA	57	111	1	Cis	Peroxidase 15
LOCUS_023039-RA	87	49	136	1.77551	0.828234	0.00426739	LOCUS_023039-RA	27	5	5.4	2.43296	0.000329062	LOCUS_023039-RA	60	44	1	Cis	Trans-resveratrol di-O-methyltransferase
LOCUS_005085-RA	11	37	48	0.297297	-1.75002	0.000785463	LOCUS_005085-RA	8	33	0.242424	-2.04439	0.000327025	LOCUS_005085-RA	3	4	1	Cis	Protein MARD1
LOCUS_028212-RA	107	52	159	2.05769	1.04103	6.66631e-05	LOCUS_028212-RA	69	30	2.3	1.20163	0.000323866	LOCUS_028212-RA	38	22	1	Cis	Protein IQ-DOMAIN 1
LOCUS_018634-RA	246	548	794	0.448905	-1.15552	5.5083e-26	LOCUS_018634-RA	422	543	0.777164	-0.363709	0.000321056	LOCUS_018634-RA	176	5	1	Cis	Transcription factor IBH1-like 1
LOCUS_023289-RA	176	337	513	0.522255	-0.937173	9.72526e-12	LOCUS_023289-RA	189	273	0.692308	-0.530515	0.000316511	LOCUS_023289-RA	13	64	1	Cis	ABC transporter G family member 7
LOCUS_010959-RA	34	109	143	0.311927	-1.68072	1.7873e-09	LOCUS_010959-RA	34	75	0.453333	-1.14136	0.000313832	LOCUS_010959-RA	0	34	1	Cis	Aminopeptidase P2
LOCUS_005952-RA	72	117	189	0.615385	-0.70044	0.00396555	LOCUS_005952-RA	24	60	0.4	-1.32193	0.000313484	LOCUS_005952-RA	48	57	1	Cis	Autophagy-related protein 8g
LOCUS_009115-RA	8	36	44	0.222222	-2.16993	0.000106408	LOCUS_009115-RA	4	25	0.16	-2.64386	0.000303921	LOCUS_009115-RA	4	11	1	Cis	putative lysophospholipase BODYGUARD 4
LOCUS_017216-RA	36	4	40	9	3.16993	1.04739e-06	LOCUS_017216-RA	25	4	6.25	2.64386	0.000303921	LOCUS_017216-RA	11	0	1	Cis	Chromoplast-specific carotenoid-associated protein C1, chromoplastic
LOCUS_009824-RA	54	216	270	0.25	-2	6.74084e-23	LOCUS_009824-RA	4	25	0.16	-2.64386	0.000303921	LOCUS_009824-RA	50	191	1	Cis	Anamorsin
LOCUS_002841-RA	159	96	255	1.65625	0.72792	0.000362789	LOCUS_002841-RA	194	124	1.56452	0.645717	0.000301894	LOCUS_002841-RA	35	28	1	Cis	VHS domain-containing protein At3g16270
LOCUS_020234-RA	79	169	248	0.467456	-1.0971	7.10774e-08	LOCUS_020234-RA	168	248	0.677419	-0.561879	0.000301293	LOCUS_020234-RA	89	79	1	Cis	hypothetical protein
LOCUS_018258-RA	51	130	181	0.392308	-1.34994	2.57477e-08	LOCUS_018258-RA	45	91	0.494505	-1.01594	0.000291598	LOCUS_018258-RA	6	39	1	Cis	Beta-glucuronosyltransferase GlcAT14A
LOCUS_010236-RA	98	45	143	2.17778	1.12286	4.89305e-05	LOCUS_010236-RA	98	50	1.96	0.970854	0.000289692	LOCUS_010236-RA	0	5	1	Cis	Transcription factor bHLH13
LOCUS_012672-RA	56	104	160	0.538462	-0.893085	0.000658878	LOCUS_012672-RA	84	40	2.1	1.07039	0.000284597	LOCUS_012672-RA	28	64	1	Cis	2,3-dimethylmalate lyase
LOCUS_020926-RA	81	178	259	0.455056	-1.13588	1.11635e-08	LOCUS_020926-RA	114	182	0.626374	-0.674905	0.000272817	LOCUS_020926-RA	33	4	1	Cis	60S ribosomal protein L32-1
LOCUS_026462-RA	23	5	28	4.6	2.20163	0.00285362	LOCUS_026462-RA	23	3	7.66667	2.9386	0.000260926	LOCUS_026462-RA	0	2	1	Cis	FT-interacting protein 1
LOCUS_019295-RA	7	40	47	0.175	-2.51457	5.47532e-06	LOCUS_019295-RA	3	23	0.130435	-2.9386	0.000260926	LOCUS_019295-RA	4	17	1	Cis	Magnesium/proton exchanger
LOCUS_009995-RA	32	2	34	16	4	4.09213e-07	LOCUS_009995-RA	23	3	7.66667	2.9386	0.000260926	LOCUS_009995-RA	9	1	1	Cis	Olee1-like protein
LOCUS_019484-RA	14	43	57	0.325581	-1.61891	0.000562706	LOCUS_019484-RA	23	59	0.389831	-1.35908	0.000259291	LOCUS_019484-RA	9	16	1	Cis	Auxin-responsive protein IAA7
LOCUS_008317-RA	14	57	71	0.245614	-2.02554	1.46748e-06	LOCUS_008317-RA	37	80	0.4625	-1.11247	0.000259291	LOCUS_008317-RA	23	23	1	Cis	Light-inducible protein CPRF2
LOCUS_002461-RA	50	170	220	0.294118	-1.76553	2.02577e-15	LOCUS_002461-RA	23	59	0.389831	-1.35908	0.000259291	LOCUS_002461-RA	27	111	1	Cis	putative sugar kinase slr0537
LOCUS_012395-RA	63	20	83	3.15	1.65535	1.18975e-05	LOCUS_012395-RA	51	100	0.51	-0.971431	0.000244832	LOCUS_012395-RA	12	80	1	Cis	Threonine dehydratase biosynthetic, chloroplastic
LOCUS_010462-RA	7	31	38	0.225806	-2.14684	0.000432948	LOCUS_010462-RA	12	41	0.292683	-1.77259	0.000243672	LOCUS_010462-RA	5	10	1	Cis	O-fucosyltransferase 16
LOCUS_027230-RA	180	66	246	2.72727	1.44746	2.07178e-12	LOCUS_027230-RA	111	59	1.88136	0.911773	0.000243188	LOCUS_027230-RA	69	7	1	Cis	putative glycosyltransferase STELLO1
LOCUS_023973-RA	134	219	353	0.611872	-0.708698	3.24884e-05	LOCUS_023973-RA	131	204	0.642157	-0.639002	0.000235199	LOCUS_023973-RA	3	15	1	Cis	Protein trichome birefringence-like 25
LOCUS_010117-RA	51	126	177	0.404762	-1.30485	1.03265e-07	LOCUS_010117-RA	86	147	0.585034	-0.773408	0.000232217	LOCUS_010117-RA	35	21	1	Cis	Phosphatidylinositol-3-phosphatase myotubularin-1
LOCUS_004771-RA	100	253	353	0.395257	-1.33914	2.33345e-15	LOCUS_004771-RA	175	258	0.678295	-0.560016	0.000232091	LOCUS_004771-RA	75	5	1	Cis	DNA topoisomerase 1
LOCUS_014962-RA	185	105	290	1.7619	0.817136	1.46753e-05	LOCUS_014962-RA	241	161	1.49689	0.581972	0.000231815	LOCUS_014962-RA	56	56	1	Cis	Geranylgeranyl transferase type-2 subunit alpha 1
LOCUS_014958-RA	78	167	245	0.467066	-1.0983	8.40399e-08	LOCUS_014958-RA	107	174	0.614943	-0.701477	0.000229878	LOCUS_014958-RA	29	7	1	Cis	Auxin-responsive protein IAA26
LOCUS_003689-RA	6	29	35	0.206897	-2.27302	0.000435114	LOCUS_003689-RA	1	18	0.0555556	-4.16993	0.00022898	LOCUS_003689-RA	5	11	1	Cis	GATA transcription factor 8
LOCUS_004093-RA	252	415	667	0.607229	-0.719688	2.20979e-09	LOCUS_004093-RA	365	481	0.758836	-0.39814	0.000225765	LOCUS_004093-RA	113	66	1	Cis	Beta-adaptin-like protein C
LOCUS_001237-RA	190	332	522	0.572289	-0.805184	3.93513e-09	LOCUS_001237-RA	106	173	0.612717	-0.706708	0.000217744	LOCUS_001237-RA	84	159	1	Cis	Transmembrane emp24 domain-containing protein p24beta3
LOCUS_015076-RA	40	147	187	0.272109	-1.87774	1.58158e-14	LOCUS_015076-RA	7	32	0.21875	-2.19265	0.000212006	LOCUS_015076-RA	33	115	1	Cis	Rhodanese-like domain-containing protein 10
LOCUS_017109-RA	174	260	434	0.669231	-0.579424	0.000171447	LOCUS_017109-RA	196	284	0.690141	-0.535037	0.000207252	LOCUS_017109-RA	22	24	1	Cis	PLASMODESMATA CALLOSE-BINDING PROTEIN 3
LOCUS_001895-RA	12	35	47	0.342857	-1.54432	0.00335587	LOCUS_001895-RA	5	28	0.178571	-2.48543	0.000200526	LOCUS_001895-RA	7	7	1	Cis	Methyltransferase-like protein 22
LOCUS_023390-RA	4	21	25	0.190476	-2.39232	0.00285362	LOCUS_023390-RA	5	28	0.178571	-2.48543	0.000200526	LOCUS_023390-RA	1	7	1	Cis	Phospholipase D delta
LOCUS_021290-RA	31	10	41	3.1	1.63227	0.00434913	LOCUS_021290-RA	36	9	4	2	0.000199646	LOCUS_021290-RA	5	1	1	Cis	Surfeit locus protein 2
LOCUS_025761-RA	41	101	142	0.405941	-1.30066	2.69317e-06	LOCUS_025761-RA	29	69	0.42029	-1.25054	0.000199646	LOCUS_025761-RA	12	32	1	Cis	RuBisCO large subunit-binding protein subunit alpha, chloroplastic
LOCUS_022594-RA	104	36	140	2.88889	1.53051	4.95098e-08	LOCUS_022594-RA	36	9	4	2	0.000199646	LOCUS_022594-RA	68	27	1	Cis	GDP-mannose 3,5-epimerase 1
LOCUS_008461-RA	39	7	46	5.57143	2.47805	9.09898e-06	LOCUS_008461-RA	20	55	0.363636	-1.45943	0.000197611	LOCUS_008461-RA	19	48	1	Cis	Potassium channel KAT1
LOCUS_021657-RA	139	90	229	1.54444	0.627088	0.00437427	LOCUS_021657-RA	200	127	1.5748	0.655172	0.000195413	LOCUS_021657-RA	61	37	1	Cis	DNA-directed RNA polymerases II, IV and V subunit 11
LOCUS_012070-RA	148	96	244	1.54167	0.624491	0.00326353	LOCUS_012070-RA	190	119	1.59664	0.675038	0.000194395	LOCUS_012070-RA	42	23	1	Cis	Beta-glucosidase BoGH3B
LOCUS_024933-RA	57	109	166	0.522936	-0.935294	0.000259401	LOCUS_024933-RA	166	100	1.66	0.731183	0.000189667	LOCUS_024933-RA	109	9	1	Cis	hypothetical protein
LOCUS_021490-RA	155	240	395	0.645833	-0.630766	9.3859e-05	LOCUS_021490-RA	59	112	0.526786	-0.924712	0.000188269	LOCUS_021490-RA	96	128	1	Cis	Uncharacterized protein OsI_027940
LOCUS_014734-RA	35	84	119	0.416667	-1.26303	3.71717e-05	LOCUS_014734-RA	23	60	0.383333	-1.38333	0.000182467	LOCUS_014734-RA	12	24	1	Cis	putative S-sulfocysteine synthase, chloroplastic
LOCUS_021826-RA	278	362	640	0.767956	-0.380905	0.00316542	LOCUS_021826-RA	255	355	0.71831	-0.477322	0.000180436	LOCUS_021826-RA	23	7	1	Cis	Polyadenylate-binding protein 2
LOCUS_009433-RA	94	206	300	0.456311	-1.13191	7.04952e-10	LOCUS_009433-RA	165	99	1.66667	0.736966	0.000178353	LOCUS_009433-RA	71	107	1	Cis	40S ribosomal protein S10-2
LOCUS_013508-RA	138	228	366	0.605263	-0.724366	1.42837e-05	LOCUS_013508-RA	177	262	0.675573	-0.565817	0.000177747	LOCUS_013508-RA	39	34	1	Cis	Protein MEI2-like 2
LOCUS_025774-RA	37	85	122	0.435294	-1.19994	7.11566e-05	LOCUS_025774-RA	21	57	0.368421	-1.44057	0.000170903	LOCUS_025774-RA	16	28	1	Cis	Very-long-chain enoyl-CoA reductase
LOCUS_024158-RA	104	232	336	0.448276	-1.15754	2.05492e-11	LOCUS_024158-RA	28	68	0.411765	-1.28011	0.000167856	LOCUS_024158-RA	76	164	1	Cis	Aquaporin TIP4-1
LOCUS_024476-RA	25	67	92	0.373134	-1.42223	6.04894e-05	LOCUS_024476-RA	36	80	0.45	-1.152	0.000166326	LOCUS_024476-RA	11	13	1	Cis	Protein SEH1
LOCUS_027190-RA	56	157	213	0.356688	-1.48727	2.48722e-11	LOCUS_027190-RA	45	93	0.483871	-1.04731	0.000165648	LOCUS_027190-RA	11	64	1	Cis	Alpha-L-fucosidase 2
LOCUS_008147-RA	64	163	227	0.392638	-1.34873	3.09104e-10	LOCUS_008147-RA	165	248	0.665323	-0.587874	0.000159807	LOCUS_008147-RA	101	85	1	Cis	Protein Jade-3
LOCUS_021325-RA	8	32	40	0.25	-2	0.000656291	LOCUS_021325-RA	16	49	0.326531	-1.61471	0.000157072	LOCUS_021325-RA	8	17	1	Cis	GTP-binding protein At2g22870
LOCUS_017752-RA	16	88	104	0.181818	-2.45943	3.04072e-12	LOCUS_017752-RA	19	54	0.351852	-1.50696	0.000156533	LOCUS_017752-RA	3	34	1	Cis	Glucuronokinase 1
LOCUS_005782-RA	206	391	597	0.526854	-0.924524	3.23175e-13	LOCUS_005782-RA	255	356	0.716292	-0.48138	0.000155653	LOCUS_005782-RA	49	35	1	Cis	60S ribosomal protein L4-1
LOCUS_007428-RA	130	71	201	1.83099	0.872621	0.000155444	LOCUS_007428-RA	110	57	1.92982	0.94847	0.00015479	LOCUS_007428-RA	20	14	1	Cis	Auxin response factor 18
LOCUS_002364-RA	68	123	191	0.552846	-0.855052	0.000320703	LOCUS_002364-RA	151	231	0.65368	-0.613344	0.000154694	LOCUS_002364-RA	83	108	1	Cis	Pre-mRNA-processing protein 40A
LOCUS_026944-RA	11	39	50	0.282051	-1.82597	0.000343105	LOCUS_026944-RA	3	24	0.125	-3	0.000152542	LOCUS_026944-RA	8	15	1	Cis	Cytochrome c biogenesis protein CCS1, chloroplastic
LOCUS_004703-RA	2	52	54	0.0384615	-4.70044	1.61249e-12	LOCUS_004703-RA	3	24	0.125	-3	0.000152542	LOCUS_004703-RA	1	28	1	Cis	Protein LAX PANICLE 2
LOCUS_012497-RA	126	52	178	2.42308	1.27684	1.74738e-07	LOCUS_012497-RA	70	29	2.41379	1.2713	0.00014329	LOCUS_012497-RA	56	23	1	Cis	Uclacyanin 1
LOCUS_028718-RA	33	65	98	0.507692	-0.977974	0.00473802	LOCUS_028718-RA	79	140	0.564286	-0.825502	0.000140847	LOCUS_028718-RA	46	75	1	Cis	Mediator of RNA polymerase II transcription subunit 34
LOCUS_004950-RA	118	266	384	0.443609	-1.17264	3.1066e-13	LOCUS_004950-RA	46	95	0.484211	-1.04629	0.000139917	LOCUS_004950-RA	72	171	1	Cis	30S ribosomal protein S1, chloroplastic
LOCUS_015127-RA	88	300	388	0.293333	-1.76939	6.90685e-27	LOCUS_015127-RA	88	152	0.578947	-0.788496	0.000135234	LOCUS_015127-RA	0	148	1	Cis	60S ribosomal protein L11
LOCUS_004312-RA	25	2	27	12.5	3.64386	2.63127e-05	LOCUS_004312-RA	33	7	4.71429	2.23704	0.000132133	LOCUS_004312-RA	8	5	1	Cis	LYR motif-containing protein 4
LOCUS_024263-RA	12	55	67	0.218182	-2.1964	5.95692e-07	LOCUS_024263-RA	14	46	0.304348	-1.71621	0.000132133	LOCUS_024263-RA	2	9	1	Cis	Serine/threonine-protein kinase fray2
LOCUS_004883-RA	1	46	47	0.0217391	-5.52356	6.37218e-12	LOCUS_004883-RA	14	46	0.304348	-1.71621	0.000132133	LOCUS_004883-RA	13	0	1	Cis	Protein TPX2
LOCUS_029899-RA	5	37	42	0.135135	-2.88753	2.37529e-06	LOCUS_029899-RA	6	31	0.193548	-2.36923	0.000129382	LOCUS_029899-RA	1	6	1	Cis	NEDD8-specific protease 1
LOCUS_014800-RA	1	63	64	0.015873	-5.97728	8.88803e-17	LOCUS_014800-RA	1	19	0.0526316	-4.24793	0.00012612	LOCUS_014800-RA	0	44	1	Cis	hypothetical protein
LOCUS_008766-RA	239	157	396	1.52229	0.606246	0.000177627	LOCUS_008766-RA	246	162	1.51852	0.602665	0.000118495	LOCUS_008766-RA	7	5	1	Cis	Annexin D5
LOCUS_012784-RA	198	274	472	0.722628	-0.468675	0.00176542	LOCUS_012784-RA	136	214	0.635514	-0.654004	0.000114027	LOCUS_012784-RA	62	60	1	Cis	DUF724 domain-containing protein 3
LOCUS_003321-RA	231	407	638	0.567568	-0.817136	2.74417e-11	LOCUS_003321-RA	245	161	1.52174	0.605721	0.000113546	LOCUS_003321-RA	14	246	1	Cis	40S ribosomal protein S6
LOCUS_012481-RA	354	585	939	0.605128	-0.724687	4.62932e-13	LOCUS_012481-RA	227	325	0.698462	-0.517747	0.000110876	LOCUS_012481-RA	127	260	1	Cis	Protein disulfide isomerase-like 2-2
LOCUS_007362-RA	115	62	177	1.85484	0.891294	0.000316574	LOCUS_007362-RA	149	85	1.75294	0.809778	0.000109139	LOCUS_007362-RA	34	23	1	Cis	MADS-box transcription factor 22
LOCUS_015994-RA	9	29	38	0.310345	-1.68806	0.00488947	LOCUS_015994-RA	4	27	0.148148	-2.75489	0.000107933	LOCUS_015994-RA	5	2	1	Cis	GEM-like protein 1
LOCUS_025736-RA	42	104	146	0.403846	-1.30812	1.63682e-06	LOCUS_025736-RA	91	157	0.579618	-0.786826	0.00010576	LOCUS_025736-RA	49	53	1	Cis	E3 ubiquitin-protein ligase RZFP34
LOCUS_004643-RA	74	140	214	0.528571	-0.91983	3.4543e-05	LOCUS_004643-RA	22	60	0.366667	-1.44746	0.000103049	LOCUS_004643-RA	52	80	1	Cis	Pentatricopeptide repeat-containing protein At2g35130
LOCUS_007311-RA	60	149	209	0.402685	-1.31228	4.66539e-09	LOCUS_007311-RA	29	71	0.408451	-1.29177	0.000102672	LOCUS_007311-RA	31	78	1	Cis	S-adenosylmethionine synthase
LOCUS_022172-RA	25	72	97	0.347222	-1.52607	9.52199e-06	LOCUS_022172-RA	39	86	0.453488	-1.14086	0.000101568	LOCUS_022172-RA	14	14	1	Cis	hypothetical protein
LOCUS_012139-RA	109	34	143	3.20588	1.68072	1.7873e-09	LOCUS_012139-RA	68	27	2.51852	1.33258	9.96393e-05	LOCUS_012139-RA	41	7	1	Cis	Uncharacterized protein At5g01610
LOCUS_015191-RA	460	204	664	2.2549	1.17306	1.99678e-22	LOCUS_015191-RA	315	218	1.44495	0.531024	9.80512e-05	LOCUS_015191-RA	145	14	1	Cis	COBRA-like protein 1
LOCUS_009629-RA	140	217	357	0.645161	-0.632268	0.000215018	LOCUS_009629-RA	43	92	0.467391	-1.0973	9.6031e-05	LOCUS_009629-RA	97	125	1	Cis	NAD(P)H dehydrogenase (quinone) FQR1
LOCUS_007932-RA	52	8	60	6.5	2.70044	3.43657e-08	LOCUS_007932-RA	52	17	3.05882	1.61298	9.41494e-05	LOCUS_007932-RA	0	9	1	Cis	hypothetical protein
LOCUS_020049-RA	226	150	376	1.50667	0.59136	0.000393291	LOCUS_020049-RA	239	155	1.54194	0.624742	8.74431e-05	LOCUS_020049-RA	13	5	1	Cis	Protein DEFECTIVE IN EXINE FORMATION 1
LOCUS_024239-RA	69	127	196	0.543307	-0.88016	0.000167216	LOCUS_024239-RA	40	88	0.454545	-1.1375	8.58641e-05	LOCUS_024239-RA	29	39	1	Cis	Protein SHOOT GRAVITROPISM 5
LOCUS_011329-RA	14	63	77	0.222222	-2.16993	8.94136e-08	LOCUS_011329-RA	7	34	0.205882	-2.28011	8.18064e-05	LOCUS_011329-RA	7	29	1	Cis	WAT1-related protein At5g45370
LOCUS_006040-RA	14	46	60	0.304348	-1.71621	0.000170027	LOCUS_006040-RA	26	67	0.38806	-1.36565	8.16324e-05	LOCUS_006040-RA	12	21	1	Cis	Exocyst complex component SEC15A
LOCUS_004158-RA	214	317	531	0.675079	-0.566872	4.06035e-05	LOCUS_004158-RA	145	227	0.638767	-0.646639	8.05468e-05	LOCUS_004158-RA	69	90	1	Cis	YTH domain-containing family protein 1
LOCUS_004440-RA	67	157	224	0.426752	-1.22853	1.16782e-08	LOCUS_004440-RA	100	170	0.588235	-0.765535	7.86154e-05	LOCUS_004440-RA	33	13	1	Cis	MAR-binding filament-like protein 1-1
LOCUS_007546-RA	33	103	136	0.320388	-1.64211	1.00189e-08	LOCUS_007546-RA	11	42	0.261905	-1.93289	7.30201e-05	LOCUS_007546-RA	22	61	1	Cis	GTPase-activating protein GYP7
LOCUS_006304-RA	281	499	780	0.563126	-0.82847	5.66406e-14	LOCUS_006304-RA	219	318	0.688679	-0.538096	7.26971e-05	LOCUS_006304-RA	62	181	1	Cis	Transcription factor bHLH49
LOCUS_009230-RA	83	45	128	1.84444	0.883186	0.00309625	LOCUS_009230-RA	103	50	2.06	1.04264	7.16178e-05	LOCUS_009230-RA	20	5	1	Cis	TBC1 domain family member 5 A
LOCUS_017153-RA	38	76	114	0.5	-1	0.00157183	LOCUS_017153-RA	103	50	2.06	1.04264	7.16178e-05	LOCUS_017153-RA	65	26	1	Cis	60S ribosomal protein L38
LOCUS_026516-RA	100	57	157	1.75439	0.810966	0.00240185	LOCUS_026516-RA	93	43	2.16279	1.11289	7.07636e-05	LOCUS_026516-RA	7	14	1	Cis	putative polyamine oxidase 2
LOCUS_020973-RA	3	26	29	0.115385	-3.11548	6.61788e-05	LOCUS_020973-RA	1	20	0.05	-4.32193	6.84991e-05	LOCUS_020973-RA	2	6	1	Cis	hypothetical protein
LOCUS_009087-RA	191	282	473	0.677305	-0.562123	0.000136611	LOCUS_009087-RA	185	111	1.66667	0.736966	6.57289e-05	LOCUS_009087-RA	6	171	1	Cis	Tetratricopeptide repeat domain-containing protein PYG7, chloroplastic
LOCUS_007472-RA	184	268	452	0.686567	-0.542527	0.000344443	LOCUS_007472-RA	133	213	0.624413	-0.679427	6.54522e-05	LOCUS_007472-RA	51	55	1	Cis	Autophagy-related protein 8C
LOCUS_012239-RA	20	51	71	0.392157	-1.3505	0.00104367	LOCUS_012239-RA	20	58	0.344828	-1.53605	6.39513e-05	LOCUS_012239-RA	0	7	1	Cis	Protein RER1A
LOCUS_026858-RA	9	29	38	0.310345	-1.68806	0.00488947	LOCUS_026858-RA	2	23	0.0869565	-3.52356	6.37305e-05	LOCUS_026858-RA	7	6	1	Cis	Protein YIPF6
LOCUS_030216-RA	8	87	95	0.091954	-3.44294	8.52562e-17	LOCUS_030216-RA	2	23	0.0869565	-3.52356	6.37305e-05	LOCUS_030216-RA	6	64	1	Cis	Protein LHCP TRANSLOCATION DEFECT
LOCUS_010104-RA	54	100	154	0.54	-0.888969	0.000914514	LOCUS_010104-RA	72	134	0.537313	-0.896164	6.14749e-05	LOCUS_010104-RA	18	34	1	Cis	hypothetical protein
LOCUS_015466-RA	32	103	135	0.31068	-1.6865	4.96278e-09	LOCUS_015466-RA	28	71	0.394366	-1.34239	6.02002e-05	LOCUS_015466-RA	4	32	1	Cis	tRNA-dihydrouridine(20/20a) synthase
LOCUS_021521-RA	104	196	300	0.530612	-0.91427	6.88495e-07	LOCUS_021521-RA	113	188	0.601064	-0.73441	5.99918e-05	LOCUS_021521-RA	9	8	1	Cis	Translation initiation factor eIF-2B subunit beta
LOCUS_008017-RA	548	427	975	1.28337	0.35994	0.00044362	LOCUS_008017-RA	386	275	1.40364	0.489169	5.95273e-05	LOCUS_008017-RA	162	152	1	Cis	putative aquaporin PIP2-6
LOCUS_005792-RA	152	100	252	1.52	0.604071	0.0038542	LOCUS_005792-RA	206	127	1.62205	0.697816	5.81466e-05	LOCUS_005792-RA	54	27	1	Cis	hypothetical protein
LOCUS_009074-RA	148	222	370	0.666667	-0.584963	0.000517595	LOCUS_009074-RA	347	242	1.43388	0.519929	5.75125e-05	LOCUS_009074-RA	199	20	1	Cis	hypothetical protein
LOCUS_026416-RA	76	182	258	0.417582	-1.25987	2.71579e-10	LOCUS_026416-RA	85	37	2.2973	1.19994	5.46227e-05	LOCUS_026416-RA	9	145	1	Cis	Peroxisomal membrane protein 11C
LOCUS_018076-RA	93	158	251	0.588608	-0.764622	0.000195356	LOCUS_018076-RA	41	91	0.450549	-1.15024	5.32658e-05	LOCUS_018076-RA	52	67	1	Cis	ESCRT-related protein CHMP1A
LOCUS_029695-RA	19	58	77	0.327586	-1.61005	4.38934e-05	LOCUS_029695-RA	31	76	0.407895	-1.29373	5.31902e-05	LOCUS_029695-RA	12	18	1	Cis	Peptidyl-prolyl cis-trans isomerase CYP21-1
LOCUS_006219-RA	69	119	188	0.579832	-0.786293	0.00111666	LOCUS_006219-RA	94	164	0.573171	-0.802963	5.17435e-05	LOCUS_006219-RA	25	45	1	Cis	Vesicle transport protein USE1
LOCUS_017925-RA	2	24	26	0.0833333	-3.58496	4.69694e-05	LOCUS_017925-RA	8	37	0.216216	-2.20945	5.12011e-05	LOCUS_017925-RA	6	13	1	Cis	Heavy metal-associated isoprenylated plant protein 34
LOCUS_026430-RA	11	67	78	0.164179	-2.60666	4.86898e-10	LOCUS_026430-RA	1	17	0.0588235	-4.08746	5.08899e-05	LOCUS_026430-RA	11	50	1	Cis	Glucose-6-phosphate/phosphate translocator 2, chloroplastic
LOCUS_021610-RA	8	47	55	0.170213	-2.55459	4.72219e-07	LOCUS_021610-RA	3	26	0.115385	-3.11548	5.0852e-05	LOCUS_021610-RA	5	21	1	Cis	Protein trichome birefringence-like 16
LOCUS_022340-RA	238	103	341	2.31068	1.20832	1.86537e-12	LOCUS_022340-RA	81	147	0.55102	-0.859822	4.92337e-05	LOCUS_022340-RA	157	44	1	Cis	Flavonoid 3',5'-hydroxylase 1
LOCUS_003787-RA	14	49	63	0.285714	-1.80735	4.93031e-05	LOCUS_003787-RA	6	33	0.181818	-2.45943	4.79134e-05	LOCUS_003787-RA	8	16	1	Cis	Eukaryotic translation initiation factor 3 subunit F
LOCUS_001576-RA	14	43	57	0.325581	-1.61891	0.000562706	LOCUS_001576-RA	16	52	0.307692	-1.70044	4.71761e-05	LOCUS_001576-RA	2	9	1	Cis	hypothetical protein
LOCUS_011808-RA	190	83	273	2.28916	1.19482	6.39838e-10	LOCUS_011808-RA	87	38	2.28947	1.19502	4.65187e-05	LOCUS_011808-RA	103	45	1	Cis	putative glycerol-3-phosphate dehydrogenase [NAD(+)] 1, cytosolic
LOCUS_005630-RA	186	113	299	1.64602	0.71898	0.000119041	LOCUS_005630-RA	113	56	2.01786	1.01282	4.6423e-05	LOCUS_005630-RA	73	57	1	Cis	Trans-cinnamate 4-monooxygenase
LOCUS_016200-RA	69	29	98	2.37931	1.25054	0.000256879	LOCUS_016200-RA	81	34	2.38235	1.25239	4.63753e-05	LOCUS_016200-RA	12	5	1	Cis	Peptidyl-prolyl cis-trans isomerase CYP23
LOCUS_010901-RA	47	437	484	0.107551	-3.2169	1.80146e-78	LOCUS_010901-RA	102	175	0.582857	-0.778786	4.58489e-05	LOCUS_010901-RA	55	262	1	Cis	60S ribosomal protein L35
LOCUS_003310-RA	7	48	55	0.145833	-2.77761	8.34929e-08	LOCUS_003310-RA	30	75	0.4	-1.32193	4.42823e-05	LOCUS_003310-RA	23	27	1	Cis	Serine/threonine-protein kinase mph1
LOCUS_022470-RA	92	160	252	0.575	-0.798366	9.27359e-05	LOCUS_022470-RA	68	130	0.523077	-0.934905	4.21972e-05	LOCUS_022470-RA	24	30	1	Cis	Serine-threonine kinase receptor-associated protein
LOCUS_004107-RA	24	60	84	0.4	-1.32193	0.000402399	LOCUS_004107-RA	13	47	0.276596	-1.85415	4.10559e-05	LOCUS_004107-RA	11	13	1	Cis	O-fucosyltransferase 34
LOCUS_009994-RA	26	64	90	0.40625	-1.29956	0.000294466	LOCUS_009994-RA	13	47	0.276596	-1.85415	4.10559e-05	LOCUS_009994-RA	13	17	1	Cis	GDSL esterase/lipase At1g28590
LOCUS_003146-RA	185	123	308	1.50407	0.588867	0.0016167	LOCUS_003146-RA	225	329	0.683891	-0.548163	3.87244e-05	LOCUS_003146-RA	40	206	1	Cis	Protein SUPPRESSOR OF GENE SILENCING 3
LOCUS_005118-RA	22	59	81	0.372881	-1.42321	0.000190609	LOCUS_005118-RA	14	49	0.285714	-1.80735	3.77468e-05	LOCUS_005118-RA	8	10	1	Cis	Uncharacterized protein At2g34460, chloroplastic
LOCUS_011092-RA	6	48	54	0.125	-3	2.20623e-08	LOCUS_011092-RA	1	21	0.047619	-4.39232	3.72318e-05	LOCUS_011092-RA	5	27	1	Cis	hypothetical protein
LOCUS_011603-RA	28	78	106	0.358974	-1.47805	6.35179e-06	LOCUS_011603-RA	24	66	0.363636	-1.45943	3.7051e-05	LOCUS_011603-RA	4	12	1	Cis	F-box protein At4g18380
LOCUS_026676-RA	35	81	116	0.432099	-1.21057	9.82691e-05	LOCUS_026676-RA	47	101	0.465347	-1.10362	3.63866e-05	LOCUS_026676-RA	12	20	1	Cis	UDP-sugar pyrophosphorylase
LOCUS_010703-RA	1	47	47	0.0212766	-5.55459	3.31578e-12	LOCUS_010703-RA	2	24	0.0833333	-3.58496	3.57567e-05	LOCUS_010703-RA	1	23	1	Cis	ABC transporter B family member 11
LOCUS_013762-RA	328	240	568	1.36667	0.450661	0.000894438	LOCUS_013762-RA	255	164	1.55488	0.636801	3.47598e-05	LOCUS_013762-RA	73	76	1	Cis	Translocon-associated protein subunit beta
LOCUS_018172-RA	100	37	137	2.7027	1.4344	4.11489e-07	LOCUS_018172-RA	143	77	1.85714	0.893085	3.47046e-05	LOCUS_018172-RA	43	40	1	Cis	Serine/threonine-protein kinase KIPK2
LOCUS_003936-RA	13	39	52	0.333333	-1.58496	0.00137107	LOCUS_003936-RA	15	51	0.294118	-1.76553	3.44759e-05	LOCUS_003936-RA	2	12	1	Cis	putative beta-1,4-xylosyltransferase IRX9H
LOCUS_024050-RA	18	54	72	0.333333	-1.58496	0.000107309	LOCUS_024050-RA	36	85	0.423529	-1.23947	3.35776e-05	LOCUS_024050-RA	18	31	1	Cis	hypothetical protein
LOCUS_010709-RA	35	103	138	0.339806	-1.55722	3.80164e-08	LOCUS_010709-RA	22	63	0.349206	-1.51785	3.35776e-05	LOCUS_010709-RA	13	40	1	Cis	hypothetical protein
LOCUS_000130-RA	91	32	123	2.84375	1.50779	5.66474e-07	LOCUS_000130-RA	94	42	2.2381	1.16227	3.31153e-05	LOCUS_000130-RA	3	10	1	Cis	putative protein phosphatase 2C 11
LOCUS_013744-RA	389	9	398	43.2222	5.4337	1.73656e-100	LOCUS_013744-RA	94	42	2.2381	1.16227	3.31153e-05	LOCUS_013744-RA	295	33	1	Cis	Cellulose synthase A catalytic subunit 4 [UDP-forming]
LOCUS_021462-RA	34	84	118	0.404762	-1.30485	2.219e-05	LOCUS_021462-RA	32	79	0.405063	-1.30378	3.23921e-05	LOCUS_021462-RA	2	5	1	Cis	putative receptor-like serine/threonine-protein kinase At4g34500
LOCUS_008782-RA	107	162	269	0.660494	-0.598383	0.00298867	LOCUS_008782-RA	79	146	0.541096	-0.886044	3.21874e-05	LOCUS_008782-RA	28	16	1	Cis	Eukaryotic peptide chain release factor subunit 1-3
LOCUS_009504-RA	50	99	149	0.505051	-0.9855	0.000283451	LOCUS_009504-RA	135	219	0.616438	-0.697971	3.21874e-05	LOCUS_009504-RA	85	120	1	Cis	Putative MO25-like protein At5g47540
LOCUS_009262-RA	11	34	45	0.323529	-1.62803	0.00262054	LOCUS_009262-RA	9	40	0.225	-2.152	3.17964e-05	LOCUS_009262-RA	2	6	1	Cis	Acyl-CoA-binding domain-containing protein 5
LOCUS_012686-RA	12	101	113	0.118812	-3.07325	1.44028e-17	LOCUS_012686-RA	9	40	0.225	-2.152	3.17964e-05	LOCUS_012686-RA	3	61	1	Cis	hypothetical protein
LOCUS_023690-RA	9	36	45	0.25	-2	0.000256879	LOCUS_023690-RA	8	38	0.210526	-2.24793	3.17772e-05	LOCUS_023690-RA	1	2	1	Cis	Surfeit locus protein 1
LOCUS_011216-RA	38	98	136	0.387755	-1.36678	1.50142e-06	LOCUS_011216-RA	30	76	0.394737	-1.34104	3.13251e-05	LOCUS_011216-RA	8	22	1	Cis	hypothetical protein
LOCUS_012359-RA	19	60	79	0.316667	-1.65896	1.98491e-05	LOCUS_012359-RA	10	42	0.238095	-2.07039	3.12127e-05	LOCUS_012359-RA	9	18	1	Cis	hypothetical protein
LOCUS_013513-RA	72	24	96	3	1.58496	4.98229e-06	LOCUS_013513-RA	36	7	5.14286	2.36257	3.08904e-05	LOCUS_013513-RA	36	17	1	Cis	Protein IQ-DOMAIN 1
LOCUS_015594-RA	52	97	149	0.536082	-0.899473	0.000983438	LOCUS_015594-RA	28	73	0.383562	-1.38247	2.98178e-05	LOCUS_015594-RA	24	24	1	Cis	hypothetical protein
LOCUS_004816-RA	26	65	91	0.4	-1.32193	0.000211176	LOCUS_004816-RA	23	65	0.353846	-1.49881	2.94293e-05	LOCUS_004816-RA	3	0	1	Cis	Protein cornichon 1
LOCUS_009928-RA	2	20	22	0.1	-3.32193	0.000449054	LOCUS_009928-RA	3	27	0.111111	-3.16993	2.92061e-05	LOCUS_009928-RA	1	7	1	Cis	Purple acid phosphatase 22
LOCUS_021066-RA	2	22	24	0.0909091	-3.45943	0.000146733	LOCUS_021066-RA	3	27	0.111111	-3.16993	2.92061e-05	LOCUS_021066-RA	1	5	1	Cis	Spermidine coumaroyl-CoA acyltransferase
LOCUS_001157-RA	31	106	137	0.292453	-1.77372	6.73828e-10	LOCUS_001157-RA	17	55	0.309091	-1.6939	2.8253e-05	LOCUS_001157-RA	14	51	1	Cis	Putative tRNA (cytidine(34)-2'-O)-methyltransferase
LOCUS_023972-RA	48	16	64	3	1.58496	0.000296898	LOCUS_023972-RA	99	45	2.2	1.1375	2.76435e-05	LOCUS_023972-RA	51	29	1	Cis	Protein ENHANCED DISEASE RESISTANCE 4
LOCUS_016414-RA	78	39	117	2	1	0.00133375	LOCUS_016414-RA	133	69	1.92754	0.946758	2.74518e-05	LOCUS_016414-RA	55	30	1	Cis	Uncharacterized protein At2g02148
LOCUS_008072-RA	83	45	128	1.84444	0.883186	0.00309625	LOCUS_008072-RA	102	47	2.17021	1.11784	2.6966e-05	LOCUS_008072-RA	19	2	1	Cis	Potassium channel KOR1
LOCUS_012038-RA	178	97	275	1.83505	0.875821	6.05593e-06	LOCUS_012038-RA	176	101	1.74257	0.80122	2.6966e-05	LOCUS_012038-RA	2	4	1	Cis	Squalene synthase
LOCUS_008412-RA	51	17	68	3	1.58496	0.000178426	LOCUS_008412-RA	48	13	3.69231	1.88452	2.67146e-05	LOCUS_008412-RA	3	4	1	Cis	Bifunctional protein FolD 2
LOCUS_010770-RA	24	70	94	0.342857	-1.54432	1.08331e-05	LOCUS_010770-RA	13	48	0.270833	-1.88452	2.67146e-05	LOCUS_010770-RA	11	22	1	Cis	Uncharacterized protein At2g37660, chloroplastic
LOCUS_013042-RA	3	25	28	0.12	-3.05889	0.000114121	LOCUS_013042-RA	1	18	0.0555556	-4.16993	2.66198e-05	LOCUS_013042-RA	3	7	1	Cis	Protein ODORANT1
LOCUS_026214-RA	73	20	93	3.65	1.8679	1.78571e-07	LOCUS_026214-RA	115	56	2.05357	1.03814	2.63885e-05	LOCUS_026214-RA	42	36	1	Cis	Protein PAT1
LOCUS_022264-RA	17	48	65	0.354167	-1.4975	0.000556845	LOCUS_022264-RA	21	62	0.33871	-1.56188	2.62362e-05	LOCUS_022264-RA	4	14	1	Cis	hypothetical protein
LOCUS_015901-RA	124	60	184	2.06667	1.04731	1.33398e-05	LOCUS_015901-RA	143	76	1.88158	0.911944	2.45828e-05	LOCUS_015901-RA	19	16	1	Cis	putative helicase MAGATAMA 3
LOCUS_017719-RA	18	56	74	0.321429	-1.63743	4.92322e-05	LOCUS_017719-RA	36	86	0.418605	-1.25634	2.41991e-05	LOCUS_017719-RA	18	30	1	Cis	Transcription factor E2FB
LOCUS_011982-RA	74	18	92	4.11111	2.03953	2.10885e-08	LOCUS_011982-RA	72	27	2.66667	1.41504	2.41772e-05	LOCUS_011982-RA	2	9	1	Cis	hypothetical protein
LOCUS_015057-RA	28	64	92	0.4375	-1.19265	0.000786069	LOCUS_015057-RA	78	146	0.534247	-0.904422	2.28106e-05	LOCUS_015057-RA	50	82	1	Cis	Embryogenesis-associated protein EMB8
LOCUS_004517-RA	415	303	718	1.36964	0.453794	0.00013655	LOCUS_004517-RA	298	197	1.51269	0.597117	2.28106e-05	LOCUS_004517-RA	117	106	1	Cis	Guanosine nucleotide diphosphate dissociation inhibitor 2
LOCUS_001491-RA	128	233	361	0.549356	-0.864186	2.14976e-07	LOCUS_001491-RA	129	213	0.605634	-0.723482	2.28106e-05	LOCUS_001491-RA	1	20	1	Cis	Transport inhibitor response 1-like protein Os04g0395600
LOCUS_013967-RA	34	67	101	0.507463	-0.978626	0.00402579	LOCUS_013967-RA	19	59	0.322034	-1.63472	2.25352e-05	LOCUS_013967-RA	15	8	1	Cis	putative protein phosphatase 2C 15
LOCUS_022915-RA	176	350	526	0.502857	-0.991779	2.75656e-13	LOCUS_022915-RA	204	307	0.664495	-0.58967	2.1081e-05	LOCUS_022915-RA	28	43	1	Cis	hypothetical protein
LOCUS_011306-RA	731	591	1322	1.23689	0.306713	0.000480801	LOCUS_011306-RA	352	241	1.46058	0.546542	2.07955e-05	LOCUS_011306-RA	379	350	1	Cis	UDP-glucuronic acid decarboxylase 6
LOCUS_017206-RA	42	1	42	42	5.39232	8.47687e-11	LOCUS_017206-RA	22	1	22	4.45943	2.01999e-05	LOCUS_017206-RA	20	0	1	Cis	PTI1-like tyrosine-protein kinase At3g15890
LOCUS_004809-RA	2	65	67	0.0307692	-5.02237	3.74788e-16	LOCUS_004809-RA	1	22	0.0454545	-4.45943	2.01999e-05	LOCUS_004809-RA	1	43	1	Cis	3-isopropylmalate dehydratase small subunit 3
LOCUS_027986-RA	158	1	158	158	7.30378	1.5302e-44	LOCUS_027986-RA	22	1	22	4.45943	2.01999e-05	LOCUS_027986-RA	136	0	1	Cis	Bifunctional monodehydroascorbate reductase and carbonic anhydrase nectarin-3
LOCUS_002035-RA	131	62	193	2.1129	1.07923	3.96406e-06	LOCUS_002035-RA	123	61	2.01639	1.01178	2.00997e-05	LOCUS_002035-RA	8	1	1	Cis	Protein SSUH2
LOCUS_018404-RA	33	67	100	0.492537	-1.0217	0.00276138	LOCUS_018404-RA	26	71	0.366197	-1.44931	1.93358e-05	LOCUS_018404-RA	7	4	1	Cis	Sialyltransferase-like protein 4
LOCUS_029289-RA	6	26	32	0.230769	-2.11548	0.00174431	LOCUS_029289-RA	6	35	0.171429	-2.54432	1.73431e-05	LOCUS_029289-RA	0	9	1	Cis	putative serine/threonine-protein kinase WNK11
LOCUS_016328-RA	25	4	29	6.25	2.64386	0.000390932	LOCUS_016328-RA	35	6	5.83333	2.54432	1.73431e-05	LOCUS_016328-RA	10	2	1	Cis	Protein ANTAGONIST OF LIKE HETEROCHROMATIN PROTEIN 1
LOCUS_007235-RA	120	257	377	0.466926	-1.09873	1.27753e-11	LOCUS_007235-RA	186	286	0.65035	-0.620713	1.71549e-05	LOCUS_007235-RA	66	29	1	Cis	hypothetical protein
LOCUS_004997-RA	43	182	225	0.236264	-2.08153	2.27984e-20	LOCUS_004997-RA	92	166	0.554217	-0.851477	1.7039e-05	LOCUS_004997-RA	49	16	1	Cis	LisH domain and HEAT repeat-containing protein KIAA1468
LOCUS_017145-RA	67	153	220	0.437908	-1.1913	4.23917e-08	LOCUS_017145-RA	67	132	0.507576	-0.978305	1.69637e-05	LOCUS_017145-RA	0	21	1	Cis	BAG family molecular chaperone regulator 1
LOCUS_000930-RA	151	81	232	1.8642	0.898555	2.36128e-05	LOCUS_000930-RA	174	98	1.77551	0.828234	1.69513e-05	LOCUS_000930-RA	23	17	1	Cis	Nicalin
LOCUS_016580-RA	97	205	302	0.473171	-1.07957	3.61451e-09	LOCUS_016580-RA	114	195	0.584615	-0.77444	1.69501e-05	LOCUS_016580-RA	17	10	1	Cis	Putative 1-phosphatidylinositol-3-phosphate 5-kinase FAB1C
LOCUS_009685-RA	8	51	59	0.156863	-2.67243	5.85947e-08	LOCUS_009685-RA	3	28	0.107143	-3.22239	1.66528e-05	LOCUS_009685-RA	5	23	1	Cis	O-acyltransferase WSD1
LOCUS_001406-RA	241	136	377	1.77206	0.825426	4.13987e-07	LOCUS_001406-RA	301	198	1.5202	0.604263	1.65601e-05	LOCUS_001406-RA	60	62	1	Cis	TBC1 domain family member 8B
LOCUS_006730-RA	5	29	34	0.172414	-2.53605	0.000156917	LOCUS_006730-RA	14	51	0.27451	-1.86507	1.60793e-05	LOCUS_006730-RA	9	22	1	Cis	Cold-inducible RNA-binding protein B
LOCUS_006753-RA	17	44	61	0.386364	-1.37197	0.00234028	LOCUS_006753-RA	52	111	0.468468	-1.09398	1.58745e-05	LOCUS_006753-RA	35	67	1	Cis	Fanconi anemia group D2 protein
LOCUS_016680-RA	85	205	290	0.414634	-1.27009	1.20832e-11	LOCUS_016680-RA	116	198	0.585859	-0.771376	1.55047e-05	LOCUS_016680-RA	31	7	1	Cis	Methionine aminopeptidase 2B
LOCUS_020150-RA	34	108	142	0.314815	-1.66742	2.68009e-09	LOCUS_020150-RA	122	206	0.592233	-0.755763	1.47294e-05	LOCUS_020150-RA	88	98	1	Cis	Mitogen-activated protein kinase kinase kinase YODA
LOCUS_020285-RA	106	197	303	0.538071	-0.894131	1.07256e-06	LOCUS_020285-RA	87	160	0.54375	-0.878985	1.42953e-05	LOCUS_020285-RA	19	37	1	Cis	UDP-sulfoquinovose synthase, chloroplastic
LOCUS_010860-RA	51	103	154	0.495146	-1.01408	0.000138593	LOCUS_010860-RA	49	107	0.457944	-1.12676	1.42079e-05	LOCUS_010860-RA	2	4	1	Cis	hypothetical protein
LOCUS_005471-RA	418	626	1044	0.667732	-0.58266	1.01311e-09	LOCUS_005471-RA	341	230	1.48261	0.568138	1.40463e-05	LOCUS_005471-RA	77	396	1	Cis	Beta-xylosidase/alpha-L-arabinofuranosidase 2
LOCUS_026406-RA	29	89	118	0.325843	-1.61775	1.73431e-07	LOCUS_026406-RA	33	83	0.39759	-1.33065	1.39585e-05	LOCUS_026406-RA	4	6	1	Cis	CTL-like protein DDB_G0274487
LOCUS_018025-RA	22	1	22	22	4.45943	2.65137e-05	LOCUS_018025-RA	19	1	19	4.24793	1.37806e-05	LOCUS_018025-RA	3	1	1	Cis	Glycine-rich RNA-binding protein GRP1A
LOCUS_022462-RA	354	223	577	1.58744	0.666706	3.27415e-07	LOCUS_022462-RA	481	347	1.38617	0.471101	1.31469e-05	LOCUS_022462-RA	127	124	1	Cis	Dynamin-related protein 1E
LOCUS_020471-RA	51	21	72	2.42857	1.28011	0.00174431	LOCUS_020471-RA	42	9	4.66667	2.22239	1.2314e-05	LOCUS_020471-RA	9	12	1	Cis	Secoisolariciresinol dehydrogenase
LOCUS_006654-RA	45	7	52	6.42857	2.6845	4.10783e-07	LOCUS_006654-RA	44	10	4.4	2.1375	1.23074e-05	LOCUS_006654-RA	1	3	1	Cis	UPF0678 fatty acid-binding protein-like protein At1g79260
LOCUS_006162-RA	21	57	78	0.368421	-1.44057	0.000220168	LOCUS_006162-RA	24	69	0.347826	-1.52356	1.20205e-05	LOCUS_006162-RA	3	12	1	Cis	Octanoyltransferase LIP2, mitochondrial
LOCUS_002769-RA	38	95	133	0.4	-1.32193	4.27208e-06	LOCUS_002769-RA	24	69	0.347826	-1.52356	1.20205e-05	LOCUS_002769-RA	14	26	1	Cis	EPIDERMAL PATTERNING FACTOR-like protein 2
LOCUS_008819-RA	3	27	30	0.111111	-3.16993	3.80943e-05	LOCUS_008819-RA	12	48	0.25	-2	1.16046e-05	LOCUS_008819-RA	9	21	1	Cis	Single-stranded DNA-binding protein, mitochondrial
LOCUS_001719-RA	62	21	83	2.95238	1.56188	3.42475e-05	LOCUS_001719-RA	48	12	4	2	1.16046e-05	LOCUS_001719-RA	14	9	1	Cis	Bifunctional 15-cis-phytoene synthase, chromoplastic
LOCUS_009899-RA	343	458	801	0.748908	-0.417139	0.000217016	LOCUS_009899-RA	314	207	1.51691	0.601134	1.15704e-05	LOCUS_009899-RA	29	251	1	Cis	40S ribosomal protein S13
LOCUS_012559-RA	69	235	304	0.293617	-1.76799	3.83493e-21	LOCUS_012559-RA	32	82	0.390244	-1.35755	1.14672e-05	LOCUS_012559-RA	37	153	1	Cis	Light-harvesting complex-like protein 3 isotype 1, chloroplastic
LOCUS_017728-RA	19	1	20	19	4.24793	0.000162366	LOCUS_017728-RA	38	7	5.42857	2.44057	1.14178e-05	LOCUS_017728-RA	19	6	1	Cis	ABC transporter C family member 9
LOCUS_011777-RA	23	3	26	7.66667	2.9386	0.000335003	LOCUS_011777-RA	26	2	13	3.70044	1.11056e-05	LOCUS_011777-RA	3	1	1	Cis	putative inositol transporter 2
LOCUS_023283-RA	7	52	59	0.134615	-2.89308	9.61326e-09	LOCUS_023283-RA	1	23	0.0434783	-4.52356	1.09232e-05	LOCUS_023283-RA	6	29	1	Cis	hypothetical protein
LOCUS_009144-RA	187	96	283	1.94792	0.961932	4.04091e-07	LOCUS_009144-RA	197	114	1.72807	0.789162	1.07221e-05	LOCUS_009144-RA	10	18	1	Cis	E3 ubiquitin-protein ligase SIS3
LOCUS_017152-RA	17	54	71	0.314815	-1.66742	5.52098e-05	LOCUS_017152-RA	6	36	0.166667	-2.58496	1.03931e-05	LOCUS_017152-RA	11	18	1	Cis	Pyridoxal phosphate homeostasis protein
LOCUS_004215-RA	54	20	74	2.7	1.43296	0.000363518	LOCUS_004215-RA	76	28	2.71429	1.44057	1.00866e-05	LOCUS_004215-RA	22	8	1	Cis	NAC domain-containing protein 17
LOCUS_028633-RA	90	189	279	0.47619	-1.07039	2.0807e-08	LOCUS_028633-RA	72	141	0.510638	-0.969626	9.67445e-06	LOCUS_028633-RA	18	48	1	Cis	Casein kinase 1-like protein 2
LOCUS_005519-RA	42	86	128	0.488372	-1.03395	0.00046441	LOCUS_005519-RA	97	175	0.554286	-0.851298	9.63683e-06	LOCUS_005519-RA	55	89	1	Cis	Nuclear pore complex protein NUP98A
LOCUS_006661-RA	80	158	238	0.506329	-0.981853	2.55468e-06	LOCUS_006661-RA	119	204	0.583333	-0.777608	9.63125e-06	LOCUS_006661-RA	39	46	1	Cis	DNA-directed RNA polymerase I subunit 1
LOCUS_009123-RA	1	23	23	0.0434783	-4.52356	1.43903e-05	LOCUS_009123-RA	3	29	0.103448	-3.27302	9.4541e-06	LOCUS_009123-RA	2	6	1	Cis	putative serine/threonine-protein kinase At1g09600
LOCUS_019356-RA	86	183	269	0.469945	-1.08944	2.22634e-08	LOCUS_019356-RA	146	239	0.610879	-0.711042	9.16734e-06	LOCUS_019356-RA	60	56	1	Cis	Serine/threonine-protein kinase Nek4
LOCUS_003400-RA	60	103	163	0.582524	-0.77961	0.00294735	LOCUS_003400-RA	48	107	0.448598	-1.1565	9.05248e-06	LOCUS_003400-RA	12	4	1	Cis	WD repeat-containing protein 13
LOCUS_014867-RA	46	134	180	0.343284	-1.54253	2.91732e-10	LOCUS_014867-RA	38	92	0.413043	-1.27563	9.03778e-06	LOCUS_014867-RA	8	42	1	Cis	Protein PHOX1
LOCUS_013027-RA	125	194	319	0.64433	-0.634129	0.000489827	LOCUS_013027-RA	118	203	0.581281	-0.782693	9.01104e-06	LOCUS_013027-RA	7	9	1	Cis	Glutamate-rich WD repeat-containing protein 1
LOCUS_028486-RA	185	105	290	1.7619	0.817136	1.46753e-05	LOCUS_028486-RA	158	84	1.88095	0.911463	8.46408e-06	LOCUS_028486-RA	27	21	1	Cis	Rho GTPase-activating protein 1
LOCUS_018490-RA	3	42	45	0.0714286	-3.80735	6.25568e-09	LOCUS_018490-RA	9	43	0.209302	-2.25634	7.63445e-06	LOCUS_018490-RA	6	1	1	Cis	putative phospholipid-transporting ATPase 4
LOCUS_016251-RA	58	205	263	0.282927	-1.8215	2.88151e-19	LOCUS_016251-RA	100	180	0.555556	-0.847997	7.55948e-06	LOCUS_016251-RA	42	25	1	Cis	Ubiquitin-conjugating enzyme E2 35
LOCUS_003617-RA	120	299	419	0.401338	-1.31711	1.35058e-17	LOCUS_003617-RA	91	168	0.541667	-0.884523	7.42223e-06	LOCUS_003617-RA	29	131	1	Cis	60S acidic ribosomal protein P0
LOCUS_025952-RA	36	10	46	3.6	1.848	0.000570604	LOCUS_025952-RA	32	4	8	3	7.3035e-06	LOCUS_025952-RA	4	6	1	Cis	putative NADPH:quinone oxidoreductase 1
LOCUS_007325-RA	160	223	383	0.717489	-0.478972	0.0044841	LOCUS_007325-RA	115	200	0.575	-0.798366	7.27471e-06	LOCUS_007325-RA	45	23	1	Cis	E3 ubiquitin-protein ligase At3g02290
LOCUS_028582-RA	29	3	32	9.66667	3.27302	1.2478e-05	LOCUS_028582-RA	20	1	20	4.32193	7.1893e-06	LOCUS_028582-RA	9	3	1	Cis	O-glucosyltransferase rumi
LOCUS_004456-RA	38	1	38	38	5.24793	1.12905e-09	LOCUS_004456-RA	20	1	20	4.32193	7.1893e-06	LOCUS_004456-RA	18	1	1	Cis	FT-interacting protein 1
LOCUS_009611-RA	18	55	73	0.327273	-1.61143	7.28508e-05	LOCUS_009611-RA	13	51	0.254902	-1.97199	7.09847e-06	LOCUS_009611-RA	5	4	1	Cis	hypothetical protein
LOCUS_018454-RA	256	182	438	1.40659	0.492205	0.00156538	LOCUS_018454-RA	247	151	1.63576	0.709962	6.53309e-06	LOCUS_018454-RA	9	31	1	Cis	putative methyltransferase PMT26
LOCUS_017575-RA	414	299	713	1.38462	0.469485	8.09594e-05	LOCUS_017575-RA	406	280	1.45	0.536053	6.49322e-06	LOCUS_017575-RA	8	19	1	Cis	Leucine-rich repeat protein 1
LOCUS_022501-RA	112	228	340	0.491228	-1.02554	2.29368e-09	LOCUS_022501-RA	98	178	0.550562	-0.861024	6.43642e-06	LOCUS_022501-RA	14	50	1	Cis	Signal peptidase complex subunit 3B
LOCUS_006088-RA	56	98	154	0.571429	-0.807355	0.00281633	LOCUS_006088-RA	81	155	0.522581	-0.936274	6.36912e-06	LOCUS_006088-RA	25	57	1	Cis	putative aarF domain-containing protein kinase 1
LOCUS_005116-RA	11	71	82	0.15493	-2.69032	5.85884e-11	LOCUS_005116-RA	15	55	0.272727	-1.87447	6.30032e-06	LOCUS_005116-RA	4	16	1	Cis	hypothetical protein
LOCUS_009390-RA	2	103	105	0.0194175	-5.6865	5.38007e-27	LOCUS_009390-RA	15	55	0.272727	-1.87447	6.30032e-06	LOCUS_009390-RA	13	48	1	Cis	Shugoshin-1
LOCUS_012094-RA	20	4	24	5	2.32193	0.00458771	LOCUS_012094-RA	37	6	6.16667	2.62449	6.24549e-06	LOCUS_012094-RA	17	2	1	Cis	BTB/POZ domain-containing protein At3g08570
LOCUS_000667-RA	41	6	47	6.83333	2.77259	1.00231e-06	LOCUS_000667-RA	37	6	6.16667	2.62449	6.24549e-06	LOCUS_000667-RA	4	0	1	Cis	Protein PIN-LIKES 1
LOCUS_006021-RA	177	313	490	0.565495	-0.822413	6.07664e-09	LOCUS_006021-RA	314	447	0.702461	-0.50951	6.17059e-06	LOCUS_006021-RA	137	134	1	Cis	Protein SPIRRIG
LOCUS_015479-RA	43	173	216	0.248555	-2.00836	1.56704e-18	LOCUS_015479-RA	56	120	0.466667	-1.09954	6.08184e-06	LOCUS_015479-RA	13	53	1	Cis	Casein kinase II subunit beta-1
LOCUS_020463-RA	226	482	708	0.46888	-1.09271	5.13986e-21	LOCUS_020463-RA	294	188	1.56383	0.645083	6.04566e-06	LOCUS_020463-RA	68	294	1	Cis	Pyrophosphate-energized vacuolar membrane proton pump
LOCUS_006658-RA	1	31	31	0.0322581	-4.9542	9.6837e-08	LOCUS_006658-RA	1	24	0.0416667	-4.58496	5.95234e-06	LOCUS_006658-RA	0	7	1	Cis	Arginine decarboxylase
LOCUS_021244-RA	6	28	34	0.214286	-2.22239	0.000696502	LOCUS_021244-RA	5	35	0.142857	-2.80735	5.34139e-06	LOCUS_021244-RA	1	7	1	Cis	Glutamate receptor 3.4
LOCUS_000236-RA	1	42	42	0.0238095	-5.39232	8.47687e-11	LOCUS_000236-RA	5	35	0.142857	-2.80735	5.34139e-06	LOCUS_000236-RA	4	7	1	Cis	hypothetical protein
LOCUS_006630-RA	270	366	636	0.737705	-0.438884	0.000585302	LOCUS_006630-RA	223	338	0.659763	-0.59998	5.30319e-06	LOCUS_006630-RA	47	28	1	Cis	26S proteasome regulatory subunit 6A A
LOCUS_016346-RA	169	103	272	1.64078	0.714379	0.000289771	LOCUS_016346-RA	316	205	1.54146	0.624301	5.11528e-06	LOCUS_016346-RA	147	102	1	Cis	Nuclear cap-binding protein subunit 1
LOCUS_030172-RA	1	30	31	0.0333333	-4.90689	1.81767e-07	LOCUS_030172-RA	9	44	0.204545	-2.28951	4.73813e-06	LOCUS_030172-RA	8	14	1	Cis	putative calcium-binding protein CML50
LOCUS_007500-RA	68	234	302	0.290598	-1.7829	2.69819e-21	LOCUS_007500-RA	179	284	0.630282	-0.665931	4.72102e-06	LOCUS_007500-RA	111	50	1	Cis	COP1-interacting protein 7
LOCUS_006756-RA	142	237	379	0.599156	-0.738996	6.20338e-06	LOCUS_006756-RA	167	269	0.620818	-0.687758	4.61219e-06	LOCUS_006756-RA	25	32	1	Cis	hypothetical protein
LOCUS_000654-RA	28	3	31	9.33333	3.22239	2.19138e-05	LOCUS_000654-RA	52	13	4	2	4.55327e-06	LOCUS_000654-RA	24	10	1	Cis	Rac-like GTP-binding protein 7
LOCUS_002061-RA	124	192	316	0.645833	-0.630766	0.00056731	LOCUS_002061-RA	223	131	1.70229	0.767477	4.51239e-06	LOCUS_002061-RA	99	61	1	Cis	Transcription factor IIIB subunit
LOCUS_019885-RA	5	58	63	0.0862069	-3.53605	1.49284e-11	LOCUS_019885-RA	19	63	0.301587	-1.72935	4.47297e-06	LOCUS_019885-RA	14	5	1	Cis	Protein ENHANCED DISEASE RESISTANCE 2-like
LOCUS_013804-RA	235	89	324	2.64045	1.40078	2.8328e-15	LOCUS_013804-RA	210	121	1.73554	0.795382	4.47204e-06	LOCUS_013804-RA	25	32	1	Cis	CBL-interacting protein kinase 32
LOCUS_021303-RA	19	69	88	0.275362	-1.8606	4.59567e-07	LOCUS_021303-RA	14	54	0.259259	-1.94753	4.33581e-06	LOCUS_021303-RA	5	15	1	Cis	hypothetical protein
LOCUS_009860-RA	82	39	121	2.10256	1.07215	0.000430713	LOCUS_009860-RA	127	60	2.11667	1.08179	4.22643e-06	LOCUS_009860-RA	45	21	1	Cis	Alpha-N-acetylglucosaminidase
LOCUS_016857-RA	75	1	76	75	6.22882	3.03117e-20	LOCUS_016857-RA	40	7	5.71429	2.51457	4.19651e-06	LOCUS_016857-RA	35	6	1	Cis	ABC transporter C family member 5
LOCUS_003259-RA	211	138	349	1.52899	0.612575	0.00041276	LOCUS_003259-RA	530	702	0.754986	-0.405479	4.17593e-06	LOCUS_003259-RA	319	564	1	Cis	GDSL esterase/lipase At5g33370
LOCUS_025989-RA	172	60	232	2.86667	1.51937	1.02408e-12	LOCUS_025989-RA	111	49	2.26531	1.17971	4.13156e-06	LOCUS_025989-RA	61	11	1	Cis	ADP-ribosylation factor 1
LOCUS_015463-RA	51	17	68	3	1.58496	0.000178426	LOCUS_015463-RA	102	43	2.37209	1.24616	4.12458e-06	LOCUS_015463-RA	51	26	1	Cis	Diacylglycerol kinase 5
LOCUS_013796-RA	40	75	115	0.533333	-0.906891	0.00425306	LOCUS_013796-RA	20	65	0.307692	-1.70044	4.0477e-06	LOCUS_013796-RA	20	10	1	Cis	Subtilisin-like protease SBT1.1
LOCUS_003525-RA	82	25	107	3.28	1.7137	1.78197e-07	LOCUS_003525-RA	65	20	3.25	1.70044	4.0477e-06	LOCUS_003525-RA	17	5	1	Cis	Heterogeneous nuclear ribonucleoprotein U-like protein 1
LOCUS_029567-RA	19	65	84	0.292308	-1.77444	2.53808e-06	LOCUS_029567-RA	27	77	0.350649	-1.5119	3.81785e-06	LOCUS_029567-RA	8	12	1	Cis	F-box protein FBX14
LOCUS_024096-RA	16	80	96	0.2	-2.32193	1.71088e-10	LOCUS_024096-RA	24	72	0.333333	-1.58496	3.81785e-06	LOCUS_024096-RA	8	8	1	Cis	hypothetical protein
LOCUS_007420-RA	8	29	37	0.275862	-1.85798	0.00240818	LOCUS_007420-RA	1	21	0.047619	-4.39232	3.75929e-06	LOCUS_007420-RA	8	8	1	Cis	4-hydroxy-tetrahydrodipicolinate synthase, chloroplastic
LOCUS_007440-RA	18	52	70	0.346154	-1.53051	0.000230779	LOCUS_007440-RA	1	21	0.047619	-4.39232	3.75929e-06	LOCUS_007440-RA	18	31	1	Cis	Amino acid permease 2
LOCUS_003382-RA	9	61	70	0.147541	-2.76081	1.00238e-09	LOCUS_003382-RA	1	21	0.047619	-4.39232	3.75929e-06	LOCUS_003382-RA	9	40	1	Cis	UPF0603 protein Os05g0401100, chloroplastic
LOCUS_023658-RA	115	176	291	0.653409	-0.613942	0.00139475	LOCUS_023658-RA	86	164	0.52439	-0.931287	3.63413e-06	LOCUS_023658-RA	29	12	1	Cis	Auxin response factor 17
LOCUS_020489-RA	52	19	71	2.73684	1.45251	0.000419597	LOCUS_020489-RA	107	46	2.32609	1.21791	3.53419e-06	LOCUS_020489-RA	55	27	1	Cis	WRKY transcription factor SUSIBA2
LOCUS_018356-RA	37	72	109	0.513889	-0.960472	0.00320465	LOCUS_018356-RA	60	17	3.52941	1.81943	3.52863e-06	LOCUS_018356-RA	23	55	1	Cis	60S ribosome subunit biogenesis protein NIP7
LOCUS_022326-RA	57	125	182	0.456	-1.13289	2.7079e-06	LOCUS_022326-RA	83	160	0.51875	-0.946889	3.52262e-06	LOCUS_022326-RA	26	35	1	Cis	60S ribosomal protein L35a-3
LOCUS_023203-RA	56	21	77	2.66667	1.41504	0.00031388	LOCUS_023203-RA	104	44	2.36364	1.24101	3.52006e-06	LOCUS_023203-RA	48	23	1	Cis	Lipase
LOCUS_008078-RA	317	231	548	1.37229	0.45659	0.000956528	LOCUS_008078-RA	382	257	1.48638	0.571804	3.42914e-06	LOCUS_008078-RA	65	26	1	Cis	Synaptotagmin-5
LOCUS_024370-RA	57	148	205	0.385135	-1.37656	1.26597e-09	LOCUS_024370-RA	80	156	0.512821	-0.963474	3.38749e-06	LOCUS_024370-RA	23	8	1	Cis	ER lumen protein-retaining receptor A
LOCUS_012451-RA	167	244	411	0.684426	-0.547033	0.000618084	LOCUS_012451-RA	204	317	0.643533	-0.635914	3.35133e-06	LOCUS_012451-RA	37	73	1	Cis	Protein unc-13
LOCUS_003279-RA	30	4	34	7.5	2.90689	2.8438e-05	LOCUS_003279-RA	62	18	3.44444	1.78427	3.24694e-06	LOCUS_003279-RA	32	14	1	Cis	putative LRR receptor-like serine/threonine-protein kinase At5g45780
LOCUS_007533-RA	19	3	22	6.33333	2.66297	0.00271193	LOCUS_007533-RA	25	1	25	4.64386	3.21002e-06	LOCUS_007533-RA	6	2	1	Cis	Calmodulin-binding receptor-like cytoplasmic kinase 2
LOCUS_006520-RA	32	1	32	32	5	5.14196e-08	LOCUS_006520-RA	36	5	7.2	2.848	3.1309e-06	LOCUS_006520-RA	4	4	1	Cis	putative galactinol--sucrose galactosyltransferase 2
LOCUS_024428-RA	5	24	29	0.208333	-2.26303	0.00177611	LOCUS_024428-RA	3	31	0.0967742	-3.36923	3.06109e-06	LOCUS_024428-RA	2	7	1	Cis	Glutathione S-transferase U18
LOCUS_000695-RA	110	56	166	1.96429	0.974005	0.000137907	LOCUS_000695-RA	141	69	2.04348	1.03103	3.02612e-06	LOCUS_000695-RA	31	13	1	Cis	Survival of motor neuron-related-splicing factor 30
LOCUS_026231-RA	9	68	77	0.132353	-2.91754	2.16367e-11	LOCUS_026231-RA	10	47	0.212766	-2.23266	3.00489e-06	LOCUS_026231-RA	1	21	1	Cis	Protein DETOXIFICATION 43
LOCUS_031449-RA	6	45	51	0.133333	-2.90689	1.14538e-07	LOCUS_031449-RA	9	45	0.2	-2.32193	2.92008e-06	LOCUS_031449-RA	3	0	1	Cis	hypothetical protein
LOCUS_000202-RA	17	123	140	0.138211	-2.85505	7.52499e-20	LOCUS_000202-RA	13	53	0.245283	-2.02748	2.9008e-06	LOCUS_000202-RA	4	70	1	Cis	Actin-depolymerizing factor 5
LOCUS_006255-RA	83	150	233	0.553333	-0.853779	5.91813e-05	LOCUS_006255-RA	204	115	1.77391	0.826935	2.86159e-06	LOCUS_006255-RA	121	35	1	Cis	Eukaryotic translation initiation factor 5A
LOCUS_017010-RA	35	10	45	3.5	1.80735	0.00086831	LOCUS_017010-RA	55	14	3.92857	1.974	2.78284e-06	LOCUS_017010-RA	20	4	1	Cis	hypothetical protein
LOCUS_003830-RA	128	80	208	1.6	0.678072	0.00330717	LOCUS_003830-RA	59	127	0.464567	-1.10604	2.74798e-06	LOCUS_003830-RA	69	47	1	Cis	Mediator of RNA polymerase II transcription subunit 10b
LOCUS_015006-RA	46	16	62	2.875	1.52356	0.000637232	LOCUS_015006-RA	78	27	2.88889	1.53051	2.61473e-06	LOCUS_015006-RA	32	11	1	Cis	Protein HESO1
LOCUS_003863-RA	108	204	312	0.529412	-0.917538	3.5361e-07	LOCUS_003863-RA	403	273	1.47619	0.561879	2.61406e-06	LOCUS_003863-RA	295	69	1	Cis	La-related protein 1A
LOCUS_013722-RA	215	410	625	0.52439	-0.931287	5.5394e-14	LOCUS_013722-RA	480	648	0.740741	-0.432959	2.55125e-06	LOCUS_013722-RA	265	238	1	Cis	E3 ubiquitin-protein ligase UPL1
LOCUS_006680-RA	27	83	110	0.325301	-1.62015	4.85485e-07	LOCUS_006680-RA	33	88	0.375	-1.41504	2.39994e-06	LOCUS_006680-RA	6	5	1	Cis	hypothetical protein
LOCUS_011587-RA	13	50	63	0.26	-1.94342	1.45325e-05	LOCUS_011587-RA	25	75	0.333333	-1.58496	2.28475e-06	LOCUS_011587-RA	12	25	1	Cis	Heat stress transcription factor A-2d
LOCUS_006158-RA	61	25	86	2.44	1.28688	0.000481285	LOCUS_006158-RA	142	69	2.05797	1.04122	2.26675e-06	LOCUS_006158-RA	81	44	1	Cis	Exportin-7
LOCUS_012912-RA	34	91	125	0.373626	-1.42033	1.88604e-06	LOCUS_012912-RA	85	31	2.74194	1.45519	2.20898e-06	LOCUS_012912-RA	51	60	1	Cis	14-3-3-like protein
LOCUS_009001-RA	98	55	153	1.78182	0.83335	0.00205389	LOCUS_009001-RA	113	49	2.30612	1.20547	2.17554e-06	LOCUS_009001-RA	15	6	1	Cis	Peroxisome biogenesis protein 3-2
LOCUS_000350-RA	95	41	136	2.31707	1.2123	1.97574e-05	LOCUS_000350-RA	116	51	2.27451	1.18556	2.16913e-06	LOCUS_000350-RA	21	10	1	Cis	Protein SUPPRESSOR OF K(+) TRANSPORT GROWTH DEFECT 1
LOCUS_005976-RA	56	22	78	2.54545	1.34792	0.000548099	LOCUS_005976-RA	107	45	2.37778	1.24961	2.15371e-06	LOCUS_005976-RA	51	23	1	Cis	BTB/POZ domain and ankyrin repeat-containing protein NPR1
LOCUS_006581-RA	35	150	185	0.233333	-2.09954	4.76443e-17	LOCUS_006581-RA	53	119	0.445378	-1.1669	2.14962e-06	LOCUS_006581-RA	18	31	1	Cis	Protein TRI1
LOCUS_030115-RA	1	21	22	0.047619	-4.39232	4.87288e-05	LOCUS_030115-RA	1	22	0.0454545	-4.45943	1.94736e-06	LOCUS_030115-RA	1	1	1	Cis	hypothetical protein
LOCUS_010445-RA	37	10	47	3.7	1.88753	0.000372287	LOCUS_010445-RA	65	19	3.42105	1.77444	1.94095e-06	LOCUS_010445-RA	28	9	1	Cis	Protein FAR1-RELATED SEQUENCE 5
LOCUS_000260-RA	13	48	61	0.270833	-1.88452	3.49254e-05	LOCUS_000260-RA	11	50	0.22	-2.18442	1.87899e-06	LOCUS_000260-RA	2	2	1	Cis	Abscisic acid receptor PYL3
LOCUS_016494-RB	73	24	97	3.04167	1.60486	3.38635e-06	LOCUS_016494-RB	52	12	4.33333	2.11548	1.87155e-06	LOCUS_016494-RB	21	12	1	Cis	Protein BZR1 3
LOCUS_017124-RA	177	39	216	4.53846	2.1822	5.2975e-21	LOCUS_017124-RA	137	65	2.10769	1.07566	1.84166e-06	LOCUS_017124-RA	40	26	1	Cis	Ultraviolet-B receptor UVR8
LOCUS_013058-RA	55	126	181	0.436508	-1.19592	7.84353e-07	LOCUS_013058-RA	24	74	0.324324	-1.62449	1.73932e-06	LOCUS_013058-RA	31	52	1	Cis	hypothetical protein
LOCUS_012121-RA	1	26	27	0.0384615	-4.70044	2.24302e-06	LOCUS_012121-RA	3	32	0.09375	-3.41504	1.72403e-06	LOCUS_012121-RA	2	6	1	Cis	Universal stress protein PHOS34
LOCUS_005906-RA	150	223	373	0.672646	-0.572081	0.000664327	LOCUS_005906-RA	146	247	0.591093	-0.758543	1.63821e-06	LOCUS_005906-RA	4	24	1	Cis	Spermine synthase
LOCUS_007780-RA	34	151	185	0.225166	-2.15094	1.14713e-17	LOCUS_007780-RA	105	193	0.544041	-0.878212	1.60423e-06	LOCUS_007780-RA	71	42	1	Cis	Protein SPIRAL1-like 2
LOCUS_018333-RA	434	265	699	1.63774	0.711703	1.32261e-09	LOCUS_018333-RA	546	390	1.4	0.485427	1.58562e-06	LOCUS_018333-RA	112	125	1	Cis	Protein ETHYLENE INSENSITIVE 3
LOCUS_008213-RA	44	96	140	0.458333	-1.12553	5.77345e-05	LOCUS_008213-RA	81	28	2.89286	1.5325	1.56954e-06	LOCUS_008213-RA	37	68	1	Cis	Peroxisomal membrane protein PMP22
LOCUS_011459-RA	255	160	415	1.59375	0.672425	1.70817e-05	LOCUS_011459-RA	246	145	1.69655	0.762605	1.53343e-06	LOCUS_011459-RA	9	15	1	Cis	Cysteine protease XCP1
LOCUS_029802-RA	108	236	344	0.457627	-1.12776	3.73088e-11	LOCUS_029802-RA	43	105	0.409524	-1.28798	1.51353e-06	LOCUS_029802-RA	65	131	1	Cis	Homeobox-leucine zipper protein HOX21
LOCUS_016819-RA	132	246	378	0.536585	-0.89812	3.16171e-08	LOCUS_016819-RA	113	204	0.553922	-0.852246	1.50348e-06	LOCUS_016819-RA	19	42	1	Cis	Importin subunit alpha-1b
LOCUS_002497-RA	56	133	189	0.421053	-1.24793	1.29778e-07	LOCUS_002497-RA	80	159	0.503145	-0.990955	1.49176e-06	LOCUS_002497-RA	24	26	1	Cis	DNA-directed RNA polymerase I subunit 2
LOCUS_020925-RA	49	92	141	0.532609	-0.908852	0.00124579	LOCUS_020925-RA	61	132	0.462121	-1.11366	1.4596e-06	LOCUS_020925-RA	12	40	1	Cis	Putative G3BP-like protein
LOCUS_018433-RA	379	157	536	2.41401	1.27143	5.26427e-21	LOCUS_018433-RA	468	324	1.44444	0.530515	1.45844e-06	LOCUS_018433-RA	89	167	1	Cis	Ubiquitin carboxyl-terminal hydrolase 13
LOCUS_021641-RA	49	162	211	0.302469	-1.72514	2.83653e-14	LOCUS_021641-RA	82	162	0.506173	-0.982298	1.40753e-06	LOCUS_021641-RA	33	0	1	Cis	putative small nuclear ribonucleoprotein Sm D2
LOCUS_007732-RA	46	12	58	3.83333	1.9386	3.7251e-05	LOCUS_007732-RA	35	4	8.75	3.12928	1.40205e-06	LOCUS_007732-RA	11	8	1	Cis	Scarecrow-like protein 9
LOCUS_021921-RA	68	6	74	11.3333	3.5025	2.22011e-13	LOCUS_021921-RA	64	18	3.55556	1.83007	1.38756e-06	LOCUS_021921-RA	4	12	1	Cis	Zinc finger CCCH domain-containing protein 33
LOCUS_005579-RA	429	339	768	1.26549	0.339692	0.00395517	LOCUS_005579-RA	669	494	1.35425	0.437495	1.34097e-06	LOCUS_005579-RA	240	155	1	Cis	Brefeldin A-inhibited guanine nucleotide-exchange protein 5
LOCUS_013690-RA	62	113	175	0.548673	-0.865983	0.000522265	LOCUS_013690-RA	125	56	2.23214	1.15843	1.31892e-06	LOCUS_013690-RA	63	57	1	Cis	RNA polymerase II C-terminal domain phosphatase-like 3
LOCUS_010443-RA	32	74	106	0.432432	-1.20945	0.000219296	LOCUS_010443-RA	6	40	0.15	-2.73697	1.30265e-06	LOCUS_010443-RA	26	34	1	Cis	Sulfite exporter TauE/SafE family protein 5
LOCUS_007696-RA	77	30	107	2.56667	1.3599	2.8915e-05	LOCUS_007696-RA	179	94	1.90426	0.929227	1.25903e-06	LOCUS_007696-RA	102	64	1	Cis	DnaJ subfamily B member 6
LOCUS_011224-RA	40	86	126	0.465116	-1.10434	0.00020306	LOCUS_011224-RA	33	90	0.366667	-1.44746	1.15909e-06	LOCUS_011224-RA	7	4	1	Cis	Cell division control protein 48 B
LOCUS_017515-RA	83	27	110	3.07407	1.62015	4.85485e-07	LOCUS_017515-RA	90	33	2.72727	1.44746	1.15909e-06	LOCUS_017515-RA	7	6	1	Cis	Ubiquitin carboxyl-terminal hydrolase 16
LOCUS_003978-RA	162	100	262	1.62	0.695994	0.000562706	LOCUS_003978-RA	193	104	1.85577	0.892017	1.14205e-06	LOCUS_003978-RA	31	4	1	Cis	hypothetical protein
LOCUS_004156-RA	77	38	115	2.02632	1.01886	0.0011907	LOCUS_004156-RA	47	9	5.22222	2.38466	1.08996e-06	LOCUS_004156-RA	30	29	1	Cis	Cytochrome b561 and DOMON domain-containing protein At3g61750
LOCUS_018268-RA	42	107	149	0.392523	-1.34915	5.8205e-07	LOCUS_018268-RA	21	70	0.3	-1.73697	1.06444e-06	LOCUS_018268-RA	21	37	1	Cis	Uncharacterized protein ycf45
LOCUS_031079-RA	1	53	54	0.0188679	-5.72792	6.52384e-14	LOCUS_031079-RA	5	38	0.131579	-2.926	1.06086e-06	LOCUS_031079-RA	4	15	1	Cis	Epoxide hydrolase A
LOCUS_009784-RA	6	31	37	0.193548	-2.36923	0.000166807	LOCUS_009784-RA	2	30	0.0666667	-3.90689	1.04599e-06	LOCUS_009784-RA	4	1	1	Cis	hypothetical protein
LOCUS_004361-RA	41	16	57	2.5625	1.35755	0.00383691	LOCUS_004361-RA	77	25	3.08	1.62293	1.04161e-06	LOCUS_004361-RA	36	9	1	Cis	hypothetical protein
LOCUS_011150-RA	108	24	132	4.5	2.16993	6.38811e-13	LOCUS_011150-RA	61	16	3.8125	1.93074	1.02846e-06	LOCUS_011150-RA	47	8	1	Cis	Bidirectional sugar transporter SWEET4
LOCUS_018046-RA	317	464	781	0.68319	-0.549642	9.17165e-07	LOCUS_018046-RA	333	481	0.692308	-0.530515	1.01793e-06	LOCUS_018046-RA	16	17	1	Cis	hypothetical protein
LOCUS_024847-RA	162	234	396	0.692308	-0.530515	0.00118169	LOCUS_024847-RA	89	173	0.514451	-0.958895	9.94987e-07	LOCUS_024847-RA	73	61	1	Cis	Ankyrin repeat-containing protein At2g01680
LOCUS_013798-RA	1	29	30	0.0344828	-4.85798	3.42509e-07	LOCUS_013798-RA	3	33	0.0909091	-3.45943	9.71905e-07	LOCUS_013798-RA	2	4	1	Cis	Stem-specific protein TSJT1
LOCUS_017807-RA	16	95	111	0.168421	-2.56986	7.97888e-14	LOCUS_017807-RA	22	72	0.305556	-1.71049	9.67415e-07	LOCUS_017807-RA	6	23	1	Cis	hypothetical protein
LOCUS_005358-RA	47	111	158	0.423423	-1.23983	2.0446e-06	LOCUS_005358-RA	48	114	0.421053	-1.24793	9.65651e-07	LOCUS_005358-RA	1	3	1	Cis	Nuclear factor related to kappa-B-binding protein
LOCUS_004103-RA	221	342	563	0.646199	-0.62995	2.08072e-06	LOCUS_004103-RA	172	283	0.607774	-0.718393	9.42681e-07	LOCUS_004103-RA	49	59	1	Cis	Protein TIFY 3
LOCUS_009397-RA	21	76	97	0.276316	-1.85561	1.07769e-07	LOCUS_009397-RA	26	79	0.329114	-1.60334	9.29008e-07	LOCUS_009397-RA	5	3	1	Cis	hypothetical protein
LOCUS_007342-RA	48	21	69	2.28571	1.19265	0.00460096	LOCUS_007342-RA	108	44	2.45455	1.29546	9.27212e-07	LOCUS_007342-RA	60	23	1	Cis	putative beta-1,4-xylosyltransferase IRX9H
LOCUS_009731-RA	24	1	25	24	4.58496	7.75695e-06	LOCUS_009731-RA	27	1	27	4.75489	9.27212e-07	LOCUS_009731-RA	3	0	1	Cis	ATP-dependent 6-phosphofructokinase 2
LOCUS_003051-RA	24	1	25	24	4.58496	7.75695e-06	LOCUS_003051-RA	27	1	27	4.75489	9.27212e-07	LOCUS_003051-RA	3	0	1	Cis	hypothetical protein
LOCUS_027417-RA	140	89	229	1.57303	0.65355	0.00285362	LOCUS_027417-RA	269	161	1.67081	0.740545	9.22665e-07	LOCUS_027417-RA	129	72	1	Cis	Vacuolar cation/proton exchanger 3
LOCUS_005560-RA	284	538	822	0.527881	-0.921715	7.89442e-18	LOCUS_005560-RA	242	371	0.652291	-0.616412	9.13096e-07	LOCUS_005560-RA	42	167	1	Cis	Elongation factor 1-delta
LOCUS_000587-RA	123	244	367	0.504098	-0.988223	1.98567e-09	LOCUS_000587-RA	98	186	0.526882	-0.924449	8.46203e-07	LOCUS_000587-RA	25	58	1	Cis	Dynamin-related protein 1C
LOCUS_010873-RA	93	43	136	2.16279	1.11289	9.19734e-05	LOCUS_010873-RA	119	51	2.33333	1.22239	8.29333e-07	LOCUS_010873-RA	26	8	1	Cis	START domain-containing protein 10
LOCUS_023652-RA	148	84	232	1.7619	0.817136	0.000130927	LOCUS_023652-RA	86	30	2.86667	1.51937	8.27395e-07	LOCUS_023652-RA	62	54	1	Cis	putative beta-1,4-xylosyltransferase IRX10L
LOCUS_000379-RA	40	12	52	3.33333	1.73697	0.000471924	LOCUS_000379-RA	81	27	3	1.58496	8.23092e-07	LOCUS_000379-RA	41	15	1	Cis	TOM1-like protein 9
LOCUS_021968-RA	49	15	64	3.26667	1.70782	0.000102428	LOCUS_021968-RA	36	4	9	3.16993	8.02839e-07	LOCUS_021968-RA	13	11	1	Cis	F-box/kelch-repeat protein At1g16250
LOCUS_004924-RA	36	2	38	18	4.16993	3.5615e-08	LOCUS_004924-RA	36	4	9	3.16993	8.02839e-07	LOCUS_004924-RA	0	2	1	Cis	CBL-interacting serine/threonine-protein kinase 12
LOCUS_013720-RA	129	190	319	0.678947	-0.558628	0.00241661	LOCUS_013720-RA	185	97	1.90722	0.931469	7.66904e-07	LOCUS_013720-RA	56	93	1	Cis	Integrin-linked protein kinase 1
LOCUS_014490-RA	1	34	35	0.0294118	-5.08746	1.4568e-08	LOCUS_014490-RA	6	41	0.146341	-2.77259	7.66904e-07	LOCUS_014490-RA	5	7	1	Cis	Conserved oligomeric Golgi complex subunit 5
LOCUS_010834-RA	90	381	471	0.23622	-2.08179	3.85388e-42	LOCUS_010834-RA	36	96	0.375	-1.41504	7.57709e-07	LOCUS_010834-RA	54	285	1	Cis	hypothetical protein
LOCUS_015256-RA	2	48	50	0.0416667	-4.58496	2.01418e-11	LOCUS_015256-RA	12	54	0.222222	-2.16993	7.34652e-07	LOCUS_015256-RA	10	6	1	Cis	putative RING finger protein C32D5.10
LOCUS_022862-RA	27	65	92	0.415385	-1.26748	0.000351323	LOCUS_022862-RA	13	56	0.232143	-2.10692	7.30994e-07	LOCUS_022862-RA	14	9	1	Cis	hypothetical protein
LOCUS_016088-RA	34	68	102	0.5	-1	0.00306992	LOCUS_016088-RA	28	83	0.337349	-1.56768	7.27617e-07	LOCUS_016088-RA	6	15	1	Cis	Transcription factor MYBS3
LOCUS_012450-RA	31	4	35	7.75	2.9542	1.64764e-05	LOCUS_012450-RA	52	11	4.72727	2.24101	7.27217e-07	LOCUS_012450-RA	21	7	1	Cis	F-box/LRR-repeat protein 20
LOCUS_012223-RA	18	59	77	0.305085	-1.71272	1.46753e-05	LOCUS_012223-RA	10	50	0.2	-2.32193	7.03571e-07	LOCUS_012223-RA	8	9	1	Cis	Protein TIFY 10b
LOCUS_001768-RA	2	52	54	0.0384615	-4.70044	1.61249e-12	LOCUS_001768-RA	10	50	0.2	-2.32193	7.03571e-07	LOCUS_001768-RA	8	2	1	Cis	putative LRR receptor-like serine/threonine-protein kinase At1g74360
LOCUS_018206-RA	10	40	50	0.25	-2	0.000100358	LOCUS_018206-RA	25	78	0.320513	-1.64155	7.0156e-07	LOCUS_018206-RA	15	38	1	Cis	Receptor protein kinase TMK1
LOCUS_003854-RA	29	81	110	0.358025	-1.48187	3.81507e-06	LOCUS_003854-RA	25	78	0.320513	-1.64155	7.0156e-07	LOCUS_003854-RA	4	3	1	Cis	Plasma membrane ATPase
LOCUS_010251-RA	58	107	165	0.542056	-0.883486	0.00061192	LOCUS_010251-RA	39	101	0.386139	-1.37281	7.0108e-07	LOCUS_010251-RA	19	6	1	Cis	Protein CONTINUOUS VASCULAR RING 1
LOCUS_005500-RA	75	184	259	0.407609	-1.29474	8.17587e-11	LOCUS_005500-RA	46	112	0.410714	-1.28379	6.78821e-07	LOCUS_005500-RA	29	72	1	Cis	Cytochrome P450 98A2
LOCUS_023979-RA	67	161	228	0.416149	-1.26483	3.11266e-09	LOCUS_023979-RA	90	176	0.511364	-0.967579	6.45268e-07	LOCUS_023979-RA	23	15	1	Cis	tRNA(Ile)-lysidine synthase
LOCUS_016197-RA	2	23	25	0.0869565	-3.52356	8.30032e-05	LOCUS_016197-RA	2	31	0.0645161	-3.9542	5.7588e-07	LOCUS_016197-RA	0	8	1	Cis	Protein TWIN SISTER of FT
LOCUS_020747-RA	9	39	48	0.230769	-2.11548	6.61772e-05	LOCUS_020747-RA	2	31	0.0645161	-3.9542	5.7588e-07	LOCUS_020747-RA	7	8	1	Cis	hypothetical protein
LOCUS_004815-RA	79	198	277	0.39899	-1.32558	5.5573e-12	LOCUS_004815-RA	74	154	0.480519	-1.05733	5.55032e-07	LOCUS_004815-RA	5	44	1	Cis	Transcription factor bHLH130
LOCUS_005272-RA	224	343	567	0.653061	-0.61471	3.47436e-06	LOCUS_005272-RA	227	355	0.639437	-0.645127	5.54858e-07	LOCUS_005272-RA	3	12	1	Cis	HMG1/2-like protein
LOCUS_020091-RA	104	42	146	2.47619	1.30812	1.63682e-06	LOCUS_020091-RA	108	43	2.51163	1.32862	5.43658e-07	LOCUS_020091-RA	4	1	1	Cis	putative phospholipid-transporting ATPase 8
LOCUS_009679-RA	393	619	1012	0.634895	-0.65541	1.12035e-11	LOCUS_009679-RA	578	411	1.40633	0.491931	5.38959e-07	LOCUS_009679-RA	185	208	1	Cis	Heat shock protein 17
LOCUS_012279-RA	78	143	221	0.545455	-0.874469	6.37909e-05	LOCUS_012279-RA	58	131	0.442748	-1.17544	5.08735e-07	LOCUS_012279-RA	20	12	1	Cis	hypothetical protein
LOCUS_015861-RA	7	105	112	0.0666667	-3.90689	2.46056e-22	LOCUS_015861-RA	212	337	0.62908	-0.668684	4.76408e-07	LOCUS_015861-RA	205	232	1	Cis	DNA topoisomerase 2
LOCUS_003531-RA	70	160	230	0.4375	-1.19265	1.91092e-08	LOCUS_003531-RA	68	146	0.465753	-1.10236	4.59165e-07	LOCUS_003531-RA	2	14	1	Cis	Uncharacterized protein YacP
LOCUS_014130-RA	19	60	79	0.316667	-1.65896	1.98491e-05	LOCUS_014130-RA	4	37	0.108108	-3.20945	4.57102e-07	LOCUS_014130-RA	15	23	1	Cis	Protein EARLY RESPONSIVE TO DEHYDRATION 15
LOCUS_012418-RA	1	64	64	0.015625	-6	4.63825e-17	LOCUS_012418-RA	4	37	0.108108	-3.20945	4.57102e-07	LOCUS_012418-RA	3	27	1	Cis	Aluminum-activated malate transporter 6
LOCUS_000749-RA	32	5	37	6.4	2.67807	3.39091e-05	LOCUS_000749-RA	59	14	4.21429	2.07529	4.52103e-07	LOCUS_000749-RA	27	9	1	Cis	Trihelix transcription factor ASIL2
LOCUS_012313-RA	5	67	72	0.0746269	-3.74416	6.81676e-14	LOCUS_012313-RA	6	42	0.142857	-2.80735	4.50135e-07	LOCUS_012313-RA	1	25	1	Cis	Basic blue protein
LOCUS_012348-RA	7	73	80	0.0958904	-3.38247	6.22003e-14	LOCUS_012348-RA	6	42	0.142857	-2.80735	4.50135e-07	LOCUS_012348-RA	1	31	1	Cis	NPC intracellular cholesterol transporter 1
LOCUS_004012-RA	265	9	274	29.4444	4.87992	7.39619e-65	LOCUS_004012-RA	107	42	2.54762	1.34915	4.47451e-07	LOCUS_004012-RA	158	33	1	Cis	Cellulose synthase A catalytic subunit 4 [UDP-forming]
LOCUS_022287-RA	67	116	183	0.577586	-0.791892	0.00122186	LOCUS_022287-RA	57	130	0.438462	-1.18948	4.36124e-07	LOCUS_022287-RA	10	14	1	Cis	Protein REVEILLE 8
LOCUS_003213-RA	294	460	754	0.63913	-0.645818	1.13217e-08	LOCUS_003213-RA	274	162	1.69136	0.758182	4.06979e-07	LOCUS_003213-RA	20	298	1	Cis	40S ribosomal protein S4
LOCUS_011852-RA	28	7	35	4	2	0.00167113	LOCUS_011852-RA	65	17	3.82353	1.9349	4.01865e-07	LOCUS_011852-RA	37	10	1	Cis	Transcription factor bHLH70
LOCUS_025743-RA	84	43	127	1.95349	0.966053	0.00117915	LOCUS_025743-RA	83	168	0.494048	-1.01728	3.91021e-07	LOCUS_025743-RA	1	125	1	Cis	putative WD repeat-containing protein C2A9.03
LOCUS_028153-RA	19	54	73	0.351852	-1.50696	0.000201774	LOCUS_028153-RA	30	88	0.340909	-1.55254	3.84826e-07	LOCUS_028153-RA	11	34	1	Cis	Transducin beta-like protein 2
LOCUS_028136-RA	78	27	105	2.88889	1.53051	3.42544e-06	LOCUS_028136-RA	88	30	2.93333	1.55254	3.84826e-07	LOCUS_028136-RA	10	3	1	Cis	Vesicle-associated membrane protein 711
LOCUS_007636-RA	174	81	255	2.14815	1.10309	3.7533e-08	LOCUS_007636-RA	161	78	2.0641	1.04551	3.81915e-07	LOCUS_007636-RA	13	3	1	Cis	Myosin-binding protein 1
LOCUS_011474-RA	82	154	236	0.532468	-0.909235	1.54421e-05	LOCUS_011474-RA	161	273	0.589744	-0.76184	3.815e-07	LOCUS_011474-RA	79	119	1	Cis	putative E3 ubiquitin ligase SUD1
LOCUS_008557-RA	73	24	97	3.04167	1.60486	3.38635e-06	LOCUS_008557-RA	93	33	2.81818	1.49476	3.81463e-07	LOCUS_008557-RA	20	9	1	Cis	Haloacid dehalogenase-like hydrolase domain-containing protein 3
LOCUS_006744-RA	9	71	80	0.126761	-2.97982	4.13592e-12	LOCUS_006744-RA	18	67	0.268657	-1.89616	3.79391e-07	LOCUS_006744-RA	9	4	1	Cis	CTL-like protein DDB_G0274487
LOCUS_013515-RA	51	102	153	0.5	-1	0.000182298	LOCUS_013515-RA	27	83	0.325301	-1.62015	3.75137e-07	LOCUS_013515-RA	24	19	1	Cis	Tryptophan decarboxylase 2
LOCUS_008683-RA	37	79	116	0.468354	-1.09433	0.00044744	LOCUS_008683-RA	8	47	0.170213	-2.55459	3.64907e-07	LOCUS_008683-RA	29	32	1	Cis	putative adenylate kinase 2, chloroplastic
LOCUS_004358-RA	31	5	36	6.2	2.63227	5.6779e-05	LOCUS_004358-RA	47	8	5.875	2.55459	3.64907e-07	LOCUS_004358-RA	16	3	1	Cis	Subtilisin-like protease SBT1.8
LOCUS_000664-RA	22	4	26	5.5	2.45943	0.00174407	LOCUS_000664-RA	100	37	2.7027	1.4344	3.17721e-07	LOCUS_000664-RA	78	33	1	Cis	AT-hook motif nuclear-localized protein 10
LOCUS_004180-RA	14	45	59	0.311111	-1.6845	0.000256236	LOCUS_004180-RA	7	45	0.155556	-2.6845	3.17131e-07	LOCUS_004180-RA	7	0	1	Cis	Protein TRIGALACTOSYLDIACYLGLYCEROL 2, chloroplastic
LOCUS_026216-RA	1	111	111	0.00900901	-6.79442	9.67881e-31	LOCUS_026216-RA	2	32	0.0625	-4	3.15828e-07	LOCUS_026216-RA	1	79	1	Cis	Photosystem I reaction center subunit III, chloroplastic
LOCUS_009732-RA	26	5	31	5.2	2.37851	0.000687891	LOCUS_009732-RA	35	3	11.6667	3.54432	3.0412e-07	LOCUS_009732-RA	9	2	1	Cis	Zinc finger protein CONSTANS-LIKE 9
LOCUS_010768-RA	73	4	77	18.25	4.18982	2.34149e-16	LOCUS_010768-RA	35	3	11.6667	3.54432	3.0412e-07	LOCUS_010768-RA	38	1	1	Cis	Cytochrome P450 77A3
LOCUS_002100-RA	340	260	600	1.30769	0.387023	0.00377708	LOCUS_002100-RA	252	144	1.75	0.807355	2.88694e-07	LOCUS_002100-RA	88	116	1	Cis	Heat shock protein 81-1
LOCUS_011950-RA	4	21	25	0.190476	-2.39232	0.00285362	LOCUS_011950-RA	1	25	0.04	-4.64386	2.7265e-07	LOCUS_011950-RA	4	4	1	Cis	D-3-phosphoglycerate dehydrogenase 1, chloroplastic
LOCUS_032073-RA	1	29	29	0.0344828	-4.85798	3.42509e-07	LOCUS_032073-RA	1	25	0.04	-4.64386	2.7265e-07	LOCUS_032073-RA	1	4	1	Cis	Adenine DNA glycosylase
LOCUS_003659-RA	1	35	35	0.0285714	-5.12928	7.69942e-09	LOCUS_003659-RA	1	25	0.04	-4.64386	2.7265e-07	LOCUS_003659-RA	1	10	1	Cis	Sulfite exporter TauE/SafE family protein 3
LOCUS_019127-RA	1	38	38	0.0263158	-5.24793	1.12905e-09	LOCUS_019127-RA	1	25	0.04	-4.64386	2.7265e-07	LOCUS_019127-RA	1	13	1	Cis	Transcription factor ILI5
LOCUS_007982-RA	1832	2107	3939	0.869483	-0.201771	5.53614e-05	LOCUS_007982-RA	1131	1405	0.804982	-0.312971	2.64781e-07	LOCUS_007982-RA	701	702	1	Cis	Elongation factor 2
LOCUS_020909-RA	505	674	1179	0.749258	-0.416465	4.91678e-06	LOCUS_020909-RA	260	400	0.65	-0.621488	2.59279e-07	LOCUS_020909-RA	245	274	1	Cis	Stem-specific protein TSJT1
LOCUS_005035-RA	75	12	87	6.25	2.64386	2.39302e-11	LOCUS_005035-RA	66	17	3.88235	1.95693	2.58202e-07	LOCUS_005035-RA	9	5	1	Cis	UMP-CMP kinase 4
LOCUS_020563-RA	2018	1255	3273	1.60797	0.685239	2.3323e-39	LOCUS_020563-RA	918	1167	0.786632	-0.346239	2.49315e-07	LOCUS_020563-RA	1100	88	1	Cis	Glyceraldehyde-3-phosphate dehydrogenase 2, cytosolic
LOCUS_012243-RA	39	75	114	0.52	-0.943416	0.00299186	LOCUS_012243-RA	9	50	0.18	-2.47393	2.42982e-07	LOCUS_012243-RA	30	25	1	Cis	Floral homeotic protein APETALA 2
LOCUS_010317-RA	235	394	629	0.596447	-0.745535	1.84185e-09	LOCUS_010317-RA	214	115	1.86087	0.895977	2.42318e-07	LOCUS_010317-RA	21	279	1	Cis	Iron-sulfur cluster assembly protein 1
LOCUS_025519-RA	9	82	91	0.109756	-3.18763	8.03554e-15	LOCUS_025519-RA	39	104	0.375	-1.41504	2.39274e-07	LOCUS_025519-RA	30	22	1	Cis	Phenylethylamine oxidase
LOCUS_027897-RA	8	73	81	0.109589	-3.18982	3.0478e-13	LOCUS_027897-RA	31	91	0.340659	-1.5536	2.31008e-07	LOCUS_027897-RA	23	18	1	Cis	Subtilisin-like protease SBT5.4
LOCUS_024634-RA	603	975	1578	0.618462	-0.693244	9.32789e-20	LOCUS_024634-RA	278	423	0.65721	-0.605573	2.24106e-07	LOCUS_024634-RA	325	552	1	Cis	Inositol-3-phosphate synthase
LOCUS_016911-RB	9	51	60	0.176471	-2.5025	1.87912e-07	LOCUS_016911-RB	20	72	0.277778	-1.848	2.14183e-07	LOCUS_016911-RB	11	21	1	Cis	Ribosome biogenesis protein WDR12
LOCUS_005676-RA	31	93	124	0.333333	-1.58496	1.36635e-07	LOCUS_005676-RA	20	72	0.277778	-1.848	2.14183e-07	LOCUS_005676-RA	11	21	1	Cis	bZIP transcription factor 16
LOCUS_000391-RA	35	87	122	0.402299	-1.31366	1.35743e-05	LOCUS_000391-RA	40	106	0.377358	-1.40599	2.07138e-07	LOCUS_000391-RA	5	19	1	Cis	Dipeptidyl aminopeptidase 4
LOCUS_004194-RA	35	148	183	0.236486	-2.08017	1.22233e-16	LOCUS_004194-RA	32	93	0.344086	-1.53916	2.03341e-07	LOCUS_004194-RA	3	55	1	Cis	DNA-binding protein S1FA2
LOCUS_027303-RA	145	308	453	0.470779	-1.08688	1.48354e-13	LOCUS_027303-RA	45	114	0.394737	-1.34104	2.00714e-07	LOCUS_027303-RA	100	194	1	Cis	Transcription factor bHLH63
LOCUS_023610-RA	209	112	321	1.86607	0.900004	3.97841e-07	LOCUS_023610-RA	235	130	1.80769	0.854149	1.98246e-07	LOCUS_023610-RA	26	18	1	Cis	Putative clathrin assembly protein At2g25430
LOCUS_009129-RA	82	235	317	0.348936	-1.51896	3.83479e-17	LOCUS_009129-RA	140	62	2.25806	1.17509	1.93493e-07	LOCUS_009129-RA	58	173	1	Cis	60S ribosomal protein L6
LOCUS_018608-RA	18	45	63	0.4	-1.32193	0.00282674	LOCUS_018608-RA	14	61	0.229508	-2.12338	1.78163e-07	LOCUS_018608-RA	4	16	1	Cis	hypothetical protein
LOCUS_008056-RA	85	22	107	3.86364	1.94996	4.66539e-09	LOCUS_008056-RA	100	36	2.77778	1.47393	1.74555e-07	LOCUS_008056-RA	15	14	1	Cis	BRCA1-associated protein
LOCUS_026925-RA	273	637	910	0.428571	-1.22239	7.3707e-33	LOCUS_026925-RA	223	356	0.626404	-0.674834	1.69443e-07	LOCUS_026925-RA	50	281	1	Cis	Peptidyl-prolyl cis-trans isomerase FKBP12
LOCUS_016210-RA	7	63	70	0.111111	-3.16993	2.01783e-11	LOCUS_016210-RA	11	55	0.2	-2.32193	1.69325e-07	LOCUS_016210-RA	4	8	1	Cis	Transcription factor MYC4
LOCUS_001981-RA	225	326	551	0.690184	-0.534947	8.30032e-05	LOCUS_001981-RA	233	128	1.82031	0.864186	1.67434e-07	LOCUS_001981-RA	8	198	1	Cis	Transcription factor ILR3
LOCUS_006352-RA	477	291	768	1.63918	0.71297	1.63191e-10	LOCUS_006352-RA	297	448	0.662946	-0.593036	1.65277e-07	LOCUS_006352-RA	180	157	1	Cis	hypothetical protein
LOCUS_014728-RA	50	131	181	0.381679	-1.38957	1.03394e-08	LOCUS_014728-RA	65	145	0.448276	-1.15754	1.62306e-07	LOCUS_014728-RA	15	14	1	Cis	Protein H2A.7
LOCUS_017111-RA	61	103	164	0.592233	-0.755763	0.00392774	LOCUS_017111-RA	51	124	0.41129	-1.28177	1.58198e-07	LOCUS_017111-RA	10	21	1	Cis	Beta-glucosidase 6
LOCUS_005269-RA	76	37	113	2.05405	1.03847	0.00106387	LOCUS_005269-RA	124	51	2.43137	1.28177	1.58198e-07	LOCUS_005269-RA	48	14	1	Cis	putative galacturonosyltransferase 3
LOCUS_004790-RA	28	97	125	0.28866	-1.79256	3.13329e-09	LOCUS_004790-RA	31	92	0.336957	-1.56937	1.56601e-07	LOCUS_004790-RA	3	5	1	Cis	PH, RCC1 and FYVE domains-containing protein 1
LOCUS_007712-RA	35	83	118	0.421687	-1.24576	5.14224e-05	LOCUS_007712-RA	4	39	0.102564	-3.2854	1.46875e-07	LOCUS_007712-RA	31	44	1	Cis	Serine/threonine-protein kinase PCRK1
LOCUS_028563-RA	174	78	252	2.23077	1.15754	9.79377e-09	LOCUS_028563-RA	107	40	2.675	1.41954	1.43712e-07	LOCUS_028563-RA	67	38	1	Cis	Glycerol-3-phosphate 2-O-acyltransferase 6
LOCUS_009292-RA	4	24	28	0.166667	-2.58496	0.000649463	LOCUS_009292-RA	1	30	0.0333333	-4.90689	1.40973e-07	LOCUS_009292-RA	3	6	1	Cis	Mitochondrial-processing peptidase subunit beta
LOCUS_009288-RA	14	44	58	0.318182	-1.65208	0.000379568	LOCUS_009288-RA	1	30	0.0333333	-4.90689	1.40973e-07	LOCUS_009288-RA	13	14	1	Cis	Heterogeneous nuclear ribonucleoprotein 1
LOCUS_023530-RA	45	1	45	45	5.49185	1.20783e-11	LOCUS_023530-RA	26	1	26	4.70044	1.40973e-07	LOCUS_023530-RA	19	1	1	Cis	Protein O-linked-mannose beta-1,4-N-acetylglucosaminyltransferase 2
LOCUS_020224-RA	159	58	217	2.74138	1.4549	4.03344e-11	LOCUS_020224-RA	238	131	1.81679	0.861395	1.31183e-07	LOCUS_020224-RA	79	73	1	Cis	putative serine/threonine-protein kinase SIS8
LOCUS_020862-RA	98	176	274	0.556818	-0.844722	1.3831e-05	LOCUS_020862-RA	48	120	0.4	-1.32193	1.26731e-07	LOCUS_020862-RA	50	56	1	Cis	GDSL esterase/lipase CPRD49
LOCUS_006429-RA	48	178	226	0.269663	-1.89077	1.24557e-17	LOCUS_006429-RA	41	109	0.376147	-1.41063	1.24529e-07	LOCUS_006429-RA	7	69	1	Cis	putative inactive shikimate kinase like 1, chloroplastic
LOCUS_003295-RA	54	25	79	2.16	1.11103	0.00438877	LOCUS_003295-RA	96	33	2.90909	1.54057	1.21434e-07	LOCUS_003295-RA	42	8	1	Cis	Floral homeotic protein APETALA 2
LOCUS_000853-RA	62	110	172	0.563636	-0.827163	0.00107086	LOCUS_000853-RA	36	101	0.356436	-1.48829	1.1972e-07	LOCUS_000853-RA	26	9	1	Cis	MD-2-related lipid-recognition protein ROSY1
LOCUS_026590-RA	25	73	98	0.342466	-1.54597	6.47818e-06	LOCUS_026590-RA	22	77	0.285714	-1.80735	1.19008e-07	LOCUS_026590-RA	3	4	1	Cis	Serotonin N-acetyltransferase 1, chloroplastic
LOCUS_003545-RA	11	85	96	0.129412	-2.94996	2.80207e-14	LOCUS_003545-RA	27	86	0.313953	-1.67138	1.11799e-07	LOCUS_003545-RA	16	1	1	Cis	hypothetical protein
LOCUS_009170-RA	171	248	419	0.689516	-0.536344	0.000703866	LOCUS_009170-RA	285	166	1.71687	0.779779	1.09974e-07	LOCUS_009170-RA	114	82	1	Cis	Proteasome subunit alpha type-2-A
LOCUS_018542-RA	211	634	845	0.332808	-1.58724	2.68803e-48	LOCUS_018542-RA	207	338	0.612426	-0.707392	1.059e-07	LOCUS_018542-RA	4	296	1	Cis	60S ribosomal protein L24
LOCUS_023629-RA	60	103	163	0.582524	-0.77961	0.00294735	LOCUS_023629-RA	70	18	3.88889	1.95936	9.96817e-08	LOCUS_023629-RA	10	85	1	Cis	hypothetical protein
LOCUS_014198-RA	46	111	157	0.414414	-1.27085	1.23485e-06	LOCUS_014198-RA	19	72	0.263889	-1.922	9.44933e-08	LOCUS_014198-RA	27	39	1	Cis	Heptahelical transmembrane protein 3
LOCUS_017837-RA	1	20	20	0.05	-4.32193	8.90895e-05	LOCUS_017837-RA	2	34	0.0588235	-4.08746	9.32973e-08	LOCUS_017837-RA	1	14	1	Cis	SPX domain-containing membrane protein Os04g0573000
LOCUS_009458-RA	162	105	267	1.54286	0.625604	0.00189587	LOCUS_009458-RA	160	74	2.16216	1.11247	9.25287e-08	LOCUS_009458-RA	2	31	1	Cis	40S ribosomal protein S4
LOCUS_005153-RA	45	111	156	0.405405	-1.30256	7.35372e-07	LOCUS_005153-RA	74	160	0.4625	-1.11247	9.25287e-08	LOCUS_005153-RA	29	49	1	Cis	Ubiquitin carboxyl-terminal hydrolase 25
LOCUS_008463-RA	25	99	124	0.252525	-1.9855	1.09164e-10	LOCUS_008463-RA	65	147	0.442177	-1.1773	8.57156e-08	LOCUS_008463-RA	40	48	1	Cis	Calcyclin-binding protein
LOCUS_010617-RA	196	334	530	0.586826	-0.768994	1.51228e-08	LOCUS_010617-RA	218	353	0.617564	-0.69534	8.53502e-08	LOCUS_010617-RA	22	19	1	Cis	YTH domain-containing family protein 2
LOCUS_003385-RA	106	60	166	1.76667	0.82103	0.0014759	LOCUS_003385-RA	185	91	2.03297	1.02359	7.69822e-08	LOCUS_003385-RA	79	31	1	Cis	Squamosa promoter-binding-like protein 9
LOCUS_025895-RA	24	84	108	0.285714	-1.80735	3.61903e-08	LOCUS_025895-RA	8	50	0.16	-2.64386	7.60187e-08	LOCUS_025895-RA	16	34	1	Cis	hypothetical protein
LOCUS_000078-RA	2	19	21	0.105263	-3.24793	0.000784042	LOCUS_000078-RA	1	31	0.0322581	-4.9542	7.44318e-08	LOCUS_000078-RA	1	12	1	Cis	Leucine-rich repeat receptor-like serine/threonine-protein kinase BAM1
LOCUS_003326-RA	29	81	110	0.358025	-1.48187	3.81507e-06	LOCUS_003326-RA	45	117	0.384615	-1.37851	6.87947e-08	LOCUS_003326-RA	16	36	1	Cis	Calcium-transporting ATPase, endoplasmic reticulum-type
LOCUS_026345-RA	9	180	189	0.05	-4.32193	5.78708e-41	LOCUS_026345-RA	15	65	0.230769	-2.11548	6.86171e-08	LOCUS_026345-RA	6	115	1	Cis	Ultraviolet-B receptor UVR8
LOCUS_011054-RA	191	112	303	1.70536	0.770074	3.0515e-05	LOCUS_011054-RA	109	40	2.725	1.44626	6.85859e-08	LOCUS_011054-RA	82	72	1	Cis	Glutamine synthetase nodule isozyme
LOCUS_027678-RA	18	90	108	0.2	-2.32193	9.76006e-12	LOCUS_027678-RA	13	61	0.213115	-2.2303	6.78928e-08	LOCUS_027678-RA	5	29	1	Cis	putative metal-nicotianamine transporter YSL9
LOCUS_013036-RA	1	54	55	0.0185185	-5.75489	3.39409e-14	LOCUS_013036-RA	7	48	0.145833	-2.77761	6.38243e-08	LOCUS_013036-RA	6	6	1	Cis	DNA-directed RNA polymerases II, IV and V subunit 9A
LOCUS_010540-RA	35	12	47	2.91667	1.54432	0.00335587	LOCUS_010540-RA	71	18	3.94444	1.97982	6.33112e-08	LOCUS_010540-RA	36	6	1	Cis	Protein C2-DOMAIN ABA-RELATED 3
LOCUS_006153-RA	59	26	85	2.26923	1.1822	0.00148667	LOCUS_006153-RA	71	18	3.94444	1.97982	6.33112e-08	LOCUS_006153-RA	12	8	1	Cis	ABC transporter B family member 25
LOCUS_000065-RA	15	159	174	0.0943396	-3.40599	3.37448e-30	LOCUS_000065-RA	18	71	0.253521	-1.97982	6.33112e-08	LOCUS_000065-RA	3	88	1	Cis	Pentatricopeptide repeat-containing protein At4g13650
LOCUS_019001-RA	38	77	115	0.493506	-1.01886	0.0011907	LOCUS_019001-RA	59	139	0.42446	-1.2363	6.18145e-08	LOCUS_019001-RA	21	62	1	Cis	putative aldehyde dehydrogenase
LOCUS_028752-RA	91	295	386	0.308475	-1.69678	5.72365e-25	LOCUS_028752-RA	89	183	0.486339	-1.03997	6.0546e-08	LOCUS_028752-RA	2	112	1	Cis	60S ribosomal protein L10a
LOCUS_011892-RA	67	26	93	2.57692	1.36565	0.000105802	LOCUS_011892-RA	84	25	3.36	1.74846	5.96116e-08	LOCUS_011892-RA	17	1	1	Cis	Protein NTM1-like 9
LOCUS_015266-RA	177	330	507	0.536364	-0.898717	8.74513e-11	LOCUS_015266-RA	284	438	0.648402	-0.62504	5.39034e-08	LOCUS_015266-RA	107	108	1	Cis	hypothetical protein
LOCUS_008278-RA	59	122	181	0.483607	-1.04809	1.56352e-05	LOCUS_008278-RA	100	199	0.502513	-0.992768	5.28306e-08	LOCUS_008278-RA	41	77	1	Cis	Increased DNA methylation 1
LOCUS_018071-RA	370	224	594	1.65179	0.724027	1.55956e-08	LOCUS_018071-RA	563	386	1.45855	0.544534	4.98138e-08	LOCUS_018071-RA	193	162	1	Cis	putative serine/threonine-protein kinase SIS8
LOCUS_019846-RA	38	9	47	4.22222	2.078	0.000104507	LOCUS_019846-RA	81	23	3.52174	1.81629	4.62508e-08	LOCUS_019846-RA	43	14	1	Cis	Potassium transporter 6
LOCUS_010000-RA	2	20	22	0.1	-3.32193	0.000449054	LOCUS_010000-RA	8	51	0.156863	-2.67243	4.48518e-08	LOCUS_010000-RA	6	31	1	Cis	hypothetical protein
LOCUS_026215-RA	9	56	65	0.160714	-2.63743	1.42894e-08	LOCUS_026215-RA	8	51	0.156863	-2.67243	4.48518e-08	LOCUS_026215-RA	1	5	1	Cis	Alpha N-terminal protein methyltransferase 1
LOCUS_017540-RA	57	12	69	4.75	2.24793	2.25725e-07	LOCUS_017540-RA	140	59	2.37288	1.24664	4.43499e-08	LOCUS_017540-RA	83	47	1	Cis	Auxin response factor 7
LOCUS_012872-RA	125	62	187	2.01613	1.01159	2.23377e-05	LOCUS_012872-RA	123	48	2.5625	1.35755	4.40798e-08	LOCUS_012872-RA	2	14	1	Cis	Polyadenylate-binding protein-interacting protein 7
LOCUS_019746-RA	261	120	381	2.175	1.12102	3.79407e-12	LOCUS_019746-RA	226	119	1.89916	0.925361	4.38342e-08	LOCUS_019746-RA	35	1	1	Cis	26S proteasome regulatory subunit S10B B
LOCUS_020310-RA	844	642	1486	1.31464	0.39467	1.00231e-06	LOCUS_020310-RA	1417	1741	0.8139	-0.297076	4.36799e-08	LOCUS_020310-RA	573	1099	1	Cis	Guanine nucleotide exchange factor SPIKE 1
LOCUS_007167-RA	63	30	93	2.1	1.07039	0.00257755	LOCUS_007167-RA	83	24	3.45833	1.79008	4.27277e-08	LOCUS_007167-RA	20	6	1	Cis	Vacuolar protein sorting-associated protein 24 1
LOCUS_015550-RA	371	740	1111	0.501351	-0.996106	1.50686e-27	LOCUS_015550-RA	287	443	0.647856	-0.626256	4.24078e-08	LOCUS_015550-RA	84	297	1	Cis	Putative glucose-6-phosphate 1-epimerase
LOCUS_007790-RA	89	161	250	0.552795	-0.855183	2.8499e-05	LOCUS_007790-RA	190	93	2.04301	1.0307	4.14518e-08	LOCUS_007790-RA	101	68	1	Cis	Cytochrome b-c1 complex subunit 7-2
LOCUS_023298-RA	33	79	112	0.417722	-1.25939	7.06492e-05	LOCUS_023298-RA	18	72	0.25	-2	4.02671e-08	LOCUS_023298-RA	15	7	1	Cis	Mediator of RNA polymerase II transcription subunit 8
LOCUS_017565-RA	2	23	25	0.0869565	-3.52356	8.30032e-05	LOCUS_017565-RA	1	28	0.0357143	-4.80735	3.72529e-08	LOCUS_017565-RA	2	5	1	Cis	F-box protein At2g40910
LOCUS_008133-RA	1	22	22	0.0454545	-4.45943	2.65137e-05	LOCUS_008133-RA	1	28	0.0357143	-4.80735	3.72529e-08	LOCUS_008133-RA	1	6	1	Cis	O-fucosyltransferase 10
LOCUS_008787-RA	181	260	441	0.696154	-0.522522	0.00070143	LOCUS_008787-RA	145	262	0.553435	-0.853514	3.54821e-08	LOCUS_008787-RA	36	2	1	Cis	Two-component response regulator-like PRR73
LOCUS_027146-RA	279	197	476	1.41624	0.502069	0.000707158	LOCUS_027146-RA	338	203	1.66502	0.735544	3.5181e-08	LOCUS_027146-RA	59	6	1	Cis	Anthocyanidin reductase ((2S)-flavan-3-ol-forming)
LOCUS_001900-RA	62	14	76	4.42857	2.14684	1.43893e-07	LOCUS_001900-RA	54	9	6	2.58496	3.069e-08	LOCUS_001900-RA	8	5	1	Cis	Enhancer of rudimentary
LOCUS_028571-RA	12	91	103	0.131868	-2.92283	3.96187e-15	LOCUS_028571-RA	9	54	0.166667	-2.58496	3.069e-08	LOCUS_028571-RA	3	37	1	Cis	hypothetical protein
LOCUS_008439-RA	111	188	299	0.590426	-0.760173	4.46314e-05	LOCUS_008439-RA	90	187	0.481283	-1.05504	2.84869e-08	LOCUS_008439-RA	21	1	1	Cis	Protein ABHD18
LOCUS_003502-RA	32	94	126	0.340426	-1.55459	1.78197e-07	LOCUS_003502-RA	32	98	0.326531	-1.61471	2.83144e-08	LOCUS_003502-RA	0	4	1	Cis	Homogentisate 1,2-dioxygenase
LOCUS_001097-RA	152	225	377	0.675556	-0.565854	0.000713201	LOCUS_001097-RA	117	225	0.52	-0.943416	2.7454e-08	LOCUS_001097-RA	35	0	1	Cis	Palmitoyl-protein thioesterase 3
LOCUS_022996-RA	148	458	606	0.323144	-1.62975	2.29162e-36	LOCUS_022996-RA	70	158	0.443038	-1.1745	2.7454e-08	LOCUS_022996-RA	78	300	1	Cis	40S ribosomal protein S5-1
LOCUS_005408-RA	5	22	27	0.227273	-2.1375	0.00451107	LOCUS_005408-RA	2	36	0.0555556	-4.16993	2.7332e-08	LOCUS_005408-RA	3	14	1	Cis	Bifunctional TH2 protein, mitochondrial
LOCUS_006929-RA	1	25	25	0.04	-4.64386	4.17607e-06	LOCUS_006929-RA	2	36	0.0555556	-4.16993	2.7332e-08	LOCUS_006929-RA	1	11	1	Cis	PTI1-like tyrosine-protein kinase At3g15890
LOCUS_021189-RA	1	35	36	0.0285714	-5.12928	7.69942e-09	LOCUS_021189-RA	2	36	0.0555556	-4.16993	2.7332e-08	LOCUS_021189-RA	1	1	1	Cis	Cyclin-D4-1
LOCUS_016808-RA	46	1	46	46	5.52356	6.37218e-12	LOCUS_016808-RA	36	2	18	4.16993	2.7332e-08	LOCUS_016808-RA	10	1	1	Cis	Glutelin type-B 2
LOCUS_019976-RA	138	259	397	0.532819	-0.908284	9.13908e-09	LOCUS_019976-RA	231	375	0.616	-0.698998	2.71961e-08	LOCUS_019976-RA	93	116	1	Cis	Kinesin-like protein KIN-14L
LOCUS_000046-RA	22	118	140	0.186441	-2.42321	5.39061e-16	LOCUS_000046-RA	36	105	0.342857	-1.54432	2.58442e-08	LOCUS_000046-RA	14	13	1	Cis	Basic leucine zipper 19
LOCUS_027291-RA	24	60	84	0.4	-1.32193	0.000402399	LOCUS_027291-RA	25	86	0.290698	-1.78241	2.56154e-08	LOCUS_027291-RA	1	26	1	Cis	Actin-related protein 8
LOCUS_013079-RA	105	31	136	3.3871	1.76005	1.03339e-09	LOCUS_013079-RA	115	42	2.7381	1.45317	2.47186e-08	LOCUS_013079-RA	10	11	1	Cis	Acetylornithine deacetylase
LOCUS_006845-RA	352	539	891	0.653061	-0.61471	3.00352e-09	LOCUS_006845-RA	244	392	0.622449	-0.683973	2.4378e-08	LOCUS_006845-RA	108	147	1	Cis	KH domain-containing protein At1g09660/At1g09670
LOCUS_010645-RA	142	218	360	0.651376	-0.618437	0.000282541	LOCUS_010645-RA	129	242	0.533058	-0.907636	2.37831e-08	LOCUS_010645-RA	13	24	1	Cis	hypothetical protein
LOCUS_024112-RA	198	137	335	1.44526	0.531325	0.00315484	LOCUS_024112-RA	120	45	2.66667	1.41504	2.33874e-08	LOCUS_024112-RA	78	92	1	Cis	Transcription factor MYB61
LOCUS_021960-RA	87	4	91	21.75	4.44294	3.34573e-20	LOCUS_021960-RA	33	1	33	5.04439	2.09242e-08	LOCUS_021960-RA	54	3	1	Cis	Hydrophobic protein LTI6B
LOCUS_005350-RA	168	294	462	0.571429	-0.807355	3.24378e-08	LOCUS_005350-RA	239	387	0.617571	-0.695323	1.85282e-08	LOCUS_005350-RA	71	93	1	Cis	Nodulin homeobox
LOCUS_002441-RA	86	164	250	0.52439	-0.931287	4.74069e-06	LOCUS_002441-RA	56	138	0.405797	-1.30117	1.8419e-08	LOCUS_002441-RA	30	26	1	Cis	Protein transport protein SEC23
LOCUS_020413-RA	61	168	229	0.363095	-1.46158	8.73278e-12	LOCUS_020413-RA	129	243	0.530864	-0.913585	1.83365e-08	LOCUS_020413-RA	68	75	1	Cis	Protein CHROMATIN REMODELING 4
LOCUS_029302-RA	2	44	46	0.0454545	-4.45943	2.5118e-10	LOCUS_029302-RA	9	55	0.163636	-2.61143	1.83222e-08	LOCUS_029302-RA	7	11	1	Cis	Cleavage and polyadenylation specificity factor subunit CG7185
LOCUS_017703-RA	468	776	1244	0.603093	-0.729548	2.83182e-17	LOCUS_017703-RA	1087	1381	0.787111	-0.345361	1.82918e-08	LOCUS_017703-RA	619	605	1	Cis	LRR receptor-like serine/threonine-protein kinase ERECTA
LOCUS_010475-RA	33	118	151	0.279661	-1.83825	1.82085e-11	LOCUS_010475-RA	71	161	0.440994	-1.18117	1.70091e-08	LOCUS_010475-RA	38	43	1	Cis	Pentatricopeptide repeat-containing protein At1g12775, mitochondrial
LOCUS_007927-RA	20	4	24	5	2.32193	0.00458771	LOCUS_007927-RA	48	6	8	3	1.68726e-08	LOCUS_007927-RA	28	2	1	Cis	Nuclear transcription factor Y subunit A-3
LOCUS_021943-RA	2	52	54	0.0384615	-4.70044	1.61249e-12	LOCUS_021943-RA	6	48	0.125	-3	1.68726e-08	LOCUS_021943-RA	4	4	1	Cis	Ubiquitin-conjugating enzyme E2 22
LOCUS_009206-RA	87	18	105	4.83333	2.27302	4.28476e-11	LOCUS_009206-RA	87	25	3.48	1.79909	1.67285e-08	LOCUS_009206-RA	0	7	1	Cis	Transcription factor bHLH49
LOCUS_008884-RA	33	83	116	0.39759	-1.33065	1.83499e-05	LOCUS_008884-RA	17	72	0.236111	-2.08246	1.6466e-08	LOCUS_008884-RA	16	11	1	Cis	Histone deacetylase HDT3
LOCUS_020679-RA	484	612	1096	0.79085	-0.338525	0.000455619	LOCUS_020679-RA	191	326	0.58589	-0.771299	1.61117e-08	LOCUS_020679-RA	293	286	1	Cis	Hydroxymethylglutaryl-CoA synthase
LOCUS_005801-RA	97	53	150	1.83019	0.871992	0.00137107	LOCUS_005801-RA	173	79	2.18987	1.13085	1.60954e-08	LOCUS_005801-RA	76	26	1	Cis	Putative callose synthase 8
LOCUS_020955-RA	28	4	32	7	2.80735	8.26749e-05	LOCUS_020955-RA	40	3	13.3333	3.73697	1.57242e-08	LOCUS_020955-RA	12	1	1	Cis	E3 ubiquitin-protein ligase ATL6
LOCUS_016101-RA	10	45	55	0.222222	-2.16993	1.01552e-05	LOCUS_016101-RA	3	40	0.075	-3.73697	1.57242e-08	LOCUS_016101-RA	7	5	1	Cis	S-adenosylmethionine carrier 1, chloroplastic/mitochondrial
LOCUS_024164-RA	18	97	115	0.185567	-2.42999	2.8618e-13	LOCUS_024164-RA	19	76	0.25	-2	1.56345e-08	LOCUS_024164-RA	1	21	1	Cis	Protein MAK16
LOCUS_014441-RA	57	116	173	0.491379	-1.02509	3.86323e-05	LOCUS_014441-RA	40	113	0.353982	-1.49825	1.53707e-08	LOCUS_014441-RA	17	3	1	Cis	hypothetical protein
LOCUS_007253-RA	36	75	111	0.48	-1.05889	0.000945918	LOCUS_007253-RA	34	103	0.330097	-1.59904	1.51317e-08	LOCUS_007253-RA	2	28	1	Cis	Vacuolar cation/proton exchanger 1a
LOCUS_011457-RA	88	33	121	2.66667	1.41504	3.14649e-06	LOCUS_011457-RA	118	43	2.74419	1.45638	1.48809e-08	LOCUS_011457-RA	30	10	1	Cis	Dol-P-Man:Man(6)GlcNAc(2)-PP-Dol alpha-1,2-mannosyltransferase
LOCUS_001076-RA	6	26	32	0.230769	-2.11548	0.00174431	LOCUS_001076-RA	2	37	0.0540541	-4.20945	1.48619e-08	LOCUS_001076-RA	4	11	1	Cis	Putative disease resistance protein RGA4
LOCUS_010726-RA	13	61	74	0.213115	-2.2303	8.83023e-08	LOCUS_010726-RA	4	43	0.0930233	-3.42626	1.45558e-08	LOCUS_010726-RA	9	18	1	Cis	Tyrosine--tRNA ligase, chloroplastic/mitochondrial
LOCUS_016504-RA	49	92	141	0.532609	-0.908852	0.00124579	LOCUS_016504-RA	27	91	0.296703	-1.75291	1.40939e-08	LOCUS_016504-RA	22	1	1	Cis	putative receptor-like protein kinase At5g18500
LOCUS_003646-RA	19	52	71	0.365385	-1.45251	0.000419597	LOCUS_003646-RA	11	60	0.183333	-2.44746	1.38053e-08	LOCUS_003646-RA	8	8	1	Cis	hypothetical protein
LOCUS_027494-RA	438	895	1333	0.489385	-1.03096	4.48369e-35	LOCUS_027494-RA	456	655	0.696183	-0.522461	1.35794e-08	LOCUS_027494-RA	18	240	1	Cis	Dormancy-associated protein 1
LOCUS_008307-RA	295	426	721	0.692488	-0.530138	6.16429e-06	LOCUS_008307-RA	298	169	1.76331	0.818289	1.32245e-08	LOCUS_008307-RA	3	257	1	Cis	Elongation factor 1-alpha
LOCUS_013422-RA	29	197	226	0.147208	-2.76407	1.54864e-30	LOCUS_013422-RA	49	128	0.382812	-1.38529	1.30734e-08	LOCUS_013422-RA	20	69	1	Cis	40S ribosomal protein S27-2
LOCUS_022766-RA	6	48	54	0.125	-3	2.20623e-08	LOCUS_022766-RA	7	51	0.137255	-2.86507	1.26362e-08	LOCUS_022766-RA	1	3	1	Cis	putative glucuronosyltransferase 47 A
LOCUS_006428-RA	39	1	40	39	5.2854	5.89462e-10	LOCUS_006428-RA	46	5	9.2	3.20163	1.2267e-08	LOCUS_006428-RA	7	4	1	Cis	U-box domain-containing protein 11
LOCUS_000034-RA	89	157	246	0.566879	-0.818887	7.43596e-05	LOCUS_000034-RA	150	63	2.38095	1.25154	1.21037e-08	LOCUS_000034-RA	61	94	1	Cis	40S ribosomal protein S12
LOCUS_026070-RA	117	193	310	0.606218	-0.722092	8.03575e-05	LOCUS_026070-RA	170	300	0.566667	-0.819428	1.12369e-08	LOCUS_026070-RA	53	107	1	Cis	Serine/threonine-protein phosphatase 2A regulatory subunit A beta isoform
LOCUS_002949-RA	7	78	85	0.0897436	-3.47805	3.22435e-15	LOCUS_002949-RA	1	34	0.0294118	-5.08746	1.10667e-08	LOCUS_002949-RA	6	44	1	Cis	Ubiquitin-conjugating enzyme E2 C
LOCUS_012420-RA	153	345	498	0.443478	-1.17306	5.62958e-17	LOCUS_012420-RA	70	161	0.434783	-1.20163	1.05309e-08	LOCUS_012420-RA	83	184	1	Cis	Putative glucose-6-phosphate 1-epimerase
LOCUS_011301-RA	57	19	76	3	1.58496	6.46246e-05	LOCUS_011301-RA	67	14	4.78571	2.25873	1.00334e-08	LOCUS_011301-RA	10	5	1	Cis	Programmed cell death protein 2
LOCUS_013917-RA	26	1	26	26	4.70044	2.24302e-06	LOCUS_013917-RA	30	1	30	4.90689	9.90463e-09	LOCUS_013917-RA	4	1	1	Cis	Xyloglucan 6-xylosyltransferase 2
LOCUS_018023-RA	77	1	77	77	6.26679	8.05841e-21	LOCUS_018023-RA	30	1	30	4.90689	9.90463e-09	LOCUS_018023-RA	47	1	1	Cis	ABC transporter G family member 22
LOCUS_000223-RA	48	136	184	0.352941	-1.5025	4.86898e-10	LOCUS_000223-RA	51	132	0.386364	-1.37197	9.73928e-09	LOCUS_000223-RA	3	4	1	Cis	DNA polymerase I, thermostable
LOCUS_006274-RA	1	104	105	0.00961538	-6.70044	1.07472e-28	LOCUS_006274-RA	6	49	0.122449	-3.02975	9.7096e-09	LOCUS_006274-RA	5	55	1	Cis	Inactive leucine-rich repeat receptor-like serine/threonine-protein kinase At1g60630
LOCUS_012610-RA	6	130	136	0.0461538	-4.43741	4.11439e-30	LOCUS_012610-RA	13	65	0.2	-2.32193	9.63452e-09	LOCUS_012610-RA	7	65	1	Cis	Cyclase-associated protein 1
LOCUS_000731-RA	75	196	271	0.382653	-1.38589	1.19769e-12	LOCUS_000731-RA	161	289	0.557093	-0.844009	8.92811e-09	LOCUS_000731-RA	86	93	1	Cis	Bromodomain and WD repeat-containing protein 1
LOCUS_022861-RA	55	4	59	13.75	3.78136	1.51969e-11	LOCUS_022861-RA	61	11	5.54545	2.47131	8.27412e-09	LOCUS_022861-RA	6	7	1	Cis	Alcohol dehydrogenase-like 7
LOCUS_014269-RA	111	234	345	0.474359	-1.07595	2.58653e-10	LOCUS_014269-RA	157	284	0.552817	-0.855126	8.19148e-09	LOCUS_014269-RA	46	50	1	Cis	COP1-interacting protein 7
LOCUS_002369-RA	120	18	138	6.66667	2.73697	1.51035e-18	LOCUS_002369-RA	187	87	2.14943	1.10395	7.89342e-09	LOCUS_002369-RA	67	69	1	Cis	Importin beta-like SAD2
LOCUS_021583-RA	89	34	123	2.61765	1.38827	3.88529e-06	LOCUS_021583-RA	103	33	3.12121	1.64211	7.61391e-09	LOCUS_021583-RA	14	1	1	Cis	Endonuclease 4
LOCUS_015217-RA	47	112	159	0.419643	-1.25277	1.46748e-06	LOCUS_015217-RA	127	244	0.520492	-0.942053	6.80717e-09	LOCUS_015217-RA	80	132	1	Cis	DNA-directed RNA polymerase III subunit 1
LOCUS_027443-RA	96	190	286	0.505263	-0.984893	1.77332e-07	LOCUS_027443-RA	104	212	0.490566	-1.02748	6.57722e-09	LOCUS_027443-RA	8	22	1	Cis	Adenosine deaminase-like protein
LOCUS_018774-RA	39	124	163	0.314516	-1.66879	1.34227e-10	LOCUS_018774-RA	26	91	0.285714	-1.80735	6.54366e-09	LOCUS_018774-RA	13	33	1	Cis	putative glycerol-3-phosphate dehydrogenase [NAD(+)] 1, cytosolic
LOCUS_004377-RA	237	427	664	0.555035	-0.849349	1.50129e-12	LOCUS_004377-RA	188	326	0.576687	-0.794139	6.54366e-09	LOCUS_004377-RA	49	101	1	Cis	BTB/POZ domain-containing protein At3g50780
LOCUS_008778-RA	13	63	76	0.206349	-2.27684	3.33518e-08	LOCUS_008778-RA	18	76	0.236842	-2.078	6.38423e-09	LOCUS_008778-RA	5	13	1	Cis	Nodulation protein H
LOCUS_011341-RA	132	237	369	0.556962	-0.844349	3.01248e-07	LOCUS_011341-RA	175	309	0.566343	-0.820252	6.36541e-09	LOCUS_011341-RA	43	72	1	Cis	UBP1-associated protein 2C
LOCUS_011572-RA	9	35	44	0.257143	-1.95936	0.000398579	LOCUS_011572-RA	1	35	0.0285714	-5.12928	5.85336e-09	LOCUS_011572-RA	8	0	1	Cis	INO80 complex subunit D
LOCUS_026669-RA	147	68	215	2.16176	1.11221	4.40507e-07	LOCUS_026669-RA	211	103	2.04854	1.0346	5.85336e-09	LOCUS_026669-RA	64	35	1	Cis	Phosphatidylinositol 4-kinase gamma 7
LOCUS_008711-RA	6	79	85	0.0759494	-3.71882	2.98227e-16	LOCUS_008711-RA	12	64	0.1875	-2.41504	5.49016e-09	LOCUS_008711-RA	6	15	1	Cis	Alkaline/neutral invertase CINV2
LOCUS_013187-RA	11	56	67	0.196429	-2.34792	1.33413e-07	LOCUS_013187-RA	8	55	0.145455	-2.78136	5.35308e-09	LOCUS_013187-RA	3	1	1	Cis	WD repeat-containing protein 44
LOCUS_020597-RA	4	43	47	0.0930233	-3.42626	1.90925e-08	LOCUS_020597-RA	8	55	0.145455	-2.78136	5.35308e-09	LOCUS_020597-RA	4	12	1	Cis	UPF0051 protein ABCI8, chloroplastic
LOCUS_017532-RA	139	77	216	1.80519	0.852155	0.000122033	LOCUS_017532-RA	181	82	2.20732	1.14229	5.31396e-09	LOCUS_017532-RA	42	5	1	Cis	Protease Do-like 7
LOCUS_004135-RA	22	1	22	22	4.45943	2.65137e-05	LOCUS_004135-RA	31	1	31	4.9542	5.11622e-09	LOCUS_004135-RA	9	1	1	Cis	40S ribosomal protein S16
LOCUS_000278-RA	66	1	66	66	6.04439	1.23965e-17	LOCUS_000278-RA	31	1	31	4.9542	5.11622e-09	LOCUS_000278-RA	35	1	1	Cis	hypothetical protein
LOCUS_022351-RA	1	78	78	0.0128205	-6.2854	4.15602e-21	LOCUS_022351-RA	1	31	0.0322581	-4.9542	5.11622e-09	LOCUS_022351-RA	1	47	1	Cis	hypothetical protein
LOCUS_027721-RA	391	515	906	0.759223	-0.397404	0.000171535	LOCUS_027721-RA	511	727	0.702889	-0.508632	4.9708e-09	LOCUS_027721-RA	120	212	1	Cis	Trafficking protein particle complex II-specific subunit 130
LOCUS_020187-RA	3	31	34	0.0967742	-3.36923	3.99332e-06	LOCUS_020187-RA	3	42	0.0714286	-3.80735	4.76588e-09	LOCUS_020187-RA	0	11	1	Cis	Putative methyltransferase C9orf114
LOCUS_018702-RA	8	103	111	0.0776699	-3.6865	5.71282e-21	LOCUS_018702-RA	3	42	0.0714286	-3.80735	4.76588e-09	LOCUS_018702-RA	5	61	1	Cis	Mitochondrial import inner membrane translocase subunit TIM8
LOCUS_025986-RA	8	88	96	0.0909091	-3.45943	4.74864e-17	LOCUS_025986-RA	4	45	0.0888889	-3.49185	4.53743e-09	LOCUS_025986-RA	4	43	1	Cis	Auxin-responsive protein IAA33
LOCUS_007708-RA	15	89	104	0.168539	-2.56884	5.63784e-13	LOCUS_007708-RA	10	60	0.166667	-2.58496	4.42096e-09	LOCUS_007708-RA	5	29	1	Cis	Dehydrodolichyl diphosphate synthase 6
LOCUS_005256-RA	71	136	207	0.522059	-0.937716	3.36069e-05	LOCUS_005256-RA	115	229	0.502183	-0.993714	4.33714e-09	LOCUS_005256-RA	44	93	1	Cis	Protein GFS12
LOCUS_026094-RA	108	48	156	2.25	1.16993	8.70268e-06	LOCUS_026094-RA	123	44	2.79545	1.48308	4.23766e-09	LOCUS_026094-RA	15	4	1	Cis	Transcription initiation factor TFIID subunit 6
LOCUS_017795-RA	66	244	310	0.270492	-1.88634	6.53175e-24	LOCUS_017795-RA	117	232	0.50431	-0.987616	4.10303e-09	LOCUS_017795-RA	51	12	1	Cis	T-complex protein 1 subunit eta
LOCUS_023426-RA	8	89	97	0.0898876	-3.47573	2.63259e-17	LOCUS_023426-RA	17	75	0.226667	-2.14136	4.04701e-09	LOCUS_023426-RA	9	14	1	Cis	7-methylguanosine phosphate-specific 5'-nucleotidase
LOCUS_029469-RA	25	56	81	0.446429	-1.1635	0.00240737	LOCUS_029469-RA	18	77	0.233766	-2.09686	4.0269e-09	LOCUS_029469-RA	7	21	1	Cis	Actin-related protein 2/3 complex subunit 2A
LOCUS_025450-RA	35	89	124	0.393258	-1.34645	6.77232e-06	LOCUS_025450-RA	19	79	0.240506	-2.05585	3.9599e-09	LOCUS_025450-RA	16	10	1	Cis	Trafficking protein particle complex subunit 1
LOCUS_003956-RA	42	188	230	0.223404	-2.16227	4.96682e-22	LOCUS_003956-RA	15	71	0.211268	-2.24286	3.93682e-09	LOCUS_003956-RA	27	117	1	Cis	Transcription factor MYB61
LOCUS_007549-RA	50	125	175	0.4	-1.32193	8.55398e-08	LOCUS_007549-RA	9	58	0.155172	-2.68806	3.79574e-09	LOCUS_007549-RA	41	67	1	Cis	ribonucleoprotein, chloroplastic
LOCUS_024138-RA	38	117	155	0.324786	-1.62244	1.14551e-09	LOCUS_024138-RA	28	96	0.291667	-1.77761	3.65049e-09	LOCUS_024138-RA	10	21	1	Cis	50S ribosomal protein L22
LOCUS_024824-RA	67	316	383	0.212025	-2.23769	2.61984e-38	LOCUS_024824-RA	138	53	2.60377	1.3806	3.56391e-09	LOCUS_024824-RA	71	263	1	Cis	Patatin-like protein 2
LOCUS_002124-RA	275	159	434	1.72956	0.790405	1.73382e-07	LOCUS_002124-RA	278	150	1.85333	0.890122	3.49343e-09	LOCUS_002124-RA	3	9	1	Cis	UDP-galactose transporter 1
LOCUS_007451-RA	71	128	199	0.554688	-0.850253	0.000254049	LOCUS_007451-RA	58	146	0.39726	-1.33184	3.42126e-09	LOCUS_007451-RA	13	18	1	Cis	hypothetical protein
LOCUS_008570-RA	49	2	51	24.5	4.61471	1.07404e-11	LOCUS_008570-RA	51	6	8.5	3.08746	3.18793e-09	LOCUS_008570-RA	2	4	1	Cis	Serine carboxypeptidase II-2
LOCUS_019955-RA	43	1	43	43	5.42626	4.41526e-11	LOCUS_019955-RA	36	1	36	5.16993	3.10755e-09	LOCUS_019955-RA	7	0	1	Cis	Protein ECERIFERUM 26-like
LOCUS_020250-RA	171	100	271	1.71	0.773996	8.19904e-05	LOCUS_020250-RA	246	126	1.95238	0.965235	2.74765e-09	LOCUS_020250-RA	75	26	1	Cis	Piezo-type mechanosensitive ion channel
LOCUS_018540-RA	2	76	78	0.0263158	-5.24793	2.90308e-19	LOCUS_018540-RA	35	109	0.321101	-1.6389	2.73882e-09	LOCUS_018540-RA	33	33	1	Cis	BRCA1-associated RING domain protein 1
LOCUS_005103-RA	124	193	317	0.642487	-0.638261	0.000468532	LOCUS_005103-RA	170	306	0.555556	-0.847997	2.64483e-09	LOCUS_005103-RA	46	113	1	Cis	Cullin-4
LOCUS_009355-RA	199	288	487	0.690972	-0.5333	0.000251328	LOCUS_009355-RA	147	275	0.534545	-0.903615	2.64483e-09	LOCUS_009355-RA	52	13	1	Cis	14-3-3-like protein
LOCUS_003927-RA	24	1	24	24	4.58496	7.75695e-06	LOCUS_003927-RA	32	1	32	5	2.6312e-09	LOCUS_003927-RA	8	1	1	Cis	RING-H2 finger protein ATL60
LOCUS_013742-RA	120	67	187	1.79104	0.840801	0.000480801	LOCUS_013742-RA	198	92	2.15217	1.10579	2.565e-09	LOCUS_013742-RA	78	25	1	Cis	Protein STICHEL-like 3
LOCUS_022640-RA	135	262	397	0.515267	-0.956607	1.3862e-09	LOCUS_022640-RA	255	417	0.611511	-0.70955	2.47732e-09	LOCUS_022640-RA	120	155	1	Cis	Methyl-CpG-binding domain-containing protein 9
LOCUS_016237-RA	636	902	1538	0.7051	-0.504101	1.05753e-10	LOCUS_016237-RA	389	233	1.66953	0.73944	2.37595e-09	LOCUS_016237-RA	247	669	1	Cis	UDP-glucuronic acid decarboxylase 6
LOCUS_002872-RA	109	66	175	1.65152	0.72379	0.00429157	LOCUS_002872-RA	123	43	2.86047	1.51625	2.26445e-09	LOCUS_002872-RA	14	23	1	Cis	Deubiquitinase OTUD6B
LOCUS_009258-RA	52	2	54	26	4.70044	1.61249e-12	LOCUS_009258-RA	59	9	6.55556	2.71272	2.22655e-09	LOCUS_009258-RA	7	7	1	Cis	Peroxisome biogenesis protein 19-1
LOCUS_007994-RA	381	191	572	1.99476	0.996218	1.68415e-14	LOCUS_007994-RA	637	432	1.47454	0.560262	2.21851e-09	LOCUS_007994-RA	256	241	1	Cis	Rho GTPase-activating protein 7
LOCUS_000920-RA	4	42	46	0.0952381	-3.39232	3.36932e-08	LOCUS_000920-RA	13	68	0.191176	-2.38702	2.16906e-09	LOCUS_000920-RA	9	26	1	Cis	Calcium-transporting ATPase 10, plasma membrane-type
LOCUS_012703-RA	122	178	300	0.685393	-0.544996	0.00436088	LOCUS_012703-RA	178	78	2.28205	1.19033	2.10159e-09	LOCUS_012703-RA	56	100	1	Cis	Actin-depolymerizing factor 2
LOCUS_007160-RA	103	177	280	0.581921	-0.781105	5.09632e-05	LOCUS_007160-RA	72	169	0.426036	-1.23095	2.08385e-09	LOCUS_007160-RA	31	8	1	Cis	DEAD-box ATP-dependent RNA helicase 8
LOCUS_017978-RA	174	288	462	0.604167	-0.726982	7.30288e-07	LOCUS_017978-RA	86	190	0.452632	-1.14359	2.01728e-09	LOCUS_017978-RA	88	98	1	Cis	putative protein phosphatase 2C 9
LOCUS_021279-RA	94	13	107	7.23077	2.85415	2.99165e-15	LOCUS_021279-RA	101	30	3.36667	1.75132	2.00557e-09	LOCUS_021279-RA	7	17	1	Cis	Protein argonaute 1A
LOCUS_022822-RA	59	108	167	0.546296	-0.872244	0.000664327	LOCUS_022822-RA	31	103	0.300971	-1.7323	1.82206e-09	LOCUS_022822-RA	28	5	1	Cis	Oryzain alpha chain
LOCUS_017996-RA	14	40	54	0.35	-1.51457	0.00174431	LOCUS_017996-RA	6	52	0.115385	-3.11548	1.81206e-09	LOCUS_017996-RA	8	12	1	Cis	Cell number regulator 8
LOCUS_023589-RA	162	376	538	0.430851	-1.21474	1.86444e-19	LOCUS_023589-RA	449	279	1.60932	0.68645	1.80603e-09	LOCUS_023589-RA	287	97	1	Cis	Origin of replication complex subunit 3
LOCUS_019392-RA	115	62	177	1.85484	0.891294	0.000316574	LOCUS_019392-RA	186	83	2.24096	1.16412	1.76226e-09	LOCUS_019392-RA	71	21	1	Cis	COP9 signalosome complex subunit 4
LOCUS_008129-RA	70	140	210	0.5	-1	7.77699e-06	LOCUS_008129-RA	112	228	0.491228	-1.02554	1.74621e-09	LOCUS_008129-RA	42	88	1	Cis	DEAD-box ATP-dependent RNA helicase FANCM
LOCUS_024369-RA	35	130	165	0.269231	-1.89308	4.74815e-13	LOCUS_024369-RA	39	117	0.333333	-1.58496	1.72633e-09	LOCUS_024369-RA	4	13	1	Cis	Trifunctional UDP-glucose 4,6-dehydratase/UDP-4-keto-6-deoxy-D-glucose 3,5-epimerase/UDP-4-keto-L-rhamnose-reductase RHM1
LOCUS_016952-RA	6	71	77	0.084507	-3.56478	3.71183e-14	LOCUS_016952-RA	1	37	0.027027	-5.20945	1.63926e-09	LOCUS_016952-RA	5	34	1	Cis	putative pterin-4-alpha-carbinolamine dehydratase, chloroplastic
LOCUS_010679-RA	321	136	457	2.36029	1.23897	3.35385e-17	LOCUS_010679-RA	353	204	1.73039	0.791099	1.63532e-09	LOCUS_010679-RA	32	68	1	Cis	Serine decarboxylase 1
LOCUS_013444-RA	40	165	205	0.242424	-2.04439	4.30216e-18	LOCUS_013444-RA	76	176	0.431818	-1.2115	1.52269e-09	LOCUS_013444-RA	36	11	1	Cis	Inositol hexakisphosphate and diphosphoinositol-pentakisphosphate kinase VIP2
LOCUS_016816-RA	1724	2900	4624	0.594483	-0.750293	6.86083e-66	LOCUS_016816-RA	1951	1575	1.23873	0.308862	1.5062e-09	LOCUS_016816-RA	227	1325	1	Cis	Calreticulin
LOCUS_004733-RA	11	68	79	0.161765	-2.62803	2.87493e-10	LOCUS_004733-RA	3	44	0.0681818	-3.87447	1.43096e-09	LOCUS_004733-RA	8	24	1	Cis	Zinc-finger homeodomain protein 4
LOCUS_012231-RA	15	44	59	0.340909	-1.55254	0.000724682	LOCUS_012231-RA	4	47	0.0851064	-3.55459	1.40372e-09	LOCUS_012231-RA	11	3	1	Cis	Cytochrome c-type biogenesis ccda-like chloroplastic protein 2
LOCUS_009925-RA	109	206	315	0.529126	-0.918316	2.99463e-07	LOCUS_009925-RA	139	52	2.67308	1.4185	1.39281e-09	LOCUS_009925-RA	30	154	1	Cis	Actin-7
LOCUS_002449-RA	337	197	534	1.71066	0.774553	1.02722e-08	LOCUS_002449-RA	398	238	1.67227	0.741807	1.35817e-09	LOCUS_002449-RA	61	41	1	Cis	Clathrin heavy chain 1
LOCUS_016650-RA	23	1	23	23	4.52356	1.43903e-05	LOCUS_016650-RA	33	1	33	5.04439	1.35599e-09	LOCUS_016650-RA	10	1	1	Cis	NAC domain-containing protein 83
LOCUS_011728-RA	43	1	43	43	5.42626	4.41526e-11	LOCUS_011728-RA	33	1	33	5.04439	1.35599e-09	LOCUS_011728-RA	10	1	1	Cis	Cyclic dof factor 3
LOCUS_008606-RA	363	278	641	1.30576	0.384885	0.00281633	LOCUS_008606-RA	487	308	1.58117	0.660991	1.34681e-09	LOCUS_008606-RA	124	30	1	Cis	Splicing factor 3B subunit 1
LOCUS_025317-RA	4	31	35	0.129032	-2.9542	1.64764e-05	LOCUS_025317-RA	2	41	0.0487805	-4.35755	1.25718e-09	LOCUS_025317-RA	2	10	1	Cis	NAC domain-containing protein 100
LOCUS_013810-RA	158	86	244	1.83721	0.877516	2.21864e-05	LOCUS_013810-RA	215	102	2.10784	1.07577	1.1988e-09	LOCUS_013810-RA	57	16	1	Cis	Far upstream element-binding protein 3
LOCUS_001127-RA	162	325	487	0.498462	-1.00445	1.24599e-12	LOCUS_001127-RA	236	396	0.59596	-0.746714	1.1951e-09	LOCUS_001127-RA	74	71	1	Cis	Nuclear receptor corepressor 1
LOCUS_008123-RA	211	118	329	1.78814	0.838456	1.80397e-06	LOCUS_008123-RA	494	313	1.57827	0.658348	1.16198e-09	LOCUS_008123-RA	283	195	1	Cis	Inhibitor of Bruton tyrosine kinase
LOCUS_013860-RA	119	203	322	0.586207	-0.770518	1.583e-05	LOCUS_013860-RA	76	177	0.429379	-1.21968	1.09619e-09	LOCUS_013860-RA	43	26	1	Cis	bZIP transcription factor 39
LOCUS_007919-RA	114	48	162	2.375	1.24793	1.25459e-06	LOCUS_007919-RA	174	74	2.35135	1.23349	1.08827e-09	LOCUS_007919-RA	60	26	1	Cis	Protein S-acyltransferase 10
LOCUS_013118-RA	64	136	200	0.470588	-1.08746	2.10633e-06	LOCUS_013118-RA	110	227	0.484581	-1.04519	1.02414e-09	LOCUS_013118-RA	46	91	1	Cis	Lysosomal Pro-X carboxypeptidase
LOCUS_021041-RA	61	218	279	0.279817	-1.83745	1.08652e-20	LOCUS_021041-RA	57	148	0.385135	-1.37656	9.65125e-10	LOCUS_021041-RA	4	70	1	Cis	hypothetical protein
LOCUS_025027-RA	107	203	310	0.527094	-0.923869	3.21493e-07	LOCUS_025027-RA	52	140	0.371429	-1.42884	9.64544e-10	LOCUS_025027-RA	55	63	1	Cis	hypothetical protein
LOCUS_008328-RA	100	49	149	2.04082	1.02915	0.000145999	LOCUS_008328-RA	10	63	0.15873	-2.65535	9.16286e-10	LOCUS_008328-RA	90	14	1	Cis	Sugar transport protein MST1
LOCUS_018572-RA	735	590	1325	1.24576	0.317029	0.00028938	LOCUS_018572-RA	839	596	1.40772	0.493358	8.99169e-10	LOCUS_018572-RA	104	6	1	Cis	Cysteine proteinase 1
LOCUS_014172-RA	1	21	22	0.047619	-4.39232	4.87288e-05	LOCUS_014172-RA	1	38	0.0263158	-5.24793	8.61529e-10	LOCUS_014172-RA	0	17	1	Cis	Transcription factor MYB101
LOCUS_010542-RA	1	22	22	0.0454545	-4.45943	2.65137e-05	LOCUS_010542-RA	1	38	0.0263158	-5.24793	8.61529e-10	LOCUS_010542-RA	0	16	1	Cis	Galactan beta-1,4-galactosyltransferase GALS3
LOCUS_008171-RA	12	91	103	0.131868	-2.92283	3.96187e-15	LOCUS_008171-RA	14	72	0.194444	-2.36257	8.56596e-10	LOCUS_008171-RA	2	19	1	Cis	Glucan endo-1,3-beta-glucosidase 6
LOCUS_022626-RA	125	47	172	2.65957	1.4112	1.60249e-08	LOCUS_022626-RA	92	24	3.83333	1.9386	8.41763e-10	LOCUS_022626-RA	33	23	1	Cis	ABC transporter B family member 4
LOCUS_005195-RA	61	106	167	0.575472	-0.797183	0.00200027	LOCUS_005195-RA	7	56	0.125	-3	8.10443e-10	LOCUS_005195-RA	54	50	1	Cis	KH domain-containing protein At5g56140
LOCUS_007771-RA	42	1	42	42	5.39232	8.47687e-11	LOCUS_007771-RA	45	3	15	3.90689	7.81081e-10	LOCUS_007771-RA	3	2	1	Cis	Protein EXORDIUM-like 7
LOCUS_005621-RA	3	62	65	0.0483871	-4.36923	2.73589e-14	LOCUS_005621-RA	12	68	0.176471	-2.5025	7.17362e-10	LOCUS_005621-RA	9	6	1	Cis	Protein CONSERVED IN THE GREEN LINEAGE AND DIATOMS 27, chloroplastic
LOCUS_001926-RA	56	16	72	3.5	1.80735	1.17589e-05	LOCUS_001926-RA	51	5	10.2	3.3505	6.99992e-10	LOCUS_001926-RA	5	11	1	Cis	putative metal-nicotianamine transporter YSL12
LOCUS_005650-RA	156	1	156	156	7.2854	5.97688e-44	LOCUS_005650-RA	34	1	34	5.08746	6.96768e-10	LOCUS_005650-RA	122	1	1	Cis	hypothetical protein
LOCUS_001245-RA	177	109	286	1.62385	0.699421	0.000269033	LOCUS_001245-RA	195	87	2.24138	1.16439	6.68081e-10	LOCUS_001245-RA	18	22	1	Cis	Mitogen-activated protein kinase 12
LOCUS_024480-RA	243	374	617	0.649733	-0.622082	8.54301e-07	LOCUS_024480-RA	75	177	0.423729	-1.23879	6.67563e-10	LOCUS_024480-RA	168	197	1	Cis	BAG family molecular chaperone regulator 3
LOCUS_005020-RA	24	61	85	0.393443	-1.34577	0.000285369	LOCUS_005020-RA	8	59	0.135593	-2.88264	6.10904e-10	LOCUS_005020-RA	16	2	1	Cis	Tobamovirus multiplication protein 2B
LOCUS_000855-RA	36	8	44	4.5	2.16993	0.000106408	LOCUS_000855-RA	79	17	4.64706	2.21632	5.97713e-10	LOCUS_000855-RA	43	9	1	Cis	hypothetical protein
LOCUS_017976-RA	97	191	288	0.507853	-0.977516	1.96839e-07	LOCUS_017976-RA	117	239	0.48954	-1.0305	5.67408e-10	LOCUS_017976-RA	20	48	1	Cis	Histone deacetylase 5
LOCUS_019344-RA	87	9	96	9.66667	3.27302	4.40003e-16	LOCUS_019344-RA	91	23	3.95652	1.98423	5.60049e-10	LOCUS_019344-RA	4	14	1	Cis	Potassium transporter 8
LOCUS_008154-RA	366	9	375	40.6667	5.34577	8.18404e-94	LOCUS_008154-RA	125	42	2.97619	1.57347	5.46118e-10	LOCUS_008154-RA	241	33	1	Cis	putative cellulose synthase A catalytic subunit 3 [UDP-forming]
LOCUS_024338-RA	608	1185	1793	0.51308	-0.962744	2.29531e-41	LOCUS_024338-RA	586	831	0.705174	-0.503948	4.92754e-10	LOCUS_024338-RA	22	354	1	Cis	Calreticulin
LOCUS_012010-RA	132	208	340	0.634615	-0.656046	0.000178103	LOCUS_012010-RA	188	337	0.557864	-0.842016	4.78528e-10	LOCUS_012010-RA	56	129	1	Cis	Pumilio 4
LOCUS_018552-RA	1	40	41	0.025	-5.32193	3.08478e-10	LOCUS_018552-RA	1	39	0.025641	-5.2854	4.5219e-10	LOCUS_018552-RA	0	1	1	Cis	putative ribosome biogenesis protein RLP24
LOCUS_027011-RA	6	250	256	0.024	-5.38082	3.29399e-64	LOCUS_027011-RA	3	46	0.0652174	-3.9386	4.24112e-10	LOCUS_027011-RA	3	204	1	Cis	Cytosolic sulfotransferase 15
LOCUS_004734-RA	21	4	25	5.25	2.39232	0.00285362	LOCUS_004734-RA	52	5	10.4	3.37851	3.89688e-10	LOCUS_004734-RA	31	1	1	Cis	Zinc finger BED domain-containing protein RICESLEEPER 2
LOCUS_017740-RA	548	899	1447	0.609566	-0.714145	3.29902e-19	LOCUS_017740-RA	899	642	1.40031	0.485748	3.84459e-10	LOCUS_017740-RA	351	257	1	Cis	Protein disulfide isomerase-like 1-4
LOCUS_020004-RA	17	79	96	0.21519	-2.21632	7.8178e-10	LOCUS_020004-RA	19	84	0.22619	-2.14439	3.7836e-10	LOCUS_020004-RA	2	5	1	Cis	SelT-like protein
LOCUS_004889-RA	26	1	26	26	4.70044	2.24302e-06	LOCUS_004889-RA	55	6	9.16667	3.1964	3.30118e-10	LOCUS_004889-RA	29	5	1	Cis	putative cytochrome c oxidase subunit 5C-3
LOCUS_014847-RA	77	33	110	2.33333	1.22239	0.000135652	LOCUS_014847-RA	128	43	2.97674	1.57374	3.25402e-10	LOCUS_014847-RA	51	10	1	Cis	E3 ubiquitin-protein ligase WAV3
LOCUS_012101-RA	999	1605	2604	0.62243	-0.684017	2.43573e-31	LOCUS_012101-RA	286	467	0.61242	-0.707407	2.69785e-10	LOCUS_012101-RA	713	1138	1	Cis	putative chalcone--flavonone isomerase 3
LOCUS_009460-RA	73	22	95	3.31818	1.73039	8.35284e-07	LOCUS_009460-RA	58	7	8.28571	3.05063	2.63401e-10	LOCUS_009460-RA	15	15	1	Cis	Protein RALF-like 33
LOCUS_021492-RA	11	46	57	0.23913	-2.06413	1.583e-05	LOCUS_021492-RA	9	63	0.142857	-2.80735	2.58236e-10	LOCUS_021492-RA	2	17	1	Cis	Calcium-dependent protein kinase 1
LOCUS_011127-RA	39	81	120	0.481481	-1.05445	0.000575147	LOCUS_011127-RA	12	70	0.171429	-2.54432	2.53877e-10	LOCUS_011127-RA	27	11	1	Cis	Sphinganine C4-monooxygenase 2
LOCUS_020848-RA	103	56	159	1.83929	0.879146	0.000846615	LOCUS_020848-RA	186	79	2.35443	1.23538	2.51646e-10	LOCUS_020848-RA	83	23	1	Cis	Protein CYPRO4
LOCUS_015526-RA	28	72	100	0.388889	-1.36257	5.53614e-05	LOCUS_015526-RA	77	183	0.420765	-1.24891	2.48177e-10	LOCUS_015526-RA	49	111	1	Cis	Increased DNA methylation 1
LOCUS_002500-RA	9	45	54	0.2	-2.32193	3.81507e-06	LOCUS_002500-RA	3	47	0.0638298	-3.96963	2.29946e-10	LOCUS_002500-RA	6	2	1	Cis	Potassium channel KOR1
LOCUS_025547-RA	584	405	989	1.44198	0.528046	8.7969e-08	LOCUS_025547-RA	617	405	1.52346	0.607349	2.18007e-10	LOCUS_025547-RA	33	0	1	Cis	Ethylene-responsive transcription factor 1
LOCUS_003720-RA	16	43	59	0.372093	-1.42626	0.00189587	LOCUS_003720-RA	5	53	0.0943396	-3.40599	2.1739e-10	LOCUS_003720-RA	11	10	1	Cis	Laccase-22
LOCUS_001798-RA	851	423	1274	2.01182	1.0085	3.22306e-32	LOCUS_001798-RA	275	140	1.96429	0.974005	2.00733e-10	LOCUS_001798-RA	576	283	1	Cis	Endoglucanase 10
LOCUS_003523-RA	9	48	57	0.1875	-2.41504	8.65292e-07	LOCUS_003523-RA	2	44	0.0454545	-4.45943	1.91455e-10	LOCUS_003523-RA	7	4	1	Cis	Peptide chain release factor PrfB1, chloroplastic
LOCUS_019789-RA	21	75	96	0.28	-1.8365	1.6696e-07	LOCUS_019789-RA	14	75	0.186667	-2.42146	1.87702e-10	LOCUS_019789-RA	7	0	1	Cis	Pentatricopeptide repeat-containing protein At3g02650, mitochondrial
LOCUS_014650-RA	6	61	67	0.0983607	-3.34577	1.34601e-11	LOCUS_014650-RA	10	66	0.151515	-2.72247	1.84779e-10	LOCUS_014650-RA	4	5	1	Cis	GATA transcription factor 26
LOCUS_018078-RA	92	180	272	0.511111	-0.968291	6.00665e-07	LOCUS_018078-RA	106	227	0.46696	-1.09863	1.84374e-10	LOCUS_018078-RA	14	47	1	Cis	Protein SMG7
LOCUS_021645-RA	281	573	854	0.490401	-1.02797	1.41911e-22	LOCUS_021645-RA	168	314	0.535032	-0.902303	1.77443e-10	LOCUS_021645-RA	113	259	1	Cis	Actin-depolymerizing factor 11
LOCUS_008374-RA	56	25	81	2.24	1.1635	0.00240737	LOCUS_008374-RA	103	28	3.67857	1.87915	1.75664e-10	LOCUS_008374-RA	47	3	1	Cis	Pantothenate kinase 2
LOCUS_007657-RA	57	104	161	0.548077	-0.86755	0.000919992	LOCUS_007657-RA	88	201	0.437811	-1.19162	1.56523e-10	LOCUS_007657-RA	31	97	1	Cis	Regulatory-associated protein of TOR 1
LOCUS_008224-RA	85	29	114	2.93103	1.55141	8.37388e-07	LOCUS_008224-RA	64	9	7.11111	2.83007	1.49303e-10	LOCUS_008224-RA	21	20	1	Cis	Aldehyde dehydrogenase family 3 member H1
LOCUS_000741-RA	186	302	488	0.615894	-0.699246	9.63987e-07	LOCUS_000741-RA	457	276	1.6558	0.727526	1.48294e-10	LOCUS_000741-RA	271	26	1	Cis	Villin-5
LOCUS_022991-RA	92	169	261	0.544379	-0.877317	1.06768e-05	LOCUS_022991-RA	21	90	0.233333	-2.09954	1.45555e-10	LOCUS_022991-RA	71	79	1	Cis	hypothetical protein
LOCUS_011482-RA	1	27	27	0.037037	-4.75489	1.20694e-06	LOCUS_011482-RA	1	41	0.0243902	-5.35755	1.23559e-10	LOCUS_011482-RA	0	14	1	Cis	putative cysteine protease RD19D
LOCUS_004961-RA	1	109	110	0.00917431	-6.76818	3.74036e-30	LOCUS_004961-RA	1	41	0.0243902	-5.35755	1.23559e-10	LOCUS_004961-RA	0	68	1	Cis	Protein DMR6-LIKE OXYGENASE 2
LOCUS_031200-RA	4	30	34	0.133333	-2.90689	2.8438e-05	LOCUS_031200-RA	5	54	0.0925926	-3.43296	1.2073e-10	LOCUS_031200-RA	1	24	1	Cis	hypothetical protein
LOCUS_000657-RA	35	78	113	0.448718	-1.15612	0.000253211	LOCUS_000657-RA	27	102	0.264706	-1.91754	1.19324e-10	LOCUS_000657-RA	8	24	1	Cis	Histone-binding protein MSI1
LOCUS_009596-RA	15	387	402	0.0387597	-4.6893	1.12534e-92	LOCUS_009596-RA	64	165	0.387879	-1.36632	1.16389e-10	LOCUS_009596-RA	49	222	1	Cis	60S ribosomal protein L29-1
LOCUS_003819-RA	14	83	97	0.168675	-2.56768	4.00483e-12	LOCUS_003819-RA	8	62	0.129032	-2.9542	1.15982e-10	LOCUS_003819-RA	6	21	1	Cis	Dolichol-phosphate mannosyltransferase subunit 1
LOCUS_009709-RA	504	1085	1589	0.464516	-1.1062	1.7917e-47	LOCUS_009709-RA	237	408	0.580882	-0.783682	1.05948e-10	LOCUS_009709-RA	267	677	1	Cis	Peroxiredoxin-2C
LOCUS_003457-RA	78	172	250	0.453488	-1.14086	1.83081e-08	LOCUS_003457-RA	104	226	0.460177	-1.11974	1.0253e-10	LOCUS_003457-RA	26	54	1	Cis	Isoprenylcysteine alpha-carbonyl methylesterase ICME
LOCUS_015587-RA	163	259	422	0.629344	-0.66808	1.63206e-05	LOCUS_015587-RA	165	312	0.528846	-0.91908	1.02505e-10	LOCUS_015587-RA	2	53	1	Cis	CCR4-NOT transcription complex subunit 3
LOCUS_005930-RA	1	51	51	0.0196078	-5.67243	2.42275e-13	LOCUS_005930-RA	2	45	0.0444444	-4.49185	1.02284e-10	LOCUS_005930-RA	1	6	1	Cis	Epsin-3
LOCUS_004665-RA	1	77	78	0.012987	-6.26679	8.05841e-21	LOCUS_004665-RA	13	74	0.175676	-2.50901	1.01753e-10	LOCUS_004665-RA	12	3	1	Cis	Lariat debranching enzyme
LOCUS_015137-RA	13	53	66	0.245283	-2.02748	3.79197e-06	LOCUS_015137-RA	1	37	0.027027	-5.20945	9.30902e-11	LOCUS_015137-RA	13	16	1	Cis	YlmG 1-2, chloroplastic
LOCUS_008116-RA	76	37	113	2.05405	1.03847	0.00106387	LOCUS_008116-RA	93	22	4.22727	2.07973	9.0083e-11	LOCUS_008116-RA	17	15	1	Cis	putative E3 ubiquitin-protein ligase RHY1A
LOCUS_003711-RA	132	47	179	2.80851	1.48981	1.19594e-09	LOCUS_003711-RA	87	19	4.57895	2.19502	8.96311e-11	LOCUS_003711-RA	45	28	1	Cis	putative leucine-rich repeat receptor-like protein kinase At1g35710
LOCUS_007600-RA	43	84	127	0.511905	-0.966053	0.00117915	LOCUS_007600-RA	32	112	0.285714	-1.80735	8.52332e-11	LOCUS_007600-RA	11	28	1	Cis	putative protein phosphatase 2C 52
LOCUS_020165-RA	123	17	140	7.23529	2.85505	7.52499e-20	LOCUS_020165-RA	60	7	8.57143	3.09954	8.52332e-11	LOCUS_020165-RA	63	10	1	Cis	Germin-like protein 5-1
LOCUS_009989-RA	124	78	202	1.58974	0.668794	0.00443352	LOCUS_009989-RA	180	73	2.46575	1.30203	8.5107e-11	LOCUS_009989-RA	56	5	1	Cis	Phosphatidylinositol 3,4,5-trisphosphate 3-phosphatase and protein-tyrosine-phosphatase PTEN2A
LOCUS_002885-RA	34	139	173	0.244604	-2.03148	3.29367e-15	LOCUS_002885-RA	64	166	0.385542	-1.37504	8.15108e-11	LOCUS_002885-RA	30	27	1	Cis	Phosphoenolpyruvate carboxykinase (ATP)
LOCUS_004343-RA	137	213	350	0.643192	-0.636678	0.000226461	LOCUS_004343-RA	94	212	0.443396	-1.17333	8.14473e-11	LOCUS_004343-RA	43	1	1	Cis	putative protein phosphatase 2C 60
LOCUS_008246-RA	5	135	140	0.037037	-4.75489	1.47948e-32	LOCUS_008246-RA	16	81	0.197531	-2.33985	7.98346e-11	LOCUS_008246-RA	11	54	1	Cis	40S ribosomal protein S15a
LOCUS_007195-RA	326	188	514	1.73404	0.794139	8.61907e-09	LOCUS_007195-RA	343	187	1.83422	0.87517	7.69237e-11	LOCUS_007195-RA	17	1	1	Cis	putative methyltransferase PMT8
LOCUS_014703-RA	13	66	79	0.19697	-2.34395	7.70281e-09	LOCUS_014703-RA	11	70	0.157143	-2.66985	7.64026e-11	LOCUS_014703-RA	2	4	1	Cis	Phospholipase A1-II 5
LOCUS_009486-RA	119	190	309	0.626316	-0.675038	0.000250936	LOCUS_009486-RA	141	280	0.503571	-0.989732	7.40482e-11	LOCUS_009486-RA	22	90	1	Cis	Protein HLB1
LOCUS_000508-RA	96	251	347	0.38247	-1.38658	4.883e-16	LOCUS_000508-RA	112	239	0.468619	-1.09351	6.80376e-11	LOCUS_000508-RA	16	12	1	Cis	NADPH--cytochrome P450 reductase
LOCUS_009145-RA	29	4	33	7.25	2.85798	4.87288e-05	LOCUS_009145-RA	55	5	11	3.45943	6.73931e-11	LOCUS_009145-RA	26	1	1	Cis	hypothetical protein
LOCUS_026031-RA	138	37	175	3.72973	1.89907	7.11708e-14	LOCUS_026031-RA	190	79	2.40506	1.26607	6.5986e-11	LOCUS_026031-RA	52	42	1	Cis	Polygalacturonase At1g48100
LOCUS_023630-RA	19	75	94	0.253333	-1.98089	3.1989e-08	LOCUS_023630-RA	1	42	0.0238095	-5.39232	6.50289e-11	LOCUS_023630-RA	18	33	1	Cis	Aldose 1-epimerase
LOCUS_025432-RA	61	13	74	4.69231	2.2303	8.83023e-08	LOCUS_025432-RA	68	10	6.8	2.76553	6.32354e-11	LOCUS_025432-RA	7	3	1	Cis	U3 small nucleolar RNA-associated protein 18
LOCUS_011555-RA	50	163	213	0.306748	-1.70487	3.90197e-14	LOCUS_011555-RA	107	232	0.461207	-1.11651	6.27839e-11	LOCUS_011555-RA	57	69	1	Cis	Tetratricopeptide repeat protein 27
LOCUS_018153-RA	44	182	226	0.241758	-2.04836	5.78473e-20	LOCUS_018153-RA	61	162	0.376543	-1.40911	6.14864e-11	LOCUS_018153-RA	17	20	1	Cis	Sm-like protein LSM3B
LOCUS_003402-RA	46	172	218	0.267442	-1.9027	3.39562e-17	LOCUS_003402-RA	36	120	0.3	-1.73697	6.07527e-11	LOCUS_003402-RA	10	52	1	Cis	hypothetical protein
LOCUS_007817-RA	86	12	98	7.16667	2.8413	6.3607e-14	LOCUS_007817-RA	58	6	9.66667	3.27302	5.90188e-11	LOCUS_007817-RA	28	6	1	Cis	Gamma-glutamyl peptidase 5
LOCUS_010024-RA	40	168	208	0.238095	-2.07039	1.03691e-18	LOCUS_010024-RA	19	88	0.215909	-2.2115	5.55952e-11	LOCUS_010024-RA	21	80	1	Cis	NADH dehydrogenase [ubiquinone] 1 alpha subcomplex subunit 1
LOCUS_000662-RA	1	25	25	0.04	-4.64386	4.17607e-06	LOCUS_000662-RA	2	46	0.0434783	-4.52356	5.48588e-11	LOCUS_000662-RA	1	21	1	Cis	putative inorganic phosphate transporter 1-10
LOCUS_002168-RA	5	48	53	0.104167	-3.26303	5.1555e-09	LOCUS_002168-RA	2	46	0.0434783	-4.52356	5.48588e-11	LOCUS_002168-RA	3	2	1	Cis	Cysteine desulfurase 1, chloroplastic
LOCUS_014742-RA	80	9	89	8.88889	3.152	2.54296e-14	LOCUS_014742-RA	66	9	7.33333	2.87447	5.03458e-11	LOCUS_014742-RA	14	0	1	Cis	Trifunctional UDP-glucose 4,6-dehydratase/UDP-4-keto-6-deoxy-D-glucose 3,5-epimerase/UDP-4-keto-L-rhamnose-reductase RHM1
LOCUS_012501-RA	169	29	198	5.82759	2.5429	5.55901e-24	LOCUS_012501-RA	119	35	3.4	1.76553	4.35246e-11	LOCUS_012501-RA	50	6	1	Cis	FT-interacting protein 1
LOCUS_001394-RA	4731	3185	7916	1.4854	0.570852	3.1401e-66	LOCUS_001394-RA	2548	3063	0.831864	-0.26558	4.34396e-11	LOCUS_001394-RA	2183	122	1	Cis	Germin-like protein 8-14
LOCUS_016959-RA	180	103	283	1.74757	0.805353	2.57638e-05	LOCUS_016959-RA	196	82	2.39024	1.25716	4.11484e-11	LOCUS_016959-RA	16	21	1	Cis	General negative regulator of transcription subunit 4
LOCUS_021034-RA	38	1	39	38	5.24793	1.12905e-09	LOCUS_021034-RA	53	4	13.25	3.72792	3.91322e-11	LOCUS_021034-RA	15	3	1	Cis	C2 and GRAM domain-containing protein At1g03370
LOCUS_018236-RA	217	152	369	1.42763	0.513624	0.0026645	LOCUS_018236-RA	187	76	2.46053	1.29897	3.79274e-11	LOCUS_018236-RA	30	76	1	Cis	Proteasome subunit beta type-5
LOCUS_017334-RA	1	48	49	0.0208333	-5.58496	1.72531e-12	LOCUS_017334-RA	3	50	0.06	-4.05889	3.65938e-11	LOCUS_017334-RA	2	2	1	Cis	Mitogen-activated protein kinase kinase kinase 17
LOCUS_022247-RA	40	569	609	0.0702988	-3.83036	8.20603e-119	LOCUS_022247-RA	52	149	0.348993	-1.51873	3.24989e-11	LOCUS_022247-RA	12	420	1	Cis	Mannan endo-1,4-beta-mannosidase 1
LOCUS_020603-RA	80	139	219	0.57554	-0.797013	0.000310432	LOCUS_020603-RA	68	175	0.388571	-1.36375	3.15431e-11	LOCUS_020603-RA	12	36	1	Cis	Protein MLN51
LOCUS_024524-RA	115	53	168	2.16981	1.11757	9.68558e-06	LOCUS_024524-RA	175	68	2.57353	1.36375	3.15431e-11	LOCUS_024524-RA	60	15	1	Cis	OTU domain-containing protein 5
LOCUS_014969-RA	67	24	91	2.79167	1.48113	3.3598e-05	LOCUS_014969-RA	67	9	7.44444	2.89616	2.90049e-11	LOCUS_014969-RA	0	15	1	Cis	hypothetical protein
LOCUS_011398-RA	54	93	147	0.580645	-0.784271	0.00481978	LOCUS_011398-RA	29	109	0.266055	-1.9102	2.81365e-11	LOCUS_011398-RA	25	16	1	Cis	Inositol-pentakisphosphate 2-kinase IPK1
LOCUS_010925-RA	214	462	676	0.463203	-1.11028	1.11004e-20	LOCUS_010925-RA	134	274	0.489051	-1.03194	2.46059e-11	LOCUS_010925-RA	80	188	1	Cis	putative methyltransferase PMT15
LOCUS_020968-RA	28	6	34	4.66667	2.22239	0.000696502	LOCUS_020968-RA	1	39	0.025641	-5.2854	2.44505e-11	LOCUS_020968-RA	28	33	1	Cis	Lysophospholipid acyltransferase LPEAT2
LOCUS_005542-RA	26	1	26	26	4.70044	2.24302e-06	LOCUS_005542-RA	39	1	39	5.2854	2.44505e-11	LOCUS_005542-RA	13	1	1	Cis	Peptide-N4-(N-acetyl-beta- glucosaminyl)asparagine amidase A
LOCUS_013654-RA	65	2	67	32.5	5.02237	3.74788e-16	LOCUS_013654-RA	39	1	39	5.2854	2.44505e-11	LOCUS_013654-RA	26	2	1	Cis	Polygalacturonase At1g48100
LOCUS_007304-RA	14	50	64	0.28	-1.8365	3.24819e-05	LOCUS_007304-RA	14	79	0.177215	-2.49643	2.43676e-11	LOCUS_007304-RA	0	29	1	Cis	Rho GTPase-activating protein 3
LOCUS_001672-RA	135	8	143	16.875	4.07682	1.44284e-29	LOCUS_001672-RA	79	14	5.64286	2.49643	2.43676e-11	LOCUS_001672-RA	56	6	1	Cis	Auxin response factor 9
LOCUS_003573-RA	24	61	85	0.393443	-1.34577	0.000285369	LOCUS_003573-RA	24	100	0.24	-2.05889	2.16026e-11	LOCUS_003573-RA	0	39	1	Cis	Vacuolar protein sorting-associated protein 20 2
LOCUS_020508-RA	233	153	386	1.52288	0.606798	0.000217016	LOCUS_020508-RA	391	219	1.78539	0.836238	2.15646e-11	LOCUS_020508-RA	158	66	1	Cis	Oligouridylate-binding protein 1B
LOCUS_003608-RA	19	74	93	0.256757	-1.96153	5.02563e-08	LOCUS_003608-RA	10	70	0.142857	-2.80735	2.14757e-11	LOCUS_003608-RA	9	4	1	Cis	U-box domain-containing protein 33
LOCUS_010142-RA	241	4	245	60.25	5.91289	2.6758e-64	LOCUS_010142-RA	54	4	13.5	3.75489	2.14757e-11	LOCUS_010142-RA	187	0	1	Cis	Gamma carbonic anhydrase 1, mitochondrial
LOCUS_005618-RA	29	71	100	0.408451	-1.29177	0.000132524	LOCUS_005618-RA	19	90	0.211111	-2.24393	2.10683e-11	LOCUS_005618-RA	10	19	1	Cis	hypothetical protein
LOCUS_003206-RA	13	49	62	0.265306	-1.91427	2.25928e-05	LOCUS_003206-RA	3	51	0.0588235	-4.08746	1.98609e-11	LOCUS_003206-RA	10	2	1	Cis	Phosphoribosylformylglycinamidine cyclo-ligase, chloroplastic
LOCUS_009871-RA	73	136	209	0.536765	-0.897638	6.77774e-05	LOCUS_009871-RA	50	147	0.340136	-1.55582	1.93785e-11	LOCUS_009871-RA	23	11	1	Cis	Serine--tRNA ligase
LOCUS_000184-RA	204	142	346	1.43662	0.522678	0.00314492	LOCUS_000184-RA	157	56	2.80357	1.48727	1.92559e-11	LOCUS_000184-RA	47	86	1	Cis	putative serine/threonine-protein kinase WNK1
LOCUS_018793-RA	90	209	299	0.430622	-1.21551	4.03344e-11	LOCUS_018793-RA	116	249	0.465863	-1.10202	1.91989e-11	LOCUS_018793-RA	26	40	1	Cis	Cell number regulator 13
LOCUS_011333-RA	38	3	41	12.6667	3.66297	6.72216e-08	LOCUS_011333-RA	44	1	44	5.45943	1.78841e-11	LOCUS_011333-RA	6	2	1	Cis	Amino-acid permease BAT1
LOCUS_016904-RA	40	13	53	3.07692	1.62149	0.000935913	LOCUS_016904-RA	84	16	5.25	2.39232	1.78367e-11	LOCUS_016904-RA	44	3	1	Cis	Protein kinase and PP2C-like domain-containing protein
LOCUS_024230-RA	175	56	231	3.125	1.64386	2.09575e-14	LOCUS_024230-RA	123	36	3.41667	1.77259	1.71428e-11	LOCUS_024230-RA	52	20	1	Cis	Protein UPSTREAM OF FLC
LOCUS_011795-RA	518	318	836	1.62893	0.703925	4.05934e-11	LOCUS_011795-RA	633	407	1.55528	0.637177	1.70557e-11	LOCUS_011795-RA	115	89	1	Cis	Cyclin-dependent kinase G-2
LOCUS_005995-RA	98	494	592	0.198381	-2.33366	7.91141e-63	LOCUS_005995-RA	14	80	0.175	-2.51457	1.45543e-11	LOCUS_005995-RA	84	414	1	Cis	Uncharacterized protein ycf23
LOCUS_028430-RA	56	128	184	0.4375	-1.19265	6.65405e-07	LOCUS_028430-RA	38	127	0.299213	-1.74076	1.43001e-11	LOCUS_028430-RA	18	1	1	Cis	Transmembrane 9 superfamily member 11
LOCUS_013687-RA	599	379	978	1.58047	0.660358	1.8138e-11	LOCUS_013687-RA	673	438	1.53653	0.619676	1.2651e-11	LOCUS_013687-RA	74	59	1	Cis	Auxin response factor 24
LOCUS_001994-RA	32	1	32	32	5	5.14196e-08	LOCUS_001994-RA	40	1	40	5.32193	1.25241e-11	LOCUS_001994-RA	8	1	1	Cis	Zinc finger CCCH domain-containing protein 33
LOCUS_000579-RA	40	4	44	10	3.32193	1.06945e-07	LOCUS_000579-RA	89	18	4.94444	2.30581	1.22898e-11	LOCUS_000579-RA	49	14	1	Cis	Homeobox-leucine zipper protein ROC8
LOCUS_013078-RA	131	64	195	2.04688	1.03342	9.09578e-06	LOCUS_013078-RA	109	28	3.89286	1.96083	1.20498e-11	LOCUS_013078-RA	22	36	1	Cis	hypothetical protein
LOCUS_025589-RA	58	221	279	0.262443	-1.92992	2.3172e-22	LOCUS_025589-RA	100	227	0.440529	-1.18269	1.17452e-11	LOCUS_025589-RA	42	6	1	Cis	Serine carboxypeptidase 3
LOCUS_012362-RA	58	20	78	2.9	1.53605	8.33394e-05	LOCUS_012362-RA	215	92	2.33696	1.22463	1.16639e-11	LOCUS_012362-RA	157	72	1	Cis	Transcriptional activator DEMETER
LOCUS_021352-RA	36	1	37	36	5.16993	4.06958e-09	LOCUS_021352-RA	58	5	11.6	3.53605	1.15138e-11	LOCUS_021352-RA	22	4	1	Cis	LRR receptor-like serine/threonine-protein kinase FEI 1
LOCUS_012945-RA	18	68	86	0.264706	-1.91754	3.15821e-07	LOCUS_012945-RA	3	52	0.0576923	-4.11548	1.06874e-11	LOCUS_012945-RA	15	16	1	Cis	hypothetical protein
LOCUS_009690-RA	11	74	85	0.148649	-2.75002	1.16761e-11	LOCUS_009690-RA	6	61	0.0983607	-3.34577	1.0374e-11	LOCUS_009690-RA	5	13	1	Cis	hypothetical protein
LOCUS_006294-RA	71	121	192	0.586777	-0.769116	0.00127838	LOCUS_006294-RA	52	152	0.342105	-1.54749	1.02044e-11	LOCUS_006294-RA	19	31	1	Cis	Branched-chain-amino-acid aminotransferase-like protein 2
LOCUS_023983-RA	50	149	199	0.33557	-1.57531	1.14641e-11	LOCUS_023983-RA	101	229	0.441048	-1.18099	9.99848e-12	LOCUS_023983-RA	51	80	1	Cis	LRR receptor-like serine/threonine-protein kinase FEI 1
LOCUS_006960-RA	41	80	121	0.5125	-0.964376	0.00164215	LOCUS_006960-RA	9	69	0.130435	-2.9386	9.63888e-12	LOCUS_006960-RA	32	11	1	Cis	Protein TOC75-3, chloroplastic
LOCUS_020227-RA	29	87	116	0.333333	-1.58496	3.82895e-07	LOCUS_020227-RA	64	172	0.372093	-1.42626	9.25364e-12	LOCUS_020227-RA	35	85	1	Cis	Nitrate regulatory gene2 protein
LOCUS_004405-RA	1	99	100	0.010101	-6.62936	3.14471e-27	LOCUS_004405-RA	7	64	0.109375	-3.19265	8.80481e-12	LOCUS_004405-RA	6	35	1	Cis	hypothetical protein
LOCUS_006370-RA	387	215	602	1.8	0.847997	2.01633e-11	LOCUS_006370-RA	368	199	1.84925	0.886937	8.26502e-12	LOCUS_006370-RA	19	16	1	Cis	Heat shock protein 81-1
LOCUS_024727-RA	1460	1212	2672	1.20462	0.268579	8.6617e-06	LOCUS_024727-RA	1855	1446	1.28285	0.359352	8.11632e-12	LOCUS_024727-RA	395	234	1	Cis	putative aquaporin PIP2-6
LOCUS_008363-RA	42	93	135	0.451613	-1.14684	5.9141e-05	LOCUS_008363-RA	54	156	0.346154	-1.53051	7.92303e-12	LOCUS_008363-RA	12	63	1	Cis	hypothetical protein
LOCUS_014507-RA	70	133	203	0.526316	-0.925999	5.1379e-05	LOCUS_014507-RA	68	179	0.379888	-1.39635	7.49544e-12	LOCUS_014507-RA	2	46	1	Cis	Protein MIZU-KUSSEI 1
LOCUS_000582-RA	61	7	68	8.71429	3.12338	6.33449e-11	LOCUS_000582-RA	90	18	5	2.32193	7.48787e-12	LOCUS_000582-RA	29	11	1	Cis	putative histidine kinase 4
LOCUS_000216-RA	8	130	138	0.0615385	-4.02237	3.2754e-28	LOCUS_000216-RA	10	72	0.138889	-2.848	7.18893e-12	LOCUS_000216-RA	2	58	1	Cis	Inositol-tetrakisphosphate 1-kinase 2
LOCUS_008698-RA	437	144	581	3.03472	1.60156	7.13542e-34	LOCUS_008698-RA	284	138	2.05797	1.04122	7.08155e-12	LOCUS_008698-RA	153	6	1	Cis	Squamosa promoter-binding-like protein 12
LOCUS_008052-RA	58	123	181	0.471545	-1.08453	7.70359e-06	LOCUS_008052-RA	30	114	0.263158	-1.926	6.9993e-12	LOCUS_008052-RA	28	9	1	Cis	Transcription factor PHYTOCHROME INTERACTING FACTOR-LIKE 15
LOCUS_003175-RA	434	294	728	1.47619	0.561879	1.31966e-06	LOCUS_003175-RA	133	277	0.480144	-1.05846	6.79079e-12	LOCUS_003175-RA	301	17	1	Cis	Glycine-rich RNA-binding protein GRP1A
LOCUS_024092-RA	19	1	20	19	4.24793	0.000162366	LOCUS_024092-RA	56	4	14	3.80735	6.42621e-12	LOCUS_024092-RA	37	3	1	Cis	Protein ESKIMO 1
LOCUS_015668-RB	1	35	36	0.0285714	-5.12928	7.69942e-09	LOCUS_015668-RB	4	56	0.0714286	-3.80735	6.42621e-12	LOCUS_015668-RB	3	21	1	Cis	Glutamate receptor 3.5
LOCUS_004206-RA	173	333	506	0.51952	-0.94475	9.38442e-12	LOCUS_004206-RA	4	56	0.0714286	-3.80735	6.42621e-12	LOCUS_004206-RA	169	277	1	Cis	Chlorophyll a-b binding protein CP24 10A, chloroplastic
LOCUS_009061-RA	228	31	259	7.35484	2.87869	8.39393e-37	LOCUS_009061-RA	197	79	2.49367	1.31827	6.02031e-12	LOCUS_009061-RA	31	48	1	Cis	Protein TPR3
LOCUS_000071-RA	33	1	34	33	5.04439	2.72662e-08	LOCUS_000071-RA	53	3	17.6667	4.14296	5.7913e-12	LOCUS_000071-RA	20	2	1	Cis	Putative leucine-rich repeat receptor-like protein kinase At2g19210
LOCUS_017605-RA	44	119	163	0.369748	-1.43539	2.43697e-08	LOCUS_017605-RA	26	107	0.242991	-2.04103	5.17701e-12	LOCUS_017605-RA	18	12	1	Cis	Rho GDP-dissociation inhibitor 1
LOCUS_005470-RA	121	50	171	2.42	1.27501	3.35421e-07	LOCUS_005470-RA	172	63	2.73016	1.44898	5.09711e-12	LOCUS_005470-RA	51	13	1	Cis	Phospholipid-transporting ATPase 3
LOCUS_005536-RA	36	323	359	0.111455	-3.16547	3.56885e-57	LOCUS_005536-RA	1	46	0.0217391	-5.52356	4.88468e-12	LOCUS_005536-RA	35	277	1	Cis	Photosystem I reaction center subunit VI, chloroplastic
LOCUS_011662-RA	162	63	225	2.57143	1.36257	2.52775e-10	LOCUS_011662-RA	207	85	2.43529	1.2841	4.74488e-12	LOCUS_011662-RA	45	22	1	Cis	Homeobox-DDT domain protein RLT2
LOCUS_012848-RA	3	115	118	0.026087	-5.26053	3.44375e-29	LOCUS_012848-RA	2	50	0.04	-4.64386	4.39896e-12	LOCUS_012848-RA	1	65	1	Cis	Acyl transferase 9
LOCUS_000859-RA	45	17	62	2.64706	1.40439	0.00163788	LOCUS_000859-RA	128	37	3.45946	1.79055	4.38159e-12	LOCUS_000859-RA	83	20	1	Cis	3-oxo-5-alpha-steroid 4-dehydrogenase 1
LOCUS_009032-RA	227	147	374	1.54422	0.626876	0.000167216	LOCUS_009032-RA	357	189	1.88889	0.917538	4.22201e-12	LOCUS_009032-RA	130	42	1	Cis	E3 ubiquitin-protein ligase BRE1-like 2
LOCUS_025797-RA	151	215	366	0.702326	-0.509788	0.00300708	LOCUS_025797-RA	62	171	0.362573	-1.46366	4.01965e-12	LOCUS_025797-RA	89	44	1	Cis	Pyruvate dehydrogenase E1 component subunit beta-4, chloroplastic
LOCUS_012859-RA	68	139	207	0.489209	-1.03148	4.6575e-06	LOCUS_012859-RA	101	232	0.435345	-1.19977	3.80895e-12	LOCUS_012859-RA	33	93	1	Cis	hypothetical protein
LOCUS_003577-RA	37	179	216	0.206704	-2.27436	2.55988e-22	LOCUS_003577-RA	33	121	0.272727	-1.87447	3.79256e-12	LOCUS_003577-RA	4	58	1	Cis	50S ribosomal protein L24
LOCUS_018273-RA	11	35	46	0.314286	-1.66985	0.00174431	LOCUS_018273-RA	12	78	0.153846	-2.70044	3.76316e-12	LOCUS_018273-RA	1	43	1	Cis	hypothetical protein
LOCUS_001035-RA	134	4	138	33.5	5.06609	2.14862e-33	LOCUS_001035-RA	60	5	12	3.58496	3.53614e-12	LOCUS_001035-RA	74	1	1	Cis	Origin of replication complex subunit 5
LOCUS_021541-RA	29	64	93	0.453125	-1.14202	0.00123909	LOCUS_021541-RA	48	148	0.324324	-1.62449	3.39765e-12	LOCUS_021541-RA	19	84	1	Cis	Mitochondrial import inner membrane translocase subunit TIM44-2
LOCUS_024596-RA	116	63	179	1.84127	0.880701	0.000346263	LOCUS_024596-RA	208	85	2.44706	1.29105	3.38088e-12	LOCUS_024596-RA	92	22	1	Cis	Homeobox-DDT domain protein RLT2
LOCUS_005120-RA	129	1	129	129	7.01123	5.186e-36	LOCUS_005120-RA	42	1	42	5.39232	3.31001e-12	LOCUS_005120-RA	87	1	1	Cis	60S ribosomal protein L37
LOCUS_004054-RA	139	17	156	8.17647	3.03148	9.49975e-24	LOCUS_004054-RA	143	45	3.17778	1.66802	3.14748e-12	LOCUS_004054-RA	4	28	1	Cis	Eukaryotic translation initiation factor 2 subunit beta
LOCUS_002738-RA	20	72	92	0.277778	-1.848	2.75871e-07	LOCUS_002738-RA	18	92	0.195652	-2.35364	2.77868e-12	LOCUS_002738-RA	2	20	1	Cis	hypothetical protein
LOCUS_004533-RA	69	30	99	2.3	1.20163	0.000415468	LOCUS_004533-RA	120	32	3.75	1.90689	2.58641e-12	LOCUS_004533-RA	51	2	1	Cis	Two-component response regulator-like PRR1
LOCUS_020929-RA	18	302	320	0.0596026	-4.06848	6.31608e-66	LOCUS_020929-RA	43	140	0.307143	-1.70302	2.54782e-12	LOCUS_020929-RA	25	162	1	Cis	F-box protein At3g12350
LOCUS_022080-RA	25	55	80	0.454545	-1.1375	0.00326281	LOCUS_022080-RA	16	88	0.181818	-2.45943	2.33643e-12	LOCUS_022080-RA	9	33	1	Cis	Ninja-family protein AFP3
LOCUS_011985-RA	78	20	98	3.9	1.96347	1.96439e-08	LOCUS_011985-RA	79	12	6.58333	2.71882	2.20041e-12	LOCUS_011985-RA	1	8	1	Cis	Charged multivesicular body protein 7
LOCUS_017381-RA	61	26	87	2.34615	1.2303	0.000789967	LOCUS_017381-RA	105	24	4.375	2.12928	2.06749e-12	LOCUS_017381-RA	44	2	1	Cis	hypothetical protein
LOCUS_002854-RA	121	221	342	0.547511	-0.869039	4.13025e-07	LOCUS_002854-RA	89	216	0.412037	-1.27915	1.80343e-12	LOCUS_002854-RA	32	5	1	Cis	Glucoamylase ARB_02327-1
LOCUS_009274-RA	57	1	58	57	5.83289	4.65768e-15	LOCUS_009274-RA	64	6	10.6667	3.41504	1.80343e-12	LOCUS_009274-RA	7	5	1	Cis	F-box protein SKIP23
LOCUS_001268-RA	112	257	369	0.435798	-1.19827	3.13538e-13	LOCUS_001268-RA	102	236	0.432203	-1.21022	1.68601e-12	LOCUS_001268-RA	10	21	1	Cis	Heat shock protein 81-2
LOCUS_015364-RA	21	104	125	0.201923	-2.30812	2.17174e-13	LOCUS_015364-RA	47	148	0.317568	-1.65486	1.67978e-12	LOCUS_015364-RA	26	44	1	Cis	RNA-binding protein 28
LOCUS_008284-RA	44	10	54	4.4	2.1375	1.6155e-05	LOCUS_008284-RA	55	3	18.3333	4.1964	1.67529e-12	LOCUS_008284-RA	11	7	1	Cis	Protein NUCLEAR FUSION DEFECTIVE 4
LOCUS_004812-RA	16	57	73	0.280702	-1.83289	7.66955e-06	LOCUS_004812-RA	18	93	0.193548	-2.36923	1.67529e-12	LOCUS_004812-RA	2	36	1	Cis	Serine/threonine-protein kinase D6PKL2
LOCUS_017933-RA	491	367	858	1.33787	0.419943	0.000108545	LOCUS_017933-RA	821	549	1.49545	0.580576	1.52283e-12	LOCUS_017933-RA	330	182	1	Cis	Kinesin-like protein KIN-14I
LOCUS_005981-RA	180	88	268	2.04545	1.03242	1.24362e-07	LOCUS_005981-RA	215	88	2.44318	1.28876	1.4967e-12	LOCUS_005981-RA	35	0	1	Cis	DDB1- and CUL4-associated factor 13
LOCUS_024432-RA	237	394	631	0.601523	-0.733309	3.22222e-09	LOCUS_024432-RA	55	162	0.339506	-1.55849	1.47532e-12	LOCUS_024432-RA	182	232	1	Cis	Homeobox protein BEL1
LOCUS_003647-RA	28	70	98	0.4	-1.32193	0.000110198	LOCUS_003647-RA	34	125	0.272	-1.87832	1.47171e-12	LOCUS_003647-RA	6	55	1	Cis	Transcription initiation factor TFIID subunit 12b
LOCUS_019341-RA	118	252	370	0.468254	-1.09464	2.40683e-11	LOCUS_019341-RA	103	238	0.432773	-1.20832	1.4364e-12	LOCUS_019341-RA	15	14	1	Cis	Calcineurin B-like protein 1
LOCUS_020383-RA	9	38	47	0.236842	-2.078	0.000104507	LOCUS_020383-RA	1	48	0.0208333	-5.58496	1.32408e-12	LOCUS_020383-RA	8	10	1	Cis	Protein-ribulosamine 3-kinase, chloroplastic
LOCUS_025072-RA	1	47	47	0.0212766	-5.55459	3.31578e-12	LOCUS_025072-RA	1	48	0.0208333	-5.58496	1.32408e-12	LOCUS_025072-RA	0	1	1	Cis	Lycopene beta cyclase, chloroplastic/chromoplastic
LOCUS_023286-RA	75	123	198	0.609756	-0.713696	0.00253153	LOCUS_023286-RA	27	112	0.241071	-2.05247	1.25371e-12	LOCUS_023286-RA	48	11	1	Cis	Serine/threonine-protein kinase mph1
LOCUS_006632-RA	9	171	180	0.0526316	-4.24793	1.79503e-38	LOCUS_006632-RA	27	112	0.241071	-2.05247	1.25371e-12	LOCUS_006632-RA	18	59	1	Cis	60S ribosomal protein L39
LOCUS_008506-RA	16	42	58	0.380952	-1.39232	0.00272736	LOCUS_008506-RA	2	52	0.0384615	-4.70044	1.23369e-12	LOCUS_008506-RA	14	10	1	Cis	Proteasome subunit beta type-1
LOCUS_025564-RA	28	92	120	0.304348	-1.71621	2.53187e-08	LOCUS_025564-RA	31	120	0.258333	-1.95269	1.10152e-12	LOCUS_025564-RA	3	28	1	Cis	Transcription factor BHLH062
LOCUS_014256-RA	45	19	64	2.36842	1.24393	0.00463058	LOCUS_014256-RA	96	19	5.05263	2.33703	1.08448e-12	LOCUS_014256-RA	51	0	1	Cis	hypothetical protein
LOCUS_000736-RA	142	73	215	1.94521	0.959923	1.41957e-05	LOCUS_000736-RA	156	51	3.05882	1.61298	1.07457e-12	LOCUS_000736-RA	14	22	1	Cis	Protein DEHYDRATION-INDUCED 19 2
LOCUS_006339-RA	3	84	87	0.0357143	-4.80735	2.13146e-20	LOCUS_006339-RA	6	65	0.0923077	-3.43741	1.00098e-12	LOCUS_006339-RA	3	19	1	Cis	Trafficking protein particle complex subunit 6B
LOCUS_017753-RA	586	61	647	9.60656	3.26402	1.08942e-106	LOCUS_017753-RA	146	45	3.24444	1.69797	9.03626e-13	LOCUS_017753-RA	440	16	1	Cis	Chalcone--flavonone isomerase
LOCUS_016637-RA	94	152	246	0.618421	-0.693339	0.000918127	LOCUS_016637-RA	175	62	2.82258	1.49701	8.80622e-13	LOCUS_016637-RA	81	90	1	Cis	Monodehydroascorbate reductase 3, cytosolic
LOCUS_012377-RA	7	59	66	0.118644	-3.07529	1.95712e-10	LOCUS_012377-RA	1	44	0.0227273	-5.45943	8.56336e-13	LOCUS_012377-RA	7	15	1	Cis	F-box/LRR-repeat protein 14
LOCUS_025532-RA	3876	1	3876	3876	11.9204	0	LOCUS_025532-RA	44	1	44	5.45943	8.56336e-13	LOCUS_025532-RA	3832	1	1	Cis	NAD(P)H-quinone oxidoreductase subunit 5, chloroplastic
LOCUS_027858-RA	203	98	301	2.07143	1.05063	9.91175e-09	LOCUS_027858-RA	374	197	1.89848	0.924843	8.53012e-13	LOCUS_027858-RA	171	99	1	Cis	ATP-dependent helicase BRM
LOCUS_027619-RA	82	189	271	0.433862	-1.20469	5.43071e-10	LOCUS_027619-RA	98	232	0.422414	-1.24327	8.52332e-13	LOCUS_027619-RA	16	43	1	Cis	Remorin 4.1
LOCUS_010054-RA	115	242	357	0.475207	-1.07337	1.32808e-10	LOCUS_010054-RA	194	370	0.524324	-0.931469	8.27022e-13	LOCUS_010054-RA	79	128	1	Cis	Protein Jade-3
LOCUS_009523-RA	50	93	143	0.537634	-0.895303	0.00136081	LOCUS_009523-RA	23	105	0.219048	-2.19068	7.80045e-13	LOCUS_009523-RA	27	12	1	Cis	Nucleosome assembly protein 1;2
LOCUS_005923-RA	122	36	158	3.38889	1.76081	3.39417e-11	LOCUS_005923-RA	162	54	3	1.58496	7.54453e-13	LOCUS_005923-RA	40	18	1	Cis	Zinc finger protein GIS2
LOCUS_000080-RA	8	50	58	0.16	-2.64386	9.88861e-08	LOCUS_000080-RA	1	49	0.0204082	-5.61471	6.87407e-13	LOCUS_000080-RA	7	1	1	Cis	putative 3-hydroxyisobutyrate dehydrogenase-like 1, mitochondrial
LOCUS_006563-RA	481	284	765	1.69366	0.760146	9.52815e-12	LOCUS_006563-RA	573	347	1.6513	0.723599	6.81731e-13	LOCUS_006563-RA	92	63	1	Cis	Ubiquitin receptor RAD23c
LOCUS_012677-RA	102	173	275	0.589595	-0.762203	9.33153e-05	LOCUS_012677-RA	260	116	2.24138	1.16439	6.24836e-13	LOCUS_012677-RA	158	57	1	Cis	Tryptophan--tRNA ligase, cytoplasmic
LOCUS_012685-RA	66	129	195	0.511628	-0.966833	3.4543e-05	LOCUS_012685-RA	11	79	0.139241	-2.84435	5.92271e-13	LOCUS_012685-RA	55	50	1	Cis	hypothetical protein
LOCUS_007912-RA	31	10	41	3.1	1.63227	0.00434913	LOCUS_007912-RA	60	4	15	3.90689	5.6144e-13	LOCUS_007912-RA	29	6	1	Cis	putative protein phosphatase 2C 60
LOCUS_021927-RA	20	3	23	6.66667	2.73697	0.00161286	LOCUS_021927-RA	60	4	15	3.90689	5.6144e-13	LOCUS_021927-RA	40	1	1	Cis	Huntingtin-interacting protein K
LOCUS_019709-RA	101	213	314	0.474178	-1.0765	1.86672e-09	LOCUS_019709-RA	76	199	0.38191	-1.3887	5.47818e-13	LOCUS_019709-RA	25	14	1	Cis	Polyadenylate-binding protein 3
LOCUS_022235-RA	165	91	256	1.81319	0.858528	2.0663e-05	LOCUS_022235-RA	178	63	2.8254	1.49845	5.26253e-13	LOCUS_022235-RA	13	28	1	Cis	RNA-binding protein pno1
LOCUS_022660-RA	191	277	468	0.689531	-0.536313	0.00031265	LOCUS_022660-RA	145	303	0.478548	-1.06326	5.05261e-13	LOCUS_022660-RA	46	26	1	Cis	Obg-like ATPase 1
LOCUS_014124-RA	110	49	159	2.2449	1.16665	7.3975e-06	LOCUS_014124-RA	3	57	0.0526316	-4.24793	4.79221e-13	LOCUS_014124-RA	107	8	1	Cis	Alcohol dehydrogenase 1
LOCUS_008797-RA	27	64	91	0.421875	-1.24511	0.000487507	LOCUS_008797-RA	10	77	0.12987	-2.94486	4.53826e-13	LOCUS_008797-RA	17	13	1	Cis	Thioredoxin-like protein HCF164, chloroplastic
LOCUS_023307-RA	11	64	75	0.171875	-2.54057	2.34717e-09	LOCUS_023307-RA	1	45	0.0222222	-5.49185	4.36661e-13	LOCUS_023307-RA	11	19	1	Cis	Trafficking protein particle complex subunit 2-like protein
LOCUS_006092-RA	182	477	659	0.381551	-1.39005	4.63502e-30	LOCUS_006092-RA	198	378	0.52381	-0.932886	4.23299e-13	LOCUS_006092-RA	16	99	1	Cis	Callose synthase 7
LOCUS_008731-RA	66	8	74	8.25	3.04439	1.61412e-11	LOCUS_008731-RA	72	8	9	3.16993	4.13931e-13	LOCUS_008731-RA	6	0	1	Cis	Eukaryotic translation initiation factor 3 subunit G
LOCUS_010151-RA	332	184	516	1.80435	0.851477	5.74695e-10	LOCUS_010151-RA	433	238	1.81933	0.863405	3.56919e-13	LOCUS_010151-RA	101	54	1	Cis	putative methyltransferase PMT17
LOCUS_016953-RA	26	98	124	0.265306	-1.91427	4.0286e-10	LOCUS_016953-RA	46	150	0.306667	-1.70526	3.55993e-13	LOCUS_016953-RA	20	52	1	Cis	Eukaryotic translation initiation factor 4G
LOCUS_000067-RA	99	266	365	0.37218	-1.42593	1.19176e-17	LOCUS_000067-RA	100	238	0.420168	-1.25096	3.15601e-13	LOCUS_000067-RA	1	28	1	Cis	Inactive protein kinase SELMODRAFT_444075
LOCUS_026038-RA	17	152	169	0.111842	-3.16046	5.38007e-27	LOCUS_026038-RA	29	119	0.243697	-2.03684	2.95956e-13	LOCUS_026038-RA	12	33	1	Cis	E3 ubiquitin-protein ligase RNF170
LOCUS_002172-RA	70	34	104	2.05882	1.04182	0.00174431	LOCUS_002172-RA	107	23	4.65217	2.21791	2.94345e-13	LOCUS_002172-RA	37	11	1	Cis	GTP-binding protein SAR1A
LOCUS_026493-RA	169	110	279	1.53636	0.61952	0.00162867	LOCUS_026493-RA	226	92	2.45652	1.29662	2.84589e-13	LOCUS_026493-RA	57	18	1	Cis	Protein ESKIMO 1
LOCUS_022217-RA	30	103	133	0.291262	-1.77961	1.12905e-09	LOCUS_022217-RA	52	161	0.322981	-1.63048	2.84589e-13	LOCUS_022217-RA	22	58	1	Cis	Molybdenum cofactor sulfurase
LOCUS_020737-RA	11	98	109	0.112245	-3.15528	1.77122e-17	LOCUS_020737-RA	21	103	0.203883	-2.29418	2.72346e-13	LOCUS_020737-RA	10	5	1	Cis	Ethylene-responsive transcription factor 3
LOCUS_010227-RA	14	68	82	0.205882	-2.28011	8.09609e-09	LOCUS_010227-RA	3	58	0.0517241	-4.27302	2.56431e-13	LOCUS_010227-RA	11	10	1	Cis	Early light-induced protein 1, chloroplastic
LOCUS_004530-RA	344	887	1231	0.387824	-1.36653	5.03512e-54	LOCUS_004530-RA	317	539	0.588126	-0.765802	2.39203e-13	LOCUS_004530-RA	27	348	1	Cis	60S ribosomal protein L5
LOCUS_009853-RA	233	137	370	1.70073	0.766154	3.60505e-06	LOCUS_009853-RA	358	182	1.96703	0.976021	2.35249e-13	LOCUS_009853-RA	125	45	1	Cis	Interferon-related developmental regulator 1
LOCUS_026487-RA	1	62	62	0.016129	-5.9542	1.72683e-16	LOCUS_026487-RA	1	46	0.0217391	-5.52356	2.22749e-13	LOCUS_026487-RA	1	16	1	Cis	Peroxidase 57
LOCUS_001851-RA	129	224	353	0.575893	-0.796128	2.58505e-06	LOCUS_001851-RA	61	177	0.344633	-1.53687	2.14473e-13	LOCUS_001851-RA	68	47	1	Cis	Protein RMD5
LOCUS_020755-RA	84	33	117	2.54545	1.34792	1.30437e-05	LOCUS_020755-RA	167	55	3.03636	1.60234	2.02517e-13	LOCUS_020755-RA	83	22	1	Cis	O-fucosyltransferase 16
LOCUS_010661-RA	1	28	29	0.0357143	-4.80735	6.44415e-07	LOCUS_010661-RA	2	55	0.0363636	-4.78136	1.80657e-13	LOCUS_010661-RA	1	27	1	Cis	Putative transferase At4g12130, mitochondrial
LOCUS_015707-RA	25	86	111	0.290698	-1.78241	3.33134e-08	LOCUS_015707-RA	23	108	0.212963	-2.23133	1.80657e-13	LOCUS_015707-RA	2	22	1	Cis	Late embryogenesis abundant protein At5g17165
LOCUS_022248-RA	3	42	45	0.0714286	-3.80735	6.25568e-09	LOCUS_022248-RA	4	62	0.0645161	-3.9542	1.64822e-13	LOCUS_022248-RA	1	20	1	Cis	Glucose-1-phosphate adenylyltransferase large subunit, chloroplastic/amyloplastic
LOCUS_001098-RA	1	97	98	0.0103093	-6.59991	1.19986e-26	LOCUS_001098-RA	4	62	0.0645161	-3.9542	1.64822e-13	LOCUS_001098-RA	3	35	1	Cis	hypothetical protein
LOCUS_010622-RA	3	39	42	0.0769231	-3.70044	3.70195e-08	LOCUS_010622-RA	3	59	0.0508475	-4.29768	1.36802e-13	LOCUS_010622-RA	0	20	1	Cis	Phospholipid-transporting ATPase 1
LOCUS_009773-RA	26	7	33	3.71429	1.89308	0.0039888	LOCUS_009773-RA	115	26	4.42308	2.14505	1.17767e-13	LOCUS_009773-RA	89	19	1	Cis	ATP-dependent DNA helicase Q-like 4A
LOCUS_002208-RA	14	81	95	0.17284	-2.5325	1.128e-11	LOCUS_002208-RA	26	115	0.226087	-2.14505	1.17767e-13	LOCUS_002208-RA	12	34	1	Cis	hypothetical protein
LOCUS_004691-RA	71	174	245	0.408046	-1.2932	3.01311e-10	LOCUS_004691-RA	49	158	0.310127	-1.68907	1.14431e-13	LOCUS_004691-RA	22	16	1	Cis	La protein 1
LOCUS_012776-RA	78	191	269	0.408377	-1.29203	3.62327e-11	LOCUS_012776-RA	32	127	0.251969	-1.98868	1.07688e-13	LOCUS_012776-RA	46	64	1	Cis	Prostaglandin reductase-3
LOCUS_025268-RA	38	155	193	0.245161	-2.0282	7.31131e-17	LOCUS_025268-RA	33	129	0.255814	-1.96683	1.03706e-13	LOCUS_025268-RA	5	26	1	Cis	putative inactive purple acid phosphatase 28
LOCUS_005661-RA	110	234	344	0.470085	-1.08901	1.67203e-10	LOCUS_005661-RA	61	179	0.340782	-1.55308	9.78075e-14	LOCUS_005661-RA	49	55	1	Cis	26S proteasome non-ATPase regulatory subunit 7 A
LOCUS_010789-RA	5	31	36	0.16129	-2.63227	5.6779e-05	LOCUS_010789-RA	2	56	0.0357143	-4.80735	9.51067e-14	LOCUS_010789-RA	3	25	1	Cis	hypothetical protein
LOCUS_020175-RA	78	20	98	3.9	1.96347	1.96439e-08	LOCUS_020175-RA	162	51	3.17647	1.66742	9.31808e-14	LOCUS_020175-RA	84	31	1	Cis	Peroxisomal (S)-2-hydroxy-acid oxidase
LOCUS_008503-RA	72	11	83	6.54545	2.71049	3.42283e-11	LOCUS_008503-RA	80	10	8	3	8.45275e-14	LOCUS_008503-RA	8	1	1	Cis	60S ribosomal protein L8
LOCUS_028480-RA	24	61	85	0.393443	-1.34577	0.000285369	LOCUS_028480-RA	31	126	0.246032	-2.02308	6.98677e-14	LOCUS_028480-RA	7	65	1	Cis	E3 ubiquitin-protein ligase RNF170
LOCUS_022661-RA	157	237	394	0.662447	-0.594123	0.000256267	LOCUS_022661-RA	120	273	0.43956	-1.18587	6.51579e-14	LOCUS_022661-RA	37	36	1	Cis	Protein transport protein SEC16B
LOCUS_011945-RA	145	69	214	2.10145	1.07138	1.23728e-06	LOCUS_011945-RA	200	73	2.73973	1.45403	6.3401e-14	LOCUS_011945-RA	55	4	1	Cis	Ubiquitin carboxyl-terminal hydrolase MINDY-2
LOCUS_023036-RA	130	67	197	1.9403	0.956279	3.81888e-05	LOCUS_023036-RA	170	55	3.09091	1.62803	6.03016e-14	LOCUS_023036-RA	40	12	1	Cis	hypothetical protein
LOCUS_002440-RA	46	1	47	46	5.52356	6.37218e-12	LOCUS_002440-RA	48	1	48	5.58496	5.76812e-14	LOCUS_002440-RA	2	1	1	Cis	hypothetical protein
LOCUS_032380-RA	174	1	174	174	7.44294	2.81149e-49	LOCUS_032380-RA	48	1	48	5.58496	5.76812e-14	LOCUS_032380-RA	126	1	1	Cis	NAD(P)H-quinone oxidoreductase subunit 1, chloroplastic
LOCUS_007519-RA	20	66	86	0.30303	-1.72247	3.5125e-06	LOCUS_007519-RA	20	104	0.192308	-2.37851	5.66063e-14	LOCUS_007519-RA	0	38	1	Cis	Transcription factor VOZ1
LOCUS_029290-RA	32	82	114	0.390244	-1.35755	1.50607e-05	LOCUS_029290-RA	6	70	0.0857143	-3.54432	5.14175e-14	LOCUS_029290-RA	26	12	1	Cis	Transcription factor bHLH49
LOCUS_009996-RA	29	88	117	0.329545	-1.60145	2.57156e-07	LOCUS_009996-RA	10	81	0.123457	-3.01792	4.8152e-14	LOCUS_009996-RA	19	7	1	Cis	putative galacturonosyltransferase 11
LOCUS_013506-RA	197	125	322	1.576	0.656268	0.000276431	LOCUS_013506-RA	512	291	1.75945	0.815125	4.57089e-14	LOCUS_013506-RA	315	166	1	Cis	Histone-lysine N-methyltransferase ATX2
LOCUS_002725-RA	29	111	140	0.261261	-1.93643	1.49284e-11	LOCUS_002725-RA	29	123	0.235772	-2.08453	4.54721e-14	LOCUS_002725-RA	0	12	1	Cis	UDP-glucuronic acid decarboxylase 1
LOCUS_004078-RA	4	45	49	0.0888889	-3.49185	5.96378e-09	LOCUS_004078-RA	8	76	0.105263	-3.24793	4.11223e-14	LOCUS_004078-RA	4	31	1	Cis	PLASMODESMATA CALLOSE-BINDING PROTEIN 3
LOCUS_011342-RA	38	234	272	0.162393	-2.62244	3.32133e-34	LOCUS_011342-RA	65	188	0.345745	-1.53222	3.99516e-14	LOCUS_011342-RA	27	46	1	Cis	Importin subunit beta-1
LOCUS_004735-RA	2	54	56	0.037037	-4.75489	4.49299e-13	LOCUS_004735-RA	3	61	0.0491803	-4.34577	3.89441e-14	LOCUS_004735-RA	1	7	1	Cis	B-box zinc finger protein 22
LOCUS_009841-RA	73	237	310	0.308017	-1.69892	3.32318e-20	LOCUS_009841-RA	77	208	0.370192	-1.43365	3.62306e-14	LOCUS_009841-RA	4	29	1	Cis	40S ribosomal protein S29
LOCUS_009193-RA	17	42	59	0.404762	-1.30485	0.00459454	LOCUS_009193-RA	13	89	0.146067	-2.77529	3.54153e-14	LOCUS_009193-RA	4	47	1	Cis	putative nucleoredoxin 2
LOCUS_014807-RA	57	325	382	0.175385	-2.51141	3.95905e-45	LOCUS_014807-RA	92	232	0.396552	-1.33442	3.50511e-14	LOCUS_014807-RA	35	93	1	Cis	Importin-5
LOCUS_003842-RA	151	82	233	1.84146	0.880853	3.32578e-05	LOCUS_003842-RA	152	44	3.45455	1.7885	3.3474e-14	LOCUS_003842-RA	1	38	1	Cis	NADP-dependent glyceraldehyde-3-phosphate dehydrogenase
LOCUS_020429-RA	100	48	148	2.08333	1.05889	9.73016e-05	LOCUS_020429-RA	170	54	3.14815	1.6545	2.98334e-14	LOCUS_020429-RA	70	6	1	Cis	putative boron transporter 2
LOCUS_001498-RA	4	62	66	0.0645161	-3.9542	2.16144e-13	LOCUS_001498-RA	1	49	0.0204082	-5.61471	2.94318e-14	LOCUS_001498-RA	4	13	1	Cis	Protein NUCLEAR FUSION DEFECTIVE 4
LOCUS_026114-RA	8	32	40	0.25	-2	0.000656291	LOCUS_026114-RA	10	82	0.121951	-3.03562	2.74015e-14	LOCUS_026114-RA	2	50	1	Cis	hypothetical protein
LOCUS_013075-RA	23	4	27	5.75	2.52356	0.00106623	LOCUS_013075-RA	65	4	16.25	4.02237	2.58496e-14	LOCUS_013075-RA	42	0	1	Cis	hypothetical protein
LOCUS_029003-RA	136	86	222	1.5814	0.661198	0.00300401	LOCUS_029003-RA	42	149	0.281879	-1.82685	2.53107e-14	LOCUS_029003-RA	94	63	1	Cis	Glycine-rich RNA-binding protein 4, mitochondrial
LOCUS_002920-RA	179	114	293	1.57018	0.650926	0.000632288	LOCUS_002920-RA	434	231	1.87879	0.909802	2.42909e-14	LOCUS_002920-RA	255	117	1	Cis	Auxin response factor 12
LOCUS_002097-RA	57	14	71	4.07143	2.02554	1.46748e-06	LOCUS_002097-RA	85	11	7.72727	2.94996	2.12545e-14	LOCUS_002097-RA	28	3	1	Cis	Ubiquitin-conjugating enzyme E2
LOCUS_008319-RA	18	219	237	0.0821918	-3.60486	1.50477e-43	LOCUS_008319-RA	16	97	0.164948	-2.59991	2.12537e-14	LOCUS_008319-RA	2	122	1	Cis	Putative uridine kinase C227.14
LOCUS_004593-RA	4	29	33	0.137931	-2.85798	4.87288e-05	LOCUS_004593-RA	3	62	0.0483871	-4.36923	2.07652e-14	LOCUS_004593-RA	1	33	1	Cis	Cytosolic endo-beta-N-acetylglucosaminidase 1
LOCUS_015530-RA	33	78	111	0.423077	-1.24101	9.80619e-05	LOCUS_015530-RA	39	144	0.270833	-1.88452	1.99054e-14	LOCUS_015530-RA	6	66	1	Cis	hypothetical protein
LOCUS_018144-RA	27	60	87	0.45	-1.152	0.00171797	LOCUS_018144-RA	19	104	0.182692	-2.45251	1.86057e-14	LOCUS_018144-RA	8	44	1	Cis	hypothetical protein
LOCUS_011436-RA	95	48	143	1.97917	0.984893	0.000394773	LOCUS_011436-RA	131	32	4.09375	2.03342	1.69983e-14	LOCUS_011436-RA	36	16	1	Cis	Transmembrane protein 87B
LOCUS_000139-RA	178	14	192	12.7143	3.66838	6.04358e-36	LOCUS_000139-RA	117	25	4.68	2.22651	1.67029e-14	LOCUS_000139-RA	61	11	1	Cis	F-box/kelch-repeat protein At1g22040
LOCUS_006686-RA	98	47	145	2.08511	1.06012	0.000114536	LOCUS_006686-RA	133	33	4.0303	2.01089	1.65877e-14	LOCUS_006686-RA	35	14	1	Cis	60S ribosomal protein L35
LOCUS_002388-RA	76	33	109	2.30303	1.20353	0.000186203	LOCUS_002388-RA	115	24	4.79167	2.26053	1.61181e-14	LOCUS_002388-RA	39	9	1	Cis	Spermidine synthase 1
LOCUS_016781-RA	114	45	159	2.53333	1.34104	2.58246e-07	LOCUS_016781-RA	10	83	0.120482	-3.05311	1.56057e-14	LOCUS_016781-RA	104	38	1	Cis	Metal transporter Nramp2
LOCUS_014946-RA	3	31	34	0.0967742	-3.36923	3.99332e-06	LOCUS_014946-RA	1	50	0.02	-5.64386	1.50102e-14	LOCUS_014946-RA	3	19	1	Cis	Protein PARTING DANCERS
LOCUS_021969-RA	821	1215	2036	0.67572	-0.565502	3.14054e-17	LOCUS_021969-RA	320	555	0.576577	-0.794416	1.4768e-14	LOCUS_021969-RA	501	660	1	Cis	Pectin acetylesterase 10
LOCUS_011230-RA	1	77	77	0.012987	-6.26679	8.05841e-21	LOCUS_011230-RA	2	59	0.0338983	-4.88264	1.39048e-14	LOCUS_011230-RA	1	18	1	Cis	Aspartate-semialdehyde dehydrogenase
LOCUS_015857-RA	20	2	22	10	3.32193	0.000449054	LOCUS_015857-RA	55	1	55	5.78136	1.34541e-14	LOCUS_015857-RA	35	1	1	Cis	bZIP transcription factor 44
LOCUS_003464-RA	171	291	462	0.587629	-0.767023	1.60419e-07	LOCUS_003464-RA	249	101	2.46535	1.30179	1.25503e-14	LOCUS_003464-RA	78	190	1	Cis	40S ribosomal protein S23
LOCUS_007434-RA	87	26	113	3.34615	1.7425	4.64565e-08	LOCUS_007434-RA	120	26	4.61538	2.20645	1.05805e-14	LOCUS_007434-RA	33	0	1	Cis	Serine/arginine-rich SC35-like splicing factor SCL30
LOCUS_015448-RA	147	46	193	3.19565	1.67611	1.618e-12	LOCUS_015448-RA	178	57	3.12281	1.64284	9.52635e-15	LOCUS_015448-RA	31	11	1	Cis	Ankyrin repeat-containing protein ITN1
LOCUS_020391-RA	71	186	257	0.38172	-1.38941	4.41513e-12	LOCUS_020391-RA	37	142	0.260563	-1.94029	9.03092e-15	LOCUS_020391-RA	34	44	1	Cis	Vesicle-associated membrane protein 727
LOCUS_025323-RA	121	302	423	0.400662	-1.31954	8.17196e-18	LOCUS_025323-RA	6	73	0.0821918	-3.60486	8.56267e-15	LOCUS_025323-RA	115	229	1	Cis	Chlorophyll a-b binding protein 6A, chloroplastic
LOCUS_000410-RA	158	98	256	1.61224	0.689071	0.000757001	LOCUS_000410-RA	110	21	5.2381	2.38904	8.09515e-15	LOCUS_000410-RA	48	77	1	Cis	Aspartate aminotransferase, cytoplasmic
LOCUS_009220-RA	40	135	175	0.296296	-1.75489	2.88554e-12	LOCUS_009220-RA	80	217	0.368664	-1.43962	7.80641e-15	LOCUS_009220-RA	40	82	1	Cis	Protein TPLATE
LOCUS_009870-RA	116	232	348	0.5	-1	3.64007e-09	LOCUS_009870-RA	199	394	0.505076	-0.985427	7.76908e-15	LOCUS_009870-RA	83	162	1	Cis	Spatacsin
LOCUS_014516-RA	36	1	37	36	5.16993	4.06958e-09	LOCUS_014516-RA	60	2	30	4.90689	7.31355e-15	LOCUS_014516-RA	24	1	1	Cis	Zinc finger protein ZOP1
LOCUS_010833-RA	290	503	793	0.576541	-0.794505	3.69278e-13	LOCUS_010833-RA	166	348	0.477011	-1.0679	6.14606e-15	LOCUS_010833-RA	124	155	1	Cis	14-3-3-like protein
LOCUS_027658-RA	155	256	411	0.605469	-0.723876	3.76326e-06	LOCUS_027658-RA	291	127	2.29134	1.19619	5.70066e-15	LOCUS_027658-RA	136	129	1	Cis	60S ribosomal protein L32-1
LOCUS_000899-RA	36	137	173	0.262774	-1.92811	4.82275e-14	LOCUS_000899-RA	90	234	0.384615	-1.37851	5.552e-15	LOCUS_000899-RA	54	97	1	Cis	Symplekin
LOCUS_005254-RA	15	124	139	0.120968	-3.04731	2.5221e-21	LOCUS_005254-RA	12	90	0.133333	-2.90689	5.32109e-15	LOCUS_005254-RA	3	34	1	Cis	Pentatricopeptide repeat-containing protein At3g06430, chloroplastic
LOCUS_015706-RA	4	105	109	0.0380952	-4.71425	3.29741e-25	LOCUS_015706-RA	158	337	0.468843	-1.09282	5.2047e-15	LOCUS_015706-RA	154	232	1	Cis	DNA topoisomerase 2
LOCUS_003742-RA	136	260	396	0.523077	-0.934905	3.43485e-09	LOCUS_003742-RA	231	88	2.625	1.39232	5.19415e-15	LOCUS_003742-RA	95	172	1	Cis	60S ribosomal protein L27
LOCUS_001329-RA	210	106	316	1.98113	0.986325	3.33134e-08	LOCUS_001329-RA	247	98	2.52041	1.33366	4.90606e-15	LOCUS_001329-RA	37	8	1	Cis	UPF0261 protein SACE_5696
LOCUS_019266-RA	45	108	153	0.416667	-1.26303	2.01616e-06	LOCUS_019266-RA	28	126	0.222222	-2.16993	4.18297e-15	LOCUS_019266-RA	17	18	1	Cis	Superoxide dismutase [Fe] 3, chloroplastic
LOCUS_014908-RA	126	25	151	5.04	2.33342	2.51789e-16	LOCUS_014908-RA	126	28	4.5	2.16993	4.18297e-15	LOCUS_014908-RA	0	3	1	Cis	Protein GRAVITROPIC IN THE LIGHT 1
LOCUS_020927-RA	381	660	1041	0.577273	-0.792675	5.63154e-17	LOCUS_020927-RA	325	567	0.573192	-0.802909	4.12025e-15	LOCUS_020927-RA	56	93	1	Cis	Protein disulfide isomerase-like 2-3
LOCUS_004879-RA	162	108	270	1.5	0.584963	0.00370993	LOCUS_004879-RA	260	106	2.45283	1.29445	4.08725e-15	LOCUS_004879-RA	98	2	1	Cis	Phosphoinositide phosphatase SAC1
LOCUS_017949-RA	77	254	331	0.30315	-1.7219	5.20804e-22	LOCUS_017949-RA	26	122	0.213115	-2.2303	3.99157e-15	LOCUS_017949-RA	51	132	1	Cis	Isoaspartyl peptidase/L-asparaginase
LOCUS_024648-RA	98	43	141	2.27907	1.18845	1.96873e-05	LOCUS_024648-RA	142	36	3.94444	1.97982	3.79719e-15	LOCUS_024648-RA	44	7	1	Cis	Coatomer subunit beta-1
LOCUS_010596-RA	32	1	33	32	5	5.14196e-08	LOCUS_010596-RA	57	1	57	5.83289	3.60012e-15	LOCUS_010596-RA	25	0	1	Cis	NAC domain-containing protein 68
LOCUS_006399-RA	3	48	51	0.0625	-4	1.62741e-10	LOCUS_006399-RA	1	57	0.0175439	-5.83289	3.60012e-15	LOCUS_006399-RA	2	9	1	Cis	Serine/threonine-protein kinase STY17
LOCUS_006247-RA	218	100	318	2.18	1.12433	2.60572e-10	LOCUS_006247-RA	294	128	2.29688	1.19967	3.51942e-15	LOCUS_006247-RA	76	28	1	Cis	putative protein phosphatase 2C 66
LOCUS_016732-RA	110	55	165	2	1	9.4254e-05	LOCUS_016732-RA	163	47	3.46809	1.79414	3.06285e-15	LOCUS_016732-RA	53	8	1	Cis	Glutamine-dependent NAD(+) synthetase
LOCUS_019224-RA	37	5	42	7.4	2.88753	2.37529e-06	LOCUS_019224-RA	91	12	7.58333	2.92283	3.06285e-15	LOCUS_019224-RA	54	7	1	Cis	putative serine/threonine protein kinase IRE
LOCUS_025290-RA	48	178	226	0.269663	-1.89077	1.24557e-17	LOCUS_025290-RA	73	208	0.350962	-1.51062	3.05239e-15	LOCUS_025290-RA	25	30	1	Cis	Protein MANNAN SYNTHESIS-RELATED 1
LOCUS_007513-RA	39	9	48	4.33333	2.11548	6.61772e-05	LOCUS_007513-RA	112	21	5.33333	2.41504	2.94723e-15	LOCUS_007513-RA	73	12	1	Cis	Protein GRAVITROPIC IN THE LIGHT 1
LOCUS_020750-RA	119	278	397	0.428058	-1.22412	1.01758e-14	LOCUS_020750-RA	159	341	0.466276	-1.10074	2.40857e-15	LOCUS_020750-RA	40	63	1	Cis	putative serine/threonine-protein kinase SIS8
LOCUS_030288-RA	18	84	102	0.214286	-2.22239	1.85653e-10	LOCUS_030288-RA	13	94	0.138298	-2.85415	2.31147e-15	LOCUS_030288-RA	5	10	1	Cis	hypothetical protein
LOCUS_025563-RA	80	36	116	2.22222	1.152	0.000214426	LOCUS_025563-RA	178	55	3.23636	1.69437	2.28405e-15	LOCUS_025563-RA	98	19	1	Cis	HVA22-like protein a
LOCUS_002935-RA	121	241	362	0.502075	-0.994026	2.09993e-09	LOCUS_002935-RA	66	197	0.335025	-1.57766	2.28405e-15	LOCUS_002935-RA	55	44	1	Cis	Eukaryotic translation initiation factor 5
LOCUS_021642-RA	278	56	334	4.96429	2.31159	4.2157e-35	LOCUS_021642-RA	185	59	3.13559	1.64874	2.27894e-15	LOCUS_021642-RA	93	3	1	Cis	Phenylalanine ammonia-lyase 3
LOCUS_010904-RA	1747	1143	2890	1.52843	0.612054	4.26489e-28	LOCUS_010904-RA	1523	1102	1.38203	0.466792	1.91358e-15	LOCUS_010904-RA	224	41	1	Cis	Actin-101
LOCUS_015383-RA	3	70	73	0.0428571	-4.54432	1.71461e-16	LOCUS_015383-RA	1	58	0.0172414	-5.85798	1.87855e-15	LOCUS_015383-RA	2	12	1	Cis	Autophagy-related protein 16
LOCUS_007330-RA	175	244	419	0.717213	-0.479526	0.0027603	LOCUS_007330-RA	142	317	0.44795	-1.15859	1.79633e-15	LOCUS_007330-RA	33	73	1	Cis	Protein unc-13
LOCUS_002012-RA	30	100	130	0.3	-1.73697	3.99602e-09	LOCUS_002012-RA	14	97	0.14433	-2.79256	1.70471e-15	LOCUS_002012-RA	16	3	1	Cis	Cysteine proteinase 1
LOCUS_018075-RA	9	29	38	0.310345	-1.68806	0.00488947	LOCUS_018075-RA	3	66	0.0454545	-4.45943	1.68073e-15	LOCUS_018075-RA	6	37	1	Cis	hypothetical protein
LOCUS_003873-RA	10	71	81	0.140845	-2.82782	1.60816e-11	LOCUS_003873-RA	10	87	0.114943	-3.12102	1.61961e-15	LOCUS_003873-RA	0	16	1	Cis	Potassium transporter 7
LOCUS_016519-RA	285	153	438	1.86275	0.89743	2.16842e-09	LOCUS_016519-RA	298	129	2.31008	1.20794	1.56635e-15	LOCUS_016519-RA	13	24	1	Cis	Phosphoenolpyruvate carboxylase 2
LOCUS_005802-RA	127	53	180	2.39623	1.26076	2.07683e-07	LOCUS_005802-RA	220	79	2.78481	1.47758	1.37941e-15	LOCUS_005802-RA	93	26	1	Cis	Putative callose synthase 8
LOCUS_008456-RA	36	119	155	0.302521	-1.72489	1.20553e-10	LOCUS_008456-RA	12	93	0.129032	-2.9542	1.00423e-15	LOCUS_008456-RA	24	26	1	Cis	Lysine--tRNA ligase
LOCUS_006458-RA	32	88	120	0.363636	-1.45943	1.73521e-06	LOCUS_006458-RA	55	180	0.305556	-1.71049	9.88045e-16	LOCUS_006458-RA	23	92	1	Cis	Rab3 GTPase-activating protein catalytic subunit
LOCUS_000760-RA	210	93	303	2.25806	1.17509	1.25403e-10	LOCUS_000760-RA	242	92	2.63043	1.3953	9.77947e-16	LOCUS_000760-RA	32	1	1	Cis	Remorin 4.1
LOCUS_022370-RA	12	61	73	0.196721	-2.34577	3.19059e-08	LOCUS_022370-RA	1	59	0.0169492	-5.88264	9.69044e-16	LOCUS_022370-RA	11	2	1	Cis	Protein OSB3, chloroplastic/mitochondrial
LOCUS_004117-RA	1	46	46	0.0217391	-5.52356	6.37218e-12	LOCUS_004117-RA	1	59	0.0169492	-5.88264	9.69044e-16	LOCUS_004117-RA	0	13	1	Cis	Protein NRT1/ PTR FAMILY 8.1
LOCUS_018442-RA	55	163	218	0.337423	-1.56737	1.30385e-12	LOCUS_018442-RA	36	145	0.248276	-2.00998	9.61803e-16	LOCUS_018442-RA	19	18	1	Cis	Putative elongation factor TypA-like SVR3, chloroplastic
LOCUS_007816-RA	251	122	373	2.05738	1.04081	1.78753e-10	LOCUS_007816-RA	211	73	2.89041	1.53127	9.59953e-16	LOCUS_007816-RA	40	49	1	Cis	Aspartic proteinase-like protein 2
LOCUS_018244-RA	48	20	68	2.4	1.26303	0.00285882	LOCUS_018244-RA	149	38	3.92105	1.97124	9.00334e-16	LOCUS_018244-RA	101	18	1	Cis	Beta-galactosidase 15
LOCUS_004830-RA	1	46	47	0.0217391	-5.52356	6.37218e-12	LOCUS_004830-RA	3	67	0.0447761	-4.48113	8.92178e-16	LOCUS_004830-RA	2	21	1	Cis	Exocyst complex component SEC15A
LOCUS_006315-RA	34	211	245	0.161137	-2.63364	4.97518e-31	LOCUS_006315-RA	3	67	0.0447761	-4.48113	8.92178e-16	LOCUS_006315-RA	31	144	1	Cis	Magnesium-chelatase subunit ChlI, chloroplastic
LOCUS_002562-RA	43	116	159	0.37069	-1.43172	4.03128e-08	LOCUS_002562-RA	7	80	0.0875	-3.51457	7.62043e-16	LOCUS_002562-RA	36	36	1	Cis	Diaminopimelate decarboxylase 1, chloroplastic
LOCUS_025409-RA	11	75	86	0.146667	-2.76939	6.85318e-12	LOCUS_025409-RA	8	83	0.0963855	-3.37504	7.00067e-16	LOCUS_025409-RA	3	8	1	Cis	hypothetical protein
LOCUS_011222-RA	375	813	1188	0.461255	-1.11636	3.08157e-36	LOCUS_011222-RA	279	513	0.54386	-0.878694	6.87454e-16	LOCUS_011222-RA	96	300	1	Cis	Cell division cycle protein 48
LOCUS_016873-RA	31	146	177	0.212329	-2.23563	6.52953e-18	LOCUS_016873-RA	31	136	0.227941	-2.13327	6.37855e-16	LOCUS_016873-RA	0	10	1	Cis	Endonuclease MutS2
LOCUS_015557-RA	61	1	62	61	5.93074	3.3284e-16	LOCUS_015557-RA	71	4	17.75	4.14975	6.31458e-16	LOCUS_015557-RA	10	3	1	Cis	SPX and EXS domain-containing protein 1
LOCUS_007480-RA	24	1	24	24	4.58496	7.75695e-06	LOCUS_007480-RA	9	86	0.104651	-3.25634	6.13447e-16	LOCUS_007480-RA	15	85	1	Cis	Xyloglucan galactosyltransferase MUR3
LOCUS_001322-RA	139	304	443	0.457237	-1.12899	3.44552e-14	LOCUS_001322-RA	206	413	0.498789	-1.0035	5.91883e-16	LOCUS_001322-RA	67	109	1	Cis	Paired amphipathic helix protein Sin3-like 4
LOCUS_008184-RA	7	90	97	0.0777778	-3.6845	2.41993e-18	LOCUS_008184-RA	20	113	0.176991	-2.49825	5.66966e-16	LOCUS_008184-RA	13	23	1	Cis	SNAP25 ous protein SNAP33
LOCUS_005343-RA	429	187	616	2.29412	1.19794	1.20869e-21	LOCUS_005343-RA	412	205	2.00976	1.00702	5.26874e-16	LOCUS_005343-RA	17	18	1	Cis	putative chromatin-remodeling complex ATPase chain
LOCUS_026464-RA	48	1	48	48	5.58496	1.72531e-12	LOCUS_026464-RA	55	1	55	5.78136	5.18569e-16	LOCUS_026464-RA	7	1	1	Cis	Mediator of RNA polymerase II transcription subunit 36a
LOCUS_010310-RA	3	33	36	0.0909091	-3.45943	1.26237e-06	LOCUS_010310-RA	1	60	0.0166667	-5.90689	5.03883e-16	LOCUS_010310-RA	2	27	1	Cis	Upstream activation factor subunit spp27
LOCUS_019376-RA	33	93	126	0.354839	-1.49476	4.94081e-07	LOCUS_019376-RA	84	231	0.363636	-1.45943	4.80711e-16	LOCUS_019376-RA	51	138	1	Cis	Protein ANTI-SILENCING 1
LOCUS_009511-RA	24	109	133	0.220183	-2.18322	3.94289e-13	LOCUS_009511-RA	49	171	0.28655	-1.80314	4.7054e-16	LOCUS_009511-RA	25	62	1	Cis	RRP12-like protein
LOCUS_019026-RA	24	112	136	0.214286	-2.22239	9.17448e-14	LOCUS_019026-RA	18	109	0.165138	-2.59826	4.31015e-16	LOCUS_019026-RA	6	3	1	Cis	Indole-3-glycerol phosphate synthase, chloroplastic
LOCUS_004072-RA	28	130	158	0.215385	-2.21501	7.78408e-16	LOCUS_004072-RA	6	78	0.0769231	-3.70044	4.29148e-16	LOCUS_004072-RA	22	52	1	Cis	putative aldo-keto reductase 2
LOCUS_007184-RA	8	28	36	0.285714	-1.80735	0.00364936	LOCUS_007184-RA	5	75	0.0666667	-3.90689	4.0214e-16	LOCUS_007184-RA	3	47	1	Cis	hypothetical protein
LOCUS_010874-RA	252	138	390	1.82609	0.868755	5.39122e-08	LOCUS_010874-RA	235	86	2.73256	1.45025	3.65089e-16	LOCUS_010874-RA	17	52	1	Cis	Ankyrin repeat protein SKIP35
LOCUS_013048-RA	54	20	74	2.7	1.43296	0.000363518	LOCUS_013048-RA	87	9	9.66667	3.27302	3.44915e-16	LOCUS_013048-RA	33	11	1	Cis	Glutamate receptor 3.4
LOCUS_018146-RA	58	18	76	3.22222	1.68806	2.21596e-05	LOCUS_018146-RA	159	42	3.78571	1.92057	3.05311e-16	LOCUS_018146-RA	101	24	1	Cis	RNA-binding protein Musashi 1
LOCUS_027069-RA	106	276	382	0.384058	-1.3806	1.87094e-17	LOCUS_027069-RA	42	159	0.264151	-1.92057	3.05311e-16	LOCUS_027069-RA	64	117	1	Cis	hypothetical protein
LOCUS_002263-RA	189	123	312	1.53659	0.619728	0.000785463	LOCUS_002263-RA	380	181	2.09945	1.07001	2.78754e-16	LOCUS_002263-RA	191	58	1	Cis	Casein kinase 1-like protein HD16
LOCUS_032644-RA	1	69	69	0.0144928	-6.10852	1.66368e-18	LOCUS_032644-RA	1	56	0.0178571	-5.80735	2.64061e-16	LOCUS_032644-RA	1	13	1	Cis	Phosphoglucosamine mutase
LOCUS_025398-RA	362	1	362	362	8.49985	3.49667e-105	LOCUS_025398-RA	56	1	56	5.80735	2.64061e-16	LOCUS_025398-RA	306	1	1	Cis	Protein Ycf2
LOCUS_015200-RA	1	46	47	0.0217391	-5.52356	6.37218e-12	LOCUS_015200-RA	1	61	0.0163934	-5.93074	2.60469e-16	LOCUS_015200-RA	0	15	1	Cis	TVP38/TMEM64 family membrane protein slr0305
LOCUS_010827-RA	317	511	828	0.620352	-0.68884	1.34227e-10	LOCUS_010827-RA	130	305	0.42623	-1.2303	2.56944e-16	LOCUS_010827-RA	187	206	1	Cis	Membrane steroid-binding protein 2
LOCUS_008485-RA	64	108	172	0.592593	-0.754888	0.00306848	LOCUS_008485-RA	106	268	0.395522	-1.33817	2.52852e-16	LOCUS_008485-RA	42	160	1	Cis	putative helicase CHR10
LOCUS_016271-RA	45	5	50	9	3.16993	2.80909e-08	LOCUS_016271-RA	82	7	11.7143	3.5502	2.32458e-16	LOCUS_016271-RA	37	2	1	Cis	CMP-sialic acid transporter 1
LOCUS_016112-RA	157	63	220	2.49206	1.31734	1.47693e-09	LOCUS_016112-RA	201	65	3.09231	1.62868	2.32458e-16	LOCUS_016112-RA	44	2	1	Cis	Triacylglycerol lipase 1
LOCUS_010165-RA	82	277	359	0.296029	-1.75619	1.32076e-24	LOCUS_010165-RA	127	301	0.421927	-1.24493	2.1308e-16	LOCUS_010165-RA	45	24	1	Cis	Pre-mRNA-processing factor 19
LOCUS_024379-RA	26	62	88	0.419355	-1.25376	0.000572817	LOCUS_024379-RA	42	160	0.2625	-1.92961	1.95304e-16	LOCUS_024379-RA	16	98	1	Cis	putative xyloglucan endotransglucosylase/hydrolase protein 27
LOCUS_016379-RA	572	377	949	1.51724	0.601451	2.00134e-09	LOCUS_016379-RA	901	575	1.56696	0.647965	1.92971e-16	LOCUS_016379-RA	329	198	1	Cis	NIPA-like protein
LOCUS_009866-RA	339	139	478	2.43885	1.2862	3.46039e-19	LOCUS_009866-RA	400	194	2.06186	1.04394	1.87271e-16	LOCUS_009866-RA	61	55	1	Cis	Protein MARD1
LOCUS_010691-RA	21	70	91	0.3	-1.73697	1.38739e-06	LOCUS_010691-RA	4	73	0.0547945	-4.18982	1.82982e-16	LOCUS_010691-RA	17	3	1	Cis	putative 38. protein
LOCUS_018614-RA	1319	1522	2841	0.866623	-0.206524	0.00054931	LOCUS_018614-RA	992	648	1.53086	0.614346	1.8244e-16	LOCUS_018614-RA	327	874	1	Cis	Plastidial pyruvate kinase 2
LOCUS_024810-RA	10	42	52	0.238095	-2.07039	4.07957e-05	LOCUS_024810-RA	16	106	0.150943	-2.72792	1.76136e-16	LOCUS_024810-RA	6	64	1	Cis	Mitochondrial thiamine diphosphate carrier 2
LOCUS_026169-RA	59	113	172	0.522124	-0.937536	0.000186203	LOCUS_026169-RA	75	219	0.342466	-1.54597	1.58004e-16	LOCUS_026169-RA	16	106	1	Cis	Calcium/calmodulin-dependent serine/threonine-protein kinase 1
LOCUS_019779-RA	89	15	104	5.93333	2.56884	5.63784e-13	LOCUS_019779-RA	135	29	4.65517	2.21883	1.4593e-16	LOCUS_019779-RA	46	14	1	Cis	Receptor-like protein kinase HERK 1
LOCUS_022712-RA	139	198	337	0.70202	-0.510416	0.00458771	LOCUS_022712-RA	58	190	0.305263	-1.71187	1.40776e-16	LOCUS_022712-RA	81	8	1	Cis	Signal peptidase complex catalytic subunit SEC11C
LOCUS_005570-RA	3	65	68	0.0461538	-4.43741	4.05946e-15	LOCUS_005570-RA	6	80	0.075	-3.73697	1.28147e-16	LOCUS_005570-RA	3	15	1	Cis	Type I inositol polyphosphate 5-phosphatase 12
LOCUS_022710-RA	16	93	109	0.172043	-2.53916	2.28132e-13	LOCUS_022710-RA	20	116	0.172414	-2.53605	1.19811e-16	LOCUS_022710-RA	4	23	1	Cis	L-arabinokinase
LOCUS_014004-RA	380	189	569	2.01058	1.00761	1.00262e-14	LOCUS_014004-RA	443	223	1.98655	0.990263	1.06263e-16	LOCUS_014004-RA	63	34	1	Cis	putative ADP-ribosylation factor GTPase-activating protein AGD5
LOCUS_002171-RA	290	58	348	5	2.32193	8.56402e-37	LOCUS_002171-RA	283	114	2.48246	1.31177	1.06263e-16	LOCUS_002171-RA	7	56	1	Cis	Calmodulin-binding transcription activator CBT
LOCUS_018840-RA	305	499	804	0.611222	-0.710231	6.80743e-11	LOCUS_018840-RA	493	802	0.614713	-0.702015	7.89169e-17	LOCUS_018840-RA	188	303	1	Cis	hypothetical protein
LOCUS_005699-RA	141	9	150	15.6667	3.96963	2.73197e-30	LOCUS_005699-RA	162	42	3.85714	1.94753	7.89169e-17	LOCUS_005699-RA	21	33	1	Cis	putative cellulose synthase A catalytic subunit 3 [UDP-forming]
LOCUS_006328-RA	2138	1748	3886	1.22311	0.290557	3.15561e-09	LOCUS_006328-RA	2518	3167	0.795074	-0.330839	7.62901e-17	LOCUS_006328-RA	380	1419	1	Cis	putative aquaporin PIP1-2
LOCUS_020662-RA	42	307	349	0.136808	-2.86978	2.6752e-49	LOCUS_020662-RA	43	164	0.262195	-1.93129	7.55546e-17	LOCUS_020662-RA	1	143	1	Cis	Ubiquitin-conjugating enzyme E2
LOCUS_002833-RA	60	192	252	0.3125	-1.67807	3.36308e-16	LOCUS_002833-RA	17	110	0.154545	-2.6939	7.30426e-17	LOCUS_002833-RA	43	82	1	Cis	hypothetical protein
LOCUS_008716-RA	141	8	149	17.625	4.13955	3.38237e-31	LOCUS_008716-RA	126	24	5.25	2.39232	6.62922e-17	LOCUS_008716-RA	15	16	1	Cis	Phospholipid:diacylglycerol acyltransferase 1
LOCUS_005423-RA	3	132	135	0.0227273	-5.45943	4.78321e-34	LOCUS_005423-RA	5	78	0.0641026	-3.96347	6.35943e-17	LOCUS_005423-RA	2	54	1	Cis	Auxin response factor 5
LOCUS_016291-RA	191	392	583	0.487245	-1.03728	7.0906e-16	LOCUS_016291-RA	170	369	0.460705	-1.11809	6.20718e-17	LOCUS_016291-RA	21	23	1	Cis	DNA repair RAD52-like protein 2, chloroplastic
LOCUS_000867-RA	539	312	851	1.72756	0.788739	6.96776e-14	LOCUS_000867-RA	963	620	1.55323	0.635268	6.14115e-17	LOCUS_000867-RA	424	308	1	Cis	FRIGIDA-like protein 4a
LOCUS_001331-RA	20	61	81	0.327869	-1.60881	2.63136e-05	LOCUS_001331-RA	12	98	0.122449	-3.02975	6.13318e-17	LOCUS_001331-RA	8	37	1	Cis	hypothetical protein
LOCUS_000152-RA	60	120	180	0.5	-1	4.11418e-05	LOCUS_000152-RA	35	149	0.234899	-2.08989	5.98866e-17	LOCUS_000152-RA	25	29	1	Cis	DeSI-like protein At4g17486
LOCUS_025515-RA	197	337	534	0.58457	-0.774553	1.02722e-08	LOCUS_025515-RA	39	157	0.248408	-2.00922	5.58641e-17	LOCUS_025515-RA	158	180	1	Cis	Stress-response A/B barrel domain-containing protein HS1
LOCUS_008941-RA	26	192	218	0.135417	-2.88452	4.14474e-31	LOCUS_008941-RA	29	137	0.211679	-2.24005	5.48062e-17	LOCUS_008941-RA	3	55	1	Cis	WD repeat domain-containing protein 83
LOCUS_004512-RA	269	190	459	1.41579	0.501607	0.000919899	LOCUS_004512-RA	465	237	1.96203	0.972344	5.42462e-17	LOCUS_004512-RA	196	47	1	Cis	Splicing factor U2af large subunit B
LOCUS_015572-RA	89	182	271	0.489011	-1.03206	1.05112e-07	LOCUS_015572-RA	28	135	0.207407	-2.26946	5.25731e-17	LOCUS_015572-RA	61	47	1	Cis	Cell division protein FtsY, chloroplastic
LOCUS_003737-RA	195	507	702	0.384615	-1.37851	1.63537e-31	LOCUS_003737-RA	209	426	0.49061	-1.02735	4.86349e-17	LOCUS_003737-RA	14	81	1	Cis	hypothetical protein
LOCUS_005257-RA	65	136	201	0.477941	-1.0651	3.24301e-06	LOCUS_005257-RA	79	229	0.344978	-1.53542	4.37937e-17	LOCUS_005257-RA	14	93	1	Cis	Protein GFS12
LOCUS_024768-RA	266	69	335	3.85507	1.94676	3.99133e-27	LOCUS_024768-RA	191	57	3.35088	1.74454	4.36736e-17	LOCUS_024768-RA	75	12	1	Cis	Monosaccharide-sensing protein 2
LOCUS_002233-RA	5	63	68	0.0793651	-3.65535	7.62236e-13	LOCUS_002233-RA	7	85	0.0823529	-3.60204	3.87871e-17	LOCUS_002233-RA	2	22	1	Cis	hypothetical protein
LOCUS_026466-RA	1	294	295	0.00340136	-8.19967	6.97109e-85	LOCUS_026466-RA	3	72	0.0416667	-4.58496	3.76006e-17	LOCUS_026466-RA	2	222	1	Cis	Protein DETOXIFICATION 34
LOCUS_027062-RA	14	73	87	0.191781	-2.38247	6.76784e-10	LOCUS_027062-RA	14	104	0.134615	-2.89308	3.65792e-17	LOCUS_027062-RA	0	31	1	Cis	Periodic tryptophan protein 2
LOCUS_017070-RA	29	135	164	0.214815	-2.21883	1.8612e-16	LOCUS_017070-RA	19	116	0.163793	-2.61005	3.61013e-17	LOCUS_017070-RA	10	19	1	Cis	Ras-related protein RHN1
LOCUS_032854-RA	1	42	42	0.0238095	-5.39232	8.47687e-11	LOCUS_032854-RA	1	59	0.0169492	-5.88264	3.52443e-17	LOCUS_032854-RA	1	17	1	Cis	5-methylthioadenosine/S-adenosylhomocysteine deaminase
LOCUS_015397-RA	90	1	90	90	6.49185	1.34654e-24	LOCUS_015397-RA	59	1	59	5.88264	3.52443e-17	LOCUS_015397-RA	31	1	1	Cis	hypothetical protein
LOCUS_029545-RA	16	166	182	0.0963855	-3.37504	2.9071e-31	LOCUS_029545-RA	16	109	0.146789	-2.76818	3.48409e-17	LOCUS_029545-RA	0	57	1	Cis	V-type proton ATPase subunit c''1
LOCUS_027830-RA	58	16	74	3.625	1.85798	4.97916e-06	LOCUS_027830-RA	160	40	4	2	3.44895e-17	LOCUS_027830-RA	102	24	1	Cis	Zinc finger CCCH domain-containing protein 53
LOCUS_015430-RA	250	136	386	1.83824	0.878321	4.52505e-08	LOCUS_015430-RA	222	74	3	1.58496	2.48436e-17	LOCUS_015430-RA	28	62	1	Cis	Alpha-L-fucosidase 1
LOCUS_022733-RA	449	707	1156	0.635078	-0.654995	3.26118e-13	LOCUS_022733-RA	518	273	1.89744	0.924051	2.26104e-17	LOCUS_022733-RA	69	434	1	Cis	Basic blue protein
LOCUS_007352-RA	14	216	230	0.0648148	-3.94753	3.948e-46	LOCUS_007352-RA	31	143	0.216783	-2.20568	2.20268e-17	LOCUS_007352-RA	17	73	1	Cis	40S ribosomal protein S14
LOCUS_011879-RA	25	89	114	0.280899	-1.83188	9.31756e-09	LOCUS_011879-RA	60	198	0.30303	-1.72247	2.17694e-17	LOCUS_011879-RA	35	109	1	Cis	Transcription factor TCP3
LOCUS_020209-RA	312	143	455	2.18182	1.12553	1.7836e-14	LOCUS_020209-RA	275	106	2.59434	1.37537	2.09042e-17	LOCUS_020209-RA	37	37	1	Cis	Proline-rich protein 2
LOCUS_018364-RA	90	151	241	0.596026	-0.746552	0.000387619	LOCUS_018364-RA	76	226	0.336283	-1.57225	1.9607e-17	LOCUS_018364-RA	14	75	1	Cis	Neurochondrin
LOCUS_003627-RA	13	153	166	0.0849673	-3.55695	3.68698e-30	LOCUS_003627-RA	5	80	0.0625	-4	1.86083e-17	LOCUS_003627-RA	8	73	1	Cis	GDSL esterase/lipase At5g45910
LOCUS_001115-RA	162	87	249	1.86207	0.896907	1.13889e-05	LOCUS_001115-RA	295	118	2.5	1.32193	1.42663e-17	LOCUS_001115-RA	133	31	1	Cis	Two-component response regulator-like PRR73
LOCUS_003642-RA	435	809	1244	0.537701	-0.895124	3.01258e-25	LOCUS_003642-RA	394	682	0.577713	-0.791576	1.39232e-17	LOCUS_003642-RA	41	127	1	Cis	Polyadenylate-binding protein-interacting protein 2
LOCUS_007062-RA	579	423	1002	1.36879	0.452906	4.78749e-06	LOCUS_007062-RA	329	140	2.35	1.23266	1.38068e-17	LOCUS_007062-RA	250	283	1	Cis	Endoglucanase 10
LOCUS_017785-RA	587	995	1582	0.58995	-0.761336	1.35569e-23	LOCUS_017785-RA	453	759	0.596838	-0.744589	1.32779e-17	LOCUS_017785-RA	134	236	1	Cis	pEARLI1-like lipid transfer protein 2
LOCUS_015846-RA	9	144	153	0.0625	-4	4.2361e-31	LOCUS_015846-RA	12	101	0.118812	-3.07325	1.11968e-17	LOCUS_015846-RA	3	43	1	Cis	Mitogen-activated protein kinase 2
LOCUS_026510-RA	366	531	897	0.689266	-0.536868	2.40974e-07	LOCUS_026510-RA	800	484	1.65289	0.724993	1.03925e-17	LOCUS_026510-RA	434	47	1	Cis	putative aquaporin TIP2-2
LOCUS_003565-RA	235	118	353	1.99153	0.993874	3.44873e-09	LOCUS_003565-RA	348	152	2.28947	1.19502	1.03165e-17	LOCUS_003565-RA	113	34	1	Cis	Protein FAR1-RELATED SEQUENCE 6
LOCUS_015190-RA	34	7	41	4.85714	2.28011	0.000106017	LOCUS_015190-RA	66	1	66	6.04439	9.61393e-18	LOCUS_015190-RA	32	6	1	Cis	Protein UXT
LOCUS_001494-RA	323	992	1315	0.325605	-1.61881	1.64353e-77	LOCUS_001494-RA	116	293	0.395904	-1.33678	9.5645e-18	LOCUS_001494-RA	207	699	1	Cis	Glutamate-1-semialdehyde 2,1-aminomutase, chloroplastic
LOCUS_012693-RA	241	113	354	2.13274	1.09271	7.54819e-11	LOCUS_012693-RA	15	109	0.137615	-2.86129	9.06876e-18	LOCUS_012693-RA	226	4	1	Cis	2-alkenal reductase (NADP(+)-dependent)
LOCUS_007973-RA	1	88	88	0.0113636	-6.45943	5.14865e-24	LOCUS_007973-RA	1	61	0.0163934	-5.93074	9.06876e-18	LOCUS_007973-RA	1	27	1	Cis	Cytochrome P450 711A1
LOCUS_018814-RA	113	178	291	0.634831	-0.655554	0.000602897	LOCUS_018814-RA	39	161	0.242236	-2.04551	8.72266e-18	LOCUS_018814-RA	74	17	1	Cis	Uncharacterized protein C57A10.07
LOCUS_003601-RA	178	312	490	0.570513	-0.809669	1.0501e-08	LOCUS_003601-RA	180	390	0.461538	-1.11548	8.71029e-18	LOCUS_003601-RA	2	78	1	Cis	AP3-complex subunit beta-A
LOCUS_024943-RA	22	1	23	22	4.45943	2.65137e-05	LOCUS_024943-RA	78	4	19.5	4.2854	8.01528e-18	LOCUS_024943-RA	56	3	1	Cis	BTB/POZ domain-containing protein At5g66560
LOCUS_011793-RA	19	52	71	0.365385	-1.45251	0.000419597	LOCUS_011793-RA	9	94	0.0957447	-3.38466	5.76112e-18	LOCUS_011793-RA	10	42	1	Cis	Biotin carboxyl carrier protein of acetyl-CoA carboxylase, chloroplastic
LOCUS_004592-RA	23	78	101	0.294872	-1.76184	2.14671e-07	LOCUS_004592-RA	25	133	0.18797	-2.41143	5.69632e-18	LOCUS_004592-RA	2	55	1	Cis	hypothetical protein
LOCUS_021135-RA	228	457	685	0.498906	-1.00316	1.91109e-17	LOCUS_021135-RA	61	203	0.300493	-1.7346	5.58891e-18	LOCUS_021135-RA	167	254	1	Cis	Eukaryotic translation initiation factor 2 subunit 3, X-linked
LOCUS_002499-RA	36	71	107	0.507042	-0.979822	0.00288526	LOCUS_002499-RA	3	75	0.04	-4.64386	5.54549e-18	LOCUS_002499-RA	33	4	1	Cis	Dihydropyrimidine dehydrogenase (NADP(+)), chloroplastic
LOCUS_012545-RA	3	113	116	0.0265487	-5.23522	1.28271e-28	LOCUS_012545-RA	40	164	0.243902	-2.03562	5.36403e-18	LOCUS_012545-RA	37	51	1	Cis	Protein TPX2
LOCUS_028798-RA	81	183	264	0.442623	-1.17585	2.33504e-09	LOCUS_028798-RA	57	196	0.290816	-1.78182	5.17145e-18	LOCUS_028798-RA	24	13	1	Cis	Ubiquitin-activating enzyme E1 2
LOCUS_016914-RA	471	96	567	4.90625	2.29462	1.03376e-58	LOCUS_016914-RA	226	74	3.05405	1.61073	5.0158e-18	LOCUS_016914-RA	245	22	1	Cis	hypothetical protein
LOCUS_011732-RA	1	30	30	0.0333333	-4.90689	1.81767e-07	LOCUS_011732-RA	1	62	0.016129	-5.9542	4.63874e-18	LOCUS_011732-RA	1	32	1	Cis	hypothetical protein
LOCUS_030754-RA	1	42	42	0.0238095	-5.39232	8.47687e-11	LOCUS_030754-RA	1	62	0.016129	-5.9542	4.63874e-18	LOCUS_030754-RA	1	20	1	Cis	Major pollen allergen Ole e 10
LOCUS_000343-RA	5	98	103	0.0510204	-4.29278	2.9738e-22	LOCUS_000343-RA	19	120	0.158333	-2.65896	4.30414e-18	LOCUS_000343-RA	14	22	1	Cis	putative trehalose-phosphate phosphatase 6
LOCUS_017777-RA	98	57	155	1.7193	0.78182	0.00377708	LOCUS_017777-RA	169	42	4.02381	2.00856	3.22248e-18	LOCUS_017777-RA	71	15	1	Cis	Protein-lysine N-methyltransferase EFM3
LOCUS_013055-RA	159	70	229	2.27143	1.1836	2.61296e-08	LOCUS_013055-RA	145	30	4.83333	2.27302	2.98467e-18	LOCUS_013055-RA	14	40	1	Cis	putative inactive purple acid phosphatase 27
LOCUS_005777-RA	37	138	175	0.268116	-1.89907	7.11708e-14	LOCUS_005777-RA	10	98	0.102041	-3.29278	2.86865e-18	LOCUS_005777-RA	27	40	1	Cis	Lycopene epsilon cyclase, chloroplastic
LOCUS_010674-RA	183	67	250	2.73134	1.44961	1.24757e-12	LOCUS_010674-RA	398	183	2.17486	1.12092	2.86685e-18	LOCUS_010674-RA	215	116	1	Cis	Formin-like protein 5
LOCUS_026595-RA	14	93	107	0.150538	-2.7318	1.94681e-14	LOCUS_026595-RA	1	63	0.015873	-5.97728	2.35459e-18	LOCUS_026595-RA	14	30	1	Cis	Eukaryotic translation initiation factor 2 subunit alpha
LOCUS_011500-RA	92	9	101	10.2222	3.35364	2.40489e-17	LOCUS_011500-RA	119	18	6.61111	2.72489	2.06061e-18	LOCUS_011500-RA	27	9	1	Cis	Molybdate-anion transporter
LOCUS_001899-RA	562	381	943	1.47507	0.560779	2.75814e-08	LOCUS_001899-RA	665	375	1.77333	0.826464	2.04759e-18	LOCUS_001899-RA	103	6	1	Cis	Eukaryotic translation initiation factor isoform 4G-1
LOCUS_020787-RA	108	60	168	1.8	0.847997	0.000920256	LOCUS_020787-RA	174	44	3.95455	1.98351	1.91436e-18	LOCUS_020787-RA	66	16	1	Cis	CRAL-TRIO domain-containing protein C23B6.04c
LOCUS_006019-RA	3	64	67	0.046875	-4.41504	7.71882e-15	LOCUS_006019-RA	7	90	0.0777778	-3.6845	1.91436e-18	LOCUS_006019-RA	4	26	1	Cis	Protein LONGIFOLIA 2
LOCUS_020140-RA	123	9	132	13.6667	3.77259	1.88185e-25	LOCUS_020140-RA	87	6	14.5	3.85798	1.80696e-18	LOCUS_020140-RA	36	3	1	Cis	putative xyloglucan glycosyltransferase 12
LOCUS_015564-RA	83	164	247	0.506098	-0.982513	1.54817e-06	LOCUS_015564-RA	54	193	0.279793	-1.83757	1.77451e-18	LOCUS_015564-RA	29	29	1	Cis	ATP-dependent (S)-NAD(P)H-hydrate dehydratase
LOCUS_010521-RA	8	75	83	0.106667	-3.22882	9.61158e-14	LOCUS_010521-RA	5	84	0.0595238	-4.07039	1.56812e-18	LOCUS_010521-RA	3	9	1	Cis	Respiratory burst oxidase A
LOCUS_017448-RA	1	49	49	0.0204082	-5.61471	9.01577e-13	LOCUS_017448-RA	3	77	0.038961	-4.68182	1.55781e-18	LOCUS_017448-RA	2	28	1	Cis	Ammonium transporter 3 member 3
LOCUS_012589-RA	19	84	103	0.22619	-2.14439	4.93584e-10	LOCUS_012589-RA	16	115	0.13913	-2.84549	1.29999e-18	LOCUS_012589-RA	3	31	1	Cis	Protein PHOX1
LOCUS_026262-RA	53	1	53	53	5.72792	6.52384e-14	LOCUS_026262-RA	81	4	20.25	4.33985	1.21547e-18	LOCUS_026262-RA	28	3	1	Cis	Cellulose synthase-like protein D2
LOCUS_031254-RA	1	57	57	0.0175439	-5.83289	4.65768e-15	LOCUS_031254-RA	1	64	0.015625	-6	1.19972e-18	LOCUS_031254-RA	1	7	1	Cis	Beta-galactosidase
LOCUS_007473-RA	29	72	101	0.402778	-1.31194	9.45115e-05	LOCUS_007473-RA	48	183	0.262295	-1.93074	1.03477e-18	LOCUS_007473-RA	19	111	1	Cis	Increased DNA methylation 1
LOCUS_013779-RA	17	50	67	0.34	-1.55639	0.000262614	LOCUS_013779-RA	6	88	0.0681818	-3.87447	9.79303e-19	LOCUS_013779-RA	11	38	1	Cis	putative mitochondrial adenine nucleotide transporter BTL1
LOCUS_025369-RA	546	167	713	3.26946	1.70905	3.02064e-46	LOCUS_025369-RA	422	197	2.14213	1.09905	9.57958e-19	LOCUS_025369-RA	124	30	1	Cis	Vacuolar-sorting receptor 1
LOCUS_013162-RA	150	35	185	4.28571	2.09954	4.76443e-17	LOCUS_013162-RA	108	13	8.30769	3.05445	9.3278e-19	LOCUS_013162-RA	42	22	1	Cis	Sorbitol dehydrogenase
LOCUS_006364-RA	120	193	313	0.621762	-0.685566	0.000175475	LOCUS_006364-RA	71	225	0.315556	-1.66403	9.16487e-19	LOCUS_006364-RA	49	32	1	Cis	Transmembrane 9 superfamily member 7
LOCUS_021655-RA	281	494	775	0.568826	-0.813941	1.89133e-13	LOCUS_021655-RA	113	295	0.383051	-1.38439	8.59454e-19	LOCUS_021655-RA	168	199	1	Cis	Glucose-6-phosphate 1-dehydrogenase, cytoplasmic isoform
LOCUS_009196-RA	204	109	313	1.87156	0.904241	5.04683e-07	LOCUS_009196-RA	336	139	2.41727	1.27338	7.83408e-19	LOCUS_009196-RA	132	30	1	Cis	Microtubule-associated protein TORTIFOLIA1
LOCUS_002622-RA	89	181	270	0.491713	-1.02411	1.39986e-07	LOCUS_002622-RA	98	271	0.361624	-1.46744	7.80044e-19	LOCUS_002622-RA	9	90	1	Cis	Protein XRI1
LOCUS_008094-RA	236	165	401	1.4303	0.516321	0.00152111	LOCUS_008094-RA	353	150	2.35333	1.23471	7.41103e-19	LOCUS_008094-RA	117	15	1	Cis	Serine/arginine-rich splicing factor RSZ21
LOCUS_019226-RA	1	266	266	0.0037594	-8.05528	1.46916e-76	LOCUS_019226-RA	12	106	0.113208	-3.14296	6.49889e-19	LOCUS_019226-RA	11	160	1	Cis	TPR repeat-containing protein ZIP4
LOCUS_004372-RA	1055	810	1865	1.30247	0.381249	9.6837e-08	LOCUS_004372-RA	1765	1261	1.39968	0.4851	5.59814e-19	LOCUS_004372-RA	710	451	1	Cis	Putative E3 ubiquitin-protein ligase LIN-1
LOCUS_006647-RA	74	11	85	6.72727	2.75002	1.16761e-11	LOCUS_006647-RA	98	9	10.8889	3.44478	5.49738e-19	LOCUS_006647-RA	24	2	1	Cis	hypothetical protein
LOCUS_017641-RA	451	707	1158	0.637907	-0.648583	5.34677e-13	LOCUS_017641-RA	175	392	0.446429	-1.1635	4.63721e-19	LOCUS_017641-RA	276	315	1	Cis	Triosephosphate isomerase, cytosolic
LOCUS_004824-RA	54	103	157	0.524272	-0.931613	0.00042393	LOCUS_004824-RA	5	86	0.0581395	-4.10434	4.51999e-19	LOCUS_004824-RA	49	17	1	Cis	NADH dehydrogenase [ubiquinone] flavoprotein 1, mitochondrial
LOCUS_014554-RA	40	178	218	0.224719	-2.15381	8.74556e-21	LOCUS_014554-RA	47	183	0.256831	-1.96111	4.374e-19	LOCUS_014554-RA	7	5	1	Cis	THO complex subunit 4A
LOCUS_008871-RA	27	130	157	0.207692	-2.26748	2.8086e-16	LOCUS_008871-RA	16	117	0.136752	-2.87036	4.3265e-19	LOCUS_008871-RA	11	13	1	Cis	Trifunctional UDP-glucose 4,6-dehydratase/UDP-4-keto-6-deoxy-D-glucose 3,5-epimerase/UDP-4-keto-L-rhamnose-reductase RHM1
LOCUS_027953-RA	12	56	68	0.214286	-2.22239	3.6786e-07	LOCUS_027953-RA	29	147	0.197279	-2.34169	3.82904e-19	LOCUS_027953-RA	17	91	1	Cis	hypothetical protein
LOCUS_005893-RA	139	326	465	0.42638	-1.22979	2.89455e-17	LOCUS_005893-RA	255	508	0.501969	-0.994331	3.78156e-19	LOCUS_005893-RA	116	182	1	Cis	MAP3K epsilon protein kinase 1
LOCUS_016722-RA	104	250	354	0.416	-1.26534	5.70024e-14	LOCUS_016722-RA	63	213	0.295775	-1.75743	3.70965e-19	LOCUS_016722-RA	41	37	1	Cis	Mannosyl-oligosaccharide 1,2-alpha-mannosidase MNS3
LOCUS_028209-RA	6	64	70	0.09375	-3.41504	2.35531e-12	LOCUS_028209-RA	1	71	0.0140845	-6.14975	3.53905e-19	LOCUS_028209-RA	5	7	1	Cis	Mitochondrial uncoupling protein 1
LOCUS_006365-RA	1	75	75	0.0133333	-6.22882	3.03117e-20	LOCUS_006365-RA	1	66	0.0151515	-6.04439	3.10655e-19	LOCUS_006365-RA	1	9	1	Cis	putative mitochondrial adenine nucleotide transporter BTL3
LOCUS_026426-RA	10	96	106	0.104167	-3.26303	1.18117e-17	LOCUS_026426-RA	3	80	0.0375	-4.73697	2.26872e-19	LOCUS_026426-RA	7	16	1	Cis	Protein SIEVE ELEMENT OCCLUSION B
LOCUS_002845-RA	64	2	66	32	5	7.17239e-16	LOCUS_002845-RA	183	46	3.97826	1.99214	1.79911e-19	LOCUS_002845-RA	119	44	1	Cis	Transcription factor MYB3R-1
LOCUS_010910-RA	147	1	148	147	7.19967	2.60501e-41	LOCUS_010910-RA	94	7	13.4286	3.74723	1.68969e-19	LOCUS_010910-RA	53	6	1	Cis	ABC transporter C family member 5
LOCUS_017180-RA	40	179	219	0.223464	-2.16189	5.39519e-21	LOCUS_017180-RA	30	151	0.198675	-2.33151	1.49371e-19	LOCUS_017180-RA	10	28	1	Cis	putative esterase D14L
LOCUS_000718-RA	169	80	249	2.1125	1.07895	1.09228e-07	LOCUS_000718-RA	217	64	3.39062	1.76155	1.43953e-19	LOCUS_000718-RA	48	16	1	Cis	Sphingoid long-chain bases kinase 1
LOCUS_020869-RA	148	29	177	5.10345	2.35147	2.86631e-19	LOCUS_020869-RA	172	40	4.3	2.10434	1.24637e-19	LOCUS_020869-RA	24	11	1	Cis	Putative lysine-specific demethylase JMJ16
LOCUS_015106-RA	130	346	476	0.375723	-1.41226	1.7944e-22	LOCUS_015106-RA	38	168	0.22619	-2.14439	1.23535e-19	LOCUS_015106-RA	92	178	1	Cis	hypothetical protein
LOCUS_014907-RA	82	24	106	3.41667	1.77259	8.51078e-08	LOCUS_014907-RA	136	23	5.91304	2.5639	1.19254e-19	LOCUS_014907-RA	54	1	1	Cis	Beta-glucosidase 18
LOCUS_000481-RA	15	89	104	0.168539	-2.56884	5.63784e-13	LOCUS_000481-RA	23	136	0.169118	-2.5639	1.19254e-19	LOCUS_000481-RA	8	47	1	Cis	FIP1[V]-like protein
LOCUS_001522-RA	572	90	662	6.35556	2.66802	8.22756e-85	LOCUS_001522-RA	380	164	2.31707	1.2123	1.08581e-19	LOCUS_001522-RA	192	74	1	Cis	Cycloartenol synthase
LOCUS_000792-RA	23	103	126	0.223301	-2.16294	2.66933e-12	LOCUS_000792-RA	1	73	0.0136986	-6.18982	9.33135e-20	LOCUS_000792-RA	22	30	1	Cis	Mitochondrial carnitine/acylcarnitine carrier-like protein
LOCUS_021105-RA	305	401	706	0.760599	-0.394793	0.00116945	LOCUS_021105-RA	297	572	0.519231	-0.945552	8.23245e-20	LOCUS_021105-RA	8	171	1	Cis	Macro domain-containing protein XCC3184
LOCUS_026258-RA	59	1	59	59	5.88264	1.25297e-15	LOCUS_026258-RA	68	1	68	6.08746	7.98294e-20	LOCUS_026258-RA	9	1	1	Cis	Cytochrome P450 77A3
LOCUS_014536-RA	74	6	80	12.3333	3.62449	6.13225e-15	LOCUS_014536-RA	171	39	4.38462	2.13245	7.75029e-20	LOCUS_014536-RA	97	33	1	Cis	Asparagine synthetase [glutamine-hydrolyzing]
LOCUS_016896-RA	78	22	100	3.54545	1.82597	1.00095e-07	LOCUS_016896-RA	107	11	9.72727	3.28204	7.58259e-20	LOCUS_016896-RA	29	11	1	Cis	putative galacturonosyltransferase 15
LOCUS_020964-RA	14	112	126	0.125	-3	5.19217e-19	LOCUS_020964-RA	17	123	0.138211	-2.85505	6.13325e-20	LOCUS_020964-RA	3	11	1	Cis	Transmembrane protein 147
LOCUS_013843-RA	156	248	404	0.629032	-0.668794	2.55672e-05	LOCUS_013843-RA	74	237	0.312236	-1.67929	5.62542e-20	LOCUS_013843-RA	82	11	1	Cis	Polyadenylate-binding protein-interacting protein 7
LOCUS_027755-RA	45	2	47	22.5	4.49185	1.33868e-10	LOCUS_027755-RA	74	1	74	6.20945	4.7823e-20	LOCUS_027755-RA	29	1	1	Cis	Putative L-cysteine desulfhydrase 1
LOCUS_013838-RA	46	12	58	3.83333	1.9386	3.7251e-05	LOCUS_013838-RA	105	10	10.5	3.39232	4.71094e-20	LOCUS_013838-RA	59	2	1	Cis	Uncharacterized protein At1g28695
LOCUS_020107-RA	177	100	277	1.77	0.823749	2.05148e-05	LOCUS_020107-RA	194	50	3.88	1.95606	3.93382e-20	LOCUS_020107-RA	17	50	1	Cis	Aspartic proteinase oryzasin-1
LOCUS_022341-RA	32	131	163	0.244275	-2.03342	2.2328e-14	LOCUS_022341-RA	19	129	0.147287	-2.7633	3.30333e-20	LOCUS_022341-RA	13	2	1	Cis	Protein AUXIN RESPONSE 4
LOCUS_017149-RA	1	23	23	0.0434783	-4.52356	1.43903e-05	LOCUS_017149-RA	3	83	0.0361446	-4.79008	3.27614e-20	LOCUS_017149-RA	2	60	1	Cis	hypothetical protein
LOCUS_014511-RA	95	199	294	0.477387	-1.06677	9.09577e-09	LOCUS_014511-RA	29	152	0.190789	-2.38995	3.01407e-20	LOCUS_014511-RA	66	47	1	Cis	1-deoxy-D-xylulose 5-phosphate reductoisomerase, chloroplastic
LOCUS_000949-RA	142	218	360	0.651376	-0.618437	0.000282541	LOCUS_000949-RA	44	183	0.240437	-2.05627	2.92174e-20	LOCUS_000949-RA	98	35	1	Cis	26S proteasome regulatory subunit 8 A
LOCUS_031137-RA	112	220	332	0.509091	-0.974005	2.13723e-08	LOCUS_031137-RA	106	293	0.361775	-1.46684	2.69481e-20	LOCUS_031137-RA	6	73	1	Cis	GDSL esterase/lipase At3g26430
LOCUS_023204-RA	811	677	1488	1.19793	0.260546	0.00182273	LOCUS_023204-RA	711	396	1.79545	0.844349	2.47749e-20	LOCUS_023204-RA	100	281	1	Cis	Adenosylhomocysteinase
LOCUS_001017-RA	13	50	63	0.26	-1.94342	1.45325e-05	LOCUS_001017-RA	1	75	0.0133333	-6.22882	2.45399e-20	LOCUS_001017-RA	12	25	1	Cis	Folate synthesis bifunctional protein, mitochondrial
LOCUS_018106-RA	11	57	68	0.192982	-2.37346	8.15073e-08	LOCUS_018106-RA	20	132	0.151515	-2.72247	2.39185e-20	LOCUS_018106-RA	9	75	1	Cis	Nuclear pore complex protein NUP214
LOCUS_018770-RA	218	37	255	5.89189	2.55873	4.84552e-31	LOCUS_018770-RA	157	31	5.06452	2.34042	2.13505e-20	LOCUS_018770-RA	61	6	1	Cis	Ycf54-like protein
LOCUS_024362-RA	1	28	28	0.0357143	-4.80735	6.44415e-07	LOCUS_024362-RA	1	70	0.0142857	-6.12928	2.04764e-20	LOCUS_024362-RA	1	42	1	Cis	Glycerol-3-phosphate dehydrogenase [NAD(P)+]
LOCUS_022540-RA	232	3	235	77.3333	6.27302	3.9157e-63	LOCUS_022540-RA	70	1	70	6.12928	2.04764e-20	LOCUS_022540-RA	162	3	1	Cis	GDSL esterase/lipase APG
LOCUS_010840-RA	49	134	183	0.365672	-1.45138	1.93746e-09	LOCUS_010840-RA	76	243	0.312757	-1.67688	1.99831e-20	LOCUS_010840-RA	27	109	1	Cis	Nucleolar pre-ribosomal-associated protein 1
LOCUS_006650-RA	1854	2145	3999	0.864336	-0.210336	2.11357e-05	LOCUS_006650-RA	1431	1988	0.719819	-0.474294	1.91383e-20	LOCUS_006650-RA	423	157	1	Cis	Malonate--CoA ligase
LOCUS_004087-RA	134	232	366	0.577586	-0.791892	1.85069e-06	LOCUS_004087-RA	42	180	0.233333	-2.09954	1.85892e-20	LOCUS_004087-RA	92	52	1	Cis	3-ketoacyl-CoA thiolase 2, peroxisomal
LOCUS_006273-RA	25	105	130	0.238095	-2.07039	6.85318e-12	LOCUS_006273-RA	37	170	0.217647	-2.19994	1.74763e-20	LOCUS_006273-RA	12	65	1	Cis	Tobamovirus multiplication protein 3
LOCUS_014676-RA	1	47	47	0.0212766	-5.55459	3.31578e-12	LOCUS_014676-RA	3	84	0.0357143	-4.80735	1.72919e-20	LOCUS_014676-RA	2	37	1	Cis	Homeobox-leucine zipper protein ROC8
LOCUS_002863-RB	23	176	199	0.130682	-2.93587	4.59066e-29	LOCUS_002863-RB	2	80	0.025	-5.32193	1.71733e-20	LOCUS_002863-RB	21	96	1	Cis	Oxygen-dependent coproporphyrinogen-III oxidase, chloroplastic
LOCUS_023882-RA	137	43	180	3.18605	1.67177	1.13586e-11	LOCUS_023882-RA	101	8	12.625	3.65821	1.55013e-20	LOCUS_023882-RA	36	35	1	Cis	hypothetical protein
LOCUS_007207-RA	45	168	213	0.267857	-1.90046	8.69462e-17	LOCUS_007207-RA	4	88	0.0454545	-4.45943	1.44439e-20	LOCUS_007207-RA	41	80	1	Cis	Chlorophyllide a oxygenase, chloroplastic
LOCUS_000961-RA	554	109	663	5.08257	2.34556	7.5875e-71	LOCUS_000961-RA	183	43	4.25581	2.08944	1.14994e-20	LOCUS_000961-RA	371	66	1	Cis	Phospholipase D alpha 1
LOCUS_010043-RA	34	1	34	34	5.08746	1.4568e-08	LOCUS_010043-RA	71	1	71	6.14975	1.03868e-20	LOCUS_010043-RA	37	1	1	Cis	hypothetical protein
LOCUS_015485-RA	1	92	92	0.0108696	-6.52356	3.50792e-25	LOCUS_015485-RA	1	71	0.0140845	-6.14975	1.03868e-20	LOCUS_015485-RA	1	21	1	Cis	Ribosome biogenesis protein BRX1 1
LOCUS_028635-RA	95	213	308	0.446009	-1.16485	1.24372e-10	LOCUS_028635-RA	47	192	0.244792	-2.03037	6.7929e-21	LOCUS_028635-RA	48	21	1	Cis	ER membrane protein complex subunit 7
LOCUS_021449-RA	56	211	267	0.265403	-1.91374	3.88179e-21	LOCUS_021449-RA	75	244	0.307377	-1.70192	6.29192e-21	LOCUS_021449-RA	19	33	1	Cis	Protein MEI2-like 4
LOCUS_003470-RA	364	227	591	1.60352	0.681246	1.20213e-07	LOCUS_003470-RA	559	281	1.98932	0.992278	6.2795e-21	LOCUS_003470-RA	195	54	1	Cis	Dynamin-2B
LOCUS_001418-RA	70	1	70	70	6.12928	8.53717e-19	LOCUS_001418-RA	72	1	72	6.16993	5.24179e-21	LOCUS_001418-RA	2	1	1	Cis	Ran-binding protein 1 c
LOCUS_003703-RA	578	283	861	2.0424	1.03027	7.50271e-23	LOCUS_003703-RA	676	365	1.85205	0.889127	4.52788e-21	LOCUS_003703-RA	98	82	1	Cis	Squalene monooxygenase
LOCUS_007011-RA	78	168	246	0.464286	-1.10692	6.20412e-08	LOCUS_007011-RA	93	276	0.336957	-1.56937	4.40777e-21	LOCUS_007011-RA	15	108	1	Cis	Protein MICRORCHIDIA 6
LOCUS_009525-RA	17	60	77	0.283333	-1.81943	4.59839e-06	LOCUS_009525-RA	10	109	0.0917431	-3.44626	4.3836e-21	LOCUS_009525-RA	7	49	1	Cis	Bifunctional phosphatase IMPL2, chloroplastic
LOCUS_010881-RA	18	157	175	0.11465	-3.1247	1.40322e-27	LOCUS_010881-RA	7	100	0.07	-3.8365	4.31098e-21	LOCUS_010881-RA	11	57	1	Cis	hypothetical protein
LOCUS_009895-RA	1	124	124	0.00806452	-6.9542	1.52543e-34	LOCUS_009895-RA	4	90	0.0444444	-4.49185	4.03795e-21	LOCUS_009895-RA	3	34	1	Cis	IQ domain-containing protein IQM2
LOCUS_008329-RA	52	136	188	0.382353	-1.38702	5.40382e-09	LOCUS_008329-RA	71	238	0.298319	-1.74507	3.9576e-21	LOCUS_008329-RA	19	102	1	Cis	hypothetical protein
LOCUS_026994-RA	7	153	160	0.0457516	-4.45003	1.76448e-35	LOCUS_026994-RA	17	128	0.132812	-2.91254	3.80599e-21	LOCUS_026994-RA	10	25	1	Cis	Urease accessory protein G
LOCUS_006737-RA	21	108	129	0.194444	-2.36257	2.92364e-14	LOCUS_006737-RA	6	97	0.0618557	-4.01495	3.78045e-21	LOCUS_006737-RA	15	11	1	Cis	Pyridoxal reductase, chloroplastic
LOCUS_004466-RA	183	323	506	0.566563	-0.819691	3.71532e-09	LOCUS_004466-RA	158	382	0.413613	-1.27365	2.5578e-21	LOCUS_004466-RA	25	59	1	Cis	Bet1-like SNARE 1-1
LOCUS_025494-RA	18	120	138	0.15	-2.73697	1.51035e-18	LOCUS_025494-RA	11	113	0.0973451	-3.36075	2.22047e-21	LOCUS_025494-RA	7	7	1	Cis	Molybdenum cofactor sulfurase
LOCUS_014038-RA	78	217	295	0.359447	-1.47615	2.98719e-15	LOCUS_014038-RA	15	124	0.120968	-3.04731	2.01356e-21	LOCUS_014038-RA	63	93	1	Cis	putative glutathione S-transferase parA
LOCUS_018586-RA	97	17	114	5.70588	2.51245	9.14281e-14	LOCUS_018586-RA	116	12	9.66667	3.27302	1.96813e-21	LOCUS_018586-RA	19	5	1	Cis	LIMR family protein At5g01460
LOCUS_020173-RA	31	199	230	0.155779	-2.68243	7.0864e-30	LOCUS_020173-RA	1	79	0.0126582	-6.30378	1.70159e-21	LOCUS_020173-RA	30	120	1	Cis	Aminomethyltransferase, mitochondrial
LOCUS_011885-RA	50	194	244	0.257732	-1.95606	4.85504e-20	LOCUS_011885-RA	76	249	0.305221	-1.71207	1.62585e-21	LOCUS_011885-RA	26	55	1	Cis	Transcription initiation factor TFIID subunit 1
LOCUS_024879-RA	3	40	43	0.075	-3.73697	2.0589e-08	LOCUS_024879-RA	5	95	0.0526316	-4.24793	1.59457e-21	LOCUS_024879-RA	2	55	1	Cis	Chitin-inducible gibberellin-responsive protein 1
LOCUS_011158-RA	221	137	358	1.61314	0.68987	4.71908e-05	LOCUS_011158-RA	354	139	2.54676	1.34866	1.44925e-21	LOCUS_011158-RA	133	2	1	Cis	Importin subunit alpha-1b
LOCUS_014206-RA	253	113	366	2.23894	1.16281	1.83296e-12	LOCUS_014206-RA	367	147	2.4966	1.31996	1.24646e-21	LOCUS_014206-RA	114	34	1	Cis	Receptor-like protein kinase THESEUS 1
LOCUS_004719-RA	158	31	189	5.09677	2.34958	1.59124e-20	LOCUS_004719-RA	255	79	3.22785	1.69057	1.2163e-21	LOCUS_004719-RA	97	48	1	Cis	Protein TPR2
LOCUS_027434-RA	26	56	82	0.464286	-1.10692	0.00371916	LOCUS_027434-RA	15	125	0.12	-3.05889	1.14196e-21	LOCUS_027434-RA	11	69	1	Cis	DNA-directed RNA polymerase 2B, chloroplastic/mitochondrial
LOCUS_010378-RA	215	73	288	2.94521	1.55837	2.58688e-16	LOCUS_010378-RA	259	81	3.19753	1.67696	9.92768e-22	LOCUS_010378-RA	44	8	1	Cis	Putative cyclic nucleotide-gated ion channel 9
LOCUS_012812-RA	154	304	458	0.506579	-0.981141	1.90571e-11	LOCUS_012812-RA	151	374	0.403743	-1.30849	9.57039e-22	LOCUS_012812-RA	3	70	1	Cis	hypothetical protein
LOCUS_014913-RA	1	68	68	0.0147059	-6.08746	3.26108e-18	LOCUS_014913-RA	1	80	0.0125	-6.32193	8.74437e-22	LOCUS_014913-RA	0	12	1	Cis	Gibberellin 20 oxidase 1-B
LOCUS_031138-RA	244	594	838	0.410774	-1.28358	4.6203e-33	LOCUS_031138-RA	241	509	0.473477	-1.07863	8.30971e-22	LOCUS_031138-RA	3	85	1	Cis	40S ribosomal protein S25-4
LOCUS_011206-RA	102	37	139	2.75676	1.46297	1.95748e-07	LOCUS_011206-RA	150	25	6	2.58496	8.19475e-22	LOCUS_011206-RA	48	12	1	Cis	Protein FLX-like 2
LOCUS_027196-RA	10	112	122	0.0892857	-3.48543	9.12155e-22	LOCUS_027196-RA	1	75	0.0133333	-6.22882	6.85339e-22	LOCUS_027196-RA	10	37	1	Cis	Leghemoglobin reductase
LOCUS_003663-RA	56	105	161	0.533333	-0.906891	0.000511232	LOCUS_003663-RA	74	248	0.298387	-1.74474	5.48076e-22	LOCUS_003663-RA	18	143	1	Cis	putative LRR receptor-like serine/threonine-protein kinase At1g07650
LOCUS_016639-RA	44	1	44	44	5.45943	2.30812e-11	LOCUS_016639-RA	129	16	8.0625	3.01123	5.12612e-22	LOCUS_016639-RA	85	15	1	Cis	Bidirectional sugar transporter SWEET17
LOCUS_000596-RA	256	50	306	5.12	2.35614	4.32198e-33	LOCUS_000596-RA	266	84	3.16667	1.66297	4.79605e-22	LOCUS_000596-RA	10	34	1	Cis	Lysine-specific demethylase JMJ703
LOCUS_017492-RA	1	74	74	0.0135135	-6.20945	5.88938e-20	LOCUS_017492-RA	5	97	0.0515464	-4.27798	4.50413e-22	LOCUS_017492-RA	4	23	1	Cis	Kinetochore protein SPC24
LOCUS_009025-RA	129	73	202	1.76712	0.821403	0.00037455	LOCUS_009025-RA	261	81	3.22222	1.68806	4.32273e-22	LOCUS_009025-RA	132	8	1	Cis	hypothetical protein
LOCUS_002280-RA	174	326	500	0.533742	-0.905785	8.56275e-11	LOCUS_002280-RA	50	204	0.245098	-2.02857	3.88786e-22	LOCUS_002280-RA	124	122	1	Cis	30S ribosomal protein S1, chloroplastic
LOCUS_002041-RA	1	39	39	0.025641	-5.2854	5.89462e-10	LOCUS_002041-RA	1	76	0.0131579	-6.24793	3.47019e-22	LOCUS_002041-RA	1	37	1	Cis	Peroxidase 11
LOCUS_000757-RA	155	31	186	5	2.32193	7.21393e-20	LOCUS_000757-RA	258	79	3.26582	1.70745	3.46166e-22	LOCUS_000757-RA	103	48	1	Cis	Protein TPR1
LOCUS_005879-RA	48	12	60	4	2	1.52614e-05	LOCUS_005879-RA	176	36	4.88889	2.28951	3.22686e-22	LOCUS_005879-RA	128	24	1	Cis	hypothetical protein
LOCUS_010382-RA	2	40	42	0.05	-4.32193	3.07409e-09	LOCUS_010382-RA	6	101	0.0594059	-4.07325	3.12287e-22	LOCUS_010382-RA	4	61	1	Cis	hypothetical protein
LOCUS_013049-RA	1	86	87	0.0116279	-6.42626	1.95053e-23	LOCUS_013049-RA	6	101	0.0594059	-4.07325	3.12287e-22	LOCUS_013049-RA	5	15	1	Cis	Phospholipase A I
LOCUS_004404-RA	215	140	355	1.53571	0.61891	0.000310602	LOCUS_004404-RA	461	206	2.23786	1.16212	3.04483e-22	LOCUS_004404-RA	246	66	1	Cis	GRB10-interacting GYF protein 2
LOCUS_025717-RA	272	385	657	0.706494	-0.501252	5.24842e-05	LOCUS_025717-RA	227	492	0.461382	-1.11597	3.00226e-22	LOCUS_025717-RA	45	107	1	Cis	Homeobox-leucine zipper protein HOX20
LOCUS_015044-RA	40	97	137	0.412371	-1.27798	6.21117e-06	LOCUS_015044-RA	61	226	0.269912	-1.88944	2.51934e-22	LOCUS_015044-RA	21	129	1	Cis	hypothetical protein
LOCUS_003354-RA	117	9	126	13	3.70044	7.37187e-24	LOCUS_003354-RA	82	1	82	6.35755	2.30989e-22	LOCUS_003354-RA	35	8	1	Cis	Auxin-responsive protein SAUR36
LOCUS_024184-RA	75	3	78	25	4.64386	7.13921e-18	LOCUS_024184-RA	114	10	11.4	3.51096	2.23914e-22	LOCUS_024184-RA	39	7	1	Cis	Serine/threonine-protein kinase ATM
LOCUS_018995-RA	1	86	87	0.0116279	-6.42626	1.95053e-23	LOCUS_018995-RA	6	102	0.0588235	-4.08746	1.6713e-22	LOCUS_018995-RA	5	16	1	Cis	Auxin response factor 2
LOCUS_024742-RA	213	388	601	0.548969	-0.865203	8.15938e-12	LOCUS_024742-RA	227	494	0.459514	-1.12182	1.60824e-22	LOCUS_024742-RA	14	106	1	Cis	DENN domain and WD repeat-containing protein SCD1
LOCUS_021080-RA	111	27	138	4.11111	2.03953	2.60553e-12	LOCUS_021080-RA	190	42	4.52381	2.17754	1.51757e-22	LOCUS_021080-RA	79	15	1	Cis	GDP-mannose transporter GONST1
LOCUS_002991-RA	12	111	123	0.108108	-3.20945	4.45747e-20	LOCUS_002991-RA	5	99	0.0505051	-4.30743	1.27959e-22	LOCUS_002991-RA	7	12	1	Cis	ADP,ATP carrier protein 2, chloroplastic
LOCUS_002259-RA	165	70	235	2.35714	1.23704	3.75367e-09	LOCUS_002259-RA	307	106	2.89623	1.53417	1.23387e-22	LOCUS_002259-RA	142	36	1	Cis	Dual specificity tyrosine-phosphorylation-regulated kinase 4
LOCUS_025425-RA	38	123	161	0.308943	-1.69459	9.88005e-11	LOCUS_025425-RA	10	115	0.0869565	-3.52356	1.22651e-22	LOCUS_025425-RA	28	8	1	Cis	putative prefoldin subunit 2
LOCUS_014466-RA	136	42	178	3.2381	1.69515	8.38535e-12	LOCUS_014466-RA	241	68	3.54412	1.82543	1.02975e-22	LOCUS_014466-RA	105	26	1	Cis	Calcium-transporting ATPase 5, plasma membrane-type
LOCUS_016095-RA	45	257	302	0.175097	-2.51377	8.34402e-36	LOCUS_016095-RA	93	286	0.325175	-1.62071	7.98117e-23	LOCUS_016095-RA	48	29	1	Cis	hypothetical protein
LOCUS_028552-RA	122	235	357	0.519149	-0.94578	1.57858e-08	LOCUS_028552-RA	70	246	0.284553	-1.81323	5.71167e-23	LOCUS_028552-RA	52	11	1	Cis	Multiple inositol polyphosphate phosphatase 1
LOCUS_000828-RA	253	159	412	1.59119	0.670111	1.99219e-05	LOCUS_000828-RA	407	167	2.43713	1.28518	5.61677e-23	LOCUS_000828-RA	154	8	1	Cis	Proline--tRNA ligase, cytoplasmic
LOCUS_000341-RA	270	149	419	1.81208	0.857647	2.41342e-08	LOCUS_000341-RA	218	55	3.96364	1.98682	5.30579e-23	LOCUS_000341-RA	52	94	1	Cis	putative oxidoreductase At4g09670
LOCUS_021576-RA	1	31	31	0.0322581	-4.9542	9.6837e-08	LOCUS_021576-RA	1	79	0.0126582	-6.30378	4.49628e-23	LOCUS_021576-RA	1	48	1	Cis	Protein TPR2
LOCUS_032845-RA	1	66	66	0.0151515	-6.04439	1.23965e-17	LOCUS_032845-RA	1	79	0.0126582	-6.30378	4.49628e-23	LOCUS_032845-RA	1	13	1	Cis	Ribosome-binding factor A
LOCUS_007071-RA	134	256	390	0.523438	-0.933911	4.78425e-09	LOCUS_007071-RA	280	575	0.486957	-1.03814	4.19826e-23	LOCUS_007071-RA	146	319	1	Cis	Ethylene-insensitive protein 2
LOCUS_009378-RA	87	241	328	0.360996	-1.46995	9.01092e-17	LOCUS_009378-RA	155	390	0.397436	-1.33121	3.09968e-23	LOCUS_009378-RA	68	149	1	Cis	hypothetical protein
LOCUS_023705-RA	7	65	72	0.107692	-3.21501	6.49944e-12	LOCUS_023705-RA	3	94	0.0319149	-4.96963	2.63742e-23	LOCUS_023705-RA	4	29	1	Cis	L-galactono-1,4-lactone dehydrogenase, mitochondrial
LOCUS_019747-RA	78	156	234	0.5	-1	2.05075e-06	LOCUS_019747-RA	61	231	0.264069	-1.92101	2.63489e-23	LOCUS_019747-RA	17	75	1	Cis	Zinc finger CCCH domain-containing protein 40
LOCUS_021666-RA	79	22	101	3.59091	1.84435	6.51961e-08	LOCUS_021666-RA	142	19	7.47368	2.90182	2.51212e-23	LOCUS_021666-RA	63	3	1	Cis	Molybdopterin biosynthesis protein CNX1
LOCUS_014544-RA	152	98	250	1.55102	0.633218	0.00245701	LOCUS_014544-RA	233	62	3.75806	1.90999	2.5116e-23	LOCUS_014544-RA	81	36	1	Cis	putative acyl-CoA dehydrogenase IBR3
LOCUS_006246-RA	12	97	109	0.123711	-3.01495	1.37601e-16	LOCUS_006246-RA	2	90	0.0222222	-5.49185	2.38697e-23	LOCUS_006246-RA	10	7	1	Cis	Threonine--tRNA ligase, chloroplastic/mitochondrial 2
LOCUS_021063-RA	4	101	105	0.039604	-4.65821	4.35782e-24	LOCUS_021063-RA	1	80	0.0125	-6.32193	2.28829e-23	LOCUS_021063-RA	4	21	1	Cis	Putative receptor protein kinase ZmPK1
LOCUS_002072-RA	12	325	337	0.0369231	-4.75933	1.83531e-78	LOCUS_002072-RA	5	102	0.0490196	-4.3505	1.90677e-23	LOCUS_002072-RA	7	223	1	Cis	Reticulon-like protein B1
LOCUS_014582-RA	876	631	1507	1.38827	0.473291	2.27061e-09	LOCUS_014582-RA	602	1012	0.594862	-0.749374	1.90145e-23	LOCUS_014582-RA	274	381	1	Cis	Protein ETHYLENE INSENSITIVE 3
LOCUS_014920-RA	485	384	869	1.26302	0.336878	0.00220162	LOCUS_014920-RA	446	190	2.34737	1.23104	1.57757e-23	LOCUS_014920-RA	39	194	1	Cis	Adenylate kinase 4
LOCUS_013519-RA	715	397	1112	1.80101	0.848804	1.5852e-20	LOCUS_013519-RA	1205	752	1.60239	0.680229	1.43438e-23	LOCUS_013519-RA	490	355	1	Cis	CLIP-associated protein
LOCUS_022114-RA	28	62	90	0.451613	-1.14684	0.00146053	LOCUS_022114-RA	29	167	0.173653	-2.52572	1.27945e-23	LOCUS_022114-RA	1	105	1	Cis	Proline-rich receptor-like protein kinase PERK9
LOCUS_024107-RA	41	94	135	0.43617	-1.19704	2.7179e-05	LOCUS_024107-RA	38	187	0.203209	-2.29897	1.08901e-23	LOCUS_024107-RA	3	93	1	Cis	Phospholipase D zeta 1
LOCUS_024309-RA	125	4	129	31.25	4.96578	7.482e-31	LOCUS_024309-RA	113	8	14.125	3.82018	1.01831e-23	LOCUS_024309-RA	12	4	1	Cis	AMSH-like ubiquitin thioesterase 1
LOCUS_026916-RA	10	52	62	0.192308	-2.37851	3.39783e-07	LOCUS_026916-RA	13	128	0.101562	-3.29956	8.83301e-24	LOCUS_026916-RA	3	76	1	Cis	Protein ESKIMO 1
LOCUS_028122-RA	290	76	366	3.81579	1.93198	3.04676e-29	LOCUS_028122-RA	216	52	4.15385	2.05445	8.81697e-24	LOCUS_028122-RA	74	24	1	Cis	putative methyltransferase PMT8
LOCUS_025753-RA	13	81	94	0.160494	-2.63941	3.42857e-12	LOCUS_025753-RA	30	170	0.176471	-2.5025	8.68068e-24	LOCUS_025753-RA	17	89	1	Cis	ATP-dependent helicase hrq1
LOCUS_005776-RA	139	235	374	0.591489	-0.757576	4.10449e-06	LOCUS_005776-RA	83	274	0.30292	-1.72299	8.13953e-24	LOCUS_005776-RA	56	39	1	Cis	Serine/threonine-protein phosphatase PP2A-1 catalytic subunit
LOCUS_011975-RA	258	38	296	6.78947	2.7633	7.1936e-40	LOCUS_011975-RA	194	41	4.73171	2.24236	7.73544e-24	LOCUS_011975-RA	64	3	1	Cis	60S ribosomal protein L36-2
LOCUS_027323-RA	19	181	200	0.104972	-3.25192	6.02433e-33	LOCUS_027323-RA	28	166	0.168675	-2.56768	6.53497e-24	LOCUS_027323-RA	9	15	1	Cis	1-phosphatidylinositol-3-phosphate 5-kinase FAB1B
LOCUS_026611-RA	67	135	202	0.496296	-1.01073	9.72995e-06	LOCUS_026611-RA	20	147	0.136054	-2.87774	6.24928e-24	LOCUS_026611-RA	47	12	1	Cis	putative ATP-dependent helicase C29A10.10c
LOCUS_003440-RA	150	226	376	0.663717	-0.59136	0.000393291	LOCUS_003440-RA	96	298	0.322148	-1.63421	4.95596e-24	LOCUS_003440-RA	54	72	1	Cis	putative calcium-binding protein CML13
LOCUS_007163-RA	7	53	60	0.132075	-2.92057	5.57113e-09	LOCUS_007163-RA	13	129	0.100775	-3.31079	4.92433e-24	LOCUS_007163-RA	6	76	1	Cis	hypothetical protein
LOCUS_020365-RA	183	26	209	7.03846	2.81526	6.02596e-29	LOCUS_020365-RA	197	42	4.69048	2.22973	4.92032e-24	LOCUS_020365-RA	14	16	1	Cis	Signal peptide peptidase 1
LOCUS_016608-RA	34	73	107	0.465753	-1.10236	0.000733838	LOCUS_016608-RA	7	111	0.0630631	-3.98706	4.82205e-24	LOCUS_016608-RA	27	38	1	Cis	Methylcrotonoyl-CoA carboxylase beta chain, mitochondrial
LOCUS_000546-RA	359	231	590	1.55411	0.636091	8.73281e-07	LOCUS_000546-RA	694	359	1.93315	0.950952	4.30385e-24	LOCUS_000546-RA	335	128	1	Cis	E3 ubiquitin-protein ligase UPL3
LOCUS_007605-RA	8	78	86	0.102564	-3.2854	1.69805e-14	LOCUS_007605-RA	1	88	0.0113636	-6.45943	4.16493e-24	LOCUS_007605-RA	7	10	1	Cis	RNA polymerase sigma factor sigE, chloroplastic/mitochondrial
LOCUS_010208-RA	70	14	84	5	2.32193	3.04442e-09	LOCUS_010208-RA	97	3	32.3333	5.01495	3.77958e-24	LOCUS_010208-RA	27	11	1	Cis	GDSL esterase/lipase At1g28570
LOCUS_003631-RA	472	339	811	1.39233	0.477502	1.62188e-05	LOCUS_003631-RA	878	494	1.77733	0.82971	3.26828e-24	LOCUS_003631-RA	406	155	1	Cis	Brefeldin A-inhibited guanine nucleotide-exchange protein 5
LOCUS_012889-RA	1	20	21	0.05	-4.32193	8.90895e-05	LOCUS_012889-RA	1	83	0.0120482	-6.37504	2.98472e-24	LOCUS_012889-RA	1	63	1	Cis	Protein MARD1
LOCUS_025799-RA	204	135	339	1.51111	0.59561	0.000751688	LOCUS_025799-RA	301	97	3.10309	1.63371	2.97826e-24	LOCUS_025799-RA	97	38	1	Cis	ER membrane protein complex subunit 10
LOCUS_017755-RA	270	397	667	0.680101	-0.55618	5.09896e-06	LOCUS_017755-RA	400	752	0.531915	-0.910733	2.80518e-24	LOCUS_017755-RA	130	355	1	Cis	CLIP-associated protein
LOCUS_005595-RA	65	15	80	4.33333	2.11548	8.93705e-08	LOCUS_005595-RA	156	23	6.78261	2.76184	2.55888e-24	LOCUS_005595-RA	91	8	1	Cis	Zinc finger CCCH domain-containing protein 19
LOCUS_010753-RA	52	149	201	0.348993	-1.51873	4.23214e-11	LOCUS_010753-RA	63	240	0.2625	-1.92961	2.51629e-24	LOCUS_010753-RA	11	91	1	Cis	DNA repair protein recA 3, mitochondrial
LOCUS_022860-RA	75	316	391	0.237342	-2.07496	7.03955e-35	LOCUS_022860-RA	63	240	0.2625	-1.92961	2.51629e-24	LOCUS_022860-RA	12	76	1	Cis	Cytochrome c oxidase subunit 6b-1
LOCUS_015538-RA	51	131	182	0.389313	-1.361	1.82529e-08	LOCUS_015538-RA	37	188	0.196809	-2.34514	2.27645e-24	LOCUS_015538-RA	14	57	1	Cis	Phospholipase SGR2
LOCUS_005412-RA	206	640	846	0.321875	-1.63543	7.07818e-51	LOCUS_005412-RA	499	887	0.56257	-0.829894	1.84771e-24	LOCUS_005412-RA	293	247	1	Cis	Protein ILITYHIA
LOCUS_022838-RA	45	97	142	0.463918	-1.10806	6.61772e-05	LOCUS_022838-RA	5	106	0.0471698	-4.40599	1.51536e-24	LOCUS_022838-RA	40	9	1	Cis	Nuclear transcription factor Y subunit C-4
LOCUS_006803-RA	1	59	59	0.0169492	-5.88264	1.25297e-15	LOCUS_006803-RA	1	84	0.0119048	-6.39232	1.51536e-24	LOCUS_006803-RA	1	25	1	Cis	Bidirectional sugar transporter SWEET14
LOCUS_025726-RA	43	633	676	0.0679305	-3.8798	1.67969e-133	LOCUS_025726-RA	52	220	0.236364	-2.08092	1.34618e-24	LOCUS_025726-RA	9	413	1	Cis	ATPase ARSA1
LOCUS_000854-RA	141	3	144	47	5.55459	1.22406e-36	LOCUS_000854-RA	99	3	33	5.04439	1.02977e-24	LOCUS_000854-RA	42	0	1	Cis	Methyl-CpG-binding domain-containing protein 11
LOCUS_009713-RA	8	158	166	0.0506329	-4.30378	7.24345e-36	LOCUS_009713-RA	2	95	0.0210526	-5.56986	8.86703e-25	LOCUS_009713-RA	6	63	1	Cis	Proteinaceous RNase P 1, chloroplastic/mitochondrial
LOCUS_022656-RA	198	87	285	2.27586	1.18641	3.32468e-10	LOCUS_022656-RA	297	93	3.19355	1.67516	8.78772e-25	LOCUS_022656-RA	99	6	1	Cis	WAT1-related protein At4g30420
LOCUS_010276-RA	3	158	161	0.0189873	-5.71882	1.49982e-41	LOCUS_010276-RA	8	117	0.0683761	-3.87036	8.78772e-25	LOCUS_010276-RA	5	41	1	Cis	Serine hydroxymethyltransferase 4
LOCUS_027274-RA	24	163	187	0.147239	-2.76377	2.57195e-25	LOCUS_027274-RA	23	158	0.14557	-2.78022	8.58518e-25	LOCUS_027274-RA	1	5	1	Cis	30-kDa cleavage and polyadenylation specificity factor 30
LOCUS_024717-RA	2203	6500	8703	0.338923	-1.56097	1.48219693752374e-321	LOCUS_024717-RA	2693	3524	0.764188	-0.388	8.2097e-25	LOCUS_024717-RA	490	2976	1	Cis	Non-specific lipid-transfer protein
LOCUS_009794-RA	467	133	600	3.51128	1.812	6.1339e-43	LOCUS_009794-RA	514	229	2.24454	1.16642	7.42473e-25	LOCUS_009794-RA	47	96	1	Cis	Protein GIGANTEA
LOCUS_000171-RA	517	170	687	3.04118	1.60463	4.28575e-40	LOCUS_000171-RA	626	306	2.04575	1.03263	7.2011e-25	LOCUS_000171-RA	109	136	1	Cis	Filament-like plant protein 7
LOCUS_028656-RA	34	197	231	0.172589	-2.53459	8.4719e-28	LOCUS_028656-RA	42	201	0.208955	-2.25873	6.89665e-25	LOCUS_028656-RA	8	4	1	Cis	Small RNA-binding protein 11, chloroplastic
LOCUS_017918-RA	38	224	262	0.169643	-2.55943	6.82809e-32	LOCUS_017918-RA	6	111	0.0540541	-4.20945	5.95064e-25	LOCUS_017918-RA	32	113	1	Cis	60S ribosomal protein L22-2
LOCUS_025241-RA	87	42	129	2.07143	1.05063	0.00034943	LOCUS_025241-RA	141	16	8.8125	3.13955	5.45703e-25	LOCUS_025241-RA	54	26	1	Cis	40S ribosomal protein S25
LOCUS_015683-RA	411	839	1250	0.489869	-1.02953	7.57585e-33	LOCUS_015683-RA	264	567	0.465608	-1.10281	4.66063e-25	LOCUS_015683-RA	147	272	1	Cis	Eukaryotic translation initiation factor 3 subunit H
LOCUS_010538-RA	243	135	378	1.8	0.847997	1.8426e-07	LOCUS_010538-RA	515	228	2.25877	1.17554	3.32245e-25	LOCUS_010538-RA	272	93	1	Cis	Receptor-like protein 4
LOCUS_002260-RA	29	129	158	0.224806	-2.15325	3.39952e-15	LOCUS_002260-RA	29	174	0.166667	-2.58496	3.21452e-25	LOCUS_002260-RA	0	45	1	Cis	Protein GID8
LOCUS_020084-RA	49	100	149	0.49	-1.02915	0.000145999	LOCUS_020084-RA	61	241	0.253112	-1.98215	2.76683e-25	LOCUS_020084-RA	12	141	1	Cis	Protein RNA-directed DNA methylation 3
LOCUS_016345-RA	155	31	186	5	2.32193	7.21393e-20	LOCUS_016345-RA	264	73	3.61644	1.85457	2.3982e-25	LOCUS_016345-RA	109	42	1	Cis	MORC family CW-type zinc finger protein 4
LOCUS_002867-RA	1	99	100	0.010101	-6.62936	3.14471e-27	LOCUS_002867-RA	5	109	0.0458716	-4.44626	2.2446e-25	LOCUS_002867-RA	4	10	1	Cis	Ribonuclease H2 subunit C
LOCUS_009858-RA	532	169	701	3.14793	1.6544	4.59335e-43	LOCUS_009858-RA	543	246	2.20732	1.14229	2.20477e-25	LOCUS_009858-RA	11	77	1	Cis	Squamosa promoter-binding-like protein 6
LOCUS_019331-RA	2	43	45	0.0465116	-4.42626	4.69855e-10	LOCUS_019331-RA	7	116	0.0603448	-4.05063	2.16023e-25	LOCUS_019331-RA	5	73	1	Cis	putative ADP-ribosylation factor GTPase-activating protein AGD14
LOCUS_004263-RA	47	1	47	47	5.55459	3.31578e-12	LOCUS_004263-RA	87	1	87	6.44294	1.97591e-25	LOCUS_004263-RA	40	1	1	Cis	Zinc finger CCCH domain-containing protein 59
LOCUS_016107-RA	1	111	111	0.00900901	-6.79442	9.67881e-31	LOCUS_016107-RA	1	87	0.0114943	-6.44294	1.97591e-25	LOCUS_016107-RA	1	24	1	Cis	Pathogenesis-related protein PRB1-3
LOCUS_011509-RA	28	7	35	4	2	0.00167113	LOCUS_011509-RA	16	143	0.111888	-3.15987	1.72383e-25	LOCUS_011509-RA	12	136	1	Cis	Non-specific lipid-transfer protein 4
LOCUS_022908-RA	21	1	21	21	4.39232	4.87288e-05	LOCUS_022908-RA	93	1	93	6.53916	1.4762e-25	LOCUS_022908-RA	72	0	1	Cis	putative galacturonosyltransferase 4
LOCUS_016085-RA	74	138	212	0.536232	-0.899071	5.7683e-05	LOCUS_016085-RA	175	437	0.400458	-1.32028	1.26108e-25	LOCUS_016085-RA	101	299	1	Cis	Heterogeneous nuclear ribonucleoprotein Q
LOCUS_010408-RA	36	106	142	0.339623	-1.558	2.29139e-08	LOCUS_010408-RA	50	221	0.226244	-2.14405	1.23295e-25	LOCUS_010408-RA	14	115	1	Cis	Formin-like protein 12
LOCUS_001503-RA	132	70	202	1.88571	0.915111	6.65652e-05	LOCUS_001503-RA	383	141	2.71631	1.44165	1.16596e-25	LOCUS_001503-RA	251	71	1	Cis	putative protein S-acyltransferase 22
LOCUS_005848-RA	695	581	1276	1.19621	0.258475	0.00459986	LOCUS_005848-RA	1224	748	1.63636	0.710493	9.31345e-26	LOCUS_005848-RA	529	167	1	Cis	Peptidyl-prolyl cis-trans isomerase FKBP65
LOCUS_005781-RA	7	116	123	0.0603448	-4.05063	2.6504e-25	LOCUS_005781-RA	6	114	0.0526316	-4.24793	9.00835e-26	LOCUS_005781-RA	1	2	1	Cis	hypothetical protein
LOCUS_028892-RA	1	152	153	0.00657895	-7.24793	8.82861e-43	LOCUS_028892-RA	11	130	0.0846154	-3.56294	8.95976e-26	LOCUS_028892-RA	10	22	1	Cis	Arginine decarboxylase
LOCUS_011934-RA	174	82	256	2.12195	1.08539	5.83661e-08	LOCUS_011934-RA	315	100	3.15	1.65535	8.18743e-26	LOCUS_011934-RA	141	18	1	Cis	Katanin p60 ATPase-containing subunit A-like 2
LOCUS_009284-RA	19	237	256	0.0801688	-3.64082	1.64435e-47	LOCUS_009284-RA	13	136	0.0955882	-3.38702	8.07896e-26	LOCUS_009284-RA	6	101	1	Cis	hypothetical protein
LOCUS_017988-RA	4	28	32	0.142857	-2.80735	8.26749e-05	LOCUS_017988-RA	1	94	0.0106383	-6.55459	7.59707e-26	LOCUS_017988-RA	3	66	1	Cis	Protein ABC transporter 1, mitochondrial
LOCUS_014494-RA	26	131	157	0.198473	-2.33298	5.97645e-17	LOCUS_014494-RA	47	216	0.217593	-2.2003	7.17475e-26	LOCUS_014494-RA	21	85	1	Cis	Methionine aminopeptidase 1A
LOCUS_032747-RA	1	102	102	0.00980392	-6.67243	4.13545e-28	LOCUS_032747-RA	1	89	0.011236	-6.47573	5.08186e-26	LOCUS_032747-RA	1	13	1	Cis	3-oxoacyl-[acyl-carrier-protein] synthase 2
LOCUS_004878-RA	92	388	480	0.237113	-2.07635	9.16415e-43	LOCUS_004878-RA	40	202	0.19802	-2.33628	5.03308e-26	LOCUS_004878-RA	52	186	1	Cis	60S ribosomal protein L3
LOCUS_017760-RA	204	94	298	2.17021	1.11784	1.31014e-09	LOCUS_017760-RA	420	162	2.59259	1.3744	3.58968e-26	LOCUS_017760-RA	216	68	1	Cis	Anaphase-promoting complex subunit 7
LOCUS_010240-RA	383	233	616	1.64378	0.717014	1.13282e-08	LOCUS_010240-RA	548	245	2.23673	1.16139	2.82354e-26	LOCUS_010240-RA	165	12	1	Cis	hypothetical protein
LOCUS_017711-RA	19	211	230	0.0900474	-3.47317	1.11507e-40	LOCUS_017711-RA	45	214	0.21028	-2.24961	2.46324e-26	LOCUS_017711-RA	26	3	1	Cis	putative RNA-dependent RNA polymerase 2
LOCUS_002071-RA	290	115	405	2.52174	1.33442	2.03402e-17	LOCUS_002071-RA	212	44	4.81818	2.26849	2.34965e-26	LOCUS_002071-RA	78	71	1	Cis	60S ribosomal protein L10
LOCUS_016188-RA	134	77	211	1.74026	0.799303	0.000397867	LOCUS_016188-RA	325	104	3.125	1.64386	2.33811e-26	LOCUS_016188-RA	191	27	1	Cis	Phosphatidylinositol 4-kinase beta 1
LOCUS_009789-RA	204	663	867	0.307692	-1.70044	1.10001e-55	LOCUS_009789-RA	281	602	0.466777	-1.09919	2.01133e-26	LOCUS_009789-RA	77	61	1	Cis	Coatomer subunit beta'-1
LOCUS_002434-RA	750	390	1140	1.92308	0.943416	1.4963e-25	LOCUS_002434-RA	504	215	2.34419	1.22909	2.00842e-26	LOCUS_002434-RA	246	175	1	Cis	Leucoanthocyanidin dioxygenase
LOCUS_007704-RA	12	180	192	0.0666667	-3.90689	3.62105e-38	LOCUS_007704-RA	5	113	0.0442478	-4.49825	1.76118e-26	LOCUS_007704-RA	7	67	1	Cis	Non-lysosomal glucosylceramidase
LOCUS_016807-RA	117	66	183	1.77273	0.825971	0.000715099	LOCUS_016807-RA	255	65	3.92308	1.97199	1.53661e-26	LOCUS_016807-RA	138	1	1	Cis	Cell division control protein 2
LOCUS_027331-RA	235	138	373	1.7029	0.767992	3.08028e-06	LOCUS_027331-RA	432	168	2.57143	1.36257	1.47774e-26	LOCUS_027331-RA	197	30	1	Cis	hypothetical protein
LOCUS_007400-RA	11	100	111	0.11	-3.18442	5.59257e-18	LOCUS_007400-RA	1	91	0.010989	-6.50779	1.29904e-26	LOCUS_007400-RA	11	9	1	Cis	2-oxoisovalerate dehydrogenase subunit alpha 2, mitochondrial
LOCUS_018392-RA	109	65	174	1.67692	0.745817	0.00327048	LOCUS_018392-RA	161	21	7.66667	2.9386	1.03106e-26	LOCUS_018392-RA	52	44	1	Cis	Beta-glucosidase 22
LOCUS_026207-RA	4	111	115	0.036036	-4.79442	6.72425e-27	LOCUS_026207-RA	5	114	0.0438596	-4.51096	9.28442e-27	LOCUS_026207-RA	1	3	1	Cis	Nuclear factor related to kappa-B-binding protein
LOCUS_012984-RA	78	15	93	5.2	2.37851	1.60945e-10	LOCUS_012984-RA	134	11	12.1818	3.60666	7.99165e-27	LOCUS_012984-RA	56	4	1	Cis	60S ribosomal protein L21-1
LOCUS_008816-RA	484	383	867	1.26371	0.337663	0.00217172	LOCUS_008816-RA	239	543	0.440147	-1.18394	7.95088e-27	LOCUS_008816-RA	245	160	1	Cis	putative aquaporin PIP1-2
LOCUS_012770-RA	19	92	111	0.206522	-2.27563	1.02593e-11	LOCUS_012770-RA	29	181	0.160221	-2.64186	7.72236e-27	LOCUS_012770-RA	10	89	1	Cis	Chloride channel protein CLC-d
LOCUS_016487-RA	67	11	78	6.09091	2.60666	4.86898e-10	LOCUS_016487-RA	140	13	10.7692	3.42884	7.51124e-27	LOCUS_016487-RA	73	2	1	Cis	Obtusifoliol 14-alpha demethylase
LOCUS_010258-RA	26	121	147	0.214876	-2.21842	8.50647e-15	LOCUS_010258-RA	6	118	0.0508475	-4.29768	7.20797e-27	LOCUS_010258-RA	20	3	1	Cis	UDP-glucuronate:xylan alpha-glucuronosyltransferase 1
LOCUS_013417-RA	65	159	224	0.408805	-1.29052	2.16625e-09	LOCUS_013417-RA	23	167	0.137725	-2.86014	5.99986e-27	LOCUS_013417-RA	42	8	1	Cis	putative magnesium transporter NIPA8
LOCUS_007314-RA	49	140	189	0.35	-1.51457	1.97943e-10	LOCUS_007314-RA	27	177	0.152542	-2.71272	5.20992e-27	LOCUS_007314-RA	22	37	1	Cis	bZIP transcription factor RISBZ2
LOCUS_013679-RA	11	138	149	0.0797101	-3.64909	8.40368e-28	LOCUS_013679-RA	1	98	0.0102041	-6.61471	5.17281e-27	LOCUS_013679-RA	10	40	1	Cis	hypothetical protein
LOCUS_012934-RA	292	197	489	1.48223	0.567773	8.5901e-05	LOCUS_012934-RA	773	1271	0.608183	-0.717424	3.69899e-27	LOCUS_012934-RA	481	1074	1	Cis	17. class III heat shock protein
LOCUS_017665-RA	49	11	60	4.45455	2.15528	3.95065e-06	LOCUS_017665-RA	150	16	9.375	3.22882	2.97649e-27	LOCUS_017665-RA	101	5	1	Cis	Ubiquitin carboxyl-terminal hydrolase 14
LOCUS_009379-RA	89	241	330	0.369295	-1.43716	3.06319e-16	LOCUS_009379-RA	139	390	0.35641	-1.48839	2.36633e-27	LOCUS_009379-RA	50	149	1	Cis	hypothetical protein
LOCUS_026195-RA	142	224	366	0.633929	-0.657608	9.04663e-05	LOCUS_026195-RA	25	174	0.143678	-2.79909	1.90477e-27	LOCUS_026195-RA	117	50	1	Cis	NADH dehydrogenase [ubiquinone] flavoprotein 2, mitochondrial
LOCUS_017472-RA	26	64	90	0.40625	-1.29956	0.000294466	LOCUS_017472-RA	1	94	0.0106383	-6.55459	1.682e-27	LOCUS_017472-RA	26	30	1	Cis	ATP synthase subunit delta', mitochondrial
LOCUS_001898-RA	1	75	76	0.0133333	-6.22882	3.03117e-20	LOCUS_001898-RA	1	94	0.0106383	-6.55459	1.682e-27	LOCUS_001898-RA	1	19	1	Cis	Protein OS-9
LOCUS_010346-RA	484	787	1271	0.614994	-0.701357	2.13505e-16	LOCUS_010346-RA	52	234	0.222222	-2.16993	1.6443e-27	LOCUS_010346-RA	432	553	1	Cis	Isoflavone reductase TP7
LOCUS_016141-RA	41	194	235	0.21134	-2.24236	9.56408e-24	LOCUS_016141-RA	36	200	0.18	-2.47393	1.58399e-27	LOCUS_016141-RA	5	6	1	Cis	Myosin-17
LOCUS_007043-RA	84	23	107	3.65217	1.86876	1.65999e-08	LOCUS_007043-RA	167	22	7.59091	2.92427	1.4845e-27	LOCUS_007043-RA	83	1	1	Cis	Far upstream element-binding protein 2
LOCUS_017631-RA	9	198	207	0.0454545	-4.45943	5.86773e-46	LOCUS_017631-RA	12	140	0.0857143	-3.54432	1.3126e-27	LOCUS_017631-RA	3	58	1	Cis	Uncharacterized protein YtfP
LOCUS_019141-RA	98	289	387	0.3391	-1.56022	9.10234e-22	LOCUS_019141-RA	150	410	0.365854	-1.45066	1.14438e-27	LOCUS_019141-RA	52	121	1	Cis	Autophagy-related protein 2
LOCUS_000300-RA	86	197	283	0.436548	-1.19579	2.83855e-10	LOCUS_000300-RA	139	392	0.354592	-1.49577	1.10692e-27	LOCUS_000300-RA	53	195	1	Cis	Protein CHROMATIN REMODELING 35
LOCUS_020823-RA	219	83	302	2.63855	1.39975	2.921e-14	LOCUS_020823-RA	304	88	3.45455	1.7885	1.04013e-27	LOCUS_020823-RA	85	5	1	Cis	hypothetical protein
LOCUS_001384-RA	84	17	101	4.94118	2.30485	6.72045e-11	LOCUS_001384-RA	152	16	9.5	3.24793	9.33121e-28	LOCUS_001384-RA	68	1	1	Cis	Zinc finger protein CONSTANS-LIKE 5
LOCUS_009903-RA	59	234	293	0.252137	-1.98772	1.44321e-24	LOCUS_009903-RA	77	284	0.271127	-1.88296	9.18857e-28	LOCUS_009903-RA	18	50	1	Cis	COP1-interacting protein 7
LOCUS_005690-RA	72	18	90	4	2	5.23866e-08	LOCUS_005690-RA	210	40	5.25	2.39232	8.6964e-28	LOCUS_005690-RA	138	22	1	Cis	Ubiquitin carboxyl-terminal hydrolase 23
LOCUS_001458-RA	183	25	208	7.32	2.87184	1.53427e-29	LOCUS_001458-RA	269	69	3.89855	1.96294	8.57452e-28	LOCUS_001458-RA	86	44	1	Cis	Exportin-7
LOCUS_019725-RA	43	5	48	8.6	3.10434	8.6858e-08	LOCUS_019725-RA	144	13	11.0769	3.46949	6.98081e-28	LOCUS_019725-RA	101	8	1	Cis	Protein PHOSPHATE STARVATION RESPONSE 3
LOCUS_011518-RA	262	119	381	2.20168	1.13861	1.75841e-12	LOCUS_011518-RA	447	172	2.59884	1.37787	6.58438e-28	LOCUS_011518-RA	185	53	1	Cis	Histidine kinase 3
LOCUS_012433-RA	9	162	171	0.0555556	-4.16993	5.28188e-36	LOCUS_012433-RA	2	106	0.0188679	-5.72792	6.23357e-28	LOCUS_012433-RA	7	56	1	Cis	Translocase of chloroplast 159, chloroplastic
LOCUS_011305-RA	206	93	299	2.21505	1.14734	4.44813e-10	LOCUS_011305-RA	213	41	5.19512	2.37716	5.722e-28	LOCUS_011305-RA	7	52	1	Cis	40S ribosomal protein S15a
LOCUS_005227-RA	590	377	967	1.56499	0.64615	6.56742e-11	LOCUS_005227-RA	1188	702	1.69231	0.758992	5.71975e-28	LOCUS_005227-RA	598	325	1	Cis	hypothetical protein
LOCUS_021391-RA	190	31	221	6.12903	2.61566	8.94812e-28	LOCUS_021391-RA	289	79	3.65823	1.87114	5.25634e-28	LOCUS_021391-RA	99	48	1	Cis	Protein TPR2
LOCUS_012858-RA	9	70	79	0.128571	-2.95936	7.216e-12	LOCUS_012858-RA	16	153	0.104575	-3.25739	5.24557e-28	LOCUS_012858-RA	7	83	1	Cis	Pentatricopeptide repeat-containing protein At1g26460, mitochondrial
LOCUS_009575-RA	47	115	162	0.408696	-1.2909	5.38276e-07	LOCUS_009575-RA	28	184	0.152174	-2.71621	4.32059e-28	LOCUS_009575-RA	19	69	1	Cis	Prohibitin-2, mitochondrial
LOCUS_024237-RA	166	75	241	2.21333	1.14622	2.96874e-08	LOCUS_024237-RA	385	133	2.89474	1.53343	3.47502e-28	LOCUS_024237-RA	219	58	1	Cis	Chromatin modification-related protein EAF1 A
LOCUS_025995-RA	124	285	409	0.435088	-1.20062	1.21773e-14	LOCUS_025995-RA	86	303	0.283828	-1.81691	3.29898e-28	LOCUS_025995-RA	38	18	1	Cis	Bifunctional dihydrofolate reductase-thymidylate synthase
LOCUS_021853-RB	1	75	75	0.0133333	-6.22882	3.03117e-20	LOCUS_021853-RB	1	97	0.0103093	-6.59991	2.20111e-28	LOCUS_021853-RB	1	22	1	Cis	Dihydrolipoyllysine-residue acetyltransferase component 4 of pyruvate dehydrogenase complex, chloroplastic
LOCUS_020867-RA	23	325	348	0.0707692	-3.82073	1.12557e-67	LOCUS_020867-RA	49	232	0.211207	-2.24327	2.11858e-28	LOCUS_020867-RA	26	93	1	Cis	Importin-5
LOCUS_002305-RA	75	172	247	0.436047	-1.19745	4.48168e-09	LOCUS_002305-RA	20	166	0.120482	-3.05311	1.42074e-28	LOCUS_002305-RA	55	6	1	Cis	NADH dehydrogenase [ubiquinone] 1 beta subcomplex subunit 8, mitochondrial
LOCUS_014904-RA	106	306	412	0.346405	-1.52947	2.26248e-22	LOCUS_014904-RA	106	341	0.31085	-1.68571	1.34257e-28	LOCUS_014904-RA	0	35	1	Cis	AP-4 complex subunit mu
LOCUS_022363-RA	62	125	187	0.496	-1.01159	2.23377e-05	LOCUS_022363-RA	30	191	0.157068	-2.67054	1.27268e-28	LOCUS_022363-RA	32	66	1	Cis	hypothetical protein
LOCUS_001255-RA	3	116	119	0.0258621	-5.27302	1.79015e-29	LOCUS_001255-RA	7	128	0.0546875	-4.19265	1.18489e-28	LOCUS_001255-RA	4	12	1	Cis	Ferredoxin-thioredoxin reductase catalytic chain, chloroplastic
LOCUS_032373-RA	1	95	95	0.0105263	-6.56986	4.6735e-26	LOCUS_032373-RA	1	98	0.0102041	-6.61471	1.1152e-28	LOCUS_032373-RA	1	3	1	Cis	Histidinol-phosphate aminotransferase
LOCUS_009715-RA	676	417	1093	1.6211	0.696976	4.86031e-14	LOCUS_009715-RA	452	172	2.62791	1.39391	1.06457e-28	LOCUS_009715-RA	224	245	1	Cis	hypothetical protein
LOCUS_010664-RA	1	97	97	0.0103093	-6.59991	1.19986e-26	LOCUS_010664-RA	5	121	0.0413223	-4.59694	1.06162e-28	LOCUS_010664-RA	4	24	1	Cis	T-complex protein 1 subunit delta
LOCUS_022869-RA	51	304	355	0.167763	-2.5755	1.88305e-43	LOCUS_022869-RA	22	172	0.127907	-2.96683	8.99308e-29	LOCUS_022869-RA	29	132	1	Cis	hypothetical protein
LOCUS_026867-RA	14	79	93	0.177215	-2.49643	3.16641e-11	LOCUS_026867-RA	12	145	0.0827586	-3.59495	6.47046e-29	LOCUS_026867-RA	2	66	1	Cis	Vacuolar protein sorting-associated protein 27
LOCUS_019310-RA	277	161	438	1.7205	0.782825	1.98521e-07	LOCUS_019310-RA	611	274	2.22993	1.157	4.92105e-29	LOCUS_019310-RA	334	113	1	Cis	Protein MODIFIER OF SNC1 1
LOCUS_013672-RA	1	108	108	0.00925926	-6.75489	7.31013e-30	LOCUS_013672-RA	1	105	0.00952381	-6.71425	4.74234e-29	LOCUS_013672-RA	0	3	1	Cis	WRKY transcription factor WRKY24
LOCUS_001743-RA	203	1	203	203	7.66534	7.12608e-58	LOCUS_001743-RA	105	1	105	6.71425	4.74234e-29	LOCUS_001743-RA	98	0	1	Cis	Peroxidase P7
LOCUS_007429-RA	204	79	283	2.58228	1.36864	6.59128e-13	LOCUS_007429-RA	344	106	3.24528	1.69834	3.85201e-29	LOCUS_007429-RA	140	27	1	Cis	Homeobox-leucine zipper protein HOX9
LOCUS_014538-RA	9	94	103	0.0957447	-3.38466	7.43125e-18	LOCUS_014538-RA	4	119	0.0336134	-4.89482	3.19331e-29	LOCUS_014538-RA	5	25	1	Cis	Glutamate--cysteine ligase, chloroplastic
LOCUS_008681-RA	72	9	81	8	3	2.3654e-12	LOCUS_008681-RA	221	42	5.2619	2.39559	2.92468e-29	LOCUS_008681-RA	149	33	1	Cis	Cellulose synthase A catalytic subunit 6 [UDP-forming]
LOCUS_000229-RA	117	1	117	117	6.87036	1.69825e-32	LOCUS_000229-RA	100	1	100	6.64386	2.86424e-29	LOCUS_000229-RA	17	1	1	Cis	B2 protein
LOCUS_009546-RA	272	356	628	0.764045	-0.388271	0.00285362	LOCUS_009546-RA	174	459	0.379085	-1.39941	2.66179e-29	LOCUS_009546-RA	98	103	1	Cis	G-box-binding factor 3
LOCUS_007047-RA	31	114	145	0.27193	-1.87869	2.07814e-11	LOCUS_007047-RA	56	251	0.223108	-2.16419	2.28356e-29	LOCUS_007047-RA	25	137	1	Cis	putative histone acetyltransferase HAC-like 1
LOCUS_019782-RA	222	529	751	0.41966	-1.25271	1.91814e-28	LOCUS_019782-RA	173	458	0.377729	-1.40458	2.12932e-29	LOCUS_019782-RA	49	71	1	Cis	Cyclin-P3-1
LOCUS_007260-RA	207	19	226	10.8947	3.44556	1.23056e-39	LOCUS_007260-RA	213	38	5.60526	2.48678	1.88944e-29	LOCUS_007260-RA	6	19	1	Cis	Protein SODIUM POTASSIUM ROOT DEFECTIVE 1
LOCUS_018194-RA	71	123	194	0.577236	-0.792767	0.000816646	LOCUS_018194-RA	30	195	0.153846	-2.70044	1.46896e-29	LOCUS_018194-RA	41	72	1	Cis	WEB family protein At2g38370
LOCUS_023936-RA	1	90	90	0.0111111	-6.49185	1.34654e-24	LOCUS_023936-RA	1	101	0.00990099	-6.65821	1.4491e-29	LOCUS_023936-RA	1	11	1	Cis	hypothetical protein
LOCUS_003416-RA	42	111	153	0.378378	-1.4021	1.39336e-07	LOCUS_003416-RA	17	162	0.104938	-3.25239	1.36746e-29	LOCUS_003416-RA	25	51	1	Cis	Uracil-DNA glycosylase, mitochondrial
LOCUS_014801-RA	83	10	93	8.3	3.05311	2.04547e-14	LOCUS_014801-RA	135	8	16.875	4.07682	1.24817e-29	LOCUS_014801-RA	52	2	1	Cis	Protein SAWADEE HOMEODOMAIN HOMOLOG 2
LOCUS_006537-RA	68	12	80	5.66667	2.5025	9.38599e-10	LOCUS_006537-RA	165	18	9.16667	3.1964	1.17815e-29	LOCUS_006537-RA	97	6	1	Cis	Pentatricopeptide repeat-containing protein At3g23020
LOCUS_017250-RA	7	99	106	0.0707071	-3.822	9.91643e-21	LOCUS_017250-RA	9	139	0.0647482	-3.94902	8.12134e-30	LOCUS_017250-RA	2	40	1	Cis	Protein NLP1
LOCUS_012706-RA	163	9	172	18.1111	4.1788	2.81836e-36	LOCUS_012706-RA	239	49	4.87755	2.28616	6.53385e-30	LOCUS_012706-RA	76	40	1	Cis	Histone H4
LOCUS_026749-RA	231	94	325	2.45745	1.29716	1.93946e-13	LOCUS_026749-RA	343	103	3.3301	1.73556	6.17816e-30	LOCUS_026749-RA	112	9	1	Cis	SCAR-like protein 2
LOCUS_014292-RA	5	203	208	0.0246305	-5.34341	6.30725e-52	LOCUS_014292-RA	11	146	0.0753425	-3.73039	5.51998e-30	LOCUS_014292-RA	6	57	1	Cis	Protein ACTIVITY OF BC1 COMPLEX KINASE 7, chloroplastic
LOCUS_004004-RA	97	743	840	0.130552	-2.93731	4.91998e-122	LOCUS_004004-RA	314	678	0.463127	-1.11052	3.83856e-30	LOCUS_004004-RA	217	65	1	Cis	Beta-galactosidase 5
LOCUS_004645-RA	106	40	146	2.65	1.40599	2.66568e-07	LOCUS_004645-RA	315	87	3.62069	1.85626	3.76039e-30	LOCUS_004645-RA	209	47	1	Cis	putative protein S-acyltransferase 19
LOCUS_016920-RA	18	144	162	0.125	-3	2.42719e-24	LOCUS_016920-RA	24	183	0.131148	-2.93074	3.23585e-30	LOCUS_016920-RA	6	39	1	Cis	putative LRR receptor-like serine/threonine-protein kinase At1g56130
LOCUS_021519-RA	10	64	74	0.15625	-2.67807	7.04989e-10	LOCUS_021519-RA	1	109	0.00917431	-6.76818	3.21792e-30	LOCUS_021519-RA	9	45	1	Cis	Pre-mRNA-splicing factor 18
LOCUS_001984-RA	183	442	625	0.414027	-1.2722	2.02863e-24	LOCUS_001984-RA	74	291	0.254296	-1.97542	2.90034e-30	LOCUS_001984-RA	109	151	1	Cis	Beta-glucosidase 4
LOCUS_000529-RA	66	207	273	0.318841	-1.64909	5.25786e-17	LOCUS_000529-RA	43	228	0.188596	-2.40663	2.48368e-30	LOCUS_000529-RA	23	21	1	Cis	putative glycerol-3-phosphate dehydrogenase [NAD(+)] 1, cytosolic
LOCUS_001833-RA	89	311	400	0.286174	-1.80504	1.2773e-28	LOCUS_001833-RA	37	215	0.172093	-2.53874	2.01909e-30	LOCUS_001833-RA	52	96	1	Cis	Acyl carrier protein 1, mitochondrial
LOCUS_003200-RA	167	344	511	0.485465	-1.04256	4.00096e-14	LOCUS_003200-RA	204	516	0.395349	-1.3388	9.13945e-31	LOCUS_003200-RA	37	172	1	Cis	Serine/threonine-protein phosphatase 4 regulatory subunit 3
LOCUS_008977-RA	19	305	324	0.0622951	-4.00474	7.88642e-66	LOCUS_008977-RA	22	181	0.121547	-3.04041	5.36685e-31	LOCUS_008977-RA	3	124	1	Cis	V-type proton ATPase subunit c5
LOCUS_008580-RA	85	1	85	85	6.40939	3.79374e-23	LOCUS_008580-RA	106	1	106	6.72792	4.7148e-31	LOCUS_008580-RA	21	1	1	Cis	Fasciclin-like arabinogalactan protein 6
LOCUS_003857-RA	250	32	282	7.8125	2.96578	1.45603e-41	LOCUS_003857-RA	188	24	7.83333	2.96963	1.88606e-31	LOCUS_003857-RA	62	8	1	Cis	Calmodulin-binding protein 60 B
LOCUS_015917-RA	1	54	54	0.0185185	-5.75489	3.39409e-14	LOCUS_015917-RA	4	127	0.0314961	-4.98868	1.70955e-31	LOCUS_015917-RA	3	73	1	Cis	4-coumarate--CoA ligase-like 6
LOCUS_026404-RA	1	339	339	0.00294985	-8.40514	2.62066e-98	LOCUS_026404-RA	1	108	0.00925926	-6.75489	1.18848e-31	LOCUS_026404-RA	1	231	1	Cis	Boron transporter 4
LOCUS_005664-RA	179	28	207	6.39286	2.67646	7.60125e-27	LOCUS_005664-RA	472	173	2.72832	1.44801	1.12796e-31	LOCUS_005664-RA	293	145	1	Cis	CRC domain-containing protein TSO1
LOCUS_015537-RA	431	73	504	5.90411	2.56172	3.83218e-61	LOCUS_015537-RA	477	176	2.71023	1.43841	1.08314e-31	LOCUS_015537-RA	46	103	1	Cis	Protein ECERIFERUM 1
LOCUS_004236-RA	476	279	755	1.70609	0.770696	6.81205e-12	LOCUS_004236-RA	508	194	2.61856	1.38877	5.21726e-32	LOCUS_004236-RA	32	85	1	Cis	CBL-interacting protein kinase 18
LOCUS_014678-RA	94	169	263	0.556213	-0.846291	2.06808e-05	LOCUS_014678-RA	27	198	0.136364	-2.87447	4.87594e-32	LOCUS_014678-RA	67	29	1	Cis	Anthranilate synthase beta subunit 2, chloroplastic
LOCUS_001930-RA	105	62	167	1.69355	0.760049	0.0033603	LOCUS_001930-RA	240	45	5.33333	2.41504	4.82625e-32	LOCUS_001930-RA	135	17	1	Cis	Thioredoxin-like protein YLS8
LOCUS_010643-RA	222	477	699	0.465409	-1.10343	4.0111e-21	LOCUS_010643-RA	866	435	1.9908	0.993352	4.62375e-32	LOCUS_010643-RA	644	42	1	Cis	Alpha-xylosidase 1
LOCUS_016253-RA	10	153	163	0.0653595	-3.93546	1.20281e-32	LOCUS_016253-RA	4	129	0.0310078	-5.01123	4.62375e-32	LOCUS_016253-RA	6	24	1	Cis	Phosphoenolpyruvate carboxylase, housekeeping isozyme
LOCUS_022221-RA	267	189	456	1.4127	0.498454	0.00103897	LOCUS_022221-RA	418	139	3.00719	1.58842	3.95205e-32	LOCUS_022221-RA	151	50	1	Cis	Actin-related protein 4
LOCUS_019818-RA	67	248	315	0.270161	-1.88811	2.51613e-24	LOCUS_019818-RA	9	148	0.0608108	-4.03953	2.90606e-32	LOCUS_019818-RA	58	100	1	Cis	EEF1A lysine methyltransferase 4
LOCUS_020114-RA	45	205	250	0.219512	-2.18763	2.51613e-24	LOCUS_020114-RA	40	230	0.173913	-2.52356	2.65032e-32	LOCUS_020114-RA	5	25	1	Cis	DNA-damage-repair/toleration protein DRT111, chloroplastic
LOCUS_019905-RA	67	24	91	2.79167	1.48113	3.3598e-05	LOCUS_019905-RA	167	15	11.1333	3.47681	2.38811e-32	LOCUS_019905-RA	100	9	1	Cis	Calcium-transporting ATPase 10, plasma membrane-type
LOCUS_028259-RA	1	81	81	0.0123457	-6.33985	5.56856e-22	LOCUS_028259-RA	1	111	0.00900901	-6.79442	1.53004e-32	LOCUS_028259-RA	1	30	1	Cis	ADP,ATP carrier protein 2, chloroplastic
LOCUS_032864-RA	1	142	142	0.00704225	-7.14975	7.76952e-40	LOCUS_032864-RA	1	111	0.00900901	-6.79442	1.53004e-32	LOCUS_032864-RA	1	31	1	Cis	3-oxoacyl-[acyl-carrier-protein] synthase 3 protein 2
LOCUS_014358-RA	1109	384	1493	2.88802	1.53008	8.39136e-80	LOCUS_014358-RA	615	260	2.36538	1.24207	1.29464e-32	LOCUS_014358-RA	494	124	1	Cis	Chalcone synthase 2
LOCUS_032310-RA	1	67	67	0.0149254	-6.06609	6.39116e-18	LOCUS_032310-RA	1	112	0.00892857	-6.80735	7.73284e-33	LOCUS_032310-RA	1	45	1	Cis	N5-carboxyaminoimidazole ribonucleotide synthase
LOCUS_012933-RA	123	10	133	12.3	3.62059	1.22763e-24	LOCUS_012933-RA	132	4	33	5.04439	6.5054e-33	LOCUS_012933-RA	9	6	1	Cis	Ethylene-responsive transcription factor 1
LOCUS_017931-RA	257	1	258	257	8.00562	6.83906e-74	LOCUS_017931-RA	136	5	27.2	4.76553	6.50269e-33	LOCUS_017931-RA	121	4	1	Cis	Pyrophosphate--fructose 6-phosphate 1-phosphotransferase subunit alpha
LOCUS_002869-RA	222	328	550	0.676829	-0.563136	3.26289e-05	LOCUS_002869-RA	79	314	0.251592	-1.99084	5.96336e-33	LOCUS_002869-RA	143	14	1	Cis	putative UDP-arabinose 4-epimerase 3
LOCUS_026011-RA	203	97	300	2.09278	1.06542	6.53525e-09	LOCUS_026011-RA	314	79	3.97468	1.99084	5.96336e-33	LOCUS_026011-RA	111	18	1	Cis	Peptidyl-prolyl cis-trans isomerase FKBP42
LOCUS_005239-RA	226	4	230	56.5	5.82018	6.2593e-60	LOCUS_005239-RA	140	6	23.3333	4.54432	5.77189e-33	LOCUS_005239-RA	86	2	1	Cis	putative methyltransferase PMT2
LOCUS_002379-RA	44	287	331	0.15331	-2.70548	2.53691e-43	LOCUS_002379-RA	18	178	0.101124	-3.30581	5.73885e-33	LOCUS_002379-RA	26	109	1	Cis	putative membrane-associated protein, chloroplastic
LOCUS_014864-RA	164	33	197	4.9697	2.31316	6.74526e-21	LOCUS_014864-RA	295	69	4.27536	2.09605	4.36829e-33	LOCUS_014864-RA	131	36	1	Cis	CDPK-related kinase 5
LOCUS_015931-RA	62	4	66	15.5	3.9542	2.16144e-13	LOCUS_015931-RA	113	1	113	6.82018	3.94307e-33	LOCUS_015931-RA	51	4	1	Cis	ABC transporter G family member 45
LOCUS_002965-RA	48	165	213	0.290909	-1.78136	3.65712e-15	LOCUS_002965-RA	119	389	0.305913	-1.70881	3.68288e-33	LOCUS_002965-RA	71	224	1	Cis	Helicase protein MOM1
LOCUS_011939-RA	52	124	176	0.419355	-1.25376	3.41799e-07	LOCUS_011939-RA	6	141	0.0425532	-4.55459	3.04784e-33	LOCUS_011939-RA	46	17	1	Cis	Protein MALE DISCOVERER 2
LOCUS_013809-RA	104	4	108	26	4.70044	6.28006e-25	LOCUS_013809-RA	141	6	23.5	4.55459	3.04784e-33	LOCUS_013809-RA	37	2	1	Cis	Non-lysosomal glucosylceramidase
LOCUS_003920-RA	42	158	200	0.265823	-1.91146	6.12129e-16	LOCUS_003920-RA	3	129	0.0232558	-5.42626	2.91588e-33	LOCUS_003920-RA	39	29	1	Cis	GDSL esterase/lipase At1g31550
LOCUS_004320-RA	45	247	292	0.182186	-2.45651	1.58053e-33	LOCUS_004320-RA	26	202	0.128713	-2.95777	1.26015e-33	LOCUS_004320-RA	19	45	1	Cis	SUMO-conjugating enzyme SCE1
LOCUS_011955-RA	66	2	68	33	5.04439	1.97365e-16	LOCUS_011955-RA	115	1	115	6.84549	1.00345e-33	LOCUS_011955-RA	49	2	1	Cis	DNA-directed RNA polymerases I and III subunit rpac1
LOCUS_023534-RA	118	177	295	0.666667	-0.584963	0.0022691	LOCUS_023534-RA	34	223	0.152466	-2.71344	6.34874e-34	LOCUS_023534-RA	84	46	1	Cis	3-isopropylmalate dehydrogenase, chloroplastic
LOCUS_000356-RA	58	3	61	19.3333	4.27302	3.34512e-13	LOCUS_000356-RA	151	8	18.875	4.2384	5.12131e-34	LOCUS_000356-RA	93	5	1	Cis	EGF domain-specific O-linked N-acetylglucosamine transferase
LOCUS_009304-RA	4	252	256	0.015873	-5.97728	1.72796e-67	LOCUS_009304-RA	5	140	0.0357143	-4.80735	4.85826e-34	LOCUS_009304-RA	1	112	1	Cis	IAA-amino acid hydrolase ILR1-like 1
LOCUS_024750-RA	33	217	250	0.152074	-2.71716	5.44959e-33	LOCUS_024750-RA	23	196	0.117347	-3.09115	4.46398e-34	LOCUS_024750-RA	10	21	1	Cis	Dipeptidyl peptidase family member 6
LOCUS_005830-RA	85	155	240	0.548387	-0.866733	3.35309e-05	LOCUS_005830-RA	48	256	0.1875	-2.41504	3.83114e-34	LOCUS_005830-RA	37	101	1	Cis	E3 ubiquitin-protein ligase RHF2A
LOCUS_000976-RA	115	264	379	0.435606	-1.1989	1.40073e-13	LOCUS_000976-RA	66	295	0.223729	-2.16018	2.34972e-34	LOCUS_000976-RA	49	31	1	Cis	Cinnamoyl-CoA reductase 1
LOCUS_009210-RA	31	166	197	0.186747	-2.42084	2.70889e-22	LOCUS_009210-RA	36	230	0.156522	-2.67557	1.88135e-34	LOCUS_009210-RA	5	64	1	Cis	putative transcriptional regulator SLK2
LOCUS_008775-RA	187	43	230	4.34884	2.12063	2.13341e-21	LOCUS_008775-RA	231	36	6.41667	2.68182	1.09392e-34	LOCUS_008775-RA	44	7	1	Cis	Coatomer subunit beta-1
LOCUS_026026-RA	14	275	289	0.0509091	-4.29593	2.43402e-62	LOCUS_026026-RA	41	243	0.168724	-2.56726	9.16401e-35	LOCUS_026026-RA	27	32	1	Cis	Glucan endo-1,3-beta-glucosidase 6
LOCUS_011391-RA	9	86	95	0.104651	-3.25634	7.86249e-16	LOCUS_011391-RA	6	147	0.0408163	-4.61471	6.3353e-35	LOCUS_011391-RA	3	61	1	Cis	putative anion transporter 7
LOCUS_007217-RA	413	278	691	1.48561	0.571057	1.72905e-06	LOCUS_007217-RA	532	197	2.70051	1.43323	4.36243e-35	LOCUS_007217-RA	119	81	1	Cis	Glucose-6-phosphate 1-dehydrogenase, cytoplasmic isoform
LOCUS_002914-RA	476	69	545	6.89855	2.78629	5.26686e-74	LOCUS_002914-RA	280	57	4.91228	2.29639	3.7526e-35	LOCUS_002914-RA	196	12	1	Cis	putative polygalacturonase
LOCUS_005378-RA	1	94	94	0.0106383	-6.55459	9.21281e-26	LOCUS_005378-RA	2	131	0.0152672	-6.03342	3.57154e-35	LOCUS_005378-RA	1	37	1	Cis	Cytochrome P450 71A1
LOCUS_007848-RA	3	95	98	0.0315789	-4.98489	1.71444e-23	LOCUS_007848-RA	1	126	0.00793651	-6.97728	3.29072e-35	LOCUS_007848-RA	2	31	1	Cis	Homeobox-leucine zipper protein HAT5
LOCUS_002888-RA	123	39	162	3.15385	1.65711	2.01686e-10	LOCUS_002888-RA	209	26	8.03846	3.00692	2.37854e-35	LOCUS_002888-RA	86	13	1	Cis	IQ domain-containing protein IQM3
LOCUS_008194-RA	169	253	422	0.667984	-0.582114	0.000201774	LOCUS_008194-RA	92	351	0.262108	-1.93177	2.36178e-35	LOCUS_008194-RA	77	98	1	Cis	Histone deacetylase 9
LOCUS_022714-RA	7	179	186	0.0391061	-4.67646	9.36454e-43	LOCUS_022714-RA	1	121	0.00826446	-6.91886	1.66495e-35	LOCUS_022714-RA	7	58	1	Cis	Magnesium-chelatase subunit ChlH, chloroplastic
LOCUS_024258-RA	97	299	396	0.324415	-1.62409	8.28546e-24	LOCUS_024258-RA	144	446	0.32287	-1.63097	1.53371e-35	LOCUS_024258-RA	47	147	1	Cis	Vacuolar sorting protein 18
LOCUS_012702-RA	173	63	236	2.74603	1.45735	4.56925e-12	LOCUS_012702-RA	235	36	6.52778	2.70659	1.2648e-35	LOCUS_012702-RA	62	27	1	Cis	Histone H2B.6
LOCUS_026096-RA	260	165	425	1.57576	0.656046	2.21157e-05	LOCUS_026096-RA	48	263	0.18251	-2.45396	1.03274e-35	LOCUS_026096-RA	212	98	1	Cis	Palmitoyl-acyl carrier protein thioesterase, chloroplastic
LOCUS_015829-RA	14	342	356	0.0409357	-4.6105	4.68617e-81	LOCUS_015829-RA	80	330	0.242424	-2.04439	8.51278e-36	LOCUS_015829-RA	66	12	1	Cis	ABC transporter B family member 19
LOCUS_026552-RA	96	1	96	96	6.58496	2.37058e-26	LOCUS_026552-RA	138	3	46	5.52356	7.54599e-36	LOCUS_026552-RA	42	2	1	Cis	Subtilisin-like protease SBT5.6
LOCUS_002115-RA	357	139	496	2.56835	1.36084	6.1525e-22	LOCUS_002115-RA	501	175	2.86286	1.51746	6.04152e-36	LOCUS_002115-RA	144	36	1	Cis	Protein STRUBBELIG-RECEPTOR FAMILY 6
LOCUS_005429-RA	125	222	347	0.563063	-0.828632	1.20248e-06	LOCUS_005429-RA	75	321	0.233645	-2.09761	5.497e-36	LOCUS_005429-RA	50	99	1	Cis	E3 ubiquitin-protein ligase RHF2A
LOCUS_022255-RA	94	619	713	0.151858	-2.71921	1.0565e-93	LOCUS_022255-RA	122	411	0.296837	-1.75226	3.13256e-36	LOCUS_022255-RA	28	208	1	Cis	Heat shock protein 17
LOCUS_010724-RA	71	9	80	7.88889	2.97982	4.13592e-12	LOCUS_010724-RA	223	30	7.43333	2.89401	2.84157e-36	LOCUS_010724-RA	152	21	1	Cis	RRP12-like protein
LOCUS_011506-RA	9	201	210	0.0447761	-4.48113	8.56185e-47	LOCUS_011506-RA	6	152	0.0394737	-4.66297	2.56584e-36	LOCUS_011506-RA	3	49	1	Cis	hypothetical protein
LOCUS_006884-RA	61	162	223	0.376543	-1.40911	8.03272e-11	LOCUS_006884-RA	54	279	0.193548	-2.36923	2.43197e-36	LOCUS_006884-RA	7	117	1	Cis	Vacuolar protein sorting-associated protein 8
LOCUS_000192-RA	44	144	188	0.305556	-1.71049	1.30964e-12	LOCUS_000192-RA	60	292	0.205479	-2.28293	2.261e-36	LOCUS_000192-RA	16	148	1	Cis	hypothetical protein
LOCUS_007619-RA	85	1	85	85	6.40939	3.79374e-23	LOCUS_007619-RA	131	1	131	7.03342	1.13247e-36	LOCUS_007619-RA	46	0	1	Cis	Receptor-like protein kinase FERONIA
LOCUS_033121-RA	1	230	230	0.00434783	-7.84549	7.1011e-66	LOCUS_033121-RA	1	125	0.008	-6.96578	1.09262e-36	LOCUS_033121-RA	1	105	1	Cis	Succinate--CoA ligase [ADP-forming] subunit alpha
LOCUS_008744-RA	116	482	598	0.240664	-2.05491	2.53783e-52	LOCUS_008744-RA	16	188	0.0851064	-3.55459	4.66352e-37	LOCUS_008744-RA	100	294	1	Cis	Pyrophosphate-energized vacuolar membrane proton pump
LOCUS_011880-RA	20	120	140	0.166667	-2.58496	1.88401e-17	LOCUS_011880-RA	13	179	0.0726257	-3.78338	4.10505e-37	LOCUS_011880-RA	7	59	1	Cis	F-box protein At5g39250
LOCUS_032062-RA	1	86	86	0.0116279	-6.42626	1.95053e-23	LOCUS_032062-RA	1	127	0.00787402	-6.98868	2.76183e-37	LOCUS_032062-RA	1	41	1	Cis	putative ABC transporter ATP-binding protein MJ0412
LOCUS_009717-RA	175	32	207	5.46875	2.45121	8.16652e-24	LOCUS_009717-RA	315	69	4.56522	2.19068	2.76183e-37	LOCUS_009717-RA	140	37	1	Cis	Expansin-A9
LOCUS_013098-RA	2	118	120	0.0169492	-5.88264	2.51983e-31	LOCUS_013098-RA	1	127	0.00787402	-6.98868	2.76183e-37	LOCUS_013098-RA	2	9	1	Cis	Cytochrome P450 71A2
LOCUS_015720-RA	1707	1136	2843	1.50264	0.5875	1.44821e-25	LOCUS_015720-RA	1804	1105	1.63258	0.707153	2.72809e-37	LOCUS_015720-RA	97	31	1	Cis	Puromycin-sensitive aminopeptidase
LOCUS_002237-RA	33	168	201	0.196429	-2.34792	8.98414e-22	LOCUS_002237-RA	4	148	0.027027	-5.20945	1.82413e-37	LOCUS_002237-RA	29	20	1	Cis	putative aminotransferase TAT2
LOCUS_006178-RA	17	344	361	0.0494186	-4.3388	1.76269e-78	LOCUS_006178-RA	4	148	0.027027	-5.20945	1.82413e-37	LOCUS_006178-RA	13	196	1	Cis	Elongation factor Tu, chloroplastic
LOCUS_015375-RA	120	68	188	1.76471	0.819428	0.000658878	LOCUS_015375-RA	280	52	5.38462	2.42884	1.5319e-37	LOCUS_015375-RA	160	16	1	Cis	Homeobox-leucine zipper protein HOX16
LOCUS_002515-RA	83	813	896	0.102091	-3.29207	3.18749e-149	LOCUS_002515-RA	176	513	0.34308	-1.54338	1.06026e-37	LOCUS_002515-RA	93	300	1	Cis	Cell division cycle protein 48
LOCUS_029373-RA	2029	1025	3054	1.97951	0.985145	3.53114e-73	LOCUS_029373-RA	1481	852	1.73826	0.797646	1.00082e-37	LOCUS_029373-RA	548	173	1	Cis	Tubulin alpha-3 chain
LOCUS_008255-RA	117	39	156	3	1.58496	2.26986e-09	LOCUS_008255-RA	216	25	8.64	3.11103	9.68343e-38	LOCUS_008255-RA	99	14	1	Cis	rRNA-processing protein fcf2
LOCUS_025095-RA	14	115	129	0.121739	-3.03814	9.44016e-20	LOCUS_025095-RA	11	175	0.0628571	-3.99178	8.94413e-38	LOCUS_025095-RA	3	60	1	Cis	Dihydrolipoyllysine-residue succinyltransferase component of 2-oxoglutarate dehydrogenase complex 2, mitochondrial
LOCUS_002945-RA	175	14	189	12.5	3.64386	3.77701e-35	LOCUS_002945-RA	165	8	20.625	4.36632	7.15249e-38	LOCUS_002945-RA	10	6	1	Cis	Universal stress protein A-like protein
LOCUS_025043-RA	105	1	105	105	6.71425	5.46056e-29	LOCUS_025043-RA	129	1	129	7.01123	7.11342e-38	LOCUS_025043-RA	24	1	1	Cis	Arginine decarboxylase
LOCUS_004441-RA	435	130	565	3.34615	1.7425	6.01784e-38	LOCUS_004441-RA	411	117	3.51282	1.81263	6.18646e-38	LOCUS_004441-RA	24	13	1	Cis	Heat shock protein 14
LOCUS_013644-RA	42	181	223	0.232044	-2.10753	1.43144e-20	LOCUS_013644-RA	61	302	0.201987	-2.30767	4.33402e-38	LOCUS_013644-RA	19	121	1	Cis	Zinc finger CCCH domain-containing protein ZFN-like
LOCUS_011274-RA	1	107	108	0.00934579	-6.74147	1.43872e-29	LOCUS_011274-RA	3	146	0.0205479	-5.60486	3.77043e-38	LOCUS_011274-RA	2	39	1	Cis	Hydroxycinnamoyltransferase 2
LOCUS_001369-RA	89	482	571	0.184647	-2.43716	1.54546e-64	LOCUS_001369-RA	99	379	0.261214	-1.9367	2.98574e-38	LOCUS_001369-RA	10	103	1	Cis	60S ribosomal protein L30
LOCUS_023887-RA	523	11	534	47.5455	5.57124	1.01022e-136	LOCUS_023887-RA	170	9	18.8889	4.23947	2.86254e-38	LOCUS_023887-RA	353	2	1	Cis	Bowman-Birk type proteinase inhibitor PVI-3(2)
LOCUS_015691-RA	1	232	233	0.00431034	-7.85798	1.86475e-66	LOCUS_015691-RA	2	142	0.0140845	-6.14975	2.30256e-38	LOCUS_015691-RA	1	90	1	Cis	40S ribosomal protein S16
LOCUS_014202-RA	189	533	722	0.354597	-1.49575	2.46185e-37	LOCUS_014202-RA	1	131	0.00763359	-7.03342	1.81138e-38	LOCUS_014202-RA	189	402	1	Cis	Oxygen-evolving enhancer protein 1, chloroplastic
LOCUS_024411-RA	8	168	176	0.047619	-4.39232	1.24839e-38	LOCUS_024411-RA	12	181	0.0662983	-3.91488	1.6578e-38	LOCUS_024411-RA	4	13	1	Cis	Dolichyl-diphosphooligosaccharide--protein glycosyltransferase subunit
LOCUS_023622-RA	76	1	76	76	6.24793	1.56023e-20	LOCUS_023622-RA	152	4	38	5.24793	1.32267e-38	LOCUS_023622-RA	76	3	1	Cis	Cellulose synthase-like protein D2
LOCUS_006252-RA	2	128	130	0.015625	-6	3.20412e-34	LOCUS_006252-RA	1	138	0.00724638	-7.10852	9.98542e-39	LOCUS_006252-RA	1	10	1	Cis	Glucan endo-1,3-beta-glucosidase 3
LOCUS_004936-RA	415	300	715	1.38333	0.468149	8.29535e-05	LOCUS_004936-RA	491	159	3.08805	1.6267	6.46438e-39	LOCUS_004936-RA	76	141	1	Cis	UDP-D-apiose/UDP-D-xylose synthase 2
LOCUS_008276-RA	169	95	264	1.77895	0.831024	2.8438e-05	LOCUS_008276-RA	323	69	4.68116	2.22687	5.48143e-39	LOCUS_008276-RA	154	26	1	Cis	Transcription factor bHLH96
LOCUS_019966-RA	1	128	128	0.0078125	-7	1.01458e-35	LOCUS_019966-RA	1	139	0.00719424	-7.11894	5.09651e-39	LOCUS_019966-RA	0	11	1	Cis	Protein NPG1
LOCUS_007911-RA	10848	6565	17413	1.6524	0.724562	5.02982e-231	LOCUS_007911-RA	2687	3755	0.715579	-0.482817	4.21325e-39	LOCUS_007911-RA	8161	2810	1	Cis	MLP-like protein 423
LOCUS_026829-RA	25	3	28	8.33333	3.05889	0.000114121	LOCUS_026829-RA	166	7	23.7143	4.56768	3.59253e-39	LOCUS_026829-RA	141	4	1	Cis	Cytochrome P450 72A15
LOCUS_015518-RA	74	1	74	74	6.20945	5.88938e-20	LOCUS_015518-RA	145	2	72.5	6.17991	3.09726e-39	LOCUS_015518-RA	71	1	1	Cis	Exocyst complex component EXO70B1
LOCUS_026226-RA	22	181	203	0.121547	-3.04041	6.31318e-31	LOCUS_026226-RA	18	203	0.08867	-3.49541	2.00919e-39	LOCUS_026226-RA	4	22	1	Cis	Aspartyl protease family protein At5g10770
LOCUS_000165-RA	139	44	183	3.15909	1.65951	1.02408e-11	LOCUS_000165-RA	306	60	5.1	2.3505	1.9475e-39	LOCUS_000165-RA	167	16	1	Cis	Putative E3 ubiquitin-protein ligase UBR7
LOCUS_003398-RA	71	233	304	0.304721	-1.71444	4.02878e-20	LOCUS_003398-RA	114	414	0.275362	-1.8606	1.42786e-39	LOCUS_003398-RA	43	181	1	Cis	hypothetical protein
LOCUS_001866-RA	156	1	157	156	7.2854	5.97688e-44	LOCUS_001866-RA	141	1	141	7.13955	1.31719e-39	LOCUS_001866-RA	15	0	1	Cis	CBL-interacting protein kinase 5
LOCUS_022988-RA	127	13	140	9.76923	3.28824	1.95982e-23	LOCUS_022988-RA	175	9	19.4444	4.28129	1.20835e-39	LOCUS_022988-RA	48	4	1	Cis	CBL-interacting protein kinase 1
LOCUS_001535-RA	88	1	88	88	6.45943	5.14865e-24	LOCUS_001535-RA	135	1	135	7.07682	1.18557e-39	LOCUS_001535-RA	47	1	1	Cis	Transcription factor MYC2
LOCUS_025485-RA	38	10	48	3.8	1.926	0.000242995	LOCUS_025485-RA	204	18	11.3333	3.5025	1.11099e-39	LOCUS_025485-RA	166	8	1	Cis	Transcription factor IBH1-like 1
LOCUS_016259-RA	313	23	336	13.6087	3.76646	1.79797e-64	LOCUS_016259-RA	207	19	10.8947	3.44556	1.06901e-39	LOCUS_016259-RA	106	4	1	Cis	Putative germin-like protein 2-1
LOCUS_008411-RA	143	203	346	0.704433	-0.505465	0.0044248	LOCUS_008411-RA	255	37	6.89189	2.7849	8.49354e-40	LOCUS_008411-RA	112	166	1	Cis	Dormancy-associated 3
LOCUS_020126-RA	62	321	383	0.193146	-2.37223	9.8404e-42	LOCUS_020126-RA	83	356	0.233146	-2.10069	6.45483e-40	LOCUS_020126-RA	21	35	1	Cis	Isopentenyl phosphate kinase
LOCUS_017748-RA	46	1	46	46	5.52356	6.37218e-12	LOCUS_017748-RA	136	1	136	7.08746	6.02833e-40	LOCUS_017748-RA	90	1	1	Cis	Receptor like protein kinase S.2
LOCUS_001342-RA	171	5	176	34.2	5.09592	9.28669e-43	LOCUS_001342-RA	161	5	32.2	5.00899	5.74128e-40	LOCUS_001342-RA	10	0	1	Cis	40S ribosomal protein S10-2
LOCUS_016718-RA	322	84	406	3.83333	1.9386	1.47948e-32	LOCUS_016718-RA	307	59	5.20339	2.37945	3.92836e-40	LOCUS_016718-RA	15	25	1	Cis	2-alkenal reductase (NADP(+)-dependent)
LOCUS_003221-RA	7	172	179	0.0406977	-4.61891	8.68341e-41	LOCUS_003221-RA	9	177	0.0508475	-4.29768	3.43962e-40	LOCUS_003221-RA	2	5	1	Cis	Histidine-containing phosphotransfer protein 2
LOCUS_010935-RA	179	35	214	5.11429	2.35453	3.00325e-23	LOCUS_010935-RA	252	35	7.2	2.848	2.93767e-40	LOCUS_010935-RA	73	0	1	Cis	Endoglucanase 9
LOCUS_008387-RA	106	288	394	0.368056	-1.442	2.20039e-19	LOCUS_008387-RA	15	198	0.0757576	-3.72247	1.70694e-40	LOCUS_008387-RA	91	90	1	Cis	Ribosome-recycling factor, chloroplastic
LOCUS_000058-RA	269	119	388	2.2605	1.17664	1.92151e-13	LOCUS_000058-RA	405	106	3.82075	1.93386	9.40039e-41	LOCUS_000058-RA	136	13	1	Cis	Ubiquitin domain-containing protein DSK2b
LOCUS_014440-RA	154	6	160	25.6667	4.68182	8.36872e-37	LOCUS_014440-RA	145	1	145	7.17991	8.85404e-41	LOCUS_014440-RA	9	5	1	Cis	ABC transporter F family member 5
LOCUS_007803-RA	53	1	54	53	5.72792	6.52384e-14	LOCUS_007803-RA	139	1	139	7.11894	7.73198e-41	LOCUS_007803-RA	86	1	1	Cis	hypothetical protein
LOCUS_020405-RA	153	31	184	4.93548	2.30319	1.98311e-19	LOCUS_020405-RA	341	73	4.67123	2.2238	4.64772e-41	LOCUS_020405-RA	188	42	1	Cis	hypothetical protein
LOCUS_007360-RA	567	333	900	1.7027	0.767827	6.12609e-14	LOCUS_007360-RA	425	922	0.460954	-1.1173	3.92072e-41	LOCUS_007360-RA	142	589	1	Cis	hypothetical protein
LOCUS_005505-RA	19	270	289	0.0703704	-3.82889	2.4324e-56	LOCUS_005505-RA	15	201	0.0746269	-3.74416	2.69395e-41	LOCUS_005505-RA	4	69	1	Cis	Cinnamoyl-CoA reductase 1
LOCUS_010814-RA	18	251	269	0.0717131	-3.80162	4.45358e-52	LOCUS_010814-RA	59	313	0.188498	-2.40738	1.78638e-41	LOCUS_010814-RA	41	62	1	Cis	Glutamine--tRNA ligase
LOCUS_005839-RA	426	81	507	5.25926	2.39486	6.53026e-56	LOCUS_005839-RA	431	117	3.68376	1.88118	8.76665e-42	LOCUS_005839-RA	5	36	1	Cis	Calcium-transporting ATPase, endoplasmic reticulum-type
LOCUS_007488-RA	210	832	1042	0.252404	-1.98619	3.53185e-86	LOCUS_007488-RA	111	420	0.264286	-1.91983	7.63684e-42	LOCUS_007488-RA	99	412	1	Cis	Basic transcription factor 3
LOCUS_010780-RA	695	946	1641	0.734672	-0.444827	4.60245e-09	LOCUS_010780-RA	1502	837	1.7945	0.843585	5.04398e-42	LOCUS_010780-RA	807	109	1	Cis	putative aquaporin PIP2-6
LOCUS_010899-RA	17	114	131	0.149123	-2.74543	1.0917e-17	LOCUS_010899-RA	25	233	0.107296	-3.22033	5.04398e-42	LOCUS_010899-RA	8	119	1	Cis	Calcium-transporting ATPase 1, endoplasmic reticulum-type
LOCUS_015842-RA	943	666	1609	1.41592	0.501736	4.56772e-11	LOCUS_015842-RA	756	310	2.43871	1.28612	4.05887e-42	LOCUS_015842-RA	187	356	1	Cis	UDP-arabinopyranose mutase 1
LOCUS_019107-RA	1	227	227	0.00440529	-7.82655	5.51344e-65	LOCUS_019107-RA	2	155	0.0129032	-6.27612	3.77907e-42	LOCUS_019107-RA	1	72	1	Cis	Scopoletin glucosyltransferase
LOCUS_018408-RA	1	133	133	0.0075188	-7.05528	3.48149e-37	LOCUS_018408-RA	1	144	0.00694444	-7.16993	2.50332e-42	LOCUS_018408-RA	1	11	1	Cis	Ethylene-responsive transcription factor RAP2-11
LOCUS_014068-RA	13	95	108	0.136842	-2.86942	1.72141e-15	LOCUS_014068-RA	23	229	0.100437	-3.31564	2.01465e-42	LOCUS_014068-RA	10	134	1	Cis	hypothetical protein
LOCUS_015897-RA	140	282	422	0.496454	-1.01027	3.69708e-11	LOCUS_015897-RA	133	464	0.286638	-1.8027	1.96645e-42	LOCUS_015897-RA	7	182	1	Cis	Serine/threonine-protein phosphatase 6 regulatory subunit 3
LOCUS_004573-RA	1731	1402	3133	1.23466	0.304119	2.98538e-08	LOCUS_004573-RA	2337	1476	1.58333	0.662965	5.26545e-43	LOCUS_004573-RA	606	74	1	Cis	Calnexin 1
LOCUS_031502-RA	485	1	486	485	8.92184	6.29358e-142	LOCUS_031502-RA	158	2	79	6.30378	4.98005e-43	LOCUS_031502-RA	327	1	1	Cis	ATP synthase subunit alpha, chloroplastic
LOCUS_007324-RA	78	167	245	0.467066	-1.0983	8.40399e-08	LOCUS_007324-RA	6	177	0.0338983	-4.88264	2.29685e-43	LOCUS_007324-RA	72	10	1	Cis	Glycine--tRNA ligase, mitochondrial 1
LOCUS_003353-RA	83	203	286	0.408867	-1.2903	8.426e-12	LOCUS_003353-RA	96	399	0.240602	-2.05528	1.83259e-43	LOCUS_003353-RA	13	196	1	Cis	Nitrate regulatory gene2 protein
LOCUS_001800-RA	34	281	315	0.120996	-3.04696	5.96858e-48	LOCUS_001800-RA	28	247	0.11336	-3.14101	1.67428e-43	LOCUS_001800-RA	6	34	1	Cis	Chaperone protein dnaJ 49
LOCUS_019244-RA	165	405	570	0.407407	-1.29546	4.73087e-23	LOCUS_019244-RA	351	829	0.423402	-1.2399	1.32093e-43	LOCUS_019244-RA	186	424	1	Cis	E3 ubiquitin-protein ligase IAP-3
LOCUS_020611-RA	189	429	618	0.440559	-1.18259	3.23582e-21	LOCUS_020611-RA	295	743	0.397039	-1.33265	1.04037e-43	LOCUS_020611-RA	106	314	1	Cis	BEACH domain-containing protein B
LOCUS_018893-RA	159	283	442	0.561837	-0.831775	2.61781e-08	LOCUS_018893-RA	82	372	0.22043	-2.18161	1.03566e-43	LOCUS_018893-RA	77	89	1	Cis	Zinc finger CCCH domain-containing protein 14
LOCUS_024797-RA	5	162	167	0.0308642	-5.01792	3.41311e-40	LOCUS_024797-RA	25	240	0.104167	-3.26303	8.29353e-44	LOCUS_024797-RA	20	78	1	Cis	Phosphomannomutase
LOCUS_025573-RA	1	56	57	0.0178571	-5.80735	9.09071e-15	LOCUS_025573-RA	1	149	0.00671141	-7.21917	8.11531e-44	LOCUS_025573-RA	1	93	1	Cis	hypothetical protein
LOCUS_001077-RA	48	1	48	48	5.58496	1.72531e-12	LOCUS_001077-RA	150	1	150	7.22882	4.07033e-44	LOCUS_001077-RA	102	1	1	Cis	HMG1/2-like protein
LOCUS_011693-RA	4	180	184	0.0222222	-5.49185	1.405e-46	LOCUS_011693-RA	1	150	0.00666667	-7.22882	4.07033e-44	LOCUS_011693-RA	4	30	1	Cis	hypothetical protein
LOCUS_026547-RA	1	356	357	0.00280899	-8.47573	2.17982e-103	LOCUS_026547-RA	6	180	0.0333333	-4.90689	3.26737e-44	LOCUS_026547-RA	5	176	1	Cis	Cell cycle checkpoint control protein RAD9A
LOCUS_011933-RA	89	1	89	89	6.47573	2.62291e-24	LOCUS_011933-RA	151	1	151	7.2384	2.05443e-44	LOCUS_011933-RA	62	1	1	Cis	Basic leucine zipper 34
LOCUS_013878-RA	383	231	614	1.65801	0.729452	6.56293e-09	LOCUS_013878-RA	640	228	2.80702	1.48904	1.67656e-44	LOCUS_013878-RA	257	3	1	Cis	Kinesin-like protein KIN-7F
LOCUS_006843-RA	158	34	192	4.64706	2.21632	3.70505e-19	LOCUS_006843-RA	251	28	8.96429	3.16419	1.65394e-44	LOCUS_006843-RA	93	6	1	Cis	Late embryogenesis abundant protein Lea14-A
LOCUS_000643-RA	25	128	153	0.195312	-2.35614	9.14218e-17	LOCUS_000643-RA	37	276	0.134058	-2.89907	7.06047e-45	LOCUS_000643-RA	12	148	1	Cis	Putative vacuolar protein sorting-associated protein 13A
LOCUS_014708-RA	115	206	321	0.558252	-0.84101	2.29818e-06	LOCUS_014708-RA	155	517	0.299807	-1.7379	6.5568e-45	LOCUS_014708-RA	40	311	1	Cis	Calpain-type cysteine protease ADL1
LOCUS_023245-RA	595	2040	2635	0.291667	-1.77761	9.98911e-182	LOCUS_023245-RA	464	1008	0.460317	-1.1193	4.8507e-45	LOCUS_023245-RA	131	1032	1	Cis	60S ribosomal protein L9
LOCUS_026312-RA	364	26	390	14	3.80735	1.34032e-75	LOCUS_026312-RA	202	11	18.3636	4.19878	3.81049e-45	LOCUS_026312-RA	162	15	1	Cis	Ferredoxin-3, chloroplastic
LOCUS_000498-RA	178	107	285	1.66355	0.734266	0.000127715	LOCUS_000498-RA	312	51	6.11765	2.61298	2.22219e-45	LOCUS_000498-RA	134	56	1	Cis	Temperature-induced lipocalin-1
LOCUS_025458-RA	7	306	313	0.0228758	-5.45003	4.60869e-79	LOCUS_025458-RA	3	171	0.0175439	-5.83289	2.2207e-45	LOCUS_025458-RA	4	135	1	Cis	Putative pentatricopeptide repeat-containing protein At1g68930
LOCUS_005655-RB	13	125	138	0.104	-3.26534	6.32937e-23	LOCUS_005655-RB	36	276	0.130435	-2.9386	1.70052e-45	LOCUS_005655-RB	23	151	1	Cis	RNA-binding protein with multiple splicing
LOCUS_027039-RA	3	115	118	0.026087	-5.26053	3.44375e-29	LOCUS_027039-RA	1	161	0.00621118	-7.33092	1.70052e-45	LOCUS_027039-RA	2	46	1	Cis	Pentatricopeptide repeat-containing protein At5g50280, chloroplastic
LOCUS_030082-RA	1	136	136	0.00735294	-7.08746	4.54469e-38	LOCUS_030082-RA	1	155	0.00645161	-7.27612	1.34334e-45	LOCUS_030082-RA	1	19	1	Cis	hypothetical protein
LOCUS_021549-RA	8	118	126	0.0677966	-3.88264	5.79941e-25	LOCUS_021549-RA	3	172	0.0174419	-5.8413	1.14831e-45	LOCUS_021549-RA	5	54	1	Cis	hypothetical protein
LOCUS_006554-RA	136	5	141	27.2	4.76553	7.74932e-33	LOCUS_006554-RA	172	3	57.3333	5.8413	1.14831e-45	LOCUS_006554-RA	36	2	1	Cis	Subtilisin-like protease SBT1.7
LOCUS_009754-RA	997	173	1170	5.76301	2.52682	4.90149e-139	LOCUS_009754-RA	1254	632	1.98418	0.988541	9.88825e-46	LOCUS_009754-RA	257	459	1	Cis	Acidic endochitinase
LOCUS_023810-RA	107	1	108	107	6.74147	1.43872e-29	LOCUS_023810-RA	162	1	162	7.33985	8.72093e-46	LOCUS_023810-RA	55	0	1	Cis	Importin-11
LOCUS_003311-RA	247	4	251	61.75	5.94837	4.87293e-66	LOCUS_003311-RA	186	6	31	4.9542	6.6009e-46	LOCUS_003311-RA	61	2	1	Cis	putative methyltransferase PMT2
LOCUS_026391-RA	6	97	103	0.0618557	-4.01495	4.70485e-21	LOCUS_026391-RA	13	212	0.0613208	-4.02748	5.28014e-46	LOCUS_026391-RA	7	115	1	Cis	ABC transporter C family member 8
LOCUS_001593-RA	197	16	213	12.3125	3.62205	2.34732e-39	LOCUS_001593-RA	229	18	12.7222	3.66928	2.92002e-46	LOCUS_001593-RA	32	2	1	Cis	Phosphatidate cytidylyltransferase 1
LOCUS_006679-RA	94	12	106	7.83333	2.96963	7.40505e-16	LOCUS_006679-RA	199	9	22.1111	4.4667	2.71128e-46	LOCUS_006679-RA	105	3	1	Cis	Cytochrome b5 isoform E
LOCUS_002651-RA	81	140	221	0.578571	-0.789433	0.000333334	LOCUS_002651-RA	96	413	0.232446	-2.10504	2.40394e-46	LOCUS_002651-RA	15	273	1	Cis	Ultraviolet-B receptor UVR8
LOCUS_020099-RA	197	33	230	5.9697	2.57766	2.51134e-28	LOCUS_020099-RA	337	60	5.61667	2.48971	2.21689e-46	LOCUS_020099-RA	140	27	1	Cis	Pre-mRNA-processing factor 39
LOCUS_006133-RA	408	84	492	4.85714	2.28011	1.71184e-50	LOCUS_006133-RA	355	68	5.22059	2.38421	1.92223e-46	LOCUS_006133-RA	53	16	1	Cis	Protein LHY
LOCUS_028210-RA	49	20	69	2.45	1.29278	0.0020532	LOCUS_028210-RA	211	12	17.5833	4.13614	1.17728e-46	LOCUS_028210-RA	162	8	1	Cis	18. class I heat shock protein
LOCUS_015703-RA	221	12	233	18.4167	4.20294	2.3864e-49	LOCUS_015703-RA	287	38	7.55263	2.91698	6.16672e-47	LOCUS_015703-RA	66	26	1	Cis	Myosin-17
LOCUS_009779-RA	418	31	449	13.4839	3.75316	8.10683e-86	LOCUS_009779-RA	382	79	4.83544	2.27365	3.41009e-47	LOCUS_009779-RA	36	48	1	Cis	Protein TPR2
LOCUS_026039-RA	13	120	133	0.108333	-3.20645	1.17401e-21	LOCUS_026039-RA	1	167	0.00598802	-7.3837	2.93603e-47	LOCUS_026039-RA	12	47	1	Cis	hypothetical protein
LOCUS_006878-RA	199	326	525	0.610429	-0.712104	1.99334e-07	LOCUS_006878-RA	165	548	0.301095	-1.73171	2.51184e-47	LOCUS_006878-RA	34	222	1	Cis	hypothetical protein
LOCUS_014123-RA	158	344	502	0.459302	-1.12248	7.86249e-16	LOCUS_014123-RA	63	348	0.181034	-2.46566	2.37925e-47	LOCUS_014123-RA	95	4	1	Cis	Serine carboxypeptidase-like 42
LOCUS_005868-RA	74	17	91	4.35294	2.12199	8.49367e-09	LOCUS_005868-RA	173	2	86.5	6.43463	2.11248e-47	LOCUS_005868-RA	99	15	1	Cis	LRR receptor kinase BAK1
LOCUS_020496-RA	25	2	27	12.5	3.64386	2.63127e-05	LOCUS_020496-RA	345	61	5.65574	2.49972	1.08782e-47	LOCUS_020496-RA	320	59	1	Cis	Kinesin-like protein KIN-12F
LOCUS_013111-RA	203	676	879	0.300296	-1.73554	2.02675e-58	LOCUS_013111-RA	311	794	0.391688	-1.35222	1.07817e-47	LOCUS_013111-RA	108	118	1	Cis	Protein argonaute 1A
LOCUS_018773-RA	313	571	884	0.548161	-0.867328	4.09863e-17	LOCUS_018773-RA	69	363	0.190083	-2.3953	9.75122e-48	LOCUS_018773-RA	244	208	1	Cis	Cinnamoyl-CoA reductase 1
LOCUS_024944-RA	76	1	76	76	6.24793	1.56023e-20	LOCUS_024944-RA	164	1	164	7.35755	2.84942e-48	LOCUS_024944-RA	88	1	1	Cis	Cold-regulated 413 plasma membrane protein 2
LOCUS_029525-RA	5	124	129	0.0403226	-4.63227	1.78737e-29	LOCUS_029525-RA	2	176	0.0113636	-6.45943	2.78077e-48	LOCUS_029525-RA	3	52	1	Cis	Carotenoid 9,10(9',10')-cleavage dioxygenase
LOCUS_006665-RA	9	350	359	0.0257143	-5.28129	3.48537e-89	LOCUS_006665-RA	15	229	0.0655022	-3.93231	8.0959e-49	LOCUS_006665-RA	6	121	1	Cis	3-oxoacyl-[acyl-carrier-protein] reductase FabG
LOCUS_018434-RA	1067	1494	2561	0.71419	-0.48562	3.93725e-16	LOCUS_018434-RA	582	1208	0.481788	-1.05353	7.20373e-49	LOCUS_018434-RA	485	286	1	Cis	5-methyltetrahydropteroyltriglutamate-- homocysteine methyltransferase 2
LOCUS_016883-RA	412	82	494	5.02439	2.32895	2.65175e-52	LOCUS_016883-RA	320	48	6.66667	2.73697	6.24063e-49	LOCUS_016883-RA	92	34	1	Cis	UDP-D-apiose/UDP-D-xylose synthase 2
LOCUS_012018-RA	558	239	797	2.33473	1.22325	6.71884e-29	LOCUS_012018-RA	601	190	3.16316	1.66137	6.20449e-49	LOCUS_012018-RA	43	49	1	Cis	V-type proton ATPase subunit d2
LOCUS_000543-RA	32	143	175	0.223776	-2.15987	7.5366e-17	LOCUS_000543-RA	1	173	0.00578035	-7.43463	4.97663e-49	LOCUS_000543-RA	31	30	1	Cis	putative 4-hydroxy-tetrahydrodipicolinate reductase 1, chloroplastic
LOCUS_012917-RA	174	28	202	6.21429	2.63559	1.14684e-25	LOCUS_012917-RA	255	23	11.087	3.47079	3.83035e-49	LOCUS_012917-RA	81	5	1	Cis	RNA-dependent RNA polymerase 1
LOCUS_022476-RA	72	357	429	0.201681	-2.30986	6.42948e-45	LOCUS_022476-RA	43	312	0.137821	-2.85914	5.77564e-50	LOCUS_022476-RA	29	45	1	Cis	Pectin acetylesterase 10
LOCUS_027206-RA	1	205	205	0.00487805	-7.67948	1.81637e-58	LOCUS_027206-RA	1	170	0.00588235	-7.40939	4.60062e-50	LOCUS_027206-RA	1	35	1	Cis	Transcription factor MYB20
LOCUS_007036-RA	85	260	345	0.326923	-1.61298	1.41016e-20	LOCUS_007036-RA	42	311	0.135048	-2.88845	2.47677e-50	LOCUS_007036-RA	43	51	1	Cis	Chloroplastic lipocalin
LOCUS_013511-RA	129	59	188	2.18644	1.12858	1.94638e-06	LOCUS_013511-RA	543	153	3.54902	1.82742	1.7033e-50	LOCUS_013511-RA	414	94	1	Cis	Ubiquitin carboxyl-terminal hydrolase 15
LOCUS_019294-RA	197	73	270	2.69863	1.43223	2.54137e-13	LOCUS_019294-RA	294	35	8.4	3.07039	1.35428e-50	LOCUS_019294-RA	97	38	1	Cis	Universal stress protein A-like protein
LOCUS_026729-RA	18	235	253	0.0765957	-3.70659	8.46623e-48	LOCUS_026729-RA	35	294	0.119048	-3.07039	1.35428e-50	LOCUS_026729-RA	17	59	1	Cis	Ubiquitin homeostasis protein lub1
LOCUS_015731-RA	62	139	201	0.446043	-1.16474	3.42509e-07	LOCUS_015731-RA	27	274	0.0985401	-3.34314	4.39544e-51	LOCUS_015731-RA	35	135	1	Cis	WEB family protein At5g55860
LOCUS_007935-RA	54	264	318	0.204545	-2.28951	5.65866e-33	LOCUS_007935-RA	158	556	0.284173	-1.81516	3.18686e-51	LOCUS_007935-RA	104	292	1	Cis	Serine/arginine-rich splicing factor SR45a
LOCUS_016434-RA	1	208	208	0.00480769	-7.70044	2.34897e-59	LOCUS_016434-RA	2	187	0.0106952	-6.54689	1.62375e-51	LOCUS_016434-RA	1	21	1	Cis	Glucan endo-1,3-beta-glucosidase 8
LOCUS_026711-RA	25	98	123	0.255102	-1.97085	1.71308e-10	LOCUS_026711-RA	15	239	0.0627615	-3.99398	1.55551e-51	LOCUS_026711-RA	10	141	1	Cis	Phosphoglucan, water dikinase, chloroplastic
LOCUS_021250-RA	27	287	314	0.0940767	-3.41002	2.14957e-54	LOCUS_021250-RA	5	202	0.0247525	-5.33628	1.075e-51	LOCUS_021250-RA	22	85	1	Cis	Acetyl-coenzyme A carboxylase carboxyl transferase subunit alpha, chloroplastic
LOCUS_024644-RA	83	225	308	0.368889	-1.43874	3.17242e-15	LOCUS_024644-RA	56	351	0.159544	-2.64797	9.41025e-52	LOCUS_024644-RA	27	126	1	Cis	Ubiquitin carboxyl-terminal hydrolase 14
LOCUS_014248-RA	426	266	692	1.6015	0.679427	9.0464e-09	LOCUS_014248-RA	700	238	2.94118	1.55639	7.57443e-52	LOCUS_014248-RA	274	28	1	Cis	Inactive protein kinase SELMODRAFT_444075
LOCUS_016729-RA	1595	907	2502	1.75854	0.814382	5.93501e-42	LOCUS_016729-RA	1069	1904	0.56145	-0.832772	6.05918e-52	LOCUS_016729-RA	526	997	1	Cis	FRIGIDA-like protein 3
LOCUS_009441-RA	26	220	246	0.118182	-3.08092	5.27301e-38	LOCUS_009441-RA	10	224	0.0446429	-4.48543	3.07179e-52	LOCUS_009441-RA	16	4	1	Cis	Kinesin-like protein KIN-1
LOCUS_027987-RA	261	7	268	37.2857	5.22055	4.26216e-66	LOCUS_027987-RA	228	11	20.7273	4.37346	2.4982e-52	LOCUS_027987-RA	33	4	1	Cis	Eukaryotic translation initiation factor 3 subunit C
LOCUS_008690-RA	146	63	209	2.31746	1.21254	5.88228e-08	LOCUS_008690-RA	307	37	8.2973	3.05264	1.61122e-52	LOCUS_008690-RA	161	26	1	Cis	TVP38/TMEM64 family membrane protein slr0305
LOCUS_005171-RA	175	1	175	175	7.45121	1.44343e-49	LOCUS_005171-RA	180	1	180	7.49185	4.79468e-53	LOCUS_005171-RA	5	1	1	Cis	putative serine/threonine-protein kinase PIX7
LOCUS_021358-RA	10	117	127	0.0854701	-3.54844	4.51857e-23	LOCUS_021358-RA	18	256	0.0703125	-3.83007	1.74734e-53	LOCUS_021358-RA	8	139	1	Cis	hypothetical protein
LOCUS_017431-RA	169	1	170	169	7.40088	8.49643e-48	LOCUS_017431-RA	194	2	97	6.59991	1.42377e-53	LOCUS_017431-RA	25	1	1	Cis	Actin-interacting protein 1-2
LOCUS_027383-RA	29	140	169	0.207143	-2.2713	1.60739e-17	LOCUS_027383-RA	1	182	0.00549451	-7.50779	1.21305e-53	LOCUS_027383-RA	29	42	1	Cis	Argininosuccinate lyase, chloroplastic
LOCUS_003293-RA	231	1	232	231	7.85175	3.67012e-66	LOCUS_003293-RA	215	6	35.8333	5.16323	3.47076e-54	LOCUS_003293-RA	16	5	1	Cis	Putative respiratory burst oxidase H
LOCUS_020480-RA	8	135	143	0.0592593	-4.07682	1.44284e-29	LOCUS_020480-RA	10	233	0.0429185	-4.54226	9.15672e-55	LOCUS_020480-RA	2	98	1	Cis	hypothetical protein
LOCUS_002062-RA	114	1	114	114	6.83289	1.30767e-31	LOCUS_002062-RA	186	1	186	7.53916	7.73631e-55	LOCUS_002062-RA	72	1	1	Cis	Wound-induced protein 1
LOCUS_012704-RA	7	210	217	0.0333333	-4.90689	1.6321e-51	LOCUS_012704-RA	1	194	0.00515464	-7.59991	2.98593e-55	LOCUS_012704-RA	6	16	1	Cis	Mitochondrial phosphate carrier protein 1, mitochondrial
LOCUS_001231-RA	166	57	223	2.91228	1.54215	1.5049e-12	LOCUS_001231-RA	451	94	4.79787	2.26239	2.56156e-55	LOCUS_001231-RA	285	37	1	Cis	AUGMIN subunit 3
LOCUS_005648-RA	327	572	899	0.571678	-0.806725	3.0639e-15	LOCUS_005648-RA	278	788	0.352792	-1.50311	2.01258e-55	LOCUS_005648-RA	49	216	1	Cis	Serine/arginine-rich splicing factor SR45a
LOCUS_029072-RA	197	570	767	0.345614	-1.53277	2.43746e-41	LOCUS_029072-RA	62	381	0.16273	-2.61945	1.74742e-55	LOCUS_029072-RA	135	189	1	Cis	Protein SPIRAL1-like 2
LOCUS_024441-RA	512	241	753	2.12448	1.08711	4.1676e-22	LOCUS_024441-RA	751	255	2.9451	1.55832	1.08435e-55	LOCUS_024441-RA	239	14	1	Cis	Protein IQ-DOMAIN 14
LOCUS_010137-RA	22	93	115	0.236559	-2.07973	1.18264e-10	LOCUS_010137-RA	1	189	0.00529101	-7.56224	9.95482e-56	LOCUS_010137-RA	22	96	1	Cis	putative phosphoribosylformylglycinamidine synthase, chloroplastic/mitochondrial
LOCUS_025507-RA	405	794	1199	0.510076	-0.971217	2.48346e-28	LOCUS_025507-RA	153	571	0.267951	-1.89996	6.26762e-56	LOCUS_025507-RA	252	223	1	Cis	5'-methylthioadenosine/S-adenosylhomocysteine nucleosidase 1
LOCUS_010337-RA	76	1	76	76	6.24793	1.56023e-20	LOCUS_010337-RA	190	1	190	7.56986	5.01959e-56	LOCUS_010337-RA	114	1	1	Cis	NAD-specific glutamate dehydrogenase
LOCUS_018848-RA	1	201	201	0.00497512	-7.65105	2.80912e-57	LOCUS_018848-RA	1	190	0.00526316	-7.56986	5.01959e-56	LOCUS_018848-RA	1	11	1	Cis	Tyrosine--tRNA ligase 2, cytoplasmic
LOCUS_016406-RA	172	13	185	13.2308	3.72583	3.59935e-35	LOCUS_016406-RA	209	3	69.6667	6.1224	1.92517e-56	LOCUS_016406-RA	37	10	1	Cis	T-complex protein 1 subunit epsilon
LOCUS_000607-RA	4	461	465	0.00867679	-6.84862	4.67302e-129	LOCUS_000607-RA	2	204	0.00980392	-6.67243	1.66127e-56	LOCUS_000607-RA	2	257	1	Cis	50S ribosomal protein L21, chloroplastic
LOCUS_023709-RA	8	155	163	0.0516129	-4.27612	4.8575e-35	LOCUS_023709-RA	10	243	0.0411523	-4.60288	1.43345e-57	LOCUS_023709-RA	2	88	1	Cis	Cell morphogenesis protein PAG1
LOCUS_029361-RA	1	209	209	0.00478469	-7.70736	1.19188e-59	LOCUS_029361-RA	1	196	0.00510204	-7.61471	8.08285e-58	LOCUS_029361-RA	1	13	1	Cis	3-dehydroquinate synthase
LOCUS_005225-RA	1	233	233	0.00429185	-7.86419	9.41931e-67	LOCUS_005225-RA	1	196	0.00510204	-7.61471	8.08285e-58	LOCUS_005225-RA	1	37	1	Cis	putative LL-diaminopimelate aminotransferase, chloroplastic
LOCUS_002894-RA	4	272	276	0.0147059	-6.08746	2.40237e-73	LOCUS_002894-RA	23	289	0.0795848	-3.65136	4.16621e-58	LOCUS_002894-RA	19	17	1	Cis	AT-hook motif nuclear-localized protein 1
LOCUS_009278-RA	6	25	31	0.24	-2.05889	0.0027718	LOCUS_009278-RA	2	210	0.00952381	-6.71425	2.82174e-58	LOCUS_009278-RA	4	185	1	Cis	Homeobox-leucine zipper protein HAT5
LOCUS_014033-RA	4	127	131	0.0314961	-4.98868	2.06428e-31	LOCUS_014033-RA	4	221	0.0180995	-5.7879	1.62213e-58	LOCUS_014033-RA	0	94	1	Cis	hypothetical protein
LOCUS_005490-RA	26	300	326	0.0866667	-3.52838	1.42608e-58	LOCUS_005490-RA	73	421	0.173397	-2.52785	7.10629e-59	LOCUS_005490-RA	47	121	1	Cis	Exocyst complex component SEC3A
LOCUS_020781-RA	150	1	150	150	7.22882	3.42528e-42	LOCUS_020781-RA	227	5	45.4	5.50462	6.62245e-59	LOCUS_020781-RA	77	4	1	Cis	Sucrose synthase 4
[truncated: 7,296 more rows]
