# Supplementary material for: Assessing Loss of Regulatory Divergence, Genome–Transcriptome Incongruence, and Preferential Expression Switching in Abaca × Banana Backcrosses
Source: Genes (Basel). 2022 Aug 6;13(8):1396. doi: 10.3390/genes13081396 (PMC9407414; doi:10.3390/genes13081396)
Supplement: Supplementary file 1 [file genes-13-01396-s001.zip › Table S3. Asymmetric expression in BC2 using normalized read counts with binomial.xlsx]

## Sheet: abaca_ase_normalized_read_count
Geneid	BC2_Abuab	BC2_Pacol	A+P (BC2)	A/P	LogFC	BinomTestPval	BinomTestFDR	Description	Putative function
LOCUS_023583-RA	7033	1	7033.66	7033	12.7799	4.94065645841247e-324	2.87546205879605e-321	Abuab-preferring	Photosystem I assembly protein Ycf3
LOCUS_015865-RA	2365	1	2364.93	2365	11.2076	0	0	Abuab-preferring	Serine carboxypeptidase-like 50
LOCUS_012301-RA	1872	1	1872.27	1872	10.8704	0	0	Abuab-preferring	Pre-mRNA-processing-splicing factor 8A
LOCUS_002637-RA	44357	57	44413.3	778.193	9.60398	4.94065645841247e-324	2.87546205879605e-321	Abuab-preferring	Protein ESMERALDA 1
LOCUS_002982-RA	2795	4	2798.58	698.75	9.44863	0	0	Abuab-preferring	ABC transporter G family member 31
LOCUS_008286-RA	654	1	654.058	654	9.35315	2.67555e-197	8.56711e-195	Abuab-preferring	Horcolin
LOCUS_003226-RA	570	1	571.564	570	9.15482	1.48013e-169	3.00912e-167	Abuab-preferring	Fructose-bisphosphate aldolase 1, cytoplasmic
LOCUS_026349-RA	463	1	462.833	463	8.85487	8.39735e-140	1.25062e-137	Abuab-preferring	Calcium permeable stress-gated cation channel 1
LOCUS_022835-RA	319	1	318.991	319	8.31741	1.87267e-96	1.59901e-94	Abuab-preferring	3-phosphoshikimate 1-carboxyvinyltransferase, chloroplastic
LOCUS_007888-RA	569	2	571.355	284.5	8.15228	4.22578e-167	8.07818e-165	Abuab-preferring	Protein NETWORKED 1A
LOCUS_025398-RA	252	1	252.146	252	7.97728	2.76357e-76	1.76099e-74	Abuab-preferring	Protein Ycf2
LOCUS_004202-RA	500	2	501.972	250	7.96578	1.92849e-146	3.2078e-144	Abuab-preferring	MKI67 FHA domain-interacting nucleolar phosphoprotein
LOCUS_023810-RA	240	1	240.301	240	7.90689	1.13196e-72	6.90388e-71	Abuab-preferring	Importin-11
LOCUS_011855-RA	230	1	230.147	230	7.84549	1.15913e-69	6.77904e-68	Abuab-preferring	Peroxidase 5
LOCUS_021332-RA	228	1	228.455	228	7.83289	4.63651e-69	2.61605e-67	Abuab-preferring	Peroxidase 39
LOCUS_000245-RA	449	2	451.205	224.5	7.81057	3.50583e-131	4.7266e-129	Abuab-preferring	Acyl-coenzyme A oxidase 3, peroxisomal
LOCUS_017431-RA	224	1	224.224	224	7.80735	7.41841e-68	4.0779e-66	Abuab-preferring	Actin-interacting protein 1-2
LOCUS_005171-RA	188	1	187.841	188	7.55459	5.09789e-57	2.24377e-55	Abuab-preferring	putative serine/threonine-protein kinase PIX7
LOCUS_006277-RA	1468	8	1475.67	183.5	7.51964	0	0	Abuab-preferring	ATP synthase protein MI25
LOCUS_001866-RA	167	1	166.687	167	7.3837	1.06911e-50	4.14943e-49	Abuab-preferring	CBL-interacting protein kinase 5
LOCUS_003354-RA	160	1	161.192	160	7.32193	1.10845e-46	3.93269e-45	Abuab-preferring	Auxin-responsive protein SAUR36
LOCUS_007170-RA	151	1	150.611	151	7.2384	7.00649e-46	2.41234e-44	Abuab-preferring	GDSL esterase/lipase EXL3
LOCUS_032380-RA	140	1	141.094	140	7.12928	1.0188e-40	3.04878e-39	Abuab-preferring	NAD(P)H-quinone oxidoreductase subunit 1, chloroplastic
LOCUS_010337-RA	138	1	137.919	138	7.10852	5.73972e-42	1.77143e-40	Abuab-preferring	NAD-specific glutamate dehydrogenase
LOCUS_008580-RA	126	1	126.073	126	6.97728	2.35099e-38	6.50356e-37	Abuab-preferring	Fasciclin-like arabinogalactan protein 6
LOCUS_001077-RA	124	1	124.381	124	6.9542	9.40395e-38	2.55724e-36	Abuab-preferring	HMG1/2-like protein
LOCUS_007619-RA	118	1	119.731	118	6.88264	3.61112e-34	8.62896e-33	Abuab-preferring	Receptor-like protein kinase FERONIA
LOCUS_022908-RA	115	1	116.347	115	6.84549	2.81667e-33	6.48848e-32	Abuab-preferring	putative galacturonosyltransferase 4
LOCUS_000854-RA	113	1	113.381	113	6.82018	1.92593e-34	4.65421e-33	Abuab-preferring	Methyl-CpG-binding domain-containing protein 11
LOCUS_008570-RA	110	1	109.997	110	6.78136	1.54074e-33	3.58797e-32	Abuab-preferring	Serine carboxypeptidase II-2
LOCUS_015201-RA	547	5	552.539	109.4	6.77347	5.7421e-155	9.80598e-153	Abuab-preferring	Ribonuclease TUDOR 1
LOCUS_004053-RA	106	1	107.04	106	6.72792	1.3312e-30	2.74116e-29	Abuab-preferring	Receptor-like protein kinase FERONIA
LOCUS_014440-RA	106	1	105.766	106	6.72792	2.46519e-32	5.42511e-31	Abuab-preferring	ABC transporter F family member 5
LOCUS_025532-RA	102	1	102.382	102	6.67243	3.9443e-31	8.26819e-30	Abuab-preferring	NAD(P)H-quinone oxidoreductase subunit 5, chloroplastic
LOCUS_015397-RA	99	1	98.9971	99	6.62936	3.15544e-30	6.4049e-29	Abuab-preferring	hypothetical protein
LOCUS_030572-RA	97	1	97.3048	97	6.59991	1.26218e-29	2.4909e-28	Abuab-preferring	(S)-beta-bisabolene synthase
LOCUS_018709-RA	97	1	97.3048	97	6.59991	1.26218e-29	2.4909e-28	Abuab-preferring	Paired amphipathic helix protein Sin3-like 4
LOCUS_011955-RA	96	1	95.6126	96	6.58496	2.52435e-29	4.92865e-28	Abuab-preferring	DNA-directed RNA polymerases I and III subunit rpac1
LOCUS_021034-RA	92	1	93.5015	92	6.52356	1.89831e-26	3.26357e-25	Abuab-preferring	C2 and GRAM domain-containing protein At1g03370
LOCUS_001418-RA	90	1	89.6897	90	6.49185	1.61559e-27	2.8981e-26	Abuab-preferring	Ran-binding protein 1 c
LOCUS_015928-RA	88	1	89.2708	88	6.45943	2.90806e-25	4.78131e-24	Abuab-preferring	ABC transporter G family member 45
LOCUS_000071-RA	88	1	87.9974	88	6.45943	6.46235e-27	1.12765e-25	Abuab-preferring	Putative leucine-rich repeat receptor-like protein kinase At2g19210
LOCUS_007499-RA	440	5	445.081	88	6.45943	3.16555e-123	3.82494e-121	Abuab-preferring	hypothetical protein
LOCUS_016487-RA	86	1	86.3051	86	6.42626	2.58494e-26	4.41439e-25	Abuab-preferring	Obtusifoliol 14-alpha demethylase
LOCUS_027262-RA	1449	18	1467.04	80.5	6.33092	0	0	Abuab-preferring	ABC transporter F family member 1
LOCUS_001743-RA	80	1	80.3822	80	6.32193	1.65436e-24	2.62241e-23	Abuab-preferring	Peroxidase P7
LOCUS_018023-RA	78	1	77.8439	78	6.2854	6.61744e-24	1.02239e-22	Abuab-preferring	ABC transporter G family member 22
LOCUS_026464-RA	77	1	76.9977	77	6.26679	1.32349e-23	2.03009e-22	Abuab-preferring	Mediator of RNA polymerase II transcription subunit 36a
LOCUS_002062-RA	77	1	76.9977	77	6.26679	1.32349e-23	2.03009e-22	Abuab-preferring	Wound-induced protein 1
LOCUS_020781-RA	228	3	230.792	76	6.24793	1.19077e-63	5.91137e-62	Abuab-preferring	Sucrose synthase 4
LOCUS_011933-RA	74	1	74.4593	74	6.20945	1.05879e-22	1.56053e-21	Abuab-preferring	Basic leucine zipper 34
LOCUS_012562-RA	72	1	73.1944	72	6.16993	1.56701e-20	2.05428e-19	Abuab-preferring	3-ketoacyl-CoA synthase 6
LOCUS_007771-RA	72	1	73.1944	72	6.16993	1.56701e-20	2.05428e-19	Abuab-preferring	Protein EXORDIUM-like 7
LOCUS_005120-RA	72	1	71.921	72	6.16993	4.23516e-22	6.04727e-21	Abuab-preferring	60S ribosomal protein L37
LOCUS_018586-RA	142	2	144.06	71	6.14975	9.36381e-40	2.70116e-38	Abuab-preferring	LIMR family protein At5g01460
LOCUS_011588-RA	341	5	346.084	68.2	6.0917	5.68357e-94	4.82087e-92	Abuab-preferring	Sulfate transporter 3.1
LOCUS_001166-RA	2520	39	2559.25	64.6154	6.01381	0	0	Abuab-preferring	putative cellulose synthase A catalytic subunit 3 [UDP-forming]
LOCUS_000229-RA	64	1	64.3058	64	6	1.0842e-19	1.37083e-18	Abuab-preferring	B2 protein
LOCUS_024184-RA	64	1	64.3058	64	6	1.0842e-19	1.37083e-18	Abuab-preferring	Serine/threonine-protein kinase ATM
LOCUS_031502-RA	256	4	260.197	64	6	2.04e-70	1.20965e-68	Abuab-preferring	ATP synthase subunit alpha, chloroplastic
LOCUS_006679-RA	245	4	248.351	61.25	5.93664	3.51336e-67	1.87496e-65	Abuab-preferring	Cytochrome b5 isoform E
LOCUS_012933-RA	58	1	57.5368	58	5.85798	6.93889e-18	7.98503e-17	Abuab-preferring	Ethylene-responsive transcription factor 1
LOCUS_006434-RA	173	3	176.64	57.6667	5.84967	1.89761e-47	6.88517e-46	Abuab-preferring	Sucrose synthase 1
LOCUS_017931-RA	172	3	174.311	57.3333	5.8413	3.73091e-47	1.34607e-45	Abuab-preferring	Pyrophosphate--fructose 6-phosphate 1-phosphotransferase subunit alpha
LOCUS_004734-RA	57	1	57.964	57	5.83289	4.09395e-16	4.27345e-15	Abuab-preferring	Zinc finger BED domain-containing protein RICESLEEPER 2
LOCUS_010291-RA	222	4	225.506	55.5	5.79442	1.99852e-60	9.308e-59	Abuab-preferring	hypothetical protein
LOCUS_024120-RA	54	1	54.789	54	5.75489	3.10862e-15	3.06271e-14	Abuab-preferring	Phospholipase D beta 1
LOCUS_007803-RA	54	1	54.1523	54	5.75489	1.11022e-16	1.20608e-15	Abuab-preferring	hypothetical protein
LOCUS_026892-RA	53	1	53.3061	53	5.72792	2.22045e-16	2.36012e-15	Abuab-preferring	GATA transcription factor 12
LOCUS_004263-RA	53	1	53.3061	53	5.72792	2.22045e-16	2.36012e-15	Abuab-preferring	Zinc finger CCCH domain-containing protein 59
LOCUS_014516-RA	53	1	53.3061	53	5.72792	2.22045e-16	2.36012e-15	Abuab-preferring	Zinc finger protein ZOP1
LOCUS_027986-RA	894	17	910.066	52.5882	5.71667	5.84167e-239	2.41355e-236	Abuab-preferring	Bifunctional monodehydroascorbate reductase and carbonic anhydrase nectarin-3
LOCUS_013838-RA	52	1	52.8873	52	5.70044	1.19904e-14	1.13674e-13	Abuab-preferring	Uncharacterized protein At1g28695
LOCUS_001968-RA	49	1	49.7122	49	5.61471	9.05942e-14	8.10853e-13	Abuab-preferring	putative histidine kinase 2
LOCUS_010596-RA	49	1	49.0755	49	5.61471	3.55271e-15	3.46559e-14	Abuab-preferring	NAC domain-containing protein 68
LOCUS_022665-RA	49	1	49.0755	49	5.61471	3.55271e-15	3.46559e-14	Abuab-preferring	Protein HOTHEAD
LOCUS_004156-RA	145	3	147.235	48.3333	5.59495	3.02918e-39	8.69903e-38	Abuab-preferring	Cytochrome b561 and DOMON domain-containing protein At3g61750
LOCUS_024375-RA	1795	39	1834.96	46.0256	5.52437	0	0	Abuab-preferring	putative cellulose synthase A catalytic subunit 8 [UDP-forming]
LOCUS_013654-RA	46	1	46.3277	46	5.52356	6.82121e-13	5.75534e-12	Abuab-preferring	Polygalacturonase At1g48100
LOCUS_010043-RA	46	1	45.691	46	5.52356	2.84217e-14	2.62644e-13	Abuab-preferring	hypothetical protein
LOCUS_025672-RA	182	4	185.738	45.5	5.50779	1.00632e-48	3.73593e-47	Abuab-preferring	ABC transporter B family member 1
LOCUS_006594-RA	1876	42	1917.89	44.6667	5.48113	0	0	Abuab-preferring	Kinesin-like protein KIN-4A
LOCUS_010142-RA	44	1	44.6354	44	5.45943	2.6148e-12	2.09971e-11	Abuab-preferring	Gamma carbonic anhydrase 1, mitochondrial
LOCUS_005152-RA	43	1	43.1526	43	5.42626	2.27374e-13	1.97706e-12	Abuab-preferring	Hydroxyproline O-galactosyltransferase GALT2
LOCUS_001342-RA	84	2	85.6769	42	5.39232	9.67284e-23	1.43557e-21	Abuab-preferring	40S ribosomal protein S10-2
LOCUS_011777-RA	41	1	41.2509	41	5.35755	1.95541e-11	1.45865e-10	Abuab-preferring	putative inositol transporter 2
LOCUS_020958-RA	40	1	40.4048	40	5.32193	3.81988e-11	2.7751e-10	Abuab-preferring	Blue copper protein
LOCUS_026934-RA	40	1	41.0415	40	5.32193	3.81988e-11	2.7751e-10	Abuab-preferring	Non-specific lipid-transfer protein
LOCUS_020165-RA	40	1	39.7681	40	5.32193	1.81899e-12	1.48962e-11	Abuab-preferring	Germin-like protein 5-1
LOCUS_024309-RA	120	3	122.697	40	5.32193	5.83512e-32	1.25818e-30	Abuab-preferring	AMSH-like ubiquitin thioesterase 1
LOCUS_016096-RA	3177	80	3257.44	39.7125	5.31152	0	0	Abuab-preferring	Superoxide dismutase [Cu-Zn]
LOCUS_016110-RA	39	1	39.5586	39	5.2854	7.45786e-11	5.26282e-10	Abuab-preferring	Transcription factor MYB73
LOCUS_006414-RA	38	1	38.7125	38	5.24793	1.45519e-10	1.00475e-09	Abuab-preferring	ABC transporter A family member 7
LOCUS_010208-RA	38	1	38.0758	38	5.24793	7.27596e-12	5.63084e-11	Abuab-preferring	GDSL esterase/lipase At1g28570
LOCUS_026372-RA	37	1	37.8664	37	5.20945	2.83762e-10	1.91085e-09	Abuab-preferring	NAD(P)H-quinone oxidoreductase subunit K, chloroplastic
LOCUS_010784-RA	37	1	38.5031	37	5.20945	2.83762e-10	1.91085e-09	Abuab-preferring	Exonuclease 1
LOCUS_023622-RA	37	1	37.2297	37	5.20945	1.45519e-11	1.09571e-10	Abuab-preferring	Cellulose synthase-like protein D2
LOCUS_014433-RA	37	1	37.2297	37	5.20945	1.45519e-11	1.09571e-10	Abuab-preferring	Metallothiol transferase FosB
LOCUS_006796-RA	36	1	37.657	36	5.16993	5.52973e-10	3.62832e-09	Abuab-preferring	Monocopper oxidase-like protein SKU5
LOCUS_003293-RA	211	6	217.053	35.1667	5.13614	1.32153e-54	5.6233e-53	Abuab-preferring	Putative respiratory burst oxidase H
LOCUS_010768-RA	35	1	35.328	35	5.12928	1.07684e-09	6.88577e-09	Abuab-preferring	Cytochrome P450 77A3
LOCUS_016896-RA	140	4	144.278	35	5.12928	1.5853e-36	4.13533e-35	Abuab-preferring	putative galacturonosyltransferase 15
LOCUS_009274-RA	138	4	142.376	34.5	5.10852	5.99508e-36	1.53878e-34	Abuab-preferring	F-box protein SKIP23
LOCUS_008508-RA	34	1	33.8452	34	5.08746	1.16415e-10	8.08156e-10	Abuab-preferring	Gibberellin-regulated protein 3
LOCUS_013048-RA	102	3	104.719	34	5.08746	9.51692e-27	1.6539e-25	Abuab-preferring	Glutamate receptor 3.4
LOCUS_014801-RA	169	5	174.319	33.8	5.07895	1.07915e-43	3.49035e-42	Abuab-preferring	Protein SAWADEE HOMEODOMAIN HOMOLOG 2
LOCUS_008412-RA	100	3	102.39	33.3333	5.05889	3.59342e-26	6.10405e-25	Abuab-preferring	Bifunctional protein FolD 2
LOCUS_013113-RA	33	1	34.2724	33	5.04439	4.07454e-09	2.457e-08	Abuab-preferring	Upstream activation factor subunit UAF30
LOCUS_014681-RA	33	1	32.999	33	5.04439	2.32831e-10	1.5795e-09	Abuab-preferring	Chemocyanin
LOCUS_019427-RA	33	1	32.999	33	5.04439	2.32831e-10	1.5795e-09	Abuab-preferring	L-type lectin-domain containing receptor kinase S.4
LOCUS_022988-RA	355	11	366.198	32.2727	5.01224	4.66532e-90	3.75808e-88	Abuab-preferring	CBL-interacting protein kinase 1
LOCUS_024412-RA	32	1	32.7896	32	5	7.91624e-09	4.64458e-08	Abuab-preferring	hypothetical protein
LOCUS_021089-RA	32	1	33.4263	32	5	7.91624e-09	4.64458e-08	Abuab-preferring	Expansin-like A1
LOCUS_012196-RA	32	1	33.4263	32	5	7.91624e-09	4.64458e-08	Abuab-preferring	hypothetical protein
LOCUS_000278-RA	32	1	33.4263	32	5	7.91624e-09	4.64458e-08	Abuab-preferring	hypothetical protein
LOCUS_003927-RA	32	1	32.1529	32	5	4.65661e-10	3.07432e-09	Abuab-preferring	RING-H2 finger protein ATL60
LOCUS_001535-RA	32	1	32.1529	32	5	4.65661e-10	3.07432e-09	Abuab-preferring	Transcription factor MYC2
LOCUS_004456-RA	31	1	31.3068	31	4.9542	9.31323e-10	5.98214e-09	Abuab-preferring	FT-interacting protein 1
LOCUS_015322-RA	30	1	30.2512	30	4.90689	2.98023e-08	1.64246e-07	Abuab-preferring	putative WRKY transcription factor 19
LOCUS_019092-RA	30	1	30.8879	30	4.90689	2.98023e-08	1.64246e-07	Abuab-preferring	Receptor-like protein EIX2
LOCUS_009258-RA	30	1	31.0973	30	4.90689	2.98023e-08	1.64246e-07	Abuab-preferring	Peroxisome biogenesis protein 19-1
LOCUS_025571-RA	30	1	31.734	30	4.90689	2.98023e-08	1.64246e-07	Abuab-preferring	C2 and GRAM domain-containing protein At1g03370
LOCUS_017748-RA	30	1	29.6145	30	4.90689	1.86265e-09	1.15529e-08	Abuab-preferring	Receptor like protein kinase S.2
LOCUS_001753-RA	30	1	30.4606	30	4.90689	1.86265e-09	1.15529e-08	Abuab-preferring	E3 ubiquitin-protein ligase CCNB1IP1
LOCUS_029161-RA	30	1	30.4606	30	4.90689	1.86265e-09	1.15529e-08	Abuab-preferring	Premnaspirodiene oxygenase
LOCUS_001144-RA	1166	39	1205.44	29.8974	4.90195	1.42426e-289	7.60078e-287	Abuab-preferring	putative cellulose synthase A catalytic subunit 1 [UDP-forming]
LOCUS_003311-RA	175	6	181.516	29.1667	4.86625	3.03355e-44	1.00138e-42	Abuab-preferring	putative methyltransferase PMT2
LOCUS_007317-RA	29	1	29.4051	29	4.85798	5.7742e-08	3.08021e-07	Abuab-preferring	hypothetical protein
LOCUS_001393-RA	29	1	30.0418	29	4.85798	5.7742e-08	3.08021e-07	Abuab-preferring	Cysteine-rich repeat secretory protein 12
LOCUS_021363-RA	29	1	28.7684	29	4.85798	3.72529e-09	2.25276e-08	Abuab-preferring	Non-specific lipid transfer protein GPI-anchored 2
LOCUS_015931-RA	116	4	119.74	29	4.85798	1.27934e-29	2.52089e-28	Abuab-preferring	ABC transporter G family member 45
LOCUS_025043-RA	28	1	29.1957	28	4.80735	1.11759e-07	5.7718e-07	Abuab-preferring	Arginine decarboxylase
LOCUS_011365-RA	28	1	29.1957	28	4.80735	1.11759e-07	5.7718e-07	Abuab-preferring	hypothetical protein
LOCUS_000749-RA	28	1	29.1957	28	4.80735	1.11759e-07	5.7718e-07	Abuab-preferring	Trihelix transcription factor ASIL2
LOCUS_021467-RA	27	1	27.7128	27	4.75489	2.16067e-07	1.0743e-06	Abuab-preferring	Nitrate regulatory gene2 protein
LOCUS_025531-RA	27	1	28.3495	27	4.75489	2.16067e-07	1.0743e-06	Abuab-preferring	NAD(P)H-quinone oxidoreductase chain 4, chloroplastic
LOCUS_019446-RA	27	1	28.3495	27	4.75489	2.16067e-07	1.0743e-06	Abuab-preferring	RING-H2 finger protein ATL52
LOCUS_007484-RA	79	3	81.2368	26.3333	4.71882	3.80354e-20	4.88134e-19	Abuab-preferring	hypothetical protein
LOCUS_008690-RA	341	13	353.724	26.2308	4.71319	9.97956e-84	7.3039e-82	Abuab-preferring	TVP38/TMEM64 family membrane protein slr0305
LOCUS_016808-RA	26	1	26.23	26	4.70044	2.98023e-08	1.64246e-07	Abuab-preferring	Glutelin type-B 2
LOCUS_010609-RA	26	1	26.23	26	4.70044	2.98023e-08	1.64246e-07	Abuab-preferring	Mitotic checkpoint protein BUB3.2
LOCUS_015557-RA	78	3	81.0274	26	4.70044	7.33229e-20	9.33519e-19	Abuab-preferring	SPX and EXS domain-containing protein 1
LOCUS_018392-RA	151	6	156.341	25.1667	4.65344	2.15162e-37	5.77736e-36	Abuab-preferring	Beta-glucosidase 22
LOCUS_010044-RA	25	1	25.8111	25	4.64386	8.04663e-07	3.72331e-06	Abuab-preferring	CST complex subunit TEN1
LOCUS_008006-RA	25	1	24.5377	25	4.64386	5.96046e-08	3.16114e-07	Abuab-preferring	PRA1 family protein D
LOCUS_015653-RA	25	1	24.5377	25	4.64386	5.96046e-08	3.16114e-07	Abuab-preferring	putative aspartyl protease At4g16563
LOCUS_023876-RA	25	1	25.3839	25	4.64386	5.96046e-08	3.16114e-07	Abuab-preferring	Horcolin
LOCUS_003051-RA	25	1	25.3839	25	4.64386	5.96046e-08	3.16114e-07	Abuab-preferring	hypothetical protein
LOCUS_007165-RA	25	1	25.3839	25	4.64386	5.96046e-08	3.16114e-07	Abuab-preferring	NDR1/HIN1-like protein 26
LOCUS_018288-RA	25	1	25.3839	25	4.64386	5.96046e-08	3.16114e-07	Abuab-preferring	Protein SRC2
LOCUS_026132-RA	25	1	25.3839	25	4.64386	5.96046e-08	3.16114e-07	Abuab-preferring	UDP-glycosyltransferase 87A2
LOCUS_005239-RA	149	6	155.286	24.8333	4.63421	7.96351e-37	2.10737e-35	Abuab-preferring	putative methyltransferase PMT2
LOCUS_004119-RA	49	2	50.9856	24.5	4.61471	1.17861e-12	9.80875e-12	Abuab-preferring	Universal stress protein PHOS32
LOCUS_026262-RA	24	1	23.6916	24	4.58496	1.19209e-07	6.12448e-07	Abuab-preferring	Cellulose synthase-like protein D2
LOCUS_012727-RA	23	1	23.4822	23	4.52356	2.98023e-06	1.28305e-05	Abuab-preferring	putative membrane protein At1g16860
LOCUS_027755-RA	23	1	22.8455	23	4.52356	2.38419e-07	1.17268e-06	Abuab-preferring	Putative L-cysteine desulfhydrase 1
LOCUS_004924-RA	46	2	47.6011	23	4.52356	8.36309e-12	6.44491e-11	Abuab-preferring	CBL-interacting serine/threonine-protein kinase 12
LOCUS_021927-RA	69	3	71.72	23	4.52356	2.63719e-17	2.96291e-16	Abuab-preferring	Huntingtin-interacting protein K
LOCUS_025999-RA	69	3	72.5661	23	4.52356	2.63719e-17	2.96291e-16	Abuab-preferring	SNF2 domain-containing protein CLASSY 3
LOCUS_021960-RA	91	4	94.356	22.75	4.50779	1.67946e-22	2.44995e-21	Abuab-preferring	Hydrophobic protein LTI6B
LOCUS_006554-RA	68	3	70.2371	22.6667	4.5025	5.0578e-17	5.60869e-16	Abuab-preferring	Subtilisin-like protease SBT1.7
LOCUS_027987-RA	136	6	142.594	22.6667	4.5025	3.83692e-33	8.77558e-32	Abuab-preferring	Eukaryotic translation initiation factor 3 subunit C
LOCUS_004296-RA	133	6	139.209	22.1667	4.47032	2.69683e-32	5.92469e-31	Abuab-preferring	Putative disease resistance RPP13-like protein 1
LOCUS_003270-RA	22	1	22.6361	22	4.45943	5.72205e-06	2.3588e-05	Abuab-preferring	Acid phosphatase 1
LOCUS_025468-RA	22	1	22.6361	22	4.45943	5.72205e-06	2.3588e-05	Abuab-preferring	Sacsin
LOCUS_024725-RA	22	1	23.2728	22	4.45943	5.72205e-06	2.3588e-05	Abuab-preferring	hypothetical protein
LOCUS_014343-RA	22	1	23.2728	22	4.45943	5.72205e-06	2.3588e-05	Abuab-preferring	Protein FAM32A-like
LOCUS_000774-RA	22	1	21.9994	22	4.45943	4.76837e-07	2.26197e-06	Abuab-preferring	Extracellular ribonuclease LE
LOCUS_001068-RA	22	1	21.9994	22	4.45943	4.76837e-07	2.26197e-06	Abuab-preferring	F-box protein PP2-A13
LOCUS_000183-RA	22	1	21.9994	22	4.45943	4.76837e-07	2.26197e-06	Abuab-preferring	hypothetical protein
LOCUS_024045-RA	22	1	21.9994	22	4.45943	4.76837e-07	2.26197e-06	Abuab-preferring	hypothetical protein
LOCUS_015752-RA	22	1	21.9994	22	4.45943	4.76837e-07	2.26197e-06	Abuab-preferring	Polyneuridine-aldehyde esterase
LOCUS_007921-RA	839	39	877.989	21.5128	4.42712	1.35521e-196	4.13275e-194	Abuab-preferring	putative cellulose synthase A catalytic subunit 8 [UDP-forming]
LOCUS_024944-RA	86	4	90.7621	21.5	4.42626	4.32455e-21	5.87368e-20	Abuab-preferring	Cold-regulated 413 plasma membrane protein 2
LOCUS_019725-RA	129	6	135.188	21.5	4.42626	3.61473e-31	7.58975e-30	Abuab-preferring	Protein PHOSPHATE STARVATION RESPONSE 3
LOCUS_023932-RA	21	1	21.7899	21	4.39232	1.09673e-05	4.34618e-05	Abuab-preferring	Pathogenesis-related genes transcriptional activator PTI5
LOCUS_008002-RA	21	1	21.7899	21	4.39232	1.09673e-05	4.34618e-05	Abuab-preferring	Rubredoxin
LOCUS_024092-RA	21	1	22.4266	21	4.39232	1.09673e-05	4.34618e-05	Abuab-preferring	Protein ESKIMO 1
LOCUS_004312-RA	21	1	21.1532	21	4.39232	9.53674e-07	4.38116e-06	Abuab-preferring	LYR motif-containing protein 4
LOCUS_020838-RA	798	39	837.375	20.4615	4.35484	4.43421e-185	1.15905e-182	Abuab-preferring	putative cellulose synthase A catalytic subunit 3 [UDP-forming]
LOCUS_012541-RA	163	8	171.58	20.375	4.34873	1.07832e-38	3.02212e-37	Abuab-preferring	hypothetical protein
LOCUS_004667-RA	20	1	20.9438	20	4.32193	2.09808e-05	7.9716e-05	Abuab-preferring	Homeobox-leucine zipper protein HOX19
LOCUS_026725-RA	20	1	21.5805	20	4.32193	2.09808e-05	7.9716e-05	Abuab-preferring	Protein kinase PVPK-1
LOCUS_023496-RA	20	1	20.3071	20	4.32193	1.90735e-06	8.4239e-06	Abuab-preferring	Beta-galactosidase 1
LOCUS_001652-RA	20	1	20.3071	20	4.32193	1.90735e-06	8.4239e-06	Abuab-preferring	Protein indeterminate-domain 7
LOCUS_022856-RA	20	1	20.3071	20	4.32193	1.90735e-06	8.4239e-06	Abuab-preferring	Subtilisin-like protease SBT1.2
LOCUS_019224-RA	118	6	124.825	19.6667	4.29768	4.42016e-28	8.19298e-27	Abuab-preferring	putative serine/threonine protein kinase IRE
LOCUS_015518-RA	58	3	60.0836	19.3333	4.27302	3.28574e-14	3.0146e-13	Abuab-preferring	Exocyst complex component EXO70B1
LOCUS_016406-RA	172	9	180.678	19.1111	4.25634	3.23023e-40	9.46746e-39	Abuab-preferring	T-complex protein 1 subunit epsilon
LOCUS_012871-RA	19	1	19.8882	19	4.24793	4.00543e-05	0.000145702	Abuab-preferring	Cation/calcium exchanger 4
LOCUS_018070-RA	19	1	19.8882	19	4.24793	4.00543e-05	0.000145702	Abuab-preferring	Polygalacturonase QRT2
LOCUS_018763-RA	19	1	20.0977	19	4.24793	4.00543e-05	0.000145702	Abuab-preferring	E3 ubiquitin protein ligase DRIP2
LOCUS_024005-RA	19	1	20.7344	19	4.24793	4.00543e-05	0.000145702	Abuab-preferring	Putative pentatricopeptide repeat-containing protein At5g08490
LOCUS_011593-RA	397	21	417.846	18.9048	4.24068	4.05958e-91	3.33302e-89	Abuab-preferring	EGF domain-specific O-linked N-acetylglucosamine transferase
LOCUS_012887-RA	74	4	78.0701	18.5	4.20945	9.96311e-18	1.13935e-16	Abuab-preferring	Poly [ADP-ribose] polymerase 2-A
LOCUS_015456-RA	820	45	865.105	18.2222	4.18763	3.28579e-185	8.76759e-183	Abuab-preferring	ATP-citrate synthase alpha chain protein 2
LOCUS_002827-RA	91	5	96.4756	18.2	4.18587	1.63057e-21	2.26511e-20	Abuab-preferring	40S ribosomal protein SA
LOCUS_009779-RA	580	32	612.07	18.125	4.17991	3.11118e-131	4.23915e-129	Abuab-preferring	Protein TPR2
LOCUS_015190-RA	72	4	75.7412	18	4.16993	3.58984e-17	4.0156e-16	Abuab-preferring	Protein UXT
LOCUS_009053-RA	288	16	303.601	18	4.16993	1.10531e-65	5.75481e-64	Abuab-preferring	RRP12-like protein
LOCUS_002845-RA	177	10	186.391	17.7	4.14568	1.21815e-40	3.63684e-39	Abuab-preferring	Transcription factor MYB3R-1
LOCUS_011153-RA	556	32	588.379	17.375	4.11894	1.40563e-124	1.7479e-122	Abuab-preferring	Protein TPR3
LOCUS_003742-RA	531	31	561.085	17.129	4.09837	1.28521e-118	1.45673e-116	Abuab-preferring	60S ribosomal protein L27
LOCUS_014199-RA	376	22	397.329	17.0909	4.09516	2.55303e-84	1.91223e-82	Abuab-preferring	hypothetical protein
LOCUS_014742-RA	85	5	90.5526	17	4.08746	7.53284e-20	9.57149e-19	Abuab-preferring	Trifunctional UDP-glucose 4,6-dehydratase/UDP-4-keto-6-deoxy-D-glucose 3,5-epimerase/UDP-4-keto-L-rhamnose-reductase RHM1
LOCUS_010218-RA	167	10	176.238	16.7	4.06178	7.12391e-38	1.94134e-36	Abuab-preferring	Chloride channel protein CLC-c
LOCUS_011850-RA	50	3	52.4684	16.6667	4.05889	5.51958e-12	4.31066e-11	Abuab-preferring	RING-H2 finger protein ATL1
LOCUS_000387-RA	50	3	53.1051	16.6667	4.05889	5.51958e-12	4.31066e-11	Abuab-preferring	hypothetical protein
LOCUS_002945-RA	179	11	189.357	16.2727	4.02438	2.94834e-40	8.681e-39	Abuab-preferring	Universal stress protein A-like protein
LOCUS_024414-RA	307	19	326.246	16.1579	4.01417	4.23253e-68	2.36726e-66	Abuab-preferring	hypothetical protein
LOCUS_016552-RA	48	3	50.7762	16	4	1.96749e-11	1.4651e-10	Abuab-preferring	Calmodulin-like protein 7
LOCUS_022540-RA	48	3	50.7762	16	4	1.96749e-11	1.4651e-10	Abuab-preferring	GDSL esterase/lipase APG
LOCUS_023887-RA	728	46	774.15	15.8261	3.98423	7.60537e-159	1.37197e-156	Abuab-preferring	Bowman-Birk type proteinase inhibitor PVI-3(2)
LOCUS_011333-RA	47	3	49.0839	15.6667	3.96963	3.70832e-11	2.70172e-10	Abuab-preferring	Amino-acid permease BAT1
LOCUS_001384-RA	47	3	49.93	15.6667	3.96963	3.70832e-11	2.70172e-10	Abuab-preferring	Zinc finger protein CONSTANS-LIKE 5
LOCUS_006590-RA	781	50	831.277	15.62	3.96532	1.04093e-169	2.15037e-167	Abuab-preferring	putative sucrose-phosphate synthase 1
LOCUS_026401-RA	31	2	33.2169	15.5	3.9542	1.30851e-07	6.6797e-07	Abuab-preferring	KIN14B-interacting protein At4g14310
LOCUS_014973-RA	62	4	65.5876	15.5	3.9542	2.08354e-14	1.94931e-13	Abuab-preferring	DNA-binding protein HEXBP
LOCUS_014436-RA	62	4	65.5876	15.5	3.9542	2.08354e-14	1.94931e-13	Abuab-preferring	Transcription factor MYB88
LOCUS_002440-RA	46	3	48.2378	15.3333	3.9386	6.98108e-11	4.94706e-10	Abuab-preferring	hypothetical protein
LOCUS_021275-RA	92	6	97.9584	15.3333	3.9386	7.09532e-21	9.53587e-20	Abuab-preferring	Cytochrome P450 734A1
LOCUS_009937-RA	30	2	32.3708	15	3.90689	2.46335e-07	1.2093e-06	Abuab-preferring	Nascent polypeptide-associated complex subunit alpha-like protein
LOCUS_009817-RA	313	21	334.079	14.9048	3.8977	6.28738e-68	3.47107e-66	Abuab-preferring	Protein O-linked-mannose beta-1,4-N-acetylglucosaminyltransferase 2
LOCUS_001593-RA	311	21	331.541	14.8095	3.88845	2.2092e-67	1.1939e-65	Abuab-preferring	Phosphatidate cytidylyltransferase 1
LOCUS_009688-RA	44	3	46.5455	14.6667	3.87447	2.46473e-10	1.66587e-09	Abuab-preferring	Metacaspase-1
LOCUS_017517-RA	88	6	93.7277	14.6667	3.87447	8.80794e-20	1.11695e-18	Abuab-preferring	Synaptotagmin-5
LOCUS_017216-RA	29	2	30.6785	14.5	3.85798	4.62867e-07	2.20551e-06	Abuab-preferring	Chromoplast-specific carotenoid-associated protein C1, chromoplastic
LOCUS_009773-RA	260	18	277.589	14.4444	3.85244	3.87127e-56	1.69226e-54	Abuab-preferring	ATP-dependent DNA helicase Q-like 4A
LOCUS_013075-RA	115	8	123.351	14.375	3.84549	2.07898e-25	3.44025e-24	Abuab-preferring	hypothetical protein
LOCUS_006843-RA	215	15	230.198	14.3333	3.8413	1.59246e-46	5.60337e-45	Abuab-preferring	Late embryogenesis abundant protein Lea14-A
LOCUS_022861-RA	85	6	90.9799	14.1667	3.82443	5.78273e-19	7.06728e-18	Abuab-preferring	Alcohol dehydrogenase-like 7
LOCUS_000579-RA	42	3	45.49	14	3.80735	8.65498e-10	5.58172e-09	Abuab-preferring	Homeobox-leucine zipper protein ROC8
LOCUS_008175-RA	84	6	90.1338	14	3.80735	1.08122e-18	1.3052e-17	Abuab-preferring	CCG-binding protein 1
LOCUS_010724-RA	221	16	236.757	13.8125	3.7879	2.75255e-47	9.95894e-46	Abuab-preferring	RRP12-like protein
LOCUS_012094-RA	41	3	43.161	13.6667	3.77259	1.61833e-09	1.01258e-08	Abuab-preferring	BTB/POZ domain-containing protein At3g08570
LOCUS_025848-RA	41	3	43.7977	13.6667	3.77259	1.61833e-09	1.01258e-08	Abuab-preferring	Disease resistance protein RPM1
LOCUS_002484-RA	41	3	43.7977	13.6667	3.77259	1.61833e-09	1.01258e-08	Abuab-preferring	ETHYLENE INSENSITIVE 3-like 3 protein
LOCUS_002097-RA	41	3	43.7977	13.6667	3.77259	1.61833e-09	1.01258e-08	Abuab-preferring	Ubiquitin-conjugating enzyme E2
LOCUS_007676-RA	41	3	44.0071	13.6667	3.77259	1.61833e-09	1.01258e-08	Abuab-preferring	NDR1/HIN1-like protein 1
LOCUS_001325-RA	41	3	44.6438	13.6667	3.77259	1.61833e-09	1.01258e-08	Abuab-preferring	Protein KINESIN LIGHT CHAIN-RELATED 2
LOCUS_017710-RA	40	3	42.3149	13.3333	3.73697	3.02134e-09	1.84449e-08	Abuab-preferring	Ubiquitin-conjugating enzyme E2 5
LOCUS_004204-RA	40	3	42.9516	13.3333	3.73697	3.02134e-09	1.84449e-08	Abuab-preferring	UBP1-associated protein 2B
LOCUS_027276-RA	52	4	55.4341	13	3.70044	1.10081e-11	8.36247e-11	Abuab-preferring	hypothetical protein
LOCUS_015241-RA	533	41	573.81	13	3.70044	3.16109e-110	3.23898e-108	Abuab-preferring	Calcium-transporting ATPase 10, plasma membrane-type
LOCUS_016883-RA	280	22	301.717	12.7273	3.66985	3.92866e-58	1.77177e-56	Abuab-preferring	UDP-D-apiose/UDP-D-xylose synthase 2
LOCUS_010853-RA	114	9	123.141	12.6667	3.66297	2.68292e-24	4.2163e-23	Abuab-preferring	Ribose-phosphate pyrophosphokinase 1
LOCUS_018621-RA	530	42	571.699	12.619	3.65753	1.38166e-108	1.38253e-106	Abuab-preferring	60S ribosomal protein L14-2
LOCUS_009398-RA	25	2	27.294	12.5	3.64386	5.64754e-06	2.33485e-05	Abuab-preferring	BTB/POZ domain-containing protein At3g50780
LOCUS_008716-RA	122	10	131.393	12.2	3.60881	1.24674e-25	2.0792e-24	Abuab-preferring	Phospholipid:diacylglycerol acyltransferase 1
LOCUS_007387-RA	36	3	38.7209	12	3.58496	3.60887e-08	1.96943e-07	Abuab-preferring	Chaperone protein dnaJ 10
LOCUS_013375-RA	36	3	38.7209	12	3.58496	3.60887e-08	1.96943e-07	Abuab-preferring	Cold-responsive protein kinase 1
LOCUS_016196-RA	36	3	38.7209	12	3.58496	3.60887e-08	1.96943e-07	Abuab-preferring	putative indole-3-pyruvate monooxygenase YUCCA11
LOCUS_007788-RA	36	3	39.5671	12	3.58496	3.60887e-08	1.96943e-07	Abuab-preferring	Plant intracellular Ras-group-related LRR protein 1
LOCUS_016271-RA	153	13	166.52	11.7692	3.55695	1.68185e-31	3.57232e-30	Abuab-preferring	CMP-sialic acid transporter 1
LOCUS_006647-RA	47	4	50.3573	11.75	3.55459	2.41631e-10	1.63573e-09	Abuab-preferring	hypothetical protein
LOCUS_022558-RA	35	3	37.2381	11.6667	3.54432	6.67787e-08	3.51398e-07	Abuab-preferring	NAC domain-containing protein 68
LOCUS_003811-RA	45	4	48.6651	11.25	3.49185	8.22546e-10	5.31542e-09	Abuab-preferring	hypothetical protein
LOCUS_024858-RA	449	40	489.407	11.225	3.48864	1.21956e-88	9.70197e-87	Abuab-preferring	Mannan endo-1,4-beta-mannosidase 1
LOCUS_024427-RA	56	5	60.9381	11.2	3.48543	5.64556e-12	4.40367e-11	Abuab-preferring	hypothetical protein
LOCUS_011969-RA	100	9	108.757	11.1111	3.47393	1.44068e-20	1.89838e-19	Abuab-preferring	Histone H3.2
LOCUS_025322-RA	33	3	35.5458	11	3.45943	2.27214e-07	1.12361e-06	Abuab-preferring	hypothetical protein
LOCUS_005809-RA	44	4	47.8189	11	3.45943	1.51383e-09	9.53253e-09	Abuab-preferring	putative CCR4-associated factor 1 7
LOCUS_012601-RA	55	5	60.092	11	3.45943	1.03827e-11	7.92026e-11	Abuab-preferring	SH3 domain-containing protein PJ696.02
LOCUS_013809-RA	231	21	252.004	11	3.45943	6.78233e-46	2.34146e-44	Abuab-preferring	Non-lysosomal glucosylceramidase
LOCUS_000011-RA	295	27	322.041	10.9259	3.44968	3.97105e-58	1.7846e-56	Abuab-preferring	Squamosa promoter-binding-like protein 12
LOCUS_011975-RA	273	25	298.131	10.92	3.4489	7.08771e-54	2.95698e-52	Abuab-preferring	60S ribosomal protein L36-2
LOCUS_000582-RA	96	9	104.526	10.6667	3.41504	1.63114e-19	2.04419e-18	Abuab-preferring	putative histidine kinase 4
LOCUS_014969-RA	106	10	115.317	10.6	3.40599	2.16381e-21	2.99288e-20	Abuab-preferring	hypothetical protein
LOCUS_003857-RA	169	16	185.143	10.5625	3.40088	2.07637e-33	4.80907e-32	Abuab-preferring	Calmodulin-binding protein 60 B
LOCUS_007125-RA	338	32	370.077	10.5625	3.40088	1.33556e-65	6.92547e-64	Abuab-preferring	Protein TPR3
LOCUS_022656-RA	507	48	555.221	10.5625	3.40088	9.89792e-98	8.56571e-96	Abuab-preferring	WAT1-related protein At4g30420
LOCUS_011033-RA	21	2	23.0633	10.5	3.39232	6.60419e-05	0.000232572	Abuab-preferring	DNA-directed RNA polymerase subunit beta'
LOCUS_011985-RA	115	11	125.897	10.4545	3.38606	5.27122e-23	7.91486e-22	Abuab-preferring	Charged multivesicular body protein 7
LOCUS_016034-RA	282	27	308.502	10.4444	3.38466	1.02317e-54	4.36823e-53	Abuab-preferring	Putative potassium transporter 12
LOCUS_025385-RA	41	4	45.2805	10.25	3.35755	9.33488e-09	5.44946e-08	Abuab-preferring	Pentatricopeptide repeat-containing protein At1g60770
LOCUS_022630-RA	41	4	45.2805	10.25	3.35755	9.33488e-09	5.44946e-08	Abuab-preferring	Tol-Pal system protein TolB
LOCUS_013162-RA	123	12	134.786	10.25	3.35755	2.3485e-24	3.69982e-23	Abuab-preferring	Sorbitol dehydrogenase
LOCUS_028210-RA	102	10	112.569	10.2	3.3505	2.41137e-20	3.12917e-19	Abuab-preferring	18. class I heat shock protein
LOCUS_016368-RA	81	8	89.5055	10.125	3.33985	2.52486e-16	2.66819e-15	Abuab-preferring	Putrescine hydroxycinnamoyltransferase 1
LOCUS_017206-RA	20	2	22.2172	10	3.32193	0.000121117	0.000411117	Abuab-preferring	PTI1-like tyrosine-protein kinase At3g15890
LOCUS_026552-RA	40	4	43.5883	10	3.32193	1.70514e-08	9.69351e-08	Abuab-preferring	Subtilisin-like protease SBT5.6
LOCUS_018319-RA	40	4	43.5883	10	3.32193	1.70514e-08	9.69351e-08	Abuab-preferring	UDP-glucose 6-dehydrogenase 3
LOCUS_001391-RA	50	5	55.0152	10	3.32193	2.13584e-10	1.45665e-09	Abuab-preferring	Centromere protein V
LOCUS_026829-RA	50	5	55.0152	10	3.32193	2.13584e-10	1.45665e-09	Abuab-preferring	Cytochrome P450 72A15
LOCUS_012027-RA	60	6	66.4422	10	3.32193	2.7258e-12	2.18337e-11	Abuab-preferring	Putative disease resistance protein At3g14460
LOCUS_010910-RA	169	17	185.78	9.94118	3.31342	1.14325e-32	2.54215e-31	Abuab-preferring	ABC transporter C family member 5
LOCUS_000165-RA	403	41	443.506	9.82927	3.29708	7.59753e-76	4.81729e-74	Abuab-preferring	Putative E3 ubiquitin-protein ligase UBR7
LOCUS_005664-RA	314	32	346.386	9.8125	3.29462	2.39263e-59	1.09446e-57	Abuab-preferring	CRC domain-containing protein TSO1
LOCUS_005869-RA	39	4	42.7422	9.75	3.2854	3.10815e-08	1.70928e-07	Abuab-preferring	Cancer-related nucleoside-triphosphatase
LOCUS_006428-RA	39	4	42.7422	9.75	3.2854	3.10815e-08	1.70928e-07	Abuab-preferring	U-box domain-containing protein 11
LOCUS_012206-RA	68	7	74.6941	9.71429	3.28011	1.16718e-13	1.03742e-12	Abuab-preferring	VCP-like ATPase
LOCUS_026312-RA	172	18	189.592	9.55556	3.25634	1.00678e-32	2.25435e-31	Abuab-preferring	Ferredoxin-3, chloroplastic
LOCUS_021573-RA	19	2	20.5249	9.5	3.24793	0.000221252	0.000719604	Abuab-preferring	putative E3 ubiquitin ligase SUD1
LOCUS_025943-RA	94	10	104.108	9.4	3.23266	2.87233e-18	3.36586e-17	Abuab-preferring	Protein phosphatase 1 regulatory inhibitor subunit PPP1R7
LOCUS_008011-RA	93	10	103.261	9.3	3.21723	5.19861e-18	6.00937e-17	Abuab-preferring	hypothetical protein
LOCUS_006520-RA	46	5	50.7846	9.2	3.20163	2.32802e-09	1.43077e-08	Abuab-preferring	putative galactinol--sucrose galactosyltransferase 2
LOCUS_006537-RA	218	24	242.496	9.08333	3.18322	2.56197e-40	7.56077e-39	Abuab-preferring	Pentatricopeptide repeat-containing protein At3g23020
LOCUS_024533-RA	18	2	19.6788	9	3.16993	0.000402451	0.00124327	Abuab-preferring	Transcription factor MYB93
LOCUS_019208-RA	27	3	29.6229	9	3.16993	8.43033e-06	3.3912e-05	Abuab-preferring	Histone H2AX
LOCUS_007815-RA	27	3	29.6229	9	3.16993	8.43033e-06	3.3912e-05	Abuab-preferring	Serine/threonine protein phosphatase 2A regulatory subunit B' beta isoform
LOCUS_021004-RA	36	4	39.9943	9	3.16993	1.85702e-07	9.29819e-07	Abuab-preferring	Bifunctional riboflavin kinase/FMN phosphatase
LOCUS_005059-RA	36	4	40.8405	9	3.16993	1.85702e-07	9.29819e-07	Abuab-preferring	hypothetical protein
LOCUS_027830-RA	72	8	79.5614	9	3.16993	5.3751e-14	4.87911e-13	Abuab-preferring	Zinc finger CCCH domain-containing protein 53
LOCUS_012984-RA	114	13	126.961	8.76923	3.13245	2.51746e-21	3.46706e-20	Abuab-preferring	60S ribosomal protein L21-1
LOCUS_007594-RA	35	4	38.5115	8.75	3.12928	3.35316e-07	1.62249e-06	Abuab-preferring	ABC transporter G family member 36
LOCUS_008156-RA	35	4	39.1482	8.75	3.12928	3.35316e-07	1.62249e-06	Abuab-preferring	Peroxisomal nicotinamide adenine dinucleotide carrier
LOCUS_009470-RA	35	4	39.1482	8.75	3.12928	3.35316e-07	1.62249e-06	Abuab-preferring	putative pectinesterase 68
LOCUS_001677-RA	341	39	380.466	8.74359	3.12823	2.43764e-61	1.15208e-59	Abuab-preferring	putative cellulose synthase A catalytic subunit 1 [UDP-forming]
LOCUS_021391-RA	279	32	311.694	8.71875	3.12412	2.31226e-50	8.89354e-49	Abuab-preferring	Protein TPR2
LOCUS_009717-RA	122	14	135.85	8.71429	3.12338	1.09976e-22	1.61905e-21	Abuab-preferring	Expansin-A9
LOCUS_015878-RA	26	3	28.7768	8.66667	3.11548	1.52364e-05	5.89368e-05	Abuab-preferring	25. vesicle transport protein
LOCUS_007817-RA	26	3	28.7768	8.66667	3.11548	1.52364e-05	5.89368e-05	Abuab-preferring	Gamma-glutamyl peptidase 5
LOCUS_027979-RA	26	3	29.4135	8.66667	3.11548	1.52364e-05	5.89368e-05	Abuab-preferring	Cinnamoyl-CoA reductase 1
LOCUS_001737-RA	52	6	58.827	8.66667	3.11548	3.15819e-10	2.11559e-09	Abuab-preferring	(S)-2-hydroxy-acid oxidase GLO1
LOCUS_007912-RA	78	9	86.7577	8.66667	3.11548	7.46709e-15	7.14787e-14	Abuab-preferring	putative protein phosphatase 2C 60
LOCUS_013460-RA	415	48	462.993	8.64583	3.11201	5.43212e-74	3.34494e-72	Abuab-preferring	Protein FAM91A1
LOCUS_016569-RA	69	8	76.1769	8.625	3.10852	3.13735e-13	2.7023e-12	Abuab-preferring	TLC domain-containing protein 2
LOCUS_025241-RA	120	14	134.158	8.57143	3.09954	3.54431e-22	5.10636e-21	Abuab-preferring	40S ribosomal protein S25
LOCUS_014258-RA	961	113	1073.9	8.50442	3.08821	3.55428e-168	7.00358e-166	Abuab-preferring	putative methionine--tRNA ligase
LOCUS_007732-RA	51	6	56.4981	8.5	3.08746	5.67619e-10	3.7168e-09	Abuab-preferring	Scarecrow-like protein 9
LOCUS_022061-RA	1504	178	1681.21	8.44944	3.07886	1.60986e-261	7.63671e-259	Abuab-preferring	Kinesin-like protein KIN-5A
LOCUS_008255-RA	193	23	215.839	8.3913	3.0689	1.21785e-34	2.98245e-33	Abuab-preferring	rRNA-processing protein fcf2
LOCUS_007054-RA	234	28	262.393	8.35714	3.06301	1.16018e-41	3.52122e-40	Abuab-preferring	GTP-binding nuclear protein Ran-3
LOCUS_016278-RA	25	3	27.0846	8.33333	3.05889	2.74405e-05	0.000102287	Abuab-preferring	putative E3 ubiquitin ligase SUD1
LOCUS_000823-RA	25	3	27.9307	8.33333	3.05889	2.74405e-05	0.000102287	Abuab-preferring	GDSL esterase/lipase At2g04570
LOCUS_008284-RA	25	3	27.9307	8.33333	3.05889	2.74405e-05	0.000102287	Abuab-preferring	Protein NUCLEAR FUSION DEFECTIVE 4
LOCUS_010234-RA	50	6	55.6519	8.33333	3.05889	1.01821e-09	6.52061e-09	Abuab-preferring	Putative aminoacrylate hydrolase RutD
LOCUS_028636-RA	50	6	56.2886	8.33333	3.05889	1.01821e-09	6.52061e-09	Abuab-preferring	40S ribosomal protein S20-1
LOCUS_023264-RA	58	7	64.5405	8.28571	3.05063	4.27052e-11	3.07978e-10	Abuab-preferring	DNA repair protein RAD51 2
LOCUS_005550-RA	33	4	36.8192	8.25	3.04439	1.08439e-06	4.95502e-06	Abuab-preferring	Potassium channel KAT1
LOCUS_007349-RA	33	4	37.456	8.25	3.04439	1.08439e-06	4.95502e-06	Abuab-preferring	hypothetical protein
LOCUS_006292-RA	990	120	1109.67	8.25	3.04439	8.46225e-171	1.77679e-168	Abuab-preferring	Squamosa promoter-binding-like protein 9
LOCUS_002078-RA	65	8	73.4291	8.125	3.02237	3.23098e-12	2.57674e-11	Abuab-preferring	putative ADP-ribosylation factor GTPase-activating protein AGD8
LOCUS_026742-RA	81	10	91.4156	8.1	3.01792	5.9005e-15	5.66944e-14	Abuab-preferring	putative receptor-like serine/threonine-protein kinase At5g57670
LOCUS_012590-RA	24	3	26.2384	8	3	4.92334e-05	0.000176832	Abuab-preferring	Amino acid transporter AVT6E
LOCUS_003115-RA	24	3	26.8751	8	3	4.92334e-05	0.000176832	Abuab-preferring	hypothetical protein
LOCUS_016328-RA	24	3	26.8751	8	3	4.92334e-05	0.000176832	Abuab-preferring	Protein ANTAGONIST OF LIKE HETEROCHROMATIN PROTEIN 1
LOCUS_028790-RA	40	5	44.8617	8	3	7.87838e-08	4.12536e-07	Abuab-preferring	24-methylenesterol C-methyltransferase 2
LOCUS_000259-RA	48	6	53.9597	8	3	3.25653e-09	1.98051e-08	Abuab-preferring	hypothetical protein
LOCUS_014999-RA	72	9	80.8348	8	3	2.45574e-13	2.13097e-12	Abuab-preferring	Serine/threonine-protein kinase HT1
LOCUS_004054-RA	120	15	134.794	8	3	1.60978e-21	2.23866e-20	Abuab-preferring	Eukaryotic translation initiation factor 2 subunit beta
LOCUS_019774-RA	168	21	189.391	8	3	1.14782e-29	2.27928e-28	Abuab-preferring	26S proteasome non-ATPase regulatory subunit 11
LOCUS_012917-RA	200	25	224.518	8	3	4.35707e-35	1.08571e-33	Abuab-preferring	RNA-dependent RNA polymerase 1
LOCUS_001930-RA	448	56	504.478	8	3	5.56209e-77	3.57986e-75	Abuab-preferring	Thioredoxin-like protein YLS8
LOCUS_020556-RA	651	83	734.081	7.84337	2.97147	3.69158e-110	3.75252e-108	Abuab-preferring	Sucrose synthase 1
LOCUS_005802-RA	682	87	768.572	7.83908	2.97068	2.64883e-115	2.87511e-113	Abuab-preferring	Putative callose synthase 8
LOCUS_008096-RA	47	6	53.1136	7.83333	2.96963	5.80532e-09	3.44713e-08	Abuab-preferring	NADPH-dependent 1-acyldihydroxyacetone phosphate reductase
LOCUS_013347-RA	335	43	378.363	7.7907	2.96175	3.49311e-57	1.54275e-55	Abuab-preferring	Auxin-responsive protein IAA30
LOCUS_010635-RA	70	9	79.1425	7.77778	2.95936	7.77884e-13	6.53321e-12	Abuab-preferring	Putative FBD-associated F-box protein At1g61330
LOCUS_016787-RA	85	11	96.0736	7.72727	2.94996	2.54734e-15	2.5233e-14	Abuab-preferring	CRAL-TRIO domain-containing protein C3H8.02
LOCUS_012706-RA	85	11	96.283	7.72727	2.94996	2.54734e-15	2.5233e-14	Abuab-preferring	Histone H4
LOCUS_024008-RA	54	7	61.156	7.71429	2.94753	4.32211e-10	2.87124e-09	Abuab-preferring	O-fucosyltransferase 13
LOCUS_011206-RA	100	13	113.214	7.69231	2.94342	8.47116e-18	9.7221e-17	Abuab-preferring	Protein FLX-like 2
LOCUS_020405-RA	369	48	417.302	7.6875	2.94251	1.91491e-62	9.22037e-61	Abuab-preferring	hypothetical protein
LOCUS_013380-RA	1958	255	2212.62	7.67843	2.94081	0	0	Abuab-preferring	Clathrin heavy chain 1
LOCUS_027733-RA	23	3	26.029	7.66667	2.9386	8.79765e-05	0.000305284	Abuab-preferring	hypothetical protein
LOCUS_016163-RA	23	3	26.029	7.66667	2.9386	8.79765e-05	0.000305284	Abuab-preferring	Pentatricopeptide repeat-containing protein At3g02330, mitochondrial
LOCUS_011982-RA	84	11	95.2274	7.63636	2.93289	4.51845e-15	4.37763e-14	Abuab-preferring	hypothetical protein
LOCUS_002110-RA	244	32	275.52	7.625	2.93074	1.42605e-41	4.31792e-40	Abuab-preferring	FT-interacting protein 1
LOCUS_008731-RA	38	5	43.1694	7.6	2.926	2.49951e-07	1.22564e-06	Abuab-preferring	Eukaryotic translation initiation factor 3 subunit G
LOCUS_025433-RA	53	7	60.3099	7.57143	2.92057	7.67192e-10	4.96774e-09	Abuab-preferring	IAA-amino acid hydrolase ILR1-like 7
LOCUS_013744-RA	295	39	334.775	7.5641	2.91917	8.54648e-50	3.24817e-48	Abuab-preferring	Cellulose synthase A catalytic subunit 4 [UDP-forming]
LOCUS_026572-RA	30	4	33.4347	7.5	2.90689	6.16489e-06	2.53239e-05	Abuab-preferring	DNA polymerase epsilon subunit 3
LOCUS_019955-RA	30	4	33.4347	7.5	2.90689	6.16489e-06	2.53239e-05	Abuab-preferring	Protein ECERIFERUM 26-like
LOCUS_008503-RA	30	4	34.0714	7.5	2.90689	6.16489e-06	2.53239e-05	Abuab-preferring	60S ribosomal protein L8
LOCUS_004737-RA	30	4	34.0714	7.5	2.90689	6.16489e-06	2.53239e-05	Abuab-preferring	Potassium channel KOR2
LOCUS_026046-RA	30	4	34.2809	7.5	2.90689	6.16489e-06	2.53239e-05	Abuab-preferring	Two-component response regulator ORR22
LOCUS_009061-RA	237	32	269.388	7.40625	2.88874	7.65949e-40	2.22455e-38	Abuab-preferring	Protein TPR3
LOCUS_003565-RA	501	68	569.036	7.36765	2.8812	1.65701e-82	1.15973e-80	Abuab-preferring	Protein FAR1-RELATED SEQUENCE 6
LOCUS_019294-RA	272	37	308.536	7.35135	2.87801	2.29173e-45	7.78581e-44	Abuab-preferring	Universal stress protein A-like protein
LOCUS_016959-RA	334	46	380.7	7.26087	2.86014	4.6757e-55	2.01638e-53	Abuab-preferring	General negative regulator of transcription subunit 4
LOCUS_006692-RA	29	4	33.2253	7.25	2.85798	1.09286e-05	4.33489e-05	Abuab-preferring	Two-pore potassium channel 3
LOCUS_007816-RA	395	55	449.899	7.18182	2.84435	1.69996e-64	8.67455e-63	Abuab-preferring	Aspartic proteinase-like protein 2
LOCUS_005816-RA	143	20	163.37	7.15	2.83794	4.23998e-24	6.5985e-23	Abuab-preferring	hypothetical protein
LOCUS_005839-RA	740	104	844.782	7.11538	2.83094	5.59688e-119	6.45809e-117	Abuab-preferring	Calcium-transporting ATPase, endoplasmic reticulum-type
LOCUS_003492-RA	156	22	177.972	7.09091	2.82597	4.50166e-26	7.62662e-25	Abuab-preferring	GEM-like protein 6
LOCUS_015006-RA	85	12	97.5564	7.08333	2.82443	1.04318e-14	9.91908e-14	Abuab-preferring	Protein HESO1
LOCUS_023882-RA	106	15	121.047	7.06667	2.82103	4.71566e-18	5.4659e-17	Abuab-preferring	hypothetical protein
LOCUS_015780-RA	21	3	23.7	7	2.80735	0.000277162	0.000880428	Abuab-preferring	ATP-dependent DNA helicase Q-like 1
LOCUS_008685-RA	21	3	23.7	7	2.80735	0.000277162	0.000880428	Abuab-preferring	Phospholipase D delta
LOCUS_016922-RA	21	3	23.7	7	2.80735	0.000277162	0.000880428	Abuab-preferring	putative carboxylesterase 8
LOCUS_009006-RA	21	3	23.7	7	2.80735	0.000277162	0.000880428	Abuab-preferring	Uncharacterized protein At2g33490
LOCUS_023908-RA	21	3	24.3367	7	2.80735	0.000277162	0.000880428	Abuab-preferring	Endochitinase CH25
LOCUS_013940-RA	28	4	32.3792	7	2.80735	1.93012e-05	7.39485e-05	Abuab-preferring	Cyclin-B2-2
LOCUS_008001-RA	56	8	64.1217	7	2.80735	5.56267e-10	3.6462e-09	Abuab-preferring	1,4-dihydroxy-2-naphthoyl-CoA thioesterase 1
LOCUS_002138-RA	63	9	71.5274	7	2.80735	4.18123e-11	3.01878e-10	Abuab-preferring	Protein ELF4-LIKE 3
LOCUS_020969-RA	63	9	72.3735	7	2.80735	4.18123e-11	3.01878e-10	Abuab-preferring	Non-structural maintenance of chromosomes element 1
LOCUS_008983-RA	237	34	271.298	6.97059	2.80128	1.26091e-38	3.51846e-37	Abuab-preferring	hypothetical protein
LOCUS_000379-RA	83	12	95.018	6.91667	2.79008	3.21139e-14	2.95061e-13	Abuab-preferring	TOM1-like protein 9
LOCUS_006160-RA	55	8	62.6388	6.875	2.78136	9.76167e-10	6.2639e-09	Abuab-preferring	SUN domain-containing protein 1
LOCUS_005414-RA	714	104	817.915	6.86538	2.77934	1.17057e-112	1.21892e-110	Abuab-preferring	Tuberculostearic acid methyltransferase UfaA1
LOCUS_007260-RA	329	48	377.534	6.85417	2.77698	1.24006e-52	5.09062e-51	Abuab-preferring	Protein SODIUM POTASSIUM ROOT DEFECTIVE 1
LOCUS_022030-RA	800	117	916.745	6.83761	2.77349	9.20585e-126	1.16741e-123	Abuab-preferring	hypothetical protein
LOCUS_004926-RA	41	6	46.3445	6.83333	2.77259	1.7717e-07	8.89336e-07	Abuab-preferring	putative protein ABIL5
LOCUS_011934-RA	628	92	719.513	6.82609	2.77106	5.86833e-99	5.18356e-97	Abuab-preferring	Katanin p60 ATPase-containing subunit A-like 2
LOCUS_011387-RA	34	5	38.9388	6.8	2.76553	2.42991e-06	1.0582e-05	Abuab-preferring	Protein trichome berefringence-like 7
LOCUS_026947-RA	34	5	38.9388	6.8	2.76553	2.42991e-06	1.0582e-05	Abuab-preferring	Rho GTPase-activating protein 2
LOCUS_009145-RA	68	10	77.8776	6.8	2.76553	9.70811e-12	7.42338e-11	Abuab-preferring	hypothetical protein
LOCUS_000757-RA	217	32	249.081	6.78125	2.76155	5.85035e-35	1.44935e-33	Abuab-preferring	Protein TPR1
LOCUS_015114-RA	27	4	31.533	6.75	2.75489	3.39532e-05	0.000124641	Abuab-preferring	DNA repair protein RAD16
LOCUS_005351-RA	27	4	31.533	6.75	2.75489	3.39532e-05	0.000124641	Abuab-preferring	hypothetical protein
LOCUS_009704-RA	54	8	61.7927	6.75	2.75489	1.70933e-09	1.06677e-08	Abuab-preferring	putative pectinesterase/pectinesterase inhibitor 12
LOCUS_029197-RA	20	3	22.8539	6.66667	2.73697	0.000488281	0.00148021	Abuab-preferring	Cytochrome P450 704C1
LOCUS_003060-RA	20	3	22.8539	6.66667	2.73697	0.000488281	0.00148021	Abuab-preferring	E3 ubiquitin-protein ligase RNF4
LOCUS_015319-RA	20	3	22.8539	6.66667	2.73697	0.000488281	0.00148021	Abuab-preferring	hypothetical protein
LOCUS_000748-RA	20	3	22.8539	6.66667	2.73697	0.000488281	0.00148021	Abuab-preferring	Mitogen-activated protein kinase kinase 4
LOCUS_021199-RA	20	3	22.8539	6.66667	2.73697	0.000488281	0.00148021	Abuab-preferring	Putative multidrug resistance protein
LOCUS_008081-RA	20	3	23.4906	6.66667	2.73697	0.000488281	0.00148021	Abuab-preferring	Serine/threonine-protein kinase WAG2
LOCUS_013914-RA	60	9	68.989	6.66667	2.73697	2.24445e-10	1.52584e-09	Abuab-preferring	Fructose-1,6-bisphosphatase, cytosolic
LOCUS_005313-RA	33	5	38.0927	6.6	2.72247	4.25596e-06	1.78488e-05	Abuab-preferring	hypothetical protein
LOCUS_016345-RA	316	48	364.842	6.58333	2.71882	1.68859e-49	6.36103e-48	Abuab-preferring	MORC family CW-type zinc finger protein 4
LOCUS_002914-RA	217	33	250.564	6.57576	2.71716	2.22791e-34	5.37384e-33	Abuab-preferring	putative polygalacturonase
LOCUS_011960-RA	46	7	52.6947	6.57143	2.71621	4.0032e-08	2.17905e-07	Abuab-preferring	40S ribosomal protein S17
LOCUS_018627-RA	190	29	218.821	6.55172	2.71187	3.39045e-30	6.87103e-29	Abuab-preferring	Uncharacterized protein At2g34160
LOCUS_021352-RA	98	15	113.432	6.53333	2.70782	4.09873e-16	4.27496e-15	Abuab-preferring	LRR receptor-like serine/threonine-protein kinase FEI 1
LOCUS_005424-RA	39	6	45.289	6.5	2.70044	5.41777e-07	2.55583e-06	Abuab-preferring	60S ribosomal protein L12
LOCUS_009840-RA	39	6	45.289	6.5	2.70044	5.41777e-07	2.55583e-06	Abuab-preferring	Leucine-rich repeat protein 2
LOCUS_005879-RA	156	24	179.882	6.5	2.70044	6.66657e-25	1.08083e-23	Abuab-preferring	hypothetical protein
LOCUS_011118-RA	123	19	141.79	6.47368	2.69459	7.71346e-20	9.79128e-19	Abuab-preferring	Mechanosensitive ion channel protein 10
LOCUS_001932-RA	168	26	194.484	6.46154	2.69188	1.22648e-26	2.12855e-25	Abuab-preferring	Bifunctional nitrilase/nitrile hydratase NIT4A
LOCUS_027293-RA	103	16	119.145	6.4375	2.6865	9.54663e-17	1.04329e-15	Abuab-preferring	Putative MO25-like protein At5g47540
LOCUS_001241-RA	109	17	126.342	6.41176	2.68072	1.28164e-17	1.46174e-16	Abuab-preferring	Protein Dr1
LOCUS_011421-RA	454	71	525.045	6.39437	2.6768	2.40419e-69	1.37468e-67	Abuab-preferring	ENHANCER OF AG-4 protein 2
LOCUS_024417-RA	51	8	58.4082	6.375	2.67243	9.05239e-09	5.2942e-08	Abuab-preferring	putative inositol transporter 2
LOCUS_020823-RA	407	64	471.295	6.35938	2.66888	4.08409e-62	1.94457e-60	Abuab-preferring	hypothetical protein
LOCUS_010820-RA	286	45	331.198	6.35556	2.66802	4.86204e-44	1.59675e-42	Abuab-preferring	Cyclic nucleotide-gated ion channel 1
LOCUS_010917-RA	19	3	21.1616	6.33333	2.66297	0.000855446	0.00249637	Abuab-preferring	Bifunctional UDP-glucose 4-epimerase and UDP-xylose 4-epimerase 1
LOCUS_011573-RA	19	3	21.1616	6.33333	2.66297	0.000855446	0.00249637	Abuab-preferring	hypothetical protein
LOCUS_002343-RA	19	3	21.1616	6.33333	2.66297	0.000855446	0.00249637	Abuab-preferring	LOB domain-containing protein 4
LOCUS_001032-RA	19	3	21.1616	6.33333	2.66297	0.000855446	0.00249637	Abuab-preferring	Mitotic checkpoint protein BUB3.3
LOCUS_020335-RA	19	3	21.1616	6.33333	2.66297	0.000855446	0.00249637	Abuab-preferring	Nuclear cap-binding protein subunit 2
LOCUS_007918-RA	19	3	21.7984	6.33333	2.66297	0.000855446	0.00249637	Abuab-preferring	hypothetical protein
LOCUS_022165-RA	19	3	22.0078	6.33333	2.66297	0.000855446	0.00249637	Abuab-preferring	ABC transporter G family member 28
LOCUS_026059-RA	19	3	22.0078	6.33333	2.66297	0.000855446	0.00249637	Abuab-preferring	Serine/threonine-protein kinase SAPK7
LOCUS_010445-RA	57	9	65.6045	6.33333	2.66297	1.18278e-09	7.52564e-09	Abuab-preferring	Protein FAR1-RELATED SEQUENCE 5
LOCUS_021583-RA	95	15	110.047	6.33333	2.66297	2.14161e-15	2.13129e-14	Abuab-preferring	Endonuclease 4
LOCUS_011741-RA	120	19	139.251	6.31579	2.65896	4.01472e-19	4.93007e-18	Abuab-preferring	Pumilio 2
LOCUS_024516-RA	25	4	28.358	6.25	2.64386	0.000103716	0.000356424	Abuab-preferring	Auxilin-related protein 2
LOCUS_007185-RA	25	4	28.358	6.25	2.64386	0.000103716	0.000356424	Abuab-preferring	Cyclin-dependent kinase inhibitor 3
LOCUS_015750-RA	25	4	28.9947	6.25	2.64386	0.000103716	0.000356424	Abuab-preferring	Nuclear transcription factor Y subunit B-5
LOCUS_007329-RA	25	4	29.2041	6.25	2.64386	0.000103716	0.000356424	Abuab-preferring	CASP-like protein 3A1
LOCUS_002135-RA	25	4	29.2041	6.25	2.64386	0.000103716	0.000356424	Abuab-preferring	Transcription factor bHLH128
LOCUS_008770-RA	31	5	36.4004	6.2	2.63227	1.29135e-05	5.07038e-05	Abuab-preferring	Serine/threonine-protein kinase STY13
LOCUS_000511-RA	31	5	36.4004	6.2	2.63227	1.29135e-05	5.07038e-05	Abuab-preferring	Ubiquitin carboxyl-terminal hydrolase 19
LOCUS_020869-RA	155	25	180.31	6.2	2.63227	4.19604e-24	6.53806e-23	Abuab-preferring	Putative lysine-specific demethylase JMJ16
LOCUS_005035-RA	159	26	185.177	6.11538	2.61244	1.68653e-24	2.67009e-23	Abuab-preferring	UMP-CMP kinase 4
LOCUS_022735-RA	18	3	20.3155	6	2.58496	0.00148964	0.00413249	Abuab-preferring	F-box/kelch-repeat protein At1g15670
LOCUS_007992-RA	18	3	20.3155	6	2.58496	0.00148964	0.00413249	Abuab-preferring	Kinesin-like protein KIN-14A
LOCUS_017569-RA	24	4	28.1485	6	2.58496	0.000179991	0.000594309	Abuab-preferring	Condensin complex subunit 2
LOCUS_009615-RA	24	4	28.1485	6	2.58496	0.000179991	0.000594309	Abuab-preferring	Increased DNA methylation 1
LOCUS_015749-RA	30	5	34.7081	6	2.58496	2.23615e-05	8.46354e-05	Abuab-preferring	E3 ubiquitin-protein ligase KEG
LOCUS_005654-RA	30	5	34.7081	6	2.58496	2.23615e-05	8.46354e-05	Abuab-preferring	putative receptor-like serine/threonine-protein kinase At5g57670
LOCUS_012705-RA	42	7	49.3102	6	2.58496	3.62458e-07	1.74985e-06	Abuab-preferring	hypothetical protein
LOCUS_025707-RA	48	8	56.5065	6	2.58496	4.68818e-08	2.52614e-07	Abuab-preferring	Monoglyceride lipase
LOCUS_020163-RA	60	10	69.6257	6	2.58496	8.00482e-10	5.17546e-09	Abuab-preferring	H/ACA ribonucleoprotein complex subunit 2-like protein
LOCUS_003711-RA	108	18	126.132	6	2.58496	7.85758e-17	8.60906e-16	Abuab-preferring	putative leucine-rich repeat receptor-like protein kinase At1g35710
LOCUS_016562-RA	107	18	124.44	5.94444	2.57154	1.34941e-16	1.45973e-15	Abuab-preferring	TLD domain-containing protein 1
LOCUS_008775-RA	142	24	165.708	5.91667	2.56478	1.38072e-21	1.92849e-20	Abuab-preferring	Coatomer subunit beta-1
LOCUS_011773-RA	59	10	69.4163	5.9	2.56071	1.37652e-09	8.7021e-09	Abuab-preferring	Heparan-alpha-glucosaminide N-acetyltransferase
LOCUS_020140-RA	41	7	48.4641	5.85714	2.5502	6.24041e-07	2.92773e-06	Abuab-preferring	putative xyloglucan glycosyltransferase 12
LOCUS_003551-RA	35	6	41.0583	5.83333	2.54432	4.8736e-06	2.03127e-05	Abuab-preferring	MFP1 attachment factor 1
LOCUS_021996-RA	70	12	82.3261	5.83333	2.54432	4.10791e-11	2.97255e-10	Abuab-preferring	DNA-directed RNA polymerases II, IV and V subunit 6A
LOCUS_024648-RA	140	24	163.169	5.83333	2.54432	4.04851e-21	5.51631e-20	Abuab-preferring	Coatomer subunit beta-1
LOCUS_019493-RA	443	76	518.293	5.82895	2.54324	5.19143e-64	2.60752e-62	Abuab-preferring	Leucine--tRNA ligase, cytoplasmic
LOCUS_011124-RA	227	39	265.601	5.82051	2.54115	1.97679e-33	4.58673e-32	Abuab-preferring	Dormancy-associated 3
LOCUS_000859-RA	64	11	75.1298	5.81818	2.54057	3.10852e-10	2.08341e-09	Abuab-preferring	3-oxo-5-alpha-steroid 4-dehydrogenase 1
LOCUS_015703-RA	465	80	545.596	5.8125	2.53916	5.34386e-67	2.82827e-65	Abuab-preferring	Myosin-17
LOCUS_007418-RA	52	9	61.3738	5.77778	2.53051	1.8028e-08	1.0226e-07	Abuab-preferring	Homeobox-leucine zipper protein ROC3
LOCUS_024712-RA	23	4	26.6657	5.75	2.52356	0.000310749	0.000977464	Abuab-preferring	hypothetical protein
LOCUS_005699-RA	223	39	262.854	5.71795	2.5155	1.67702e-32	3.72257e-31	Abuab-preferring	putative cellulose synthase A catalytic subunit 3 [UDP-forming]
LOCUS_008921-RA	177	31	207.403	5.70968	2.51341	4.91984e-26	8.3131e-25	Abuab-preferring	Metal tolerance protein 5
LOCUS_000738-RA	210	37	246.769	5.67568	2.50479	1.53965e-30	3.16022e-29	Abuab-preferring	putative membrane protein At1g16860
LOCUS_023045-RA	17	3	20.1061	5.66667	2.5025	0.00257683	0.00677422	Abuab-preferring	Transcription factor bHLH49
LOCUS_001926-RA	34	6	40.2122	5.66667	2.5025	8.36458e-06	3.36898e-05	Abuab-preferring	putative metal-nicotianamine transporter YSL12
LOCUS_001028-RA	136	24	159.785	5.66667	2.5025	3.43819e-20	4.41688e-19	Abuab-preferring	Cyclic nucleotide-gated ion channel 2
LOCUS_012169-RA	876	155	1030.46	5.65161	2.49866	1.25595e-122	1.50338e-120	Abuab-preferring	18. class I heat shock protein
LOCUS_028122-RA	258	46	303.912	5.6087	2.48767	6.10236e-37	1.62156e-35	Abuab-preferring	putative methyltransferase PMT8
LOCUS_014415-RA	28	5	33.0159	5.6	2.48543	6.61877e-05	0.000232829	Abuab-preferring	Auxin response factor 5
LOCUS_015251-RA	28	5	33.0159	5.6	2.48543	6.61877e-05	0.000232829	Abuab-preferring	Putative pentatricopeptide repeat-containing protein At3g15130
LOCUS_023203-RA	140	25	165.289	5.6	2.48543	1.34735e-20	1.78643e-19	Abuab-preferring	Lipase
LOCUS_026724-RA	173	31	203.809	5.58065	2.48043	4.12627e-25	6.74959e-24	Abuab-preferring	Auxin-binding protein T85
LOCUS_011415-RA	1292	232	1523.8	5.56897	2.47741	2.48697e-178	6.12561e-176	Abuab-preferring	Luminal-binding protein 5
LOCUS_016941-RA	139	25	163.597	5.56	2.47508	2.28985e-20	2.97751e-19	Abuab-preferring	Macrophage migration inhibitory factor
LOCUS_026857-RA	50	9	58.8355	5.55556	2.47393	5.26483e-08	2.82378e-07	Abuab-preferring	Histone H3.2
LOCUS_025799-RA	355	64	419.681	5.54688	2.47168	5.8813e-50	2.2419e-48	Abuab-preferring	ER membrane protein complex subunit 10
LOCUS_003476-RA	61	11	71.7452	5.54545	2.47131	1.54889e-09	9.74852e-09	Abuab-preferring	Thaumatin-like protein
LOCUS_004889-RA	72	13	84.655	5.53846	2.46949	4.62857e-11	3.33424e-10	Abuab-preferring	putative cytochrome c oxidase subunit 5C-3
LOCUS_025032-RA	127	23	149.841	5.52174	2.46512	1.25018e-18	1.50209e-17	Abuab-preferring	Plant intracellular Ras-group-related LRR protein 8
LOCUS_004352-RA	22	4	25.8196	5.5	2.45943	0.000533521	0.00160784	Abuab-preferring	Kinesin-like protein KIN-14K
LOCUS_007576-RA	22	4	25.8196	5.5	2.45943	0.000533521	0.00160784	Abuab-preferring	putative E3 ubiquitin-protein ligase RHC1A
LOCUS_023943-RA	22	4	25.8196	5.5	2.45943	0.000533521	0.00160784	Abuab-preferring	Putative L-cysteine desulfhydrase 1
LOCUS_025828-RA	22	4	26.4563	5.5	2.45943	0.000533521	0.00160784	Abuab-preferring	CASP-like protein 4A3
LOCUS_009437-RA	22	4	26.4563	5.5	2.45943	0.000533521	0.00160784	Abuab-preferring	Exocyst complex component EXO70A1
LOCUS_018832-RA	33	6	38.7294	5.5	2.45943	1.42993e-05	5.5888e-05	Abuab-preferring	50S ribosomal protein L20
LOCUS_008125-RA	33	6	39.3661	5.5	2.45943	1.42993e-05	5.5888e-05	Abuab-preferring	Putative deoxyribonuclease TATDN1
LOCUS_025676-RA	33	6	39.3661	5.5	2.45943	1.42993e-05	5.5888e-05	Abuab-preferring	U-box domain-containing protein 4
LOCUS_017450-RA	49	9	57.9893	5.44444	2.44478	8.9594e-08	4.67422e-07	Abuab-preferring	Zinc finger protein STOP1
LOCUS_013079-RA	152	28	180.318	5.42857	2.44057	8.01009e-22	1.12864e-20	Abuab-preferring	Acetylornithine deacetylase
LOCUS_001443-RA	27	5	32.1698	5.4	2.43296	0.000113074	0.000385687	Abuab-preferring	Arabinosyltransferase XEG113
LOCUS_006247-RA	459	85	543.283	5.4	2.43296	4.95401e-63	2.41258e-61	Abuab-preferring	putative protein phosphatase 2C 66
LOCUS_023000-RA	43	8	50.793	5.375	2.42626	6.86712e-07	3.20532e-06	Abuab-preferring	Mediator of RNA polymerase II transcription subunit 31
LOCUS_028963-RA	32	6	37.8832	5.33333	2.41504	2.43426e-05	9.15921e-05	Abuab-preferring	Uncharacterized protein At4g04980
LOCUS_023526-RA	32	6	38.5199	5.33333	2.41504	2.43426e-05	9.15921e-05	Abuab-preferring	Anti-sigma-I factor RsgI6
LOCUS_005688-RA	32	6	38.5199	5.33333	2.41504	2.43426e-05	9.15921e-05	Abuab-preferring	Putative RING-H2 finger protein ATL49
LOCUS_004168-RA	48	9	57.1432	5.33333	2.41504	1.5202e-07	7.68983e-07	Abuab-preferring	Histone-lysine N-methyltransferase ATXR4
LOCUS_001672-RA	85	16	101.377	5.3125	2.40939	1.54424e-12	1.27194e-11	Abuab-preferring	Auxin response factor 9
LOCUS_015965-RA	37	7	44.2334	5.28571	2.4021	5.29958e-06	2.20023e-05	Abuab-preferring	hypothetical protein
LOCUS_013625-RA	58	11	68.9974	5.27273	2.39855	7.55583e-09	4.44738e-08	Abuab-preferring	NAP1-related protein 2
LOCUS_025475-RA	21	4	24.9734	5.25	2.39232	0.000910521	0.00264443	Abuab-preferring	GATA transcription factor 16
LOCUS_026160-RA	21	4	25.6101	5.25	2.39232	0.000910521	0.00264443	Abuab-preferring	Disease resistance RPP8-like protein 3
LOCUS_017010-RA	42	8	50.5836	5.25	2.39232	1.16356e-06	5.30538e-06	Abuab-preferring	hypothetical protein
LOCUS_004719-RA	167	32	199.159	5.21875	2.3837	3.05853e-23	4.63046e-22	Abuab-preferring	Protein TPR2
LOCUS_007688-RA	26	5	31.3236	5.2	2.37851	0.000192195	0.000629735	Abuab-preferring	hypothetical protein
LOCUS_008792-RA	26	5	31.3236	5.2	2.37851	0.000192195	0.000629735	Abuab-preferring	QWRF motif-containing protein 2
LOCUS_021769-RA	52	10	61.1644	5.2	2.37851	5.71361e-08	3.05681e-07	Abuab-preferring	IST1-like protein
LOCUS_012702-RA	52	10	61.8011	5.2	2.37851	5.71361e-08	3.05681e-07	Abuab-preferring	Histone H2B.6
LOCUS_015905-RA	883	170	1052.51	5.19412	2.37688	1.23079e-116	1.34735e-114	Abuab-preferring	Squamosa promoter-binding-like protein 15
LOCUS_010125-RA	57	11	68.1513	5.18182	2.37346	1.275e-08	7.35928e-08	Abuab-preferring	Late embryogenesis abundant protein At5g17165
LOCUS_010893-RA	88	17	104.552	5.17647	2.37197	9.95285e-13	8.29382e-12	Abuab-preferring	Protein translation factor SUI1
LOCUS_016718-RA	238	46	284.242	5.17391	2.37126	2.17796e-32	4.81783e-31	Abuab-preferring	2-alkenal reductase (NADP(+)-dependent)
LOCUS_009989-RA	212	41	253.764	5.17073	2.37037	5.5814e-29	1.07176e-27	Abuab-preferring	Phosphatidylinositol 3,4,5-trisphosphate 3-phosphatase and protein-tyrosine-phosphatase PTEN2A
LOCUS_022144-RA	36	7	42.5412	5.14286	2.36257	8.96304e-06	3.59532e-05	Abuab-preferring	HVA22-like protein i
LOCUS_000802-RA	36	7	43.3873	5.14286	2.36257	8.96304e-06	3.59532e-05	Abuab-preferring	Dynein light chain, cytoplasmic
LOCUS_008754-RA	601	117	717.905	5.13675	2.36086	2.99407e-79	1.9973e-77	Abuab-preferring	Peptidyl-prolyl cis-trans isomerase CYP18-2
LOCUS_000654-RA	77	15	92.2786	5.13333	2.3599	3.2624e-11	2.39044e-10	Abuab-preferring	Rac-like GTP-binding protein 7
LOCUS_017665-RA	174	34	208.685	5.11765	2.35548	7.65419e-24	1.17972e-22	Abuab-preferring	Ubiquitin carboxyl-terminal hydrolase 14
LOCUS_008154-RA	199	39	238.316	5.10256	2.35122	4.95051e-27	8.69769e-26	Abuab-preferring	putative cellulose synthase A catalytic subunit 3 [UDP-forming]
LOCUS_009447-RA	51	10	60.3183	5.1	2.3505	9.62443e-08	5.00892e-07	Abuab-preferring	DDB1- and CUL4-associated factor 8
LOCUS_014771-RA	56	11	67.3052	5.09091	2.34792	2.1458e-08	1.20488e-07	Abuab-preferring	ER lumen protein-retaining receptor
LOCUS_021888-RA	172	34	205.509	5.05882	2.3388	2.14638e-23	3.27272e-22	Abuab-preferring	Metal tolerance protein 12
LOCUS_022493-RA	111	22	132.491	5.04545	2.33498	1.71021e-15	1.71128e-14	Abuab-preferring	Pseudouridine kinase
LOCUS_011808-RA	262	52	314.51	5.03846	2.33298	7.29441e-35	1.80361e-33	Abuab-preferring	putative glycerol-3-phosphate dehydrogenase [NAD(+)] 1, cytosolic
LOCUS_016639-RA	146	29	174.823	5.03448	2.33184	5.6174e-20	7.17324e-19	Abuab-preferring	Bidirectional sugar transporter SWEET17
LOCUS_001231-RA	357	71	428.377	5.02817	2.33003	6.10844e-47	2.19767e-45	Abuab-preferring	AUGMIN subunit 3
LOCUS_025778-RA	20	4	24.1273	5	2.32193	0.00154388	0.00425614	Abuab-preferring	Ankyrin repeat domain-containing protein 50
LOCUS_006631-RA	20	4	24.1273	5	2.32193	0.00154388	0.00425614	Abuab-preferring	hypothetical protein
LOCUS_018341-RA	20	4	24.1273	5	2.32193	0.00154388	0.00425614	Abuab-preferring	Protein RESTRICTED TEV MOVEMENT 2
LOCUS_009671-RA	20	4	24.1273	5	2.32193	0.00154388	0.00425614	Abuab-preferring	RING-H2 finger protein ATL46
LOCUS_023039-RA	20	4	24.764	5	2.32193	0.00154388	0.00425614	Abuab-preferring	Trans-resveratrol di-O-methyltransferase
LOCUS_003945-RA	20	4	24.764	5	2.32193	0.00154388	0.00425614	Abuab-preferring	WD repeat-containing protein 44
LOCUS_025952-RA	25	5	29.6314	5	2.32193	0.000324914	0.00101624	Abuab-preferring	putative NADPH:quinone oxidoreductase 1
LOCUS_022081-RA	25	5	29.6314	5	2.32193	0.000324914	0.00101624	Abuab-preferring	Transcription factor TCP5
LOCUS_004242-RA	25	5	30.4775	5	2.32193	0.000324914	0.00101624	Abuab-preferring	Beta-glucosidase 31
LOCUS_019940-RA	25	5	30.4775	5	2.32193	0.000324914	0.00101624	Abuab-preferring	Flavanone 3-dioxygenase 3
LOCUS_022681-RA	25	5	30.4775	5	2.32193	0.000324914	0.00101624	Abuab-preferring	Protein transport protein Sec61 subunit beta
LOCUS_026999-RA	25	5	30.4775	5	2.32193	0.000324914	0.00101624	Abuab-preferring	Zinc finger protein VAR3, chloroplastic
LOCUS_009645-RA	30	6	35.3448	5	2.32193	6.96017e-05	0.000244035	Abuab-preferring	ASC1-like protein 1
LOCUS_008223-RA	30	6	36.8277	5	2.32193	6.96017e-05	0.000244035	Abuab-preferring	ABC transporter G family member 16
LOCUS_012450-RA	40	8	47.4085	5	2.32193	3.30527e-06	1.41113e-05	Abuab-preferring	F-box/LRR-repeat protein 20
LOCUS_001001-RA	50	10	60.1089	5	2.32193	1.61638e-07	8.15064e-07	Abuab-preferring	Membrane-anchored ubiquitin-fold protein 4
LOCUS_020115-RA	60	12	72.1725	5	2.32193	8.0555e-09	4.72196e-08	Abuab-preferring	Protein NOI4
LOCUS_020365-RA	239	48	286.361	4.97917	2.3159	1.19219e-31	2.5407e-30	Abuab-preferring	Signal peptide peptidase 1
LOCUS_020496-RA	129	26	155.563	4.96154	2.31079	1.30309e-17	1.48488e-16	Abuab-preferring	Kinesin-like protein KIN-12F
LOCUS_020792-RA	227	46	272.605	4.93478	2.30299	6.2152e-30	1.24382e-28	Abuab-preferring	Membrane-anchored ubiquitin-fold protein 3
LOCUS_004628-RA	64	13	77.6766	4.92308	2.29956	3.02363e-09	1.84501e-08	Abuab-preferring	Transcription initiation factor TFIID subunit 8
LOCUS_021080-RA	300	61	360.653	4.91803	2.29808	4.93675e-39	1.40511e-37	Abuab-preferring	GDP-mannose transporter GONST1
LOCUS_028127-RA	348	71	418.433	4.90141	2.2932	6.04779e-45	2.03842e-43	Abuab-preferring	Putative L-ascorbate peroxidase 6
LOCUS_001370-RA	718	147	864.596	4.88435	2.28817	6.2024e-91	5.05989e-89	Abuab-preferring	Calmodulin-binding transcription activator 4
LOCUS_017760-RA	498	102	600.242	4.88235	2.28758	1.62941e-63	8.05774e-62	Abuab-preferring	Anaphase-promoting complex subunit 7
LOCUS_005801-RA	424	87	510.502	4.87356	2.28498	3.21226e-54	1.35337e-52	Abuab-preferring	Putative callose synthase 8
LOCUS_014968-RA	180	37	217.154	4.86486	2.2824	9.36632e-24	1.44187e-22	Abuab-preferring	Protein argonaute 1A
LOCUS_012230-RA	34	7	40.8489	4.85714	2.28011	2.53208e-05	9.49104e-05	Abuab-preferring	hypothetical protein
LOCUS_021666-RA	97	20	117.043	4.85	2.27798	2.55587e-13	2.21485e-12	Abuab-preferring	Molybdopterin biosynthesis protein CNX1
LOCUS_016728-RA	77	16	92.9153	4.8125	2.26679	9.62978e-11	6.72143e-10	Abuab-preferring	hypothetical protein
LOCUS_009001-RA	178	37	214.616	4.81081	2.26628	2.58263e-23	3.93322e-22	Abuab-preferring	Peroxisome biogenesis protein 3-2
LOCUS_013175-RA	24	5	28.7852	4.8	2.26303	0.000546113	0.00163847	Abuab-preferring	BAG family molecular chaperone regulator 5, mitochondrial
LOCUS_019826-RA	24	5	28.7852	4.8	2.26303	0.000546113	0.00163847	Abuab-preferring	Delta(7)-sterol-C5(6)-desaturase
LOCUS_010154-RA	24	5	28.7852	4.8	2.26303	0.000546113	0.00163847	Abuab-preferring	hypothetical protein
LOCUS_009768-RA	48	10	57.7799	4.8	2.26303	4.51662e-07	2.15773e-06	Abuab-preferring	Uncharacterized protein YnbD
LOCUS_004115-RA	67	14	80.8517	4.78571	2.25873	1.88903e-09	1.17052e-08	Abuab-preferring	EEF1A lysine methyltransferase 2
LOCUS_005595-RA	201	42	243.401	4.78571	2.25873	4.61508e-26	7.80844e-25	Abuab-preferring	Zinc finger CCCH domain-containing protein 19
LOCUS_027063-RA	86	18	104.133	4.77778	2.25634	8.21992e-12	6.33839e-11	Abuab-preferring	DNA-(apurinic or apyrimidinic site) lyase 2
LOCUS_022701-RA	62	13	74.5015	4.76923	2.25376	8.39601e-09	4.91706e-08	Abuab-preferring	FAD-dependent monooxygenase OpS4
LOCUS_005117-RA	162	34	195.993	4.76471	2.25239	3.51256e-21	4.80137e-20	Abuab-preferring	Protein MEI2-like 2
LOCUS_002388-RA	162	34	195.993	4.76471	2.25239	3.51256e-21	4.80137e-20	Abuab-preferring	Spermidine synthase 1
LOCUS_022235-RA	162	34	196.202	4.76471	2.25239	3.51256e-21	4.80137e-20	Abuab-preferring	RNA-binding protein pno1
LOCUS_013180-RA	19	4	22.4351	4.75	2.24793	0.00259948	0.00682256	Abuab-preferring	5-amino-6-(5-phospho-D-ribitylamino)uracil phosphatase, chloroplastic
LOCUS_012187-RA	19	4	22.4351	4.75	2.24793	0.00259948	0.00682256	Abuab-preferring	putative carboxylesterase 17
LOCUS_019766-RA	19	4	22.4351	4.75	2.24793	0.00259948	0.00682256	Abuab-preferring	Putative glucose-6-phosphate 1-epimerase
LOCUS_005959-RA	19	4	23.0718	4.75	2.24793	0.00259948	0.00682256	Abuab-preferring	hypothetical protein
LOCUS_007476-RA	19	4	23.2812	4.75	2.24793	0.00259948	0.00682256	Abuab-preferring	Cytochrome P450 78A6
LOCUS_013569-RA	19	4	23.9179	4.75	2.24793	0.00259948	0.00682256	Abuab-preferring	ADP-ribosylation factor
LOCUS_018146-RA	209	44	252.926	4.75	2.24793	6.73835e-27	1.17421e-25	Abuab-preferring	RNA-binding protein Musashi 1
LOCUS_014991-RA	71	15	85.719	4.73333	2.24286	7.07606e-10	4.59205e-09	Abuab-preferring	Derlin-2.2
LOCUS_024270-RA	104	22	126.358	4.72727	2.24101	6.07227e-14	5.47701e-13	Abuab-preferring	hypothetical protein
LOCUS_005790-RA	85	18	103.077	4.72222	2.23947	1.36341e-11	1.03024e-10	Abuab-preferring	40S ribosomal protein S28
LOCUS_013568-RA	239	51	290.391	4.68627	2.22844	2.924e-30	5.95398e-29	Abuab-preferring	Protection of telomeres protein 1a
LOCUS_005139-RA	940	201	1140.61	4.67662	2.22547	1.2633e-114	1.35969e-112	Abuab-preferring	Protein IQ-DOMAIN 32
LOCUS_026142-RA	37	8	44.8701	4.625	2.20945	1.53741e-05	5.93285e-05	Abuab-preferring	UDP-arabinopyranose mutase 1
LOCUS_000718-RA	254	55	309.232	4.61818	2.20732	1.02241e-31	2.18252e-30	Abuab-preferring	Sphingoid long-chain bases kinase 1
LOCUS_025893-RA	46	10	55.2415	4.6	2.20163	1.24545e-06	5.65063e-06	Abuab-preferring	hypothetical protein
LOCUS_018633-RA	46	10	55.2415	4.6	2.20163	1.24545e-06	5.65063e-06	Abuab-preferring	hypothetical protein
LOCUS_013524-RA	46	10	55.8782	4.6	2.20163	1.24545e-06	5.65063e-06	Abuab-preferring	RNA exonuclease 4
LOCUS_017753-RA	224	49	273.25	4.57143	2.19265	6.62118e-28	1.22372e-26	Abuab-preferring	Chalcone--flavonone isomerase
LOCUS_019041-RA	237	52	289.126	4.55769	2.1883	2.22256e-29	4.35268e-28	Abuab-preferring	Nuclear transcription factor Y subunit A-1
LOCUS_009521-RA	50	11	61.3823	4.54545	2.18442	4.58883e-07	2.18897e-06	Abuab-preferring	Protein ALP1-like
LOCUS_015771-RA	100	22	121.491	4.54545	2.18442	4.50886e-13	3.85768e-12	Abuab-preferring	putative beta-1,3-galactosyltransferase 13
LOCUS_007259-RA	227	50	277.062	4.54	2.18269	4.13853e-28	7.70441e-27	Abuab-preferring	tRNA modification GTPase MnmE
LOCUS_010828-RA	59	13	71.9631	4.53846	2.1822	3.8086e-08	2.07488e-07	Abuab-preferring	Sphingolipid delta(4)-desaturase DES1-like
LOCUS_017368-RA	68	15	82.3345	4.53333	2.18057	3.19613e-09	1.94655e-08	Abuab-preferring	GDSL esterase/lipase At4g01130
LOCUS_009096-RA	18	4	21.5889	4.5	2.16993	0.00434351	0.0108254	Abuab-preferring	Growth-regulating factor 5
LOCUS_014805-RA	18	4	21.5889	4.5	2.16993	0.00434351	0.0108254	Abuab-preferring	hypothetical protein
LOCUS_016002-RA	18	4	22.2256	4.5	2.16993	0.00434351	0.0108254	Abuab-preferring	Autophagy-related protein 18a
LOCUS_020034-RA	18	4	22.2256	4.5	2.16993	0.00434351	0.0108254	Abuab-preferring	Pentatricopeptide repeat-containing protein At4g21065
LOCUS_021883-RA	18	4	22.2256	4.5	2.16993	0.00434351	0.0108254	Abuab-preferring	TOM1-like protein 9
LOCUS_011600-RA	27	6	32.8065	4.5	2.16993	0.000324063	0.00101624	Abuab-preferring	UBP1-associated protein 2B
LOCUS_012995-RA	36	8	43.1779	4.5	2.16993	2.54486e-05	9.53336e-05	Abuab-preferring	Mitogen-activated protein kinase kinase kinase 1
LOCUS_016618-RA	144	32	176.314	4.5	2.16993	3.62015e-18	4.21134e-17	Abuab-preferring	Putative methyltransferase At1g22800, mitochondrial
LOCUS_013890-RA	234	52	286.587	4.5	2.16993	9.81803e-29	1.87406e-27	Abuab-preferring	GSH-induced LITAF domain protein
LOCUS_001734-RA	67	15	81.4884	4.46667	2.1592	5.25732e-09	3.13919e-08	Abuab-preferring	Tyrosine/DOPA decarboxylase 2
LOCUS_008677-RA	58	13	71.7537	4.46154	2.15754	6.26943e-08	3.31129e-07	Abuab-preferring	Protein S-acyltransferase 8
LOCUS_020182-RA	231	52	282.566	4.44231	2.15131	4.3074e-28	8.00714e-27	Abuab-preferring	NADH dehydrogenase [ubiquinone] 1 alpha subcomplex subunit 8-B
LOCUS_011054-RA	151	34	184.356	4.44118	2.15094	8.4785e-19	1.02931e-17	Abuab-preferring	Glutamine synthetase nodule isozyme
LOCUS_008681-RA	173	39	212.932	4.4359	2.14923	2.45498e-21	3.3883e-20	Abuab-preferring	Cellulose synthase A catalytic subunit 6 [UDP-forming]
LOCUS_018665-RA	491	111	602.178	4.42342	2.14516	6.01176e-58	2.69226e-56	Abuab-preferring	RNA polymerase I-specific transcription initiation factor RRN3
LOCUS_007776-RA	97	22	118.953	4.40909	2.14048	1.99188e-12	1.61981e-11	Abuab-preferring	Ricin B-like lectin R40G2
LOCUS_006643-RA	22	5	27.093	4.4	2.1375	0.00151372	0.00418922	Abuab-preferring	putative fatty acyl-CoA reductase 4
LOCUS_018739-RA	22	5	27.093	4.4	2.1375	0.00151372	0.00418922	Abuab-preferring	Putative pentatricopeptide repeat-containing protein At3g13770, mitochondrial
LOCUS_012369-RA	44	10	54.186	4.4	2.1375	3.38569e-06	1.44114e-05	Abuab-preferring	putative xyloglucan endotransglucosylase/hydrolase protein 6
LOCUS_004306-RA	123	28	150.704	4.39286	2.13516	2.10083e-15	2.09233e-14	Abuab-preferring	Glycerophosphodiester phosphodiesterase GDPD5
LOCUS_002888-RA	171	39	210.394	4.38462	2.13245	6.55376e-21	8.81729e-20	Abuab-preferring	IQ domain-containing protein IQM3
LOCUS_015649-RA	35	8	42.3317	4.375	2.12928	4.19342e-05	0.000152065	Abuab-preferring	Glucan endo-1,3-beta-glucosidase 11
LOCUS_007110-RA	140	32	171.446	4.375	2.12928	2.59603e-17	2.92436e-16	Abuab-preferring	Polyadenylate-binding protein RBP45
LOCUS_014062-RA	83	19	102.022	4.36842	2.12711	1.01583e-10	7.08258e-10	Abuab-preferring	putative serine/threonine-protein kinase abkC
LOCUS_019521-RA	179	41	219.282	4.36585	2.12626	9.37852e-22	1.31566e-20	Abuab-preferring	Protein RALF-like 33
LOCUS_014004-RA	545	125	670.338	4.36	2.12433	2.19147e-63	1.07955e-61	Abuab-preferring	putative ADP-ribosylation factor GTPase-activating protein AGD5
LOCUS_011675-RA	113	26	138.64	4.34615	2.11974	3.95735e-14	3.61524e-13	Abuab-preferring	Uncharacterized protein At1g01500
LOCUS_023569-RA	26	6	31.9603	4.33333	2.11548	0.000535053	0.00160876	Abuab-preferring	Cellulose synthase-like protein E6
LOCUS_023040-RA	26	6	31.9603	4.33333	2.11548	0.000535053	0.00160876	Abuab-preferring	hypothetical protein
LOCUS_000309-RA	26	6	31.9603	4.33333	2.11548	0.000535053	0.00160876	Abuab-preferring	Serine/threonine-protein kinase RIPK
LOCUS_020022-RA	26	6	32.597	4.33333	2.11548	0.000535053	0.00160876	Abuab-preferring	50S ribosomal protein L17
LOCUS_017512-RA	212	49	260.558	4.32653	2.11321	2.42854e-25	4.00835e-24	Abuab-preferring	hypothetical protein
LOCUS_010530-RA	82	19	101.176	4.31579	2.10962	1.65877e-10	1.14101e-09	Abuab-preferring	U3 small nucleolar RNA-associated protein 6
LOCUS_006380-RA	151	35	186.476	4.31429	2.10912	2.27177e-18	2.67202e-17	Abuab-preferring	Protein NBR1
LOCUS_000712-RA	56	13	69.2153	4.30769	2.10692	1.68376e-07	8.46708e-07	Abuab-preferring	Mediator of RNA polymerase II transcription subunit 19a
LOCUS_022307-RA	56	13	69.2153	4.30769	2.10692	1.68376e-07	8.46708e-07	Abuab-preferring	putative transcription factor GLK1
LOCUS_005625-RA	43	10	53.3398	4.3	2.10434	5.55052e-06	2.29832e-05	Abuab-preferring	ATP-dependent DNA helicase RecQ
LOCUS_009714-RA	30	7	36.6182	4.28571	2.09954	0.000191076	0.000626872	Abuab-preferring	hypothetical protein
LOCUS_028938-RA	30	7	36.6182	4.28571	2.09954	0.000191076	0.000626872	Abuab-preferring	putative glutathione S-transferase GSTF1
LOCUS_027492-RA	30	7	36.6182	4.28571	2.09954	0.000191076	0.000626872	Abuab-preferring	Squamosa promoter-binding-like protein 13
LOCUS_009165-RA	30	7	37.4644	4.28571	2.09954	0.000191076	0.000626872	Abuab-preferring	Protein N-terminal glutamine amidohydrolase
LOCUS_021882-RA	47	11	57.361	4.27273	2.09516	2.03159e-06	8.92341e-06	Abuab-preferring	Pre-mRNA-splicing factor ISY1
LOCUS_009729-RA	47	11	57.361	4.27273	2.09516	2.03159e-06	8.92341e-06	Abuab-preferring	Sn1-specific diacylglycerol lipase alpha
LOCUS_002271-RA	47	11	58.2072	4.27273	2.09516	2.03159e-06	8.92341e-06	Abuab-preferring	Hexokinase-3
LOCUS_009394-RA	94	22	115.568	4.27273	2.09516	8.65617e-12	6.65076e-11	Abuab-preferring	Serine/threonine-protein kinase EDR1
LOCUS_007099-RA	17	4	20.7428	4.25	2.08746	0.00719738	0.0172307	Abuab-preferring	Lignin-forming anionic peroxidase
LOCUS_023834-RA	17	4	20.7428	4.25	2.08746	0.00719738	0.0172307	Abuab-preferring	putative glycosyltransferase 7
LOCUS_013066-RA	17	4	20.7428	4.25	2.08746	0.00719738	0.0172307	Abuab-preferring	putative LRR receptor-like serine/threonine-protein kinase At1g74360
LOCUS_019838-RA	17	4	21.3795	4.25	2.08746	0.00719738	0.0172307	Abuab-preferring	Transcription factor TCP13
LOCUS_010437-RA	51	12	62.8651	4.25	2.08746	7.45972e-07	3.47181e-06	Abuab-preferring	Protein SET DOMAIN GROUP 41
LOCUS_013055-RA	157	37	193.463	4.24324	2.08517	8.53771e-19	1.03552e-17	Abuab-preferring	putative inactive purple acid phosphatase 27
LOCUS_006153-RA	106	25	131.234	4.24	2.08406	4.54789e-13	3.88588e-12	Abuab-preferring	ABC transporter B family member 25
LOCUS_020099-RA	330	78	407.668	4.23077	2.08092	5.6712e-38	1.55539e-36	Abuab-preferring	Pre-mRNA-processing factor 39
LOCUS_003333-RA	38	9	46.9896	4.22222	2.078	2.4904e-05	9.35236e-05	Abuab-preferring	Dof zinc finger protein 1
LOCUS_005641-RA	38	9	46.9896	4.22222	2.078	2.4904e-05	9.35236e-05	Abuab-preferring	Zinc finger CCCH domain-containing protein 25
LOCUS_017868-RA	59	14	73.2365	4.21429	2.07529	1.01364e-07	5.26471e-07	Abuab-preferring	Polyadenylate-binding protein-interacting protein 9
LOCUS_023938-RA	101	24	124.247	4.20833	2.07325	1.97029e-12	1.60327e-11	Abuab-preferring	hypothetical protein
LOCUS_023572-RA	189	45	233.256	4.2	2.07039	3.52199e-22	5.07992e-21	Abuab-preferring	60S ribosomal protein L34
LOCUS_010122-RA	218	52	270.511	4.19231	2.06774	2.4035e-25	3.97214e-24	Abuab-preferring	Protein EMSY-LIKE 3
LOCUS_016370-RA	46	11	56.5149	4.18182	2.06413	3.31188e-06	1.4116e-05	Abuab-preferring	Protein GrpE
LOCUS_000961-RA	184	44	228.389	4.18182	2.06413	1.50876e-21	2.10046e-20	Abuab-preferring	Phospholipase D alpha 1
LOCUS_001900-RA	96	23	118.534	4.17391	2.0614	8.53534e-12	6.56975e-11	Abuab-preferring	Enhancer of rudimentary
LOCUS_020599-RA	25	6	30.9048	4.16667	2.05889	0.00087791	0.00255436	Abuab-preferring	hypothetical protein
LOCUS_020424-RA	25	6	30.9048	4.16667	2.05889	0.00087791	0.00255436	Abuab-preferring	Protein PGR
LOCUS_024114-RA	25	6	30.9048	4.16667	2.05889	0.00087791	0.00255436	Abuab-preferring	Ras-related protein RABA1f
LOCUS_020036-RA	25	6	31.1142	4.16667	2.05889	0.00087791	0.00255436	Abuab-preferring	ATP synthase delta chain, chloroplastic
LOCUS_008709-RA	25	6	31.1142	4.16667	2.05889	0.00087791	0.00255436	Abuab-preferring	putative methyltransferase At1g27930
LOCUS_015324-RA	25	6	31.7509	4.16667	2.05889	0.00087791	0.00255436	Abuab-preferring	Splicing factor ESS-2
LOCUS_007434-RA	75	18	93.1332	4.16667	2.05889	1.91537e-09	1.18512e-08	Abuab-preferring	Serine/arginine-rich SC35-like splicing factor SCL30
LOCUS_001874-RA	104	25	128.905	4.16	2.05658	1.19558e-12	9.93709e-12	Abuab-preferring	60S ribosomal protein L37a-2
LOCUS_010589-RA	83	20	103.295	4.15	2.05311	2.65534e-10	1.79186e-09	Abuab-preferring	Pyruvate kinase, cytosolic isozyme
LOCUS_025485-RA	91	22	113.03	4.13636	2.04836	3.69704e-11	2.69656e-10	Abuab-preferring	Transcription factor IBH1-like 1
LOCUS_027457-RA	128	31	158.964	4.12903	2.0458	3.33517e-15	3.27834e-14	Abuab-preferring	U-box domain-containing protein 13
LOCUS_027658-RA	503	122	625.057	4.12295	2.04368	7.62421e-56	3.32146e-54	Abuab-preferring	60S ribosomal protein L32-1
LOCUS_020787-RA	140	34	173.993	4.11765	2.04182	1.77312e-16	1.90202e-15	Abuab-preferring	CRAL-TRIO domain-containing protein C23B6.04c
LOCUS_007948-RA	37	9	46.1435	4.11111	2.03953	4.05604e-05	0.000147375	Abuab-preferring	Replication protein A DNA-binding subunit A
LOCUS_027422-RA	415	101	516.048	4.10891	2.03876	3.43792e-46	1.20308e-44	Abuab-preferring	RanBP2-type zinc finger protein At1g67325
LOCUS_019540-RA	41	10	51.0109	4.1	2.03562	1.47377e-05	5.74964e-05	Abuab-preferring	Floral homeotic protein APETALA 2
LOCUS_001458-RA	362	89	451.282	4.06742	2.02411	4.13959e-40	1.2105e-38	Abuab-preferring	Exportin-7
LOCUS_010935-RA	130	32	162.776	4.0625	2.02237	3.25877e-15	3.2057e-14	Abuab-preferring	Endoglucanase 9
LOCUS_015415-RA	950	234	1183.87	4.05983	2.02142	1.20883e-102	1.09806e-100	Abuab-preferring	Histone H3.3
LOCUS_023629-RA	154	38	191.561	4.05263	2.01886	9.24167e-18	1.05969e-16	Abuab-preferring	hypothetical protein
LOCUS_005707-RA	16	4	19.8967	4	2	0.0118179	0.0264253	Abuab-preferring	Mitogen-activated protein kinase kinase kinase 18
LOCUS_022845-RA	16	4	19.8967	4	2	0.0118179	0.0264253	Abuab-preferring	Tubulin alpha chain
LOCUS_003347-RA	16	4	19.8967	4	2	0.0118179	0.0264253	Abuab-preferring	WUSCHEL-related homeobox 8
LOCUS_024808-RA	16	4	20.5334	4	2	0.0118179	0.0264253	Abuab-preferring	DNA topoisomerase 6 subunit A
LOCUS_010191-RA	16	4	20.5334	4	2	0.0118179	0.0264253	Abuab-preferring	Zinc finger CCCH domain-containing protein 49
LOCUS_017902-RA	20	5	25.4007	4	2	0.00407732	0.0102296	Abuab-preferring	Homeobox-leucine zipper protein ROC5
LOCUS_019139-RA	20	5	25.4007	4	2	0.00407732	0.0102296	Abuab-preferring	hypothetical protein
LOCUS_013148-RA	36	9	44.4513	4	2	6.57466e-05	0.000231787	Abuab-preferring	Glyoxylate/hydroxypyruvate reductase HPR3
LOCUS_027397-RA	36	9	44.4513	4	2	6.57466e-05	0.000231787	Abuab-preferring	hypothetical protein
LOCUS_000181-RA	48	12	60.3267	4	2	3.18363e-06	1.36374e-05	Abuab-preferring	Fatty-acid-binding protein 1
LOCUS_000719-RA	48	12	60.3267	4	2	3.18363e-06	1.36374e-05	Abuab-preferring	GTPase-activating protein GYP7
LOCUS_020590-RA	52	13	64.3479	4	2	1.16881e-06	5.32556e-06	Abuab-preferring	Phosphatidylinositol transfer protein 3
LOCUS_016622-RA	52	13	65.1941	4	2	1.16881e-06	5.32556e-06	Abuab-preferring	Monodehydroascorbate reductase 2, peroxisomal
LOCUS_024449-RA	60	15	75.356	4	2	1.5878e-07	8.01598e-07	Abuab-preferring	N-alpha-acetyltransferase 40
LOCUS_003698-RA	72	18	90.3854	4	2	8.07074e-09	4.72873e-08	Abuab-preferring	Serine carboxypeptidase-like 18
LOCUS_023474-RA	164	41	205.535	4	2	1.27529e-18	1.53082e-17	Abuab-preferring	hypothetical protein
LOCUS_000596-RA	348	87	434.987	4	2	4.90992e-38	1.34949e-36	Abuab-preferring	Lysine-specific demethylase JMJ703
LOCUS_011500-RA	107	27	134.2	3.96296	1.98658	1.81833e-12	1.48962e-11	Abuab-preferring	Molybdate-anion transporter
LOCUS_014775-RA	2155	544	2698.84	3.9614	1.98601	2.00017e-225	7.7631e-223	Abuab-preferring	Endoplasmin
LOCUS_010540-RA	79	20	98.4278	3.95	1.98185	1.79242e-09	1.11551e-08	Abuab-preferring	Protein C2-DOMAIN ABA-RELATED 3
LOCUS_003483-RA	79	20	99.0645	3.95	1.98185	1.79242e-09	1.11551e-08	Abuab-preferring	DUF724 domain-containing protein 10
LOCUS_020112-RA	1934	490	2424.51	3.94694	1.98073	8.70857e-202	2.93525e-199	Abuab-preferring	Peptidyl-prolyl cis-trans isomerase
LOCUS_027345-RA	296	75	371.276	3.94667	1.98063	3.64911e-32	7.94861e-31	Abuab-preferring	Cysteine proteinase inhibitor 6
LOCUS_017876-RA	296	75	371.276	3.94667	1.98063	3.64911e-32	7.94861e-31	Abuab-preferring	Transmembrane protein 120
LOCUS_006654-RA	43	11	54.6132	3.90909	1.96683	1.40131e-05	5.48531e-05	Abuab-preferring	UPF0678 fatty acid-binding protein-like protein At1g79260
LOCUS_011234-RA	39	10	49.1092	3.9	1.96347	3.84591e-05	0.00014045	Abuab-preferring	Nicotinamide/nicotinic acid mononucleotide adenylyltransferase
LOCUS_023036-RA	230	59	288.724	3.89831	1.96285	5.20734e-25	8.47466e-24	Abuab-preferring	hypothetical protein
LOCUS_008276-RA	187	48	234.747	3.89583	1.96193	1.4515e-20	1.91067e-19	Abuab-preferring	Transcription factor bHLH96
LOCUS_008440-RA	249	64	313.069	3.89062	1.96	6.44472e-27	1.12611e-25	Abuab-preferring	Uncharacterized protein YMR315W
LOCUS_019905-RA	159	41	199.821	3.87805	1.95533	1.33416e-17	1.51893e-16	Abuab-preferring	Calcium-transporting ATPase 10, plasma membrane-type
LOCUS_001155-RA	31	8	39.5839	3.875	1.9542	0.000294077	0.000930469	Abuab-preferring	Squamosa promoter-binding-like protein 17
LOCUS_017515-RA	89	23	111.765	3.86957	1.95217	2.37956e-10	1.61171e-09	Abuab-preferring	Ubiquitin carboxyl-terminal hydrolase 16
LOCUS_011301-RA	58	15	72.1809	3.86667	1.95109	4.0932e-07	1.96719e-06	Abuab-preferring	Programmed cell death protein 2
LOCUS_012360-RA	58	15	73.6638	3.86667	1.95109	4.0932e-07	1.96719e-06	Abuab-preferring	DELLA protein DWARF8
LOCUS_006809-RA	27	7	34.0799	3.85714	1.94753	0.000821395	0.00240467	Abuab-preferring	Sulfhydryl oxidase 1
LOCUS_017540-RA	135	35	170.399	3.85714	1.94753	4.6782e-15	4.52898e-14	Abuab-preferring	Auxin response factor 7
LOCUS_000606-RA	50	13	62.6557	3.84615	1.94342	3.01595e-06	1.29756e-05	Abuab-preferring	putative inactive receptor kinase At4g23740
LOCUS_018391-RA	165	43	208.291	3.83721	1.94006	4.81122e-18	5.57162e-17	Abuab-preferring	Vesicle-associated protein 4-2
LOCUS_022818-RA	23	6	28.5758	3.83333	1.9386	0.0023157	0.00613814	Abuab-preferring	E3 ubiquitin-protein ligase RING1
LOCUS_020293-RA	23	6	29.2125	3.83333	1.9386	0.0023157	0.00613814	Abuab-preferring	E3 SUMO-protein ligase RanBP2
LOCUS_011305-RA	118	31	148.81	3.80645	1.92845	3.72958e-13	3.20594e-12	Abuab-preferring	40S ribosomal protein S15a
LOCUS_007790-RA	251	66	317.517	3.80303	1.92715	1.49425e-26	2.5793e-25	Abuab-preferring	Cytochrome b-c1 complex subunit 7-2
LOCUS_028838-RA	19	5	23.7085	3.8	1.926	0.00661075	0.0159185	Abuab-preferring	1-aminocyclopropane-1-carboxylate oxidase 1
LOCUS_015536-RA	19	5	23.7085	3.8	1.926	0.00661075	0.0159185	Abuab-preferring	50S ribosomal protein L28, chloroplastic
LOCUS_025033-RA	19	5	23.7085	3.8	1.926	0.00661075	0.0159185	Abuab-preferring	PR5-like receptor kinase
LOCUS_015644-RA	19	5	23.7085	3.8	1.926	0.00661075	0.0159185	Abuab-preferring	putative alpha,alpha-trehalose-phosphate synthase [UDP-forming] 9
LOCUS_014323-RA	102	27	128.914	3.77778	1.91754	1.88197e-11	1.4055e-10	Abuab-preferring	hypothetical protein
LOCUS_005004-RA	49	13	62.4462	3.76923	1.91427	4.81752e-06	2.01052e-05	Abuab-preferring	Auxin response factor 10
LOCUS_026031-RA	162	43	204.906	3.76744	1.91359	1.92612e-17	2.18123e-16	Abuab-preferring	Polygalacturonase At1g48100
LOCUS_015999-RA	15	4	19.6872	3.75	1.90689	0.0192108	0.0405091	Abuab-preferring	Silicon efflux transporter LSI2
LOCUS_004359-RA	146	39	185.219	3.74359	1.90442	9.50945e-16	9.6895e-15	Abuab-preferring	Exportin-T
LOCUS_007342-RA	127	34	160.665	3.73529	1.90122	7.91476e-14	7.10387e-13	Abuab-preferring	putative beta-1,4-xylosyltransferase IRX9H
LOCUS_004547-RA	216	58	273.703	3.72414	1.89691	1.39847e-22	2.05409e-21	Abuab-preferring	Heat stress transcription factor A-2c
LOCUS_022626-RA	160	43	202.577	3.72093	1.89566	4.82593e-17	5.3655e-16	Abuab-preferring	ABC transporter B family member 4
LOCUS_002050-RA	26	7	33.2337	3.71429	1.89308	0.00131873	0.00369347	Abuab-preferring	Synaptonemal complex protein ZEP1
LOCUS_026275-RA	52	14	65.6213	3.71429	1.89308	2.82202e-06	1.21821e-05	Abuab-preferring	hypothetical protein
LOCUS_002890-RA	152	41	193.052	3.70732	1.89038	3.38554e-16	3.55135e-15	Abuab-preferring	hypothetical protein
LOCUS_000350-RA	63	17	79.8045	3.70588	1.88982	2.26614e-07	1.12281e-06	Abuab-preferring	Protein SUPPRESSOR OF K(+) TRANSPORT GROWTH DEFECT 1
LOCUS_014536-RA	63	17	80.014	3.70588	1.88982	2.26614e-07	1.12281e-06	Abuab-preferring	Asparagine synthetase [glutamine-hydrolyzing]
LOCUS_019277-RA	37	10	46.7802	3.7	1.88753	9.84888e-05	0.00033992	Abuab-preferring	Protein translation factor SUI1
LOCUS_022790-RA	74	20	94.8339	3.7	1.88753	1.84612e-08	1.04624e-07	Abuab-preferring	hypothetical protein
LOCUS_012284-RA	48	13	61.6001	3.69231	1.88452	7.66517e-06	3.10093e-05	Abuab-preferring	Putative disease resistance RPP13-like protein 1
LOCUS_012748-RA	96	26	122.564	3.69231	1.88452	1.26116e-10	8.72192e-10	Abuab-preferring	putative protein phosphatase 2C 59
LOCUS_028338-RA	22	6	27.7297	3.66667	1.87447	0.00371917	0.00946455	Abuab-preferring	Adenylyltransferase and sulfurtransferase MOCS3-2
LOCUS_010693-RA	22	6	27.7297	3.66667	1.87447	0.00371917	0.00946455	Abuab-preferring	Amino acid transporter AVT6C
LOCUS_017227-RA	22	6	27.7297	3.66667	1.87447	0.00371917	0.00946455	Abuab-preferring	Ras-related protein Rab7
LOCUS_016904-RA	55	15	69.6426	3.66667	1.87447	1.65252e-06	7.40052e-06	Abuab-preferring	Protein kinase and PP2C-like domain-containing protein
LOCUS_006360-RA	117	32	149.238	3.65625	1.87036	1.39486e-12	1.15409e-11	Abuab-preferring	hypothetical protein
LOCUS_015811-RA	73	20	92.5049	3.65	1.8679	2.92014e-08	1.6177e-07	Abuab-preferring	Cysteine proteinase inhibitor 1
LOCUS_009196-RA	558	153	711.254	3.64706	1.86673	5.85635e-55	2.51705e-53	Abuab-preferring	Microtubule-associated protein TORTIFOLIA1
LOCUS_015375-RA	113	31	143.943	3.64516	1.86598	3.70634e-12	2.93755e-11	Abuab-preferring	Homeobox-leucine zipper protein HOX16
LOCUS_000667-RA	51	14	64.7752	3.64286	1.86507	4.47522e-06	1.87194e-05	Abuab-preferring	Protein PIN-LIKES 1
LOCUS_014847-RA	91	25	115.367	3.64	1.86394	5.31334e-10	3.49529e-09	Abuab-preferring	E3 ubiquitin-protein ligase WAV3
LOCUS_004133-RA	149	41	189.668	3.63415	1.86162	1.32687e-15	1.33605e-14	Abuab-preferring	Putative low molecular weight protein-tyrosine-phosphatase slr0328
LOCUS_006357-RA	87	24	111.346	3.625	1.85798	1.41809e-09	8.95737e-09	Abuab-preferring	Phosphoglycerate mutase-like protein 1
LOCUS_011852-RA	47	13	59.9079	3.61538	1.85415	1.21467e-05	4.79282e-05	Abuab-preferring	Transcription factor bHLH70
LOCUS_008414-RA	18	5	22.8623	3.6	1.848	0.010622	0.0241004	Abuab-preferring	Protein RALF-like 33
LOCUS_023187-RA	18	5	22.8623	3.6	1.848	0.010622	0.0241004	Abuab-preferring	putative linoleate 9S-lipoxygenase 5
LOCUS_012068-RA	18	5	22.8623	3.6	1.848	0.010622	0.0241004	Abuab-preferring	Thaumatin-like protein 1
LOCUS_018356-RA	36	10	45.088	3.6	1.848	0.000156417	0.000520091	Abuab-preferring	60S ribosome subunit biogenesis protein NIP7
LOCUS_016259-RA	36	10	45.9341	3.6	1.848	0.000156417	0.000520091	Abuab-preferring	Putative germin-like protein 2-1
LOCUS_016825-RA	36	10	46.5708	3.6	1.848	0.000156417	0.000520091	Abuab-preferring	Reticulon-like protein B4
LOCUS_000992-RA	619	172	791.276	3.59884	1.84753	5.66639e-60	2.61062e-58	Abuab-preferring	Delta-1-pyrroline-5-carboxylate synthase 1
LOCUS_003279-RA	104	29	133.362	3.58621	1.84246	4.11961e-11	2.97765e-10	Abuab-preferring	putative LRR receptor-like serine/threonine-protein kinase At5g45780
LOCUS_007097-RA	86	24	110.5	3.58333	1.8413	2.23207e-09	1.37576e-08	Abuab-preferring	Transcription factor ILR3
LOCUS_019075-RA	25	7	31.5415	3.57143	1.8365	0.0021024	0.00561225	Abuab-preferring	Dual specificity protein phosphatase 12
LOCUS_015308-RA	57	16	72.6082	3.5625	1.83289	1.52566e-06	6.86359e-06	Abuab-preferring	CBL-interacting serine/threonine-protein kinase 25
LOCUS_002852-RA	32	9	41.0667	3.55556	1.83007	0.000430857	0.0013275	Abuab-preferring	Truncated basic helix-loop-helix protein A
LOCUS_000828-RA	508	143	650.936	3.55245	1.82881	7.93213e-49	2.96195e-47	Abuab-preferring	Proline--tRNA ligase, cytoplasmic
LOCUS_016146-RA	206	58	264.395	3.55172	1.82852	1.29079e-20	1.71499e-19	Abuab-preferring	E3 ubiquitin-protein ligase MIEL1
LOCUS_023201-RA	39	11	49.7459	3.54545	1.82597	9.02149e-05	0.000312374	Abuab-preferring	SPX domain-containing protein 4
LOCUS_008930-RA	39	11	50.3826	3.54545	1.82597	9.02149e-05	0.000312374	Abuab-preferring	hypothetical protein
LOCUS_000687-RA	124	35	158.554	3.54286	1.82491	7.15959e-13	6.02893e-12	Abuab-preferring	Nuclear pore complex protein NUP50B
LOCUS_005308-RA	85	24	108.808	3.54167	1.82443	3.50483e-09	2.12748e-08	Abuab-preferring	GBF-interacting protein 1
LOCUS_009230-RA	255	72	326.632	3.54167	1.82443	3.92315e-25	6.42553e-24	Abuab-preferring	TBC1 domain family member 5 A
LOCUS_016043-RA	729	206	934.172	3.53883	1.82327	4.01083e-69	2.27304e-67	Abuab-preferring	ATPase 4, plasma membrane-type
LOCUS_004012-RA	138	39	177.395	3.53846	1.82312	3.58544e-14	3.27782e-13	Abuab-preferring	Cellulose synthase A catalytic subunit 4 [UDP-forming]
LOCUS_022964-RA	53	15	67.9503	3.53333	1.82103	4.11597e-06	1.729e-05	Abuab-preferring	F-box protein 7
LOCUS_014920-RA	915	259	1173.8	3.53282	1.82082	3.38419e-86	2.58004e-84	Abuab-preferring	Adenylate kinase 4
LOCUS_016914-RA	226	64	290.223	3.53125	1.82018	2.33145e-22	3.38179e-21	Abuab-preferring	hypothetical protein
LOCUS_000276-RA	74	21	94.6244	3.52381	1.81714	4.24989e-08	2.30744e-07	Abuab-preferring	hypothetical protein
LOCUS_006816-RA	162	46	208.09	3.52174	1.81629	2.40352e-16	2.55048e-15	Abuab-preferring	Quinone oxidoreductase PIG3
LOCUS_011892-RA	88	25	113.466	3.52	1.81558	2.06197e-09	1.27215e-08	Abuab-preferring	Protein NTM1-like 9
LOCUS_017017-RA	21	6	26.8836	3.5	1.80735	0.00592461	0.0144333	Abuab-preferring	Peroxidase 12
LOCUS_009453-RA	21	6	27.5203	3.5	1.80735	0.00592461	0.0144333	Abuab-preferring	Sodium/hydrogen exchanger 2
LOCUS_025764-RA	28	8	35.5627	3.5	1.80735	0.00119324	0.00336557	Abuab-preferring	hypothetical protein
LOCUS_016846-RA	28	8	35.5627	3.5	1.80735	0.00119324	0.00336557	Abuab-preferring	putative folate-biopterin transporter 4
LOCUS_023301-RA	28	8	35.5627	3.5	1.80735	0.00119324	0.00336557	Abuab-preferring	Ras-related protein Rab-21
LOCUS_023878-RA	35	10	44.2418	3.5	1.80735	0.000247088	0.000792364	Abuab-preferring	RNA polymerase sigma factor sigB
LOCUS_003683-RA	35	10	44.8785	3.5	1.80735	0.000247088	0.000792364	Abuab-preferring	hypothetical protein
LOCUS_011330-RA	49	14	63.083	3.5	1.80735	1.1123e-05	4.40382e-05	Abuab-preferring	Upstream activation factor subunit spp27
LOCUS_008224-RA	77	22	98.6456	3.5	1.80735	2.49283e-08	1.39181e-07	Abuab-preferring	Aldehyde dehydrogenase family 3 member H1
LOCUS_007614-RA	84	24	107.961	3.5	1.80735	5.48987e-09	3.26891e-08	Abuab-preferring	Putative threonine aspartase
LOCUS_019145-RA	91	26	116.641	3.5	1.80735	1.21299e-09	7.70632e-09	Abuab-preferring	Putative rRNA methyltransferase YqxC
LOCUS_027146-RA	567	162	728.629	3.5	1.80735	1.7835e-53	7.36872e-52	Abuab-preferring	Anthocyanidin reductase ((2S)-flavan-3-ol-forming)
LOCUS_004768-RA	157	45	202.586	3.48889	1.80277	9.88572e-16	1.00649e-14	Abuab-preferring	Putative hydrolase YtaP
LOCUS_003434-RA	136	39	175.702	3.48718	1.80206	8.75198e-14	7.83884e-13	Abuab-preferring	Nuclear pore complex protein NUP62
LOCUS_000232-RA	94	27	120.662	3.48148	1.7997	7.13507e-10	4.62714e-09	Abuab-preferring	PITH domain-containing protein 1
LOCUS_016942-RA	87	25	112.619	3.48	1.79909	3.22512e-09	1.96327e-08	Abuab-preferring	Shewanella-like protein phosphatase 1
LOCUS_008270-RA	80	23	102.457	3.47826	1.79837	1.46225e-08	8.39842e-08	Abuab-preferring	Ubiquitin carboxyl-terminal hydrolase 17
LOCUS_023652-RA	80	23	103.304	3.47826	1.79837	1.46225e-08	8.39842e-08	Abuab-preferring	putative beta-1,4-xylosyltransferase IRX10L
LOCUS_018324-RA	288	83	371.092	3.46988	1.79489	1.28815e-27	2.32702e-26	Abuab-preferring	Macrophage migration inhibitory factor
LOCUS_019784-RA	52	15	66.8947	3.46667	1.79355	6.45907e-06	2.64729e-05	Abuab-preferring	UPF0014 membrane protein STAR2
LOCUS_001988-RA	942	272	1213.61	3.46324	1.79212	8.30673e-87	6.44804e-85	Abuab-preferring	Calreticulin-3
LOCUS_017575-RA	498	144	642.265	3.45833	1.79008	1.50212e-46	5.30005e-45	Abuab-preferring	Leucine-rich repeat protein 1
LOCUS_009104-RA	38	11	49.5365	3.45455	1.7885	0.000141971	0.000475004	Abuab-preferring	Cysteine-rich receptor-like protein kinase 10
LOCUS_024513-RA	38	11	49.5365	3.45455	1.7885	0.000141971	0.000475004	Abuab-preferring	Jasmonic acid-amido synthetase JAR1
LOCUS_010679-RA	549	159	707.677	3.45283	1.78778	4.47497e-51	1.75814e-49	Abuab-preferring	Serine decarboxylase 1
LOCUS_018592-RA	107	31	137.174	3.45161	1.78727	5.48717e-11	3.92624e-10	Abuab-preferring	hypothetical protein
LOCUS_019986-RA	24	7	30.6953	3.42857	1.77761	0.00332689	0.00857016	Abuab-preferring	Aldose 1-epimerase
LOCUS_000149-RA	24	7	30.6953	3.42857	1.77761	0.00332689	0.00857016	Abuab-preferring	hypothetical protein
LOCUS_002741-RA	24	7	30.6953	3.42857	1.77761	0.00332689	0.00857016	Abuab-preferring	hypothetical protein
LOCUS_011529-RA	48	14	62.2368	3.42857	1.77761	1.74285e-05	6.69942e-05	Abuab-preferring	4-coumarate--CoA ligase-like 7
LOCUS_022594-RA	48	14	62.2368	3.42857	1.77761	1.74285e-05	6.69942e-05	Abuab-preferring	GDP-mannose 3,5-epimerase 1
LOCUS_015448-RA	130	38	168.506	3.42105	1.77444	5.5934e-13	4.75384e-12	Abuab-preferring	Ankyrin repeat-containing protein ITN1
LOCUS_020224-RA	195	57	252.122	3.42105	1.77444	7.55815e-19	9.20198e-18	Abuab-preferring	putative serine/threonine-protein kinase SIS8
LOCUS_024112-RA	106	31	136.328	3.41935	1.77372	8.53974e-11	6.00313e-10	Abuab-preferring	Transcription factor MYB61
LOCUS_006686-RA	106	31	136.965	3.41935	1.77372	8.53974e-11	6.00313e-10	Abuab-preferring	60S ribosomal protein L35
LOCUS_012703-RA	239	70	309.492	3.41429	1.77158	9.28974e-23	1.38192e-21	Abuab-preferring	Actin-depolymerizing factor 2
LOCUS_011260-RA	157	46	203.223	3.41304	1.77106	2.20036e-15	2.18806e-14	Abuab-preferring	hypothetical protein
LOCUS_018080-RA	58	17	74.0911	3.41176	1.77052	2.18233e-06	9.55272e-06	Abuab-preferring	hypothetical protein
LOCUS_002040-RA	58	17	74.7278	3.41176	1.77052	2.18233e-06	9.55272e-06	Abuab-preferring	Protein NSP-INTERACTING KINASE 1
LOCUS_007863-RA	58	17	74.9372	3.41176	1.77052	2.18233e-06	9.55272e-06	Abuab-preferring	E3 ubiquitin-protein ligase RNF4
LOCUS_008998-RA	191	56	247.255	3.41071	1.77007	1.9813e-18	2.34533e-17	Abuab-preferring	CAAX prenyl protease 1
LOCUS_012608-RA	75	22	97.5901	3.40909	1.76939	6.07339e-08	3.21571e-07	Abuab-preferring	60S ribosomal protein L10a
LOCUS_010178-RA	525	154	679.528	3.40909	1.76939	3.10453e-48	1.13608e-46	Abuab-preferring	Pumilio 24
LOCUS_001067-RA	17	5	22.0162	3.4	1.76553	0.0169005	0.0359512	Abuab-preferring	BAG family molecular chaperone regulator 1
LOCUS_009769-RA	17	5	22.0162	3.4	1.76553	0.0169005	0.0359512	Abuab-preferring	CAAX prenyl protease 2
LOCUS_027436-RA	34	10	43.3957	3.4	1.76553	0.000388131	0.00120135	Abuab-preferring	hypothetical protein
LOCUS_020858-RA	51	15	65.4119	3.4	1.76553	1.00961e-05	4.01962e-05	Abuab-preferring	hypothetical protein
LOCUS_012139-RA	68	20	88.0648	3.4	1.76553	2.77027e-07	1.35065e-06	Abuab-preferring	Uncharacterized protein At5g01610
LOCUS_018322-RA	85	25	110.081	3.4	1.76553	7.83222e-09	4.60372e-08	Abuab-preferring	Regulation of nuclear pre-mRNA domain-containing protein 1B
LOCUS_003295-RA	112	33	144.798	3.39394	1.76296	2.95451e-11	2.17354e-10	Abuab-preferring	Floral homeotic protein APETALA 2
LOCUS_006598-RA	91	27	117.914	3.37037	1.75291	2.6899e-09	1.64765e-08	Abuab-preferring	hypothetical protein
LOCUS_019164-RA	107	32	138.447	3.34375	1.74147	1.20693e-10	8.35134e-10	Abuab-preferring	Tyrosyl-DNA phosphodiesterase 1
LOCUS_018770-RA	107	32	139.93	3.34375	1.74147	1.20693e-10	8.35134e-10	Abuab-preferring	Ycf54-like protein
LOCUS_020178-RA	127	38	164.485	3.34211	1.74076	2.08156e-12	1.68525e-11	Abuab-preferring	V-type proton ATPase subunit G
LOCUS_012805-RA	347	104	450.696	3.33654	1.73835	1.2779e-31	2.71883e-30	Abuab-preferring	Elongation factor 1-alpha
LOCUS_003087-RA	20	6	26.0374	3.33333	1.73697	0.00935531	0.0214582	Abuab-preferring	hypothetical protein
LOCUS_012745-RA	20	6	26.6741	3.33333	1.73697	0.00935531	0.0214582	Abuab-preferring	Exocyst complex component EXO70A1
LOCUS_027903-RA	20	6	26.6741	3.33333	1.73697	0.00935531	0.0214582	Abuab-preferring	hypothetical protein
LOCUS_019482-RA	20	6	26.6741	3.33333	1.73697	0.00935531	0.0214582	Abuab-preferring	Transcription factor MYB36
LOCUS_006009-RA	20	6	26.6741	3.33333	1.73697	0.00935531	0.0214582	Abuab-preferring	Ubiquitin-conjugating enzyme E2 variant 1C
LOCUS_012785-RA	30	9	38.5284	3.33333	1.73697	0.00106502	0.00302523	Abuab-preferring	Mitogen-activated protein kinase kinase kinase 1
LOCUS_018929-RA	30	9	39.3745	3.33333	1.73697	0.00106502	0.00302523	Abuab-preferring	putative alpha,alpha-trehalose-phosphate synthase [UDP-forming] 7
LOCUS_028354-RA	40	12	51.8654	3.33333	1.73697	0.000127539	0.00042897	Abuab-preferring	putative polygalacturonase
LOCUS_007215-RA	60	18	78.5396	3.33333	1.73697	1.97302e-06	8.68699e-06	Abuab-preferring	Cytosolic Fe-S cluster assembly factor NBP35
LOCUS_005998-RA	130	39	169.779	3.33333	1.73697	1.22472e-12	1.01661e-11	Abuab-preferring	Auxin response factor 2
LOCUS_004645-RA	180	54	234.345	3.33333	1.73697	5.02616e-17	5.57843e-16	Abuab-preferring	putative protein S-acyltransferase 19
LOCUS_002115-RA	413	124	536.431	3.33065	1.7358	2.73614e-37	7.33147e-36	Abuab-preferring	Protein STRUBBELIG-RECEPTOR FAMILY 6
LOCUS_013780-RA	143	43	185.655	3.32558	1.73361	9.52366e-14	8.51215e-13	Abuab-preferring	18S rRNA (guanine-N(7))-methyltransferase RID2
LOCUS_022186-RA	83	25	108.389	3.32	1.73118	1.88293e-08	1.06569e-07	Abuab-preferring	AP2-like ethylene-responsive transcription factor At2g41710
LOCUS_024768-RA	126	38	164.275	3.31579	1.72935	3.21459e-12	2.56527e-11	Abuab-preferring	Monosaccharide-sensing protein 2
LOCUS_001115-RA	251	76	327.068	3.30263	1.72362	5.41216e-23	8.11698e-22	Abuab-preferring	Two-component response regulator-like PRR73
LOCUS_003140-RA	33	10	42.5496	3.3	1.72247	0.000606107	0.00180998	Abuab-preferring	Pyruvate kinase 1, cytosolic
LOCUS_022705-RA	56	17	73.0355	3.29412	1.71989	5.26868e-06	2.18953e-05	Abuab-preferring	putative protein phosphatase 2C 2
LOCUS_014256-RA	102	31	133.58	3.29032	1.71823	4.90718e-10	3.23808e-09	Abuab-preferring	hypothetical protein
LOCUS_008698-RA	931	283	1213.44	3.28975	1.71798	5.4162e-81	3.70967e-79	Abuab-preferring	Squamosa promoter-binding-like protein 12
LOCUS_003444-RA	273	83	356.071	3.28916	1.71772	8.88543e-25	1.43331e-23	Abuab-preferring	Phosphatidate phosphatase PAH2
LOCUS_022819-RA	23	7	29.8492	3.28571	1.71621	0.00522288	0.0128274	Abuab-preferring	Replication factor C subunit 4
LOCUS_024463-RA	174	53	227.786	3.28302	1.71502	3.11476e-16	3.27267e-15	Abuab-preferring	DEAD-box ATP-dependent RNA helicase 27
LOCUS_022003-RA	151	46	197.936	3.28261	1.71484	2.99468e-14	2.75941e-13	Abuab-preferring	Cytosolic enolase 3
LOCUS_016241-RA	105	32	136.755	3.28125	1.71425	2.8763e-10	1.93486e-09	Abuab-preferring	40S ribosomal protein S15a
LOCUS_003933-RA	210	64	274.147	3.28125	1.71425	2.57763e-19	3.20217e-18	Abuab-preferring	Dolichyl-phosphate beta-glucosyltransferase
LOCUS_028136-RA	223	68	290.659	3.27941	1.71344	2.03724e-20	2.65713e-19	Abuab-preferring	Vesicle-associated membrane protein 711
LOCUS_013671-RA	49	15	64.3564	3.26667	1.70782	2.43646e-05	9.1648e-05	Abuab-preferring	U2 small nuclear ribonucleoprotein B''
LOCUS_007381-RA	62	19	80.8685	3.26316	1.70627	1.77307e-06	7.90719e-06	Abuab-preferring	F-box only protein 13
LOCUS_001916-RA	186	57	242.815	3.26316	1.70627	3.76002e-17	4.19864e-16	Abuab-preferring	COP9 signalosome complex subunit 1
LOCUS_000058-RA	287	88	374.703	3.26136	1.70548	9.84866e-26	1.65107e-24	Abuab-preferring	Ubiquitin domain-containing protein DSK2b
LOCUS_010240-RA	616	189	805.083	3.25926	1.70454	1.5255e-53	6.32317e-52	Abuab-preferring	hypothetical protein
LOCUS_029854-RA	26	8	34.5071	3.25	1.70044	0.00293506	0.00762055	Abuab-preferring	hypothetical protein
LOCUS_003474-RA	117	36	152.421	3.25	1.70044	3.40204e-11	2.48707e-10	Abuab-preferring	Tropinone reductase-like 3
LOCUS_000168-RA	117	36	153.058	3.25	1.70044	3.40204e-11	2.48707e-10	Abuab-preferring	putative E3 ubiquitin-protein ligase HIP1
LOCUS_012233-RA	55	17	72.1894	3.23529	1.6939	8.14003e-06	3.28267e-05	Abuab-preferring	Zinc finger protein 830
LOCUS_013735-RA	42	13	55.0405	3.23077	1.69188	0.000113611	0.00038731	Abuab-preferring	Protein FIZZY-RELATED 2
LOCUS_006018-RA	42	13	55.0405	3.23077	1.69188	0.000113611	0.00038731	Abuab-preferring	putative arabinosyltransferase ARAD1
LOCUS_004209-RA	113	35	148.4	3.22857	1.6909	8.90689e-11	6.24067e-10	Abuab-preferring	Non-structural maintenance of chromosomes element 3
LOCUS_027880-RA	213	66	279.442	3.22727	1.69032	3.23697e-19	3.99414e-18	Abuab-preferring	Serrate RNA effector molecule
LOCUS_006216-RA	258	80	338.294	3.225	1.6893	5.60079e-23	8.39005e-22	Abuab-preferring	DNA mismatch repair protein MLH1
LOCUS_000475-RA	58	18	76.2106	3.22222	1.68806	4.71324e-06	1.96892e-05	Abuab-preferring	hypothetical protein
LOCUS_016950-RA	58	18	76.8473	3.22222	1.68806	4.71324e-06	1.96892e-05	Abuab-preferring	Protein STRUBBELIG-RECEPTOR FAMILY 5
LOCUS_006605-RA	976	303	1278.66	3.22112	1.68756	9.34507e-83	6.64954e-81	Abuab-preferring	putative aquaporin TIP1-1
LOCUS_019878-RA	74	23	96.5345	3.21739	1.68589	2.02711e-07	1.01103e-06	Abuab-preferring	Non-specific lipid transfer protein GPI-anchored 2
LOCUS_006681-RA	106	33	138.875	3.21212	1.68353	3.97939e-10	2.64907e-09	Abuab-preferring	Ankyrin repeat and zinc finger domain-containing protein 1
LOCUS_020531-RA	61	19	80.0224	3.21053	1.68281	2.73187e-06	1.18209e-05	Abuab-preferring	Protein REVEILLE 8
LOCUS_005338-RA	160	50	210.218	3.2	1.67807	1.29443e-14	1.22445e-13	Abuab-preferring	CBS domain-containing protein CBSCBSPB3
LOCUS_025788-RA	51	16	66.6853	3.1875	1.67243	2.16892e-05	8.23099e-05	Abuab-preferring	hypothetical protein
LOCUS_008116-RA	121	38	159.199	3.18421	1.67094	2.74846e-11	2.03012e-10	Abuab-preferring	putative E3 ubiquitin-protein ligase RHY1A
LOCUS_008980-RA	156	49	204.714	3.18367	1.67069	3.36436e-14	3.08452e-13	Abuab-preferring	Subtilisin-like protease SBT3.17
LOCUS_004215-RA	105	33	138.029	3.18182	1.66985	6.09365e-10	3.98404e-09	Abuab-preferring	NAC domain-containing protein 17
LOCUS_020861-RA	124	39	163.857	3.17949	1.66879	1.61159e-11	1.20638e-10	Abuab-preferring	40S ribosomal protein S3a
LOCUS_025663-RA	73	23	95.6884	3.17391	1.66626	3.11023e-07	1.51008e-06	Abuab-preferring	Autophagy-related protein 18f
LOCUS_014311-RA	149	47	196.035	3.17021	1.66458	1.48732e-13	1.3174e-12	Abuab-preferring	Alpha-1,3/1,6-mannosyltransferase ALG2
LOCUS_012584-RA	19	6	24.3452	3.16667	1.66297	0.0146333	0.0319411	Abuab-preferring	B-box zinc finger protein 22
LOCUS_018275-RA	19	6	24.3452	3.16667	1.66297	0.0146333	0.0319411	Abuab-preferring	Transcription factor TCP20
LOCUS_021386-RA	19	6	24.9819	3.16667	1.66297	0.0146333	0.0319411	Abuab-preferring	ACT domain-containing protein ACR4
LOCUS_014892-RA	19	6	24.9819	3.16667	1.66297	0.0146333	0.0319411	Abuab-preferring	DNA-binding protein SMUBP-2
LOCUS_011817-RA	19	6	24.9819	3.16667	1.66297	0.0146333	0.0319411	Abuab-preferring	Microtubule-associated protein RP/EB family member 1C
LOCUS_007332-RA	19	6	24.9819	3.16667	1.66297	0.0146333	0.0319411	Abuab-preferring	O-acyltransferase WSD1
LOCUS_016450-RA	19	6	24.9819	3.16667	1.66297	0.0146333	0.0319411	Abuab-preferring	Oxysterol-binding protein-related protein 2A
LOCUS_000722-RA	19	6	24.9819	3.16667	1.66297	0.0146333	0.0319411	Abuab-preferring	Transcription factor bHLH148
LOCUS_003645-RA	19	6	25.1913	3.16667	1.66297	0.0146333	0.0319411	Abuab-preferring	ABC transporter G family member 8
LOCUS_004207-RA	19	6	25.828	3.16667	1.66297	0.0146333	0.0319411	Abuab-preferring	Ethylene-responsive transcription factor RAP2-4
LOCUS_002968-RA	19	6	25.828	3.16667	1.66297	0.0146333	0.0319411	Abuab-preferring	Pentatricopeptide repeat-containing protein At2g37230
LOCUS_005927-RA	38	12	50.1732	3.16667	1.66297	0.000305864	0.000964428	Abuab-preferring	hypothetical protein
LOCUS_009024-RA	38	12	50.1732	3.16667	1.66297	0.000305864	0.000964428	Abuab-preferring	hypothetical protein
LOCUS_015856-RA	38	12	50.1732	3.16667	1.66297	0.000305864	0.000964428	Abuab-preferring	Phosphatidylinositol/phosphatidylcholine transfer protein SFH6
LOCUS_027143-RA	57	18	74.5183	3.16667	1.66297	7.24416e-06	2.95394e-05	Abuab-preferring	Transmembrane protein 131-like
LOCUS_003842-RA	95	30	124.691	3.16667	1.66297	4.65998e-09	2.79817e-08	Abuab-preferring	NADP-dependent glyceraldehyde-3-phosphate dehydrogenase
LOCUS_016112-RA	136	43	179.523	3.16279	1.6612	1.90901e-12	1.55736e-11	Abuab-preferring	Triacylglycerol lipase 1
LOCUS_002369-RA	234	74	308.235	3.16216	1.66091	1.68211e-20	2.19841e-19	Abuab-preferring	Importin beta-like SAD2
LOCUS_012979-RA	79	25	104.158	3.16	1.65992	1.054e-07	5.46103e-07	Abuab-preferring	Peptide-N4-(N-acetyl-beta- glucosaminyl)asparagine amidase A
LOCUS_014797-RA	395	125	520.573	3.16	1.65992	1.23933e-33	2.9072e-32	Abuab-preferring	40S ribosomal protein S5
LOCUS_004118-RA	41	13	54.1944	3.15385	1.65711	0.000175127	0.000578695	Abuab-preferring	Phosphatidylinositol:ceramide inositolphosphotransferase
LOCUS_005029-RA	41	13	54.1944	3.15385	1.65711	0.000175127	0.000578695	Abuab-preferring	Protein IQ-DOMAIN 1
LOCUS_001185-RA	41	13	54.8311	3.15385	1.65711	0.000175127	0.000578695	Abuab-preferring	hypothetical protein
LOCUS_006943-RA	63	20	82.988	3.15	1.65535	2.4307e-06	1.0582e-05	Abuab-preferring	Cleavage stimulating factor 64
LOCUS_000356-RA	63	20	83.1975	3.15	1.65535	2.4307e-06	1.0582e-05	Abuab-preferring	EGF domain-specific O-linked N-acetylglucosamine transferase
LOCUS_009608-RA	63	20	83.8342	3.15	1.65535	2.4307e-06	1.0582e-05	Abuab-preferring	putative xyloglucan endotransglucosylase/hydrolase protein 33
LOCUS_021972-RA	85	27	111.991	3.14815	1.6545	3.5803e-08	1.95968e-07	Abuab-preferring	UDP-N-acetylmuramate--L-alanine ligase
LOCUS_019142-RA	22	7	29.0031	3.14286	1.65208	0.00813006	0.0188573	Abuab-preferring	B3 domain-containing protein Os02g0683500
LOCUS_006348-RA	22	7	29.0031	3.14286	1.65208	0.00813006	0.0188573	Abuab-preferring	Costars family protein
LOCUS_022378-RA	22	7	29.0031	3.14286	1.65208	0.00813006	0.0188573	Abuab-preferring	Cytochrome P450 86A2
LOCUS_024334-RA	22	7	29.0031	3.14286	1.65208	0.00813006	0.0188573	Abuab-preferring	Tol-Pal system protein TolB
LOCUS_018930-RA	22	7	29.0031	3.14286	1.65208	0.00813006	0.0188573	Abuab-preferring	U-box domain-containing protein 12
LOCUS_007043-RA	66	21	87.0093	3.14286	1.65208	1.41008e-06	6.36822e-06	Abuab-preferring	Far upstream element-binding protein 2
LOCUS_004177-RA	69	22	91.0305	3.13636	1.64909	8.1872e-07	3.78699e-06	Abuab-preferring	Unknown protein 1
LOCUS_009794-RA	467	149	616.052	3.13423	1.64811	4.09593e-39	1.16839e-37	Abuab-preferring	Protein GIGANTEA
LOCUS_004596-RA	47	15	62.6641	3.13333	1.6477	5.77837e-05	0.000205982	Abuab-preferring	Serine incorporator 3
LOCUS_022565-RA	144	46	190.321	3.13043	1.64636	5.88192e-13	4.99242e-12	Abuab-preferring	hypothetical protein
LOCUS_012788-RA	216	69	284.527	3.13043	1.64636	8.34147e-19	1.01364e-17	Abuab-preferring	Triosephosphate isomerase, cytosolic
LOCUS_000876-RA	25	8	32.1782	3.125	1.64386	0.00455138	0.0112864	Abuab-preferring	Ataxin-10
LOCUS_011066-RA	25	8	32.8149	3.125	1.64386	0.00455138	0.0112864	Abuab-preferring	hypothetical protein
LOCUS_012570-RA	25	8	32.8149	3.125	1.64386	0.00455138	0.0112864	Abuab-preferring	hypothetical protein
LOCUS_019400-RA	25	8	33.0243	3.125	1.64386	0.00455138	0.0112864	Abuab-preferring	hypothetical protein
LOCUS_004588-RA	25	8	33.661	3.125	1.64386	0.00455138	0.0112864	Abuab-preferring	hypothetical protein
LOCUS_010365-RA	25	8	33.661	3.125	1.64386	0.00455138	0.0112864	Abuab-preferring	MLO-like protein 6
LOCUS_010884-RA	75	24	98.8635	3.125	1.64386	2.76657e-07	1.34936e-06	Abuab-preferring	Mitogen-activated protein kinase kinase kinase 1
LOCUS_008625-RA	178	57	234.99	3.12281	1.64284	1.11508e-15	1.13259e-14	Abuab-preferring	Mitogen-activated protein kinase 4
LOCUS_019392-RA	277	89	365.823	3.11236	1.63801	1.40603e-23	2.15411e-22	Abuab-preferring	COP9 signalosome complex subunit 4
LOCUS_020859-RA	28	9	36.8361	3.11111	1.63743	0.00256321	0.00675784	Abuab-preferring	Nuclear transcription factor Y subunit B-8
LOCUS_002053-RA	143	46	188.838	3.1087	1.63631	8.94349e-13	7.49171e-12	Abuab-preferring	AMP deaminase
LOCUS_016131-RA	149	48	197.308	3.10417	1.63421	3.08126e-13	2.65577e-12	Abuab-preferring	Protein HEAT-STRESS-ASSOCIATED 32
LOCUS_018643-RA	124	40	164.493	3.1	1.63227	3.34143e-11	2.44694e-10	Abuab-preferring	Cinnamoyl-CoA reductase 1
LOCUS_009673-RA	96	31	126.811	3.09677	1.63077	6.32744e-09	3.74847e-08	Abuab-preferring	RING-H2 finger protein ATL48
LOCUS_025419-RA	34	11	44.6691	3.09091	1.62803	0.000824082	0.00241143	Abuab-preferring	hypothetical protein
LOCUS_014069-RA	170	55	224.828	3.09091	1.62803	7.43471e-15	7.1222e-14	Abuab-preferring	Kinesin-like protein KIN-14F
LOCUS_006133-RA	287	93	379.796	3.08602	1.62575	3.90454e-24	6.09128e-23	Abuab-preferring	Protein LHY
LOCUS_001602-RA	74	24	97.1712	3.08333	1.62449	4.21592e-07	2.02162e-06	Abuab-preferring	Autophagy-related protein 18b
LOCUS_023942-RA	74	24	97.8079	3.08333	1.62449	4.21592e-07	2.02162e-06	Abuab-preferring	mRNA cap guanine-N7 methyltransferase 2
LOCUS_010033-RA	117	38	154.331	3.07895	1.62244	1.47887e-10	1.02055e-09	Abuab-preferring	NADH-cytochrome b5 reductase-like protein
LOCUS_009460-RA	40	13	52.5021	3.07692	1.62149	0.00026854	0.000856866	Abuab-preferring	Protein RALF-like 33
LOCUS_022873-RA	40	13	53.1388	3.07692	1.62149	0.00026854	0.000856866	Abuab-preferring	Plastid division protein PDV2
LOCUS_004519-RA	80	26	106.487	3.07692	1.62149	1.42696e-07	7.23538e-07	Abuab-preferring	NAC domain-containing protein 35
LOCUS_018647-RA	123	40	162.801	3.075	1.62059	5.07127e-11	3.64494e-10	Abuab-preferring	Methylthioribose-1-phosphate isomerase
LOCUS_018279-RA	43	14	57.16	3.07143	1.61891	0.000153889	0.000512483	Abuab-preferring	F-box only protein 6
LOCUS_014255-RA	89	29	117.495	3.06897	1.61775	2.82303e-08	1.56729e-07	Abuab-preferring	putative protein phosphatase 2C 55
LOCUS_013352-RA	89	29	118.132	3.06897	1.61775	2.82303e-08	1.56729e-07	Abuab-preferring	GRF1-interacting factor 1
LOCUS_024632-RA	491	160	651.204	3.06875	1.61765	5.26474e-40	1.53601e-38	Abuab-preferring	LRR receptor-like serine/threonine-protein kinase FEI 1
LOCUS_000664-RA	46	15	60.9718	3.06667	1.61667	8.83756e-05	0.000306254	Abuab-preferring	AT-hook motif nuclear-localized protein 10
LOCUS_017187-RA	46	15	60.9718	3.06667	1.61667	8.83756e-05	0.000306254	Abuab-preferring	Origin of replication complex subunit 1
LOCUS_008999-RA	141	46	187.146	3.06522	1.61599	2.05749e-12	1.66787e-11	Abuab-preferring	hypothetical protein
LOCUS_016857-RA	52	17	68.1682	3.05882	1.61298	2.93043e-05	0.000108886	Abuab-preferring	ABC transporter C family member 5
LOCUS_003205-RA	52	17	68.1682	3.05882	1.61298	2.93043e-05	0.000108886	Abuab-preferring	hypothetical protein
LOCUS_009393-RA	52	17	68.8049	3.05882	1.61298	2.93043e-05	0.000108886	Abuab-preferring	hypothetical protein
LOCUS_002438-RA	110	36	146.289	3.05556	1.61143	6.54726e-10	4.26754e-09	Abuab-preferring	Transmembrane emp24 domain-containing protein p24delta3
LOCUS_014686-RA	58	19	76.6379	3.05263	1.61005	9.77507e-06	3.89786e-05	Abuab-preferring	DNA (cytosine-5)-methyltransferase 1A
LOCUS_000642-RA	204	67	270.771	3.04478	1.60634	2.91002e-17	3.26657e-16	Abuab-preferring	60S ribosomal protein L19-2
LOCUS_008458-RA	547	180	726.15	3.03889	1.60354	7.35578e-44	2.40339e-42	Abuab-preferring	26S proteasome non-ATPase regulatory subunit 12 A
LOCUS_016108-RA	179	59	237.956	3.0339	1.60117	3.07038e-15	3.02736e-14	Abuab-preferring	Pseudouridine-5'-phosphate glycosidase
LOCUS_016807-RA	191	63	254.259	3.03175	1.60015	3.66845e-16	3.83868e-15	Abuab-preferring	Cell division control protein 2
LOCUS_003630-RA	103	34	137.61	3.02941	1.59904	2.89935e-09	1.77255e-08	Abuab-preferring	Peroxisomal membrane protein 2
LOCUS_004354-RA	1186	393	1579.12	3.01781	1.5935	1.99238e-92	1.66787e-90	Abuab-preferring	3beta-hydroxysteroid-dehydrogenase/decarboxylase isoform 2
LOCUS_002362-RA	18	6	23.499	3	1.58496	0.0226558	0.0465922	Abuab-preferring	YTH domain-containing family protein 1
LOCUS_012910-RA	21	7	28.157	3	1.58496	0.012541	0.0279639	Abuab-preferring	hypothetical protein
LOCUS_000537-RA	21	7	28.157	3	1.58496	0.012541	0.0279639	Abuab-preferring	Nuclear transcription factor Y subunit B-5
LOCUS_027898-RA	24	8	31.3321	3	1.58496	0.00700037	0.0168124	Abuab-preferring	Receptor-like protein CLAVATA2
LOCUS_021770-RA	27	9	35.99	3	1.58496	0.00393317	0.00988542	Abuab-preferring	CDP-diacylglycerol--glycerol-3-phosphate 3-phosphatidyltransferase 1, chloroplastic
LOCUS_016743-RA	27	9	35.99	3	1.58496	0.00393317	0.00988542	Abuab-preferring	Histone H3.2
LOCUS_011422-RA	30	10	40.0112	3	1.58496	0.00222143	0.00591029	Abuab-preferring	hypothetical protein
LOCUS_004528-RA	30	10	40.0112	3	1.58496	0.00222143	0.00591029	Abuab-preferring	Ribonuclease 2
LOCUS_011140-RA	42	14	56.3139	3	1.58496	0.000234446	0.000759429	Abuab-preferring	60S ribosomal protein L35
LOCUS_017260-RA	51	17	67.322	3	1.58496	4.45345e-05	0.000160766	Abuab-preferring	Trihelix transcription factor GT-2
LOCUS_019779-RA	51	17	67.9587	3	1.58496	4.45345e-05	0.000160766	Abuab-preferring	Receptor-like protein kinase HERK 1
LOCUS_012588-RA	57	19	75.7917	3	1.58496	1.48369e-05	5.78305e-05	Abuab-preferring	Formamidopyrimidine-DNA glycosylase
LOCUS_027874-RA	60	20	80.4497	3	1.58496	8.58056e-06	3.45054e-05	Abuab-preferring	Phosphatidylinositol 4-kinase gamma 4
LOCUS_020776-RA	69	23	91.4578	3	1.58496	1.67044e-06	7.47553e-06	Abuab-preferring	putative serine/threonine-protein kinase SIS8
LOCUS_009892-RA	72	24	96.1157	3	1.58496	9.69923e-07	4.45101e-06	Abuab-preferring	Putative pentatricopeptide repeat-containing protein At1g64310
LOCUS_017011-RA	75	25	100.774	3	1.58496	5.63628e-07	2.65403e-06	Abuab-preferring	Putative uncharacterized protein DDB_G0277003
LOCUS_022850-RA	87	29	115.803	3	1.58496	6.47153e-08	3.41381e-07	Abuab-preferring	snRNA-activating protein complex subunit
LOCUS_005295-RA	132	44	175.929	3	1.58496	2.06301e-11	1.53533e-10	Abuab-preferring	Phospholipase D alpha 1
LOCUS_006609-RA	147	49	196.253	3	1.58496	1.43039e-12	1.18272e-11	Abuab-preferring	Uncharacterized protein MJ1232
LOCUS_028800-RA	204	68	272.044	3	1.58496	5.86165e-17	6.46093e-16	Abuab-preferring	1,4-dihydroxy-2-naphthoyl-CoA synthase, peroxisomal
LOCUS_005470-RA	234	78	311.846	3	1.58496	2.9258e-19	3.62414e-18	Abuab-preferring	Phospholipid-transporting ATPase 3
LOCUS_000142-RA	3403	1135	4537.74	2.99824	1.58411	1.105e-259	5.0546e-257	Abuab-preferring	Elongation factor 1-alpha
LOCUS_008049-RA	1592	531	2123.43	2.99812	1.58406	1.93754e-122	2.29778e-120	Abuab-preferring	Elongation factor 1-alpha
LOCUS_029373-RA	1807	604	2411.56	2.99172	1.58098	2.37012e-138	3.48925e-136	Abuab-preferring	Tubulin alpha-3 chain
LOCUS_008309-RA	418	140	558.062	2.98571	1.57808	4.02205e-33	9.14999e-32	Abuab-preferring	40S ribosomal protein S26-1
LOCUS_004247-RA	200	67	266.54	2.98507	1.57777	1.49817e-16	1.6152e-15	Abuab-preferring	S-formylglutathione hydrolase
LOCUS_006975-RA	289	97	386.155	2.97938	1.57501	2.85203e-23	4.3332e-22	Abuab-preferring	WD repeat-containing protein 44
LOCUS_005868-RA	110	37	146.926	2.97297	1.57191	1.31755e-09	8.34163e-09	Abuab-preferring	LRR receptor kinase BAK1
LOCUS_009026-RA	110	37	146.926	2.97297	1.57191	1.31755e-09	8.34163e-09	Abuab-preferring	Tobamovirus multiplication protein 1
LOCUS_021774-RA	95	32	127.238	2.96875	1.56986	1.93561e-08	1.09357e-07	Abuab-preferring	putative calcium-binding protein CML49
LOCUS_000341-RA	175	59	234.362	2.9661	1.56857	1.57559e-14	1.48383e-13	Abuab-preferring	putative oxidoreductase At4g09670
LOCUS_002029-RA	83	28	110.936	2.96429	1.56768	1.6752e-07	8.43064e-07	Abuab-preferring	Endoribonuclease YBEY, chloroplastic
LOCUS_028874-RA	74	25	99.9275	2.96	1.5656	8.50599e-07	3.92877e-06	Abuab-preferring	SWI/SNF complex subunit SWI3B
LOCUS_021323-RA	68	23	90.6116	2.95652	1.5639	2.52215e-06	1.09541e-05	Abuab-preferring	hypothetical protein
LOCUS_015430-RA	136	46	182.069	2.95652	1.5639	1.60323e-11	1.20171e-10	Abuab-preferring	Alpha-L-fucosidase 1
LOCUS_023600-RA	115	39	154.549	2.94872	1.56009	6.77664e-10	4.41033e-09	Abuab-preferring	hypothetical protein
LOCUS_005372-RA	286	97	383.407	2.94845	1.55996	9.6001e-23	1.42643e-21	Abuab-preferring	ADP-ribosylation factor GTPase-activating protein AGD12
LOCUS_021955-RA	109	37	146.079	2.94595	1.55873	1.98037e-09	1.22357e-08	Abuab-preferring	U6 small nuclear RNA (adenine-(43)-N(6))-methyltransferase
LOCUS_009266-RA	50	17	66.4759	2.94118	1.55639	6.73797e-05	0.000236828	Abuab-preferring	hypothetical protein
LOCUS_022205-RA	50	17	67.1126	2.94118	1.55639	6.73797e-05	0.000236828	Abuab-preferring	N-lysine methyltransferase setd6
LOCUS_002197-RA	129	44	172.544	2.93182	1.5518	6.99905e-11	4.95543e-10	Abuab-preferring	Ankyrin repeat and death domain-containing protein 1A
LOCUS_025369-RA	428	146	573.946	2.93151	1.55164	4.30148e-33	9.7338e-32	Abuab-preferring	Vacuolar-sorting receptor 1
LOCUS_000291-RA	41	14	54.6217	2.92857	1.5502	0.000355281	0.00110689	Abuab-preferring	hypothetical protein
LOCUS_026011-RA	357	122	478.677	2.92623	1.54904	8.93074e-28	1.63641e-26	Abuab-preferring	Peptidyl-prolyl cis-trans isomerase FKBP42
LOCUS_006276-RA	38	13	51.4466	2.92308	1.54749	0.000621043	0.00185113	Abuab-preferring	Uncharacterized protein At2g24330
LOCUS_003596-RA	70	24	93.7867	2.91667	1.54432	2.20276e-06	9.63557e-06	Abuab-preferring	Integrator complex subunit 7
LOCUS_008332-RA	201	69	270.779	2.91304	1.54253	3.91265e-16	4.09087e-15	Abuab-preferring	Protein MICROTUBULE BINDING PROTEIN 2C
LOCUS_013427-RA	32	11	43.6136	2.90909	1.54057	0.00191396	0.00518705	Abuab-preferring	Oxidation resistance protein 1
LOCUS_021446-RA	96	33	129.567	2.90909	1.54057	2.54756e-08	1.41928e-07	Abuab-preferring	Alpha-glucosidase 2
LOCUS_004157-RA	288	99	386.373	2.90909	1.54057	1.66376e-22	2.42981e-21	Abuab-preferring	Transcription factor GHD7
LOCUS_004936-RA	561	193	753.905	2.90674	1.5394	1.93068e-42	6.04599e-41	Abuab-preferring	UDP-D-apiose/UDP-D-xylose synthase 2
LOCUS_008034-RA	29	10	38.9556	2.9	1.53605	0.00337785	0.00867699	Abuab-preferring	LYR motif-containing protein 4
LOCUS_026607-RA	377	130	506.415	2.9	1.53605	6.52132e-29	1.24851e-27	Abuab-preferring	hypothetical protein
LOCUS_028117-RA	84	29	113.055	2.89655	1.53434	2.20077e-07	1.09339e-06	Abuab-preferring	hypothetical protein
LOCUS_019306-RA	26	9	35.1438	2.88889	1.53051	0.00598812	0.0145782	Abuab-preferring	Ubiquitin-conjugating enzyme E2 32
LOCUS_016637-RA	234	81	315.03	2.88889	1.53051	2.25403e-18	2.65835e-17	Abuab-preferring	Monodehydroascorbate reductase 3, cytosolic
LOCUS_016456-RA	124	43	167.04	2.88372	1.52793	2.67144e-10	1.80178e-09	Abuab-preferring	TLD domain-containing protein 2
LOCUS_013381-RA	49	17	66.2665	2.88235	1.52725	0.000101477	0.000349669	Abuab-preferring	Protein MALE DISCOVERER 2
LOCUS_026878-RA	239	83	322.226	2.87952	1.52583	1.16525e-18	1.404e-17	Abuab-preferring	hypothetical protein
LOCUS_010874-RA	190	66	255.113	2.87879	1.52546	4.27311e-15	4.14621e-14	Abuab-preferring	Ankyrin repeat protein SKIP35
LOCUS_003343-RA	23	8	30.4859	2.875	1.52356	0.0106738	0.0241837	Abuab-preferring	APO protein 4, mitochondrial
LOCUS_012255-RA	23	8	30.4859	2.875	1.52356	0.0106738	0.0241837	Abuab-preferring	putative serine/threonine-protein kinase PBL15
LOCUS_009569-RA	23	8	31.1226	2.875	1.52356	0.0106738	0.0241837	Abuab-preferring	Pentatricopeptide repeat-containing protein At3g13880
LOCUS_011250-RA	23	8	31.1226	2.875	1.52356	0.0106738	0.0241837	Abuab-preferring	Scarecrow-like protein 6
LOCUS_020429-RA	69	24	92.7312	2.875	1.52356	3.30289e-06	1.41106e-05	Abuab-preferring	putative boron transporter 2
LOCUS_012497-RA	89	31	119.405	2.87097	1.52154	1.11877e-07	5.77559e-07	Abuab-preferring	Uclacyanin 1
LOCUS_012288-RA	244	85	328.367	2.87059	1.52135	6.02137e-19	7.35193e-18	Abuab-preferring	Coatomer subunit zeta-2
LOCUS_025437-RA	43	15	58.4335	2.86667	1.51937	0.000306947	0.000967129	Abuab-preferring	hypothetical protein
LOCUS_017972-RA	43	15	58.4335	2.86667	1.51937	0.000306947	0.000967129	Abuab-preferring	Remorin 4.1
LOCUS_019929-RA	579	202	781.224	2.86634	1.51921	6.07214e-43	1.93945e-41	Abuab-preferring	Bifunctional 3-dehydroquinate dehydratase/shikimate dehydrogenase, chloroplastic
LOCUS_012262-RA	192	67	258.925	2.86567	1.51887	3.74248e-15	3.63961e-14	Abuab-preferring	5'-adenylylsulfate reductase-like 5
LOCUS_006510-RA	149	52	200.492	2.86538	1.51873	4.88096e-12	3.84947e-11	Abuab-preferring	Histidine--tRNA ligase, cytoplasmic
LOCUS_011516-RA	63	22	85.1076	2.86364	1.51785	9.81198e-06	3.91012e-05	Abuab-preferring	GTP cyclohydrolase 1
LOCUS_000267-RA	126	44	170.006	2.86364	1.51785	2.3345e-10	1.58286e-09	Abuab-preferring	Putative BPI/LBP family protein At1g04970
LOCUS_014900-RA	83	29	111.572	2.86207	1.51706	3.29085e-07	1.59535e-06	Abuab-preferring	DnaJ subfamily B member 5
LOCUS_022900-RA	183	64	246.434	2.85938	1.5157	1.8373e-14	1.72649e-13	Abuab-preferring	Cyclin-T1-4
LOCUS_005057-RA	20	7	27.3108	2.85714	1.51457	0.0191573	0.0404628	Abuab-preferring	GDP-mannose transporter GONST3
LOCUS_007917-RA	20	7	27.3108	2.85714	1.51457	0.0191573	0.0404628	Abuab-preferring	Mechanosensitive ion channel protein 6
LOCUS_005919-RA	20	7	27.3108	2.85714	1.51457	0.0191573	0.0404628	Abuab-preferring	Ribonuclease P protein subunit p25
LOCUS_024131-RA	80	28	107.551	2.85714	1.51457	5.64869e-07	2.65889e-06	Abuab-preferring	DNA repair protein RAD51
LOCUS_016766-RA	277	97	374.1	2.85567	1.51383	3.49168e-21	4.78816e-20	Abuab-preferring	Ribonuclease 3
LOCUS_003176-RA	157	55	211.927	2.85455	1.51326	1.47181e-12	1.21462e-11	Abuab-preferring	Varicose-related protein
LOCUS_002886-RA	930	326	1255.89	2.85276	1.51236	1.3689e-67	7.46082e-66	Abuab-preferring	Beta-galactosidase 6
LOCUS_018564-RA	37	13	49.9637	2.84615	1.50901	0.000936223	0.00270925	Abuab-preferring	Transcription factor MYB61
LOCUS_023610-RA	162	57	219.76	2.84211	1.50696	7.55485e-13	6.34925e-12	Abuab-preferring	Putative clathrin assembly protein At2g25430
LOCUS_004066-RA	247	87	333.661	2.83908	1.50542	6.85417e-19	8.35282e-18	Abuab-preferring	D-alanine--D-alanine ligase
LOCUS_008093-RA	88	31	119.196	2.83871	1.50524	1.66872e-07	8.4013e-07	Abuab-preferring	tRNA (adenine(37)-N6)-methyltransferase
LOCUS_001440-RA	261	92	352.293	2.83696	1.50434	7.25202e-20	9.24218e-19	Abuab-preferring	Dual specificity protein kinase YAK1
LOCUS_002124-RA	312	110	422.371	2.83636	1.50404	1.78138e-23	2.72266e-22	Abuab-preferring	UDP-galactose transporter 1
LOCUS_014864-RA	255	90	344.46	2.83333	1.5025	2.08433e-19	2.60449e-18	Abuab-preferring	CDPK-related kinase 5
LOCUS_021605-RA	201	71	272.053	2.83099	1.5013	1.4724e-15	1.4791e-14	Abuab-preferring	ENHANCER OF AG-4 protein 2
LOCUS_002137-RA	212	75	286.663	2.82667	1.4991	2.62805e-16	2.77494e-15	Abuab-preferring	DEAD-box ATP-dependent RNA helicase 30
LOCUS_025881-RA	48	17	64.7836	2.82353	1.4975	0.000152107	0.000506943	Abuab-preferring	ABC transporter C family member 3
LOCUS_022509-RA	96	34	130.841	2.82353	1.4975	4.94428e-08	2.66077e-07	Abuab-preferring	Pyrroline-5-carboxylate reductase
LOCUS_008221-RA	251	89	339.802	2.82022	1.49581	5.234e-19	6.40277e-18	Abuab-preferring	Protein NSP-INTERACTING KINASE 3
LOCUS_023980-RA	31	11	42.1307	2.81818	1.49476	0.00288725	0.00751013	Abuab-preferring	Transcription initiation factor TFIID subunit 8
LOCUS_004712-RA	76	27	103.53	2.81481	1.49304	1.4458e-06	6.52494e-06	Abuab-preferring	DNA-directed RNA polymerase I subunit rpa49
LOCUS_012567-RA	160	57	216.585	2.80702	1.48904	1.66158e-12	1.36508e-11	Abuab-preferring	hypothetical protein
LOCUS_011334-RA	101	36	136.981	2.80556	1.48829	2.51032e-08	1.39974e-07	Abuab-preferring	ER membrane protein complex subunit 6
LOCUS_007814-RA	28	10	38.1095	2.8	1.48543	0.00509764	0.0125559	Abuab-preferring	hypothetical protein
LOCUS_023029-RA	42	15	56.9506	2.8	1.48543	0.000460005	0.00141255	Abuab-preferring	Cytochrome b-c1 complex subunit 9
LOCUS_024512-RA	56	20	76.219	2.8	1.48543	4.36893e-05	0.000157848	Abuab-preferring	putative polygalacturonase
LOCUS_017285-RA	84	30	113.692	2.8	1.48543	4.25374e-07	2.039e-06	Abuab-preferring	60S ribosomal protein L34
LOCUS_020755-RA	112	40	151.801	2.8	1.48543	4.37259e-09	2.63301e-08	Abuab-preferring	O-fucosyltransferase 16
LOCUS_000255-RA	165	59	223.572	2.79661	1.48368	8.50722e-13	7.13092e-12	Abuab-preferring	Auxin-responsive protein IAA27
LOCUS_013511-RA	355	127	481.232	2.79528	1.48299	5.30195e-26	8.93518e-25	Abuab-preferring	Ubiquitin carboxyl-terminal hydrolase 15
LOCUS_017421-RA	109	39	148.626	2.79487	1.48278	7.46473e-09	4.39578e-08	Abuab-preferring	Uncharacterized protein sll0005
LOCUS_019740-RA	109	39	148.626	2.79487	1.48278	7.46473e-09	4.39578e-08	Abuab-preferring	Zinc finger CCCH domain-containing protein 36
LOCUS_013400-RA	95	34	129.148	2.79412	1.48239	7.34099e-08	3.85026e-07	Abuab-preferring	Ribosome maturation protein SBDS
LOCUS_000470-RA	39	14	52.9294	2.78571	1.47805	0.000802331	0.00235478	Abuab-preferring	Growth-regulating factor 6
LOCUS_004651-RA	206	74	280.104	2.78378	1.47705	1.44293e-15	1.45063e-14	Abuab-preferring	Protein LIKE COV 2
LOCUS_022767-RA	167	60	226.538	2.78333	1.47681	7.39947e-13	6.22274e-12	Abuab-preferring	Chitin elicitor receptor kinase 1
LOCUS_011686-RA	64	23	87.2271	2.78261	1.47644	1.26535e-05	4.98512e-05	Abuab-preferring	Protein NSP-INTERACTING KINASE 2
LOCUS_024162-RA	25	9	34.2977	2.77778	1.47393	0.00904119	0.0208085	Abuab-preferring	hypothetical protein
LOCUS_007150-RA	25	9	34.2977	2.77778	1.47393	0.00904119	0.0208085	Abuab-preferring	Nucleobase-ascorbate transporter 6
LOCUS_008204-RA	25	9	34.2977	2.77778	1.47393	0.00904119	0.0208085	Abuab-preferring	Pyruvate decarboxylase 2
LOCUS_025563-RA	208	75	283.279	2.77333	1.47162	1.25524e-15	1.26791e-14	Abuab-preferring	HVA22-like protein a
LOCUS_010124-RA	133	48	180.595	2.77083	1.47032	1.98595e-10	1.35731e-09	Abuab-preferring	ADP-ribosylation factor
LOCUS_026895-RA	36	13	49.1176	2.76923	1.46949	0.00140269	0.00391323	Abuab-preferring	IST1-like protein
LOCUS_006982-RA	36	13	49.7543	2.76923	1.46949	0.00140269	0.00391323	Abuab-preferring	Transcription initiation factor TFIID subunit 4b
LOCUS_012952-RA	144	52	196.052	2.76923	1.46949	3.49627e-11	2.55449e-10	Abuab-preferring	hypothetical protein
LOCUS_000171-RA	905	327	1231.14	2.76758	1.46863	4.4133e-63	2.16573e-61	Abuab-preferring	Filament-like plant protein 7
LOCUS_020258-RA	83	30	112.846	2.76667	1.46815	6.30672e-07	2.95668e-06	Abuab-preferring	Splicing factor SF3a60
LOCUS_015842-RA	683	247	929.867	2.76518	1.46737	6.19499e-48	2.26055e-46	Abuab-preferring	UDP-arabinopyranose mutase 1
LOCUS_020945-RA	47	17	63.9375	2.76471	1.46713	0.000226882	0.000736046	Abuab-preferring	AUGMIN subunit 2
LOCUS_009270-RA	47	17	63.9375	2.76471	1.46713	0.000226882	0.000736046	Abuab-preferring	LanC-like protein GCL2
LOCUS_012692-RA	47	17	64.5742	2.76471	1.46713	0.000226882	0.000736046	Abuab-preferring	putative CCR4-associated factor 1 7
LOCUS_006170-RA	152	55	207.06	2.76364	1.46657	1.04918e-11	7.98927e-11	Abuab-preferring	60S ribosomal protein L13-1
LOCUS_019110-RA	221	80	301.064	2.7625	1.46597	1.94713e-16	2.0817e-15	Abuab-preferring	Iron-sulfur cluster assembly protein 1
LOCUS_011945-RA	185	67	252.156	2.76119	1.46529	5.83878e-14	5.27756e-13	Abuab-preferring	Ubiquitin carboxyl-terminal hydrolase MINDY-2
LOCUS_012013-RA	69	25	94.8507	2.76	1.46467	6.33926e-06	2.59902e-05	Abuab-preferring	putative membrane protein C776.05
LOCUS_018860-RA	284	103	386.809	2.75728	1.46325	1.08697e-20	1.44869e-19	Abuab-preferring	ADP-ribosylation factor GTPase-activating protein AGD12
LOCUS_011875-RA	113	41	153.284	2.7561	1.46263	5.6071e-09	3.33716e-08	Abuab-preferring	hypothetical protein
LOCUS_000124-RA	157	57	213.2	2.75439	1.46173	5.3554e-12	4.20294e-11	Abuab-preferring	Serine/threonine-protein kinase STY8
LOCUS_019845-RA	256	93	349.336	2.75269	1.46084	9.68143e-19	1.17091e-17	Abuab-preferring	U4/U6 small nuclear ribonucleoprotein Prp31
LOCUS_024867-RA	22	8	29.6398	2.75	1.45943	0.0161248	0.0345073	Abuab-preferring	Auxin-responsive protein SAUR50
LOCUS_010228-RA	22	8	29.6398	2.75	1.45943	0.0161248	0.0345073	Abuab-preferring	hypothetical protein
LOCUS_002750-RA	22	8	29.6398	2.75	1.45943	0.0161248	0.0345073	Abuab-preferring	Kinesin-like protein KIN-7F
LOCUS_005071-RA	22	8	29.6398	2.75	1.45943	0.0161248	0.0345073	Abuab-preferring	Protein IRX15-LIKE
LOCUS_013443-RA	22	8	29.6398	2.75	1.45943	0.0161248	0.0345073	Abuab-preferring	Thioredoxin H2-2
LOCUS_014138-RA	22	8	30.2765	2.75	1.45943	0.0161248	0.0345073	Abuab-preferring	Two-component response regulator ARR2
LOCUS_014452-RA	77	28	105.013	2.75	1.45943	1.85348e-06	8.23425e-06	Abuab-preferring	Protein MODIFIER OF SNC1 11
LOCUS_021950-RA	132	48	179.749	2.75	1.45943	2.93029e-10	1.97014e-09	Abuab-preferring	Nucleolar MIF4G domain-containing protein 1
LOCUS_002524-RA	195	71	265.284	2.74648	1.45758	1.52896e-14	1.44205e-13	Abuab-preferring	putative inactive leucine-rich repeat receptor-like protein kinase At3g03770
LOCUS_012677-RA	151	55	205.367	2.74545	1.45705	1.5463e-11	1.16158e-10	Abuab-preferring	Tryptophan--tRNA ligase, cytoplasmic
LOCUS_015552-RA	140	51	190.548	2.7451	1.45686	8.76893e-11	6.14737e-10	Abuab-preferring	Stress-related protein
LOCUS_000059-RA	1658	604	2262.64	2.74503	1.45682	7.76321e-113	8.21745e-111	Abuab-preferring	Callose synthase 3
LOCUS_026214-RA	85	31	115.811	2.74194	1.45519	5.44461e-07	2.56566e-06	Abuab-preferring	Protein PAT1
LOCUS_001291-RA	63	23	86.381	2.73913	1.45372	1.87628e-05	7.19718e-05	Abuab-preferring	Cytochrome b561, DM13 and DOMON domain-containing protein At5g54830
LOCUS_010378-RA	219	80	299.372	2.7375	1.45286	4.21447e-16	4.3921e-15	Abuab-preferring	Putative cyclic nucleotide-gated ion channel 9
LOCUS_028212-RA	52	19	71.5611	2.73684	1.45251	0.000112269	0.000383245	Abuab-preferring	Protein IQ-DOMAIN 1
LOCUS_012883-RA	104	38	142.276	2.73684	1.45251	2.78338e-08	1.54662e-07	Abuab-preferring	C2 domain-containing protein At1g53590
LOCUS_012672-RA	93	34	127.456	2.73529	1.4517	1.60558e-07	8.10254e-07	Abuab-preferring	2,3-dimethylmalate lyase
LOCUS_025430-RA	41	15	56.1045	2.73333	1.45066	0.000685564	0.00203163	Abuab-preferring	Protein FAR1-RELATED SEQUENCE 5
LOCUS_006874-RA	41	15	56.7412	2.73333	1.45066	0.000685564	0.00203163	Abuab-preferring	E3 ubiquitin-protein ligase SINAT2
LOCUS_003334-RA	71	26	97.1797	2.73077	1.44931	5.45855e-06	2.26329e-05	Abuab-preferring	Acyl-coenzyme A thioesterase 13
LOCUS_022806-RA	30	11	41.0752	2.72727	1.44746	0.004324	0.0107999	Abuab-preferring	Non-specific lipid transfer protein GPI-anchored 1
LOCUS_006827-RA	30	11	41.2846	2.72727	1.44746	0.004324	0.0107999	Abuab-preferring	Auxin-responsive protein IAA25
LOCUS_007774-RA	30	11	41.9213	2.72727	1.44746	0.004324	0.0107999	Abuab-preferring	CASP-like protein 5A1
LOCUS_005061-RA	30	11	41.9213	2.72727	1.44746	0.004324	0.0107999	Abuab-preferring	Cinnamoyl-CoA reductase-like SNL6
LOCUS_000273-RA	60	22	81.7231	2.72727	1.44746	3.23171e-05	0.000119045	Abuab-preferring	Lysine-specific demethylase JMJ30
LOCUS_014883-RA	49	18	66.9032	2.72222	1.44478	0.000194298	0.000635974	Abuab-preferring	Barley B recombinant-like protein D
LOCUS_006233-RA	49	18	66.9032	2.72222	1.44478	0.000194298	0.000635974	Abuab-preferring	Transport and Golgi organization 2
LOCUS_024195-RA	98	36	133.806	2.72222	1.44478	8.10907e-08	4.23922e-07	Abuab-preferring	Guanosine deaminase
LOCUS_010634-RA	147	54	201.346	2.72222	1.44478	3.86488e-11	2.80461e-10	Abuab-preferring	Diacylglycerol kinase 5
LOCUS_006563-RA	525	193	718.367	2.72021	1.44372	2.43267e-36	6.30722e-35	Abuab-preferring	Ubiquitin receptor RAD23c
LOCUS_000139-RA	68	25	93.1584	2.72	1.44361	9.37564e-06	3.74791e-05	Abuab-preferring	F-box/kelch-repeat protein At1g22040
LOCUS_005293-RA	87	32	119.623	2.71875	1.44294	4.6934e-07	2.23469e-06	Abuab-preferring	SPX domain-containing protein 1
LOCUS_029386-RA	114	42	156.25	2.71429	1.44057	7.13932e-09	4.21773e-08	Abuab-preferring	hypothetical protein
LOCUS_015463-RA	179	66	244.75	2.71212	1.43942	3.14755e-13	2.70926e-12	Abuab-preferring	Diacylglycerol kinase 5
LOCUS_003470-RA	461	170	631.14	2.71176	1.43923	6.01035e-32	1.29162e-30	Abuab-preferring	Dynamin-2B
LOCUS_015734-RA	187	69	256.395	2.71014	1.43837	9.47932e-14	8.47843e-13	Abuab-preferring	SAC3 family protein B
LOCUS_010318-RA	1303	481	1784.39	2.70894	1.43773	2.48321e-87	1.95122e-85	Abuab-preferring	Polygalacturonase At1g48100
LOCUS_001295-RA	181	67	248.562	2.70149	1.43376	2.72238e-13	2.35279e-12	Abuab-preferring	Vacuolar-sorting receptor 4
LOCUS_024508-RA	27	10	36.6267	2.7	1.43296	0.00763208	0.0180754	Abuab-preferring	Ethylene-responsive transcription factor 1
LOCUS_004313-RA	27	10	36.6267	2.7	1.43296	0.00763208	0.0180754	Abuab-preferring	Protein FATTY ACID EXPORT 2, chloroplastic
LOCUS_001839-RA	27	10	37.2634	2.7	1.43296	0.00763208	0.0180754	Abuab-preferring	TPR repeat-containing thioredoxin TTL1
LOCUS_012872-RA	135	50	184.197	2.7	1.43296	3.22121e-10	2.15555e-09	Abuab-preferring	Polyadenylate-binding protein-interacting protein 7
LOCUS_005690-RA	162	60	222.944	2.7	1.43296	5.10488e-12	4.02111e-11	Abuab-preferring	Ubiquitin carboxyl-terminal hydrolase 23
LOCUS_005457-RA	124	46	170.014	2.69565	1.43063	1.83435e-09	1.13995e-08	Abuab-preferring	Zinc-finger homeodomain protein 8
LOCUS_012988-RA	245	91	335.58	2.69231	1.42884	1.88132e-17	2.13617e-16	Abuab-preferring	putative calcium-binding protein CML21
LOCUS_025699-RA	78	29	106.496	2.68966	1.42742	2.35189e-06	1.02752e-05	Abuab-preferring	Small ubiquitin-related modifier 2
LOCUS_002171-RA	328	122	450.545	2.68852	1.42681	7.35012e-23	1.09593e-21	Abuab-preferring	Calmodulin-binding transcription activator CBT
LOCUS_025432-RA	43	16	59.0702	2.6875	1.42626	0.000584365	0.00174913	Abuab-preferring	U3 small nucleolar RNA-associated protein 18
LOCUS_025103-RA	129	48	177.001	2.6875	1.42626	9.30368e-10	5.98214e-09	Abuab-preferring	Protein FAM91A1
LOCUS_018575-RA	51	19	69.8688	2.68421	1.4245	0.000166042	0.000550521	Abuab-preferring	putative histone H2A variant 3
LOCUS_004533-RA	102	38	139.101	2.68421	1.4245	6.01877e-08	3.18811e-07	Abuab-preferring	Two-component response regulator-like PRR1
LOCUS_018232-RA	252	94	346.379	2.68085	1.42269	8.32484e-18	9.56274e-17	Abuab-preferring	Cysteine proteinase inhibitor 6
LOCUS_008307-RA	410	153	562.972	2.67974	1.42209	4.32761e-28	8.03305e-27	Abuab-preferring	Elongation factor 1-alpha
LOCUS_024136-RA	422	158	580.121	2.67089	1.41732	9.87107e-29	1.88138e-27	Abuab-preferring	putative cinnamyl alcohol dehydrogenase 9
LOCUS_025503-RA	227	85	311.444	2.67059	1.41716	4.38978e-16	4.55996e-15	Abuab-preferring	26S proteasome regulatory subunit 6B
LOCUS_007271-RA	475	178	652.319	2.66854	1.41605	4.06752e-32	8.82996e-31	Abuab-preferring	Kinesin-like protein KIN-5A
LOCUS_028159-RA	24	9	32.6055	2.66667	1.41504	0.013531	0.0297672	Abuab-preferring	Myb-related protein 2
LOCUS_002753-RA	24	9	32.6055	2.66667	1.41504	0.013531	0.0297672	Abuab-preferring	UPF0160 protein MYG1, mitochondrial
LOCUS_029450-RA	32	12	44.2503	2.66667	1.41504	0.00365777	0.00932869	Abuab-preferring	Glycerol kinase
LOCUS_002239-RA	32	12	44.2503	2.66667	1.41504	0.00365777	0.00932869	Abuab-preferring	hypothetical protein
LOCUS_017773-RA	160	60	220.405	2.66667	1.41504	1.0931e-11	8.30906e-11	Abuab-preferring	Transcription factor HBP-1b(c1)
LOCUS_019775-RA	474	178	651.472	2.66292	1.41301	5.92486e-32	1.27539e-30	Abuab-preferring	Kinesin-like protein KIN-5A
LOCUS_016060-RA	117	44	160.698	2.65909	1.41093	7.76802e-09	4.57018e-08	Abuab-preferring	Calcium-dependent protein kinase 29
LOCUS_002263-RA	444	167	611.671	2.65868	1.41071	5.92771e-30	1.18814e-28	Abuab-preferring	Casein kinase 1-like protein HD16
LOCUS_011082-RA	109	41	150.536	2.65854	1.41063	2.61385e-08	1.45557e-07	Abuab-preferring	putative U3 small nucleolar RNA-associated protein 11
LOCUS_015863-RA	101	38	138.255	2.65789	1.41028	8.81754e-08	4.60208e-07	Abuab-preferring	putative GTP diphosphokinase RSH3, chloroplastic
LOCUS_002259-RA	295	111	406.085	2.65766	1.41016	2.32039e-20	3.01416e-19	Abuab-preferring	Dual specificity tyrosine-phosphorylation-regulated kinase 4
LOCUS_002456-RA	93	35	128.093	2.65714	1.40988	2.98324e-07	1.45283e-06	Abuab-preferring	RNA-binding KH domain-containing protein PEPPER
LOCUS_005981-RA	239	90	328.384	2.65556	1.40901	9.89135e-17	1.08004e-15	Abuab-preferring	DDB1- and CUL4-associated factor 13
LOCUS_001120-RA	69	26	95.4874	2.65385	1.40808	1.18281e-05	4.67286e-05	Abuab-preferring	Serine/threonine-protein kinase ATM
LOCUS_023006-RA	122	46	168.322	2.65217	1.40718	3.93044e-09	2.37346e-08	Abuab-preferring	Serine hydroxymethyltransferase 6
LOCUS_005343-RA	448	169	617.175	2.65089	1.40648	4.42718e-30	8.95786e-29	Abuab-preferring	putative chromatin-remodeling complex ATPase chain
LOCUS_019478-RA	106	40	145.878	2.65	1.40599	4.44805e-08	2.40789e-07	Abuab-preferring	Receptor protein kinase TMK1
LOCUS_007674-RA	159	60	218.922	2.65	1.40599	1.59564e-11	1.19724e-10	Abuab-preferring	Two-component response regulator-like APRR5
LOCUS_027331-RA	453	171	623.315	2.64912	1.40551	2.27205e-30	4.64121e-29	Abuab-preferring	hypothetical protein
LOCUS_004517-RA	384	145	528.674	2.64828	1.40505	5.96976e-26	1.00342e-24	Abuab-preferring	Guanosine nucleotide diphosphate dissociation inhibitor 2
LOCUS_008235-RA	45	17	61.3991	2.64706	1.40439	0.000497092	0.00150621	Abuab-preferring	Stress-related protein
LOCUS_012987-RA	209	79	287.945	2.64557	1.40358	1.02293e-14	9.73378e-14	Abuab-preferring	hypothetical protein
LOCUS_009858-RA	619	234	852.19	2.6453	1.40343	7.23744e-41	2.18111e-39	Abuab-preferring	Squamosa promoter-binding-like protein 6
LOCUS_016182-RA	37	14	51.2371	2.64286	1.4021	0.0017692	0.00483153	Abuab-preferring	Eukaryotic translation initiation factor 1A
LOCUS_016188-RA	338	128	465.583	2.64062	1.40088	6.50341e-23	9.73081e-22	Abuab-preferring	Phosphatidylinositol 4-kinase beta 1
LOCUS_020551-RA	512	194	705.466	2.63918	1.40009	6.05333e-34	1.43576e-32	Abuab-preferring	Villin-2
LOCUS_010321-RA	95	36	130.422	2.63889	1.39993	2.55922e-07	1.253e-06	Abuab-preferring	DNA replication licensing factor MCM5
LOCUS_015068-RA	29	11	40.229	2.63636	1.39855	0.00642658	0.0155422	Abuab-preferring	U-box domain-containing protein 45
LOCUS_002039-RA	58	22	80.6675	2.63636	1.39855	7.01057e-05	0.000245735	Abuab-preferring	DNA replication complex GINS protein SLD5
LOCUS_010696-RA	87	33	120.26	2.63636	1.39855	8.6805e-07	4.00792e-06	Abuab-preferring	putative GTP-binding protein EngB
LOCUS_026952-RA	137	52	188.646	2.63462	1.39759	5.1075e-10	3.36161e-09	Abuab-preferring	ABC transporter G family member 3
LOCUS_011436-RA	121	46	167.476	2.63043	1.3953	5.73503e-09	3.40855e-08	Abuab-preferring	Transmembrane protein 87B
LOCUS_019310-RA	555	211	766.446	2.63033	1.39524	1.73719e-36	4.51316e-35	Abuab-preferring	Protein MODIFIER OF SNC1 1
LOCUS_016465-RA	192	73	265.292	2.63014	1.39514	1.63679e-13	1.4438e-12	Abuab-preferring	hypothetical protein
LOCUS_007824-RA	21	8	28.7937	2.625	1.39232	0.0241195	0.0491994	Abuab-preferring	S-adenosylmethionine synthase
LOCUS_001240-RA	21	8	28.7937	2.625	1.39232	0.0241195	0.0491994	Abuab-preferring	VAN3-binding protein
LOCUS_020854-RA	21	8	29.4304	2.625	1.39232	0.0241195	0.0491994	Abuab-preferring	GTP-binding nuclear protein Ran-3
LOCUS_008139-RA	21	8	29.4304	2.625	1.39232	0.0241195	0.0491994	Abuab-preferring	Hydroxyphenylpyruvate reductase
LOCUS_012106-RA	21	8	29.4304	2.625	1.39232	0.0241195	0.0491994	Abuab-preferring	Transcription factor AS1
LOCUS_015671-RA	63	24	86.1716	2.625	1.39232	3.47997e-05	0.000127639	Abuab-preferring	R3H domain-containing protein 1
LOCUS_016489-RA	63	24	86.8083	2.625	1.39232	3.47997e-05	0.000127639	Abuab-preferring	putative complex I intermediate-associated protein 30
LOCUS_011325-RA	55	21	76.0096	2.61905	1.38904	0.000120629	0.000409928	Abuab-preferring	Alpha-soluble NSF attachment protein
LOCUS_013889-RA	34	13	46.5792	2.61538	1.38702	0.00308768	0.00799736	Abuab-preferring	Actin-related protein 6
LOCUS_013445-RA	34	13	47.2159	2.61538	1.38702	0.00308768	0.00799736	Abuab-preferring	hypothetical protein
LOCUS_018019-RA	175	67	242.003	2.61194	1.38512	2.62401e-12	2.10578e-11	Abuab-preferring	Protein DA1-related 1
LOCUS_013885-RA	47	18	64.3648	2.61111	1.38466	0.00042213	0.00130155	Abuab-preferring	putative inactive receptor kinase At5g67200
LOCUS_022246-RA	52	20	71.3517	2.6	1.37851	0.000207716	0.000677126	Abuab-preferring	CDPK-related kinase 3
LOCUS_002354-RA	52	20	71.9884	2.6	1.37851	0.000207716	0.000677126	Abuab-preferring	WPP domain-associated protein
LOCUS_009040-RA	65	25	90.6201	2.6	1.37851	2.96645e-05	0.000110001	Abuab-preferring	General transcription and DNA repair factor IIH helicase subunit XPD
LOCUS_000352-RA	65	25	90.6201	2.6	1.37851	2.96645e-05	0.000110001	Abuab-preferring	putative non-specific lipid-transfer protein AKCS9
LOCUS_001825-RA	143	55	198.389	2.6	1.37851	3.23244e-10	2.16194e-09	Abuab-preferring	ATP-dependent 6-phosphofructokinase 3
LOCUS_007234-RA	283	109	392.329	2.59633	1.37647	6.18235e-19	7.54129e-18	Abuab-preferring	Rac-like GTP-binding protein 3
LOCUS_015901-RA	231	89	319.495	2.59551	1.37602	1.08025e-15	1.09808e-14	Abuab-preferring	putative helicase MAGATAMA 3
LOCUS_013731-RA	70	27	96.9702	2.59259	1.3744	1.4767e-05	5.75754e-05	Abuab-preferring	Uncharacterized protein At1g51745
LOCUS_016322-RA	171	66	236.498	2.59091	1.37346	6.43184e-12	5.00784e-11	Abuab-preferring	DEAD-box ATP-dependent RNA helicase 31
LOCUS_024441-RA	764	295	1058.85	2.58983	1.37286	1.74502e-48	6.42248e-47	Abuab-preferring	Protein IQ-DOMAIN 14
LOCUS_014191-RA	44	17	60.553	2.58824	1.37197	0.000729905	0.00215605	Abuab-preferring	DNA primase small subunit
LOCUS_016781-RA	137	53	190.556	2.58491	1.37011	9.25872e-10	5.96208e-09	Abuab-preferring	Metal transporter Nramp2
LOCUS_025190-RA	261	101	362.053	2.58416	1.36969	1.90391e-17	2.15799e-16	Abuab-preferring	VHS domain-containing protein At3g16270
LOCUS_001503-RA	261	101	362.69	2.58416	1.36969	1.90391e-17	2.15799e-16	Abuab-preferring	putative protein S-acyltransferase 22
LOCUS_009556-RA	31	12	43.4041	2.58333	1.36923	0.00540157	0.0132332	Abuab-preferring	Aldehyde dehydrogenase family 3 member H1
LOCUS_026318-RA	173	67	240.947	2.58209	1.36854	5.51738e-12	4.31066e-11	Abuab-preferring	Transmembrane emp24 domain-containing protein p24delta9
LOCUS_000410-RA	116	45	161.126	2.57778	1.36613	2.0564e-08	1.15773e-07	Abuab-preferring	Aspartate aminotransferase, cytoplasmic
LOCUS_025089-RA	206	80	286.043	2.575	1.36457	5.65876e-14	5.12208e-13	Abuab-preferring	Serine/arginine-rich SC35-like splicing factor SCL30A
LOCUS_003864-RA	399	155	554.728	2.57419	1.36412	8.57736e-26	1.43983e-24	Abuab-preferring	putative ADP-ribosylation factor GTPase-activating protein AGD14
LOCUS_010151-RA	543	211	753.964	2.57346	1.36371	1.46014e-34	3.55542e-33	Abuab-preferring	putative methyltransferase PMT17
LOCUS_002632-RA	355	138	493.539	2.57246	1.36315	4.42258e-23	6.66404e-22	Abuab-preferring	Ubiquitin-conjugating enzyme E2 7
LOCUS_003757-RA	36	14	49.5449	2.57143	1.36257	0.00260217	0.00682544	Abuab-preferring	DNA repair RAD52-like protein 1, mitochondrial
LOCUS_000211-RA	36	14	49.5449	2.57143	1.36257	0.00260217	0.00682544	Abuab-preferring	hypothetical protein
LOCUS_015474-RA	54	21	75.1635	2.57143	1.36257	0.000176309	0.000582453	Abuab-preferring	putative serine/threonine-protein kinase PBL21
LOCUS_010189-RA	90	35	124.708	2.57143	1.36257	9.23998e-07	4.25245e-06	Abuab-preferring	putative NADH dehydrogenase [ubiquinone] 1 alpha subcomplex subunit 12
LOCUS_008392-RA	90	35	124.708	2.57143	1.36257	9.23998e-07	4.25245e-06	Abuab-preferring	Telomere-binding protein 1
LOCUS_006253-RA	131	51	182.086	2.56863	1.361	2.65104e-09	1.62462e-08	Abuab-preferring	Putative pre-16S rRNA nuclease
LOCUS_002206-RA	77	30	106.923	2.56667	1.3599	6.27761e-06	2.57704e-05	Abuab-preferring	Protein WEAK CHLOROPLAST MOVEMENT UNDER BLUE LIGHT 1
LOCUS_002269-RA	164	64	228.456	2.5625	1.35755	2.65315e-11	1.96085e-10	Abuab-preferring	Folylpolyglutamate synthase
LOCUS_007138-RA	64	25	89.7739	2.56	1.35614	4.32152e-05	0.000156224	Abuab-preferring	putative ethylene response sensor 1
LOCUS_001617-RA	151	59	210.034	2.55932	1.35576	1.74149e-10	1.19598e-09	Abuab-preferring	putative tRNA (guanine(26)-N(2))-dimethyltransferase 1
LOCUS_006828-RA	87	34	120.897	2.55882	1.35548	1.57165e-06	7.06555e-06	Abuab-preferring	Ras-related protein RABC1
LOCUS_007580-RA	133	52	184.415	2.55769	1.35484	2.26754e-09	1.39695e-08	Abuab-preferring	putative glucuronoxylan glucuronosyltransferase F8H
LOCUS_022221-RA	317	124	441.456	2.55645	1.35414	1.45348e-20	1.91131e-19	Abuab-preferring	Actin-related protein 4
LOCUS_003164-RA	23	9	31.7593	2.55556	1.35364	0.0200616	0.0421002	Abuab-preferring	hypothetical protein
LOCUS_025326-RA	46	18	64.1554	2.55556	1.35364	0.000617378	0.0018415	Abuab-preferring	F-box protein SKIP22
LOCUS_017526-RA	350	137	487.189	2.55474	1.35318	1.5439e-22	2.25733e-21	Abuab-preferring	F-box protein FBW2
LOCUS_009715-RA	799	313	1111.37	2.55272	1.35203	1.67304e-49	6.32103e-48	Abuab-preferring	hypothetical protein
LOCUS_018761-RA	148	58	206.013	2.55172	1.35147	2.94057e-10	1.97601e-09	Abuab-preferring	hypothetical protein
LOCUS_026184-RA	51	20	70.5055	2.55	1.3505	0.000303163	0.000956855	Abuab-preferring	DELLA protein GAI1
LOCUS_018026-RA	219	86	305.102	2.54651	1.34852	1.55553e-14	1.46602e-13	Abuab-preferring	putative protein S-acyltransferase 23
LOCUS_016890-RA	117	46	162.608	2.54348	1.3468	2.5432e-08	1.41746e-07	Abuab-preferring	Splicing factor 3B subunit 2
LOCUS_006617-RA	150	59	208.342	2.54237	1.34618	2.51448e-10	1.6986e-09	Abuab-preferring	Microtubule-associated protein 70-2
LOCUS_023972-RA	61	24	85.116	2.54167	1.34577	7.39595e-05	0.000258535	Abuab-preferring	Protein ENHANCED DISEASE RESISTANCE 4
LOCUS_007195-RA	244	96	339.191	2.54167	1.34577	5.338e-16	5.52701e-15	Abuab-preferring	putative methyltransferase PMT8
LOCUS_021035-RA	193	76	269.322	2.53947	1.34453	6.57336e-13	5.55354e-12	Abuab-preferring	hypothetical protein
LOCUS_001457-RA	33	13	45.7331	2.53846	1.34395	0.00453386	0.0112647	Abuab-preferring	hypothetical protein
LOCUS_006877-RA	38	15	53.3567	2.53333	1.34104	0.00219019	0.00583564	Abuab-preferring	Dolichyl-diphosphooligosaccharide--protein glycosyltransferase subunit DAD1
LOCUS_004606-RA	43	17	59.7069	2.52941	1.3388	0.00106577	0.00302601	Abuab-preferring	putative membrane protein At4g09580
LOCUS_013697-RA	154	61	215.119	2.52459	1.33605	1.83597e-10	1.25682e-09	Abuab-preferring	Serine/threonine-protein kinase 38-like
LOCUS_029364-RA	58	23	81.3042	2.52174	1.33442	0.000126611	0.000425962	Abuab-preferring	DELLA protein DWARF8
LOCUS_025821-RA	63	25	87.445	2.52	1.33342	6.27038e-05	0.000221487	Abuab-preferring	hypothetical protein
LOCUS_017210-RA	256	102	357.403	2.5098	1.32757	2.0986e-16	2.2399e-15	Abuab-preferring	hypothetical protein
LOCUS_014328-RA	25	10	34.9344	2.5	1.32193	0.0166738	0.0355457	Abuab-preferring	Pentatricopeptide repeat-containing protein At1g08070, chloroplastic
LOCUS_026976-RA	30	12	41.7119	2.5	1.32193	0.0079159	0.0184139	Abuab-preferring	UBP1-associated protein 2B
LOCUS_003017-RA	30	12	42.558	2.5	1.32193	0.0079159	0.0184139	Abuab-preferring	hypothetical protein
LOCUS_003894-RA	45	18	63.3092	2.5	1.32193	0.000898047	0.00261117	Abuab-preferring	Spermine synthase
LOCUS_019951-RA	50	20	69.6594	2.5	1.32193	0.000440285	0.00135557	Abuab-preferring	Serine/threonine-protein kinase SAPK3
LOCUS_028563-RA	50	20	70.2961	2.5	1.32193	0.000440285	0.00135557	Abuab-preferring	Glycerol-3-phosphate 2-O-acyltransferase 6
LOCUS_003921-RA	80	32	112.008	2.5	1.32193	6.56634e-06	2.68695e-05	Abuab-preferring	Protein TPR1
LOCUS_022644-RA	80	32	112.008	2.5	1.32193	6.56634e-06	2.68695e-05	Abuab-preferring	Protein TPR2
LOCUS_013078-RA	80	32	112.217	2.5	1.32193	6.56634e-06	2.68695e-05	Abuab-preferring	hypothetical protein
LOCUS_012148-RA	80	32	112.217	2.5	1.32193	6.56634e-06	2.68695e-05	Abuab-preferring	Protein DETOXIFICATION 21
LOCUS_026921-RA	85	34	118.995	2.5	1.32193	3.28376e-06	1.40335e-05	Abuab-preferring	Putative pentatricopeptide repeat-containing protein At1g19290
LOCUS_018732-RA	85	34	119.204	2.5	1.32193	3.28376e-06	1.40335e-05	Abuab-preferring	TNF receptor-associated factor family protein DDB_G0277243
LOCUS_009751-RA	90	36	125.982	2.5	1.32193	1.64477e-06	7.37354e-06	Abuab-preferring	Ribosomal RNA processing protein 36
LOCUS_005982-RA	125	50	174.89	2.5	1.32193	1.34453e-08	7.73268e-08	Abuab-preferring	UV-stimulated scaffold protein A
LOCUS_023227-RA	135	54	188.654	2.5	1.32193	3.43198e-09	2.08425e-08	Abuab-preferring	Cyclin-D4-1
LOCUS_025925-RA	185	74	259.797	2.5	1.32193	3.84326e-12	3.04418e-11	Abuab-preferring	DIS3-like exonuclease 2
LOCUS_011105-RA	340	136	476.398	2.5	1.32193	3.26242e-21	4.48338e-20	Abuab-preferring	Suppressor of mec-8 and unc-52 1
LOCUS_003703-RA	624	250	873.821	2.496	1.31962	1.25126e-37	3.38819e-36	Abuab-preferring	Squalene monooxygenase
LOCUS_017326-RA	107	43	149.908	2.48837	1.3152	1.77201e-07	8.89336e-07	Abuab-preferring	Alpha/beta hydrolase domain-containing protein 17C
LOCUS_016122-RA	77	31	108.196	2.48387	1.31259	1.11531e-05	4.41437e-05	Abuab-preferring	YTH domain-containing family protein 1
LOCUS_005015-RA	72	29	100.573	2.48276	1.31194	2.23696e-05	8.46409e-05	Abuab-preferring	Nitrate regulatory gene2 protein
LOCUS_026072-RA	139	56	194.795	2.48214	1.31159	2.4906e-09	1.52776e-08	Abuab-preferring	Protein EMSY-LIKE 3
LOCUS_026094-RA	273	110	382.813	2.48182	1.3114	4.16821e-17	4.65038e-16	Abuab-preferring	Transcription initiation factor TFIID subunit 6
LOCUS_020784-RA	263	106	368.839	2.48113	1.311	1.60244e-16	1.72037e-15	Abuab-preferring	putative galacturonosyltransferase 7
LOCUS_009190-RA	129	52	180.185	2.48077	1.31079	9.74737e-09	5.68249e-08	Abuab-preferring	Putative G3BP-like protein
LOCUS_012744-RA	62	25	86.5988	2.48	1.31034	9.0608e-05	0.000313566	Abuab-preferring	Metal tolerance protein C4
LOCUS_000498-RA	176	71	247.306	2.47887	1.30968	1.82196e-11	1.36147e-10	Abuab-preferring	Temperature-induced lipocalin-1
LOCUS_016282-RA	109	44	153.083	2.47727	1.30875	1.50644e-07	7.62629e-07	Abuab-preferring	putative beta-1,3-galactosyltransferase 12
LOCUS_029857-RA	344	139	483.176	2.47482	1.30732	4.16551e-21	5.66969e-20	Abuab-preferring	Soluble inorganic pyrophosphatase 4
LOCUS_023441-RA	47	19	65.6382	2.47368	1.30666	0.000756107	0.00222677	Abuab-preferring	Trafficking protein particle complex subunit 5
LOCUS_018244-RA	89	36	124.499	2.47222	1.30581	2.36554e-06	1.033e-05	Abuab-preferring	Beta-galactosidase 15
LOCUS_000760-RA	210	85	295.158	2.47059	1.30485	2.28217e-13	1.98304e-12	Abuab-preferring	Remorin 4.1
LOCUS_002564-RA	37	15	51.8739	2.46667	1.30256	0.00318525	0.00822515	Abuab-preferring	NAC domain-containing protein 74
LOCUS_025244-RA	138	56	193.949	2.46429	1.30117	3.56689e-09	2.16413e-08	Abuab-preferring	ADP-ribosylation factor GTPase-activating protein AGD12
LOCUS_022779-RA	32	13	44.887	2.46154	1.29956	0.00660882	0.0159185	Abuab-preferring	Respiratory burst oxidase B
LOCUS_018483-RA	32	13	44.887	2.46154	1.29956	0.00660882	0.0159185	Abuab-preferring	U1 small nuclear ribonucleoprotein C
LOCUS_000010-RA	32	13	45.5237	2.46154	1.29956	0.00660882	0.0159185	Abuab-preferring	TORTIFOLIA1-like protein 2
LOCUS_005203-RA	64	26	90.4106	2.46154	1.29956	7.65707e-05	0.000267226	Abuab-preferring	U-box domain-containing protein 43
LOCUS_008818-RA	270	110	380.065	2.45455	1.29546	1.21254e-16	1.31389e-15	Abuab-preferring	Protein NRT1/ PTR FAMILY 8.3
LOCUS_002449-RA	625	255	879.971	2.45098	1.29336	1.39476e-36	3.66818e-35	Abuab-preferring	Clathrin heavy chain 1
LOCUS_011018-RA	49	20	68.8133	2.45	1.29278	0.000636173	0.00189403	Abuab-preferring	Purple acid phosphatase 23
LOCUS_029345-RA	49	20	69.45	2.45	1.29278	0.000636173	0.00189403	Abuab-preferring	Thymidylate kinase
LOCUS_017519-RA	343	140	482.757	2.45	1.29278	1.03043e-20	1.3762e-19	Abuab-preferring	Pyrophosphate-energized vacuolar membrane proton pump
LOCUS_009987-RA	44	18	61.8264	2.44444	1.28951	0.001299	0.003647	Abuab-preferring	ADP-ribosylation factor 2-B
LOCUS_024043-RA	44	18	61.8264	2.44444	1.28951	0.001299	0.003647	Abuab-preferring	hypothetical protein
LOCUS_003242-RA	349	143	492.073	2.44056	1.28721	6.39179e-21	8.61748e-20	Abuab-preferring	putative cinnamyl alcohol dehydrogenase 1
LOCUS_017737-RA	183	75	257.895	2.44	1.28688	1.36836e-11	1.03337e-10	Abuab-preferring	Protein GDAP2
LOCUS_021270-RA	56	23	78.7658	2.43478	1.28379	0.000263637	0.00084269	Abuab-preferring	F-box/LRR-repeat protein At1g67190
LOCUS_003952-RA	34	14	47.8526	2.42857	1.28011	0.0055152	0.0134884	Abuab-preferring	Homeobox-leucine zipper protein ANTHOCYANINLESS 2
LOCUS_004408-RA	102	42	143.558	2.42857	1.28011	6.13294e-07	2.87942e-06	Abuab-preferring	Methyltransferase-like protein 25
LOCUS_020466-RA	97	40	137.417	2.425	1.27798	1.22026e-06	5.54615e-06	Abuab-preferring	Protein MICRORCHIDIA 6
LOCUS_007665-RA	63	26	88.7184	2.42308	1.27684	0.000109926	0.000376152	Abuab-preferring	Binding partner of ACD11 1
LOCUS_013495-RA	29	12	40.8657	2.41667	1.27302	0.0115078	0.0259264	Abuab-preferring	Protein CPR-5
LOCUS_003445-RA	58	24	81.9409	2.41667	1.27302	0.000221964	0.000721552	Abuab-preferring	hypothetical protein
LOCUS_024239-RA	58	24	82.5776	2.41667	1.27302	0.000221964	0.000721552	Abuab-preferring	Protein SHOOT GRAVITROPISM 5
LOCUS_013093-RA	99	41	140.383	2.41463	1.2718	1.03308e-06	4.73049e-06	Abuab-preferring	hypothetical protein
LOCUS_012456-RA	99	41	140.383	2.41463	1.2718	1.03308e-06	4.73049e-06	Abuab-preferring	hypothetical protein
LOCUS_003118-RA	41	17	58.6513	2.41176	1.27009	0.00223255	0.00592755	Abuab-preferring	Protein ULTRAPETALA 1
LOCUS_005333-RA	94	39	132.759	2.41026	1.26919	2.0566e-06	9.02687e-06	Abuab-preferring	3'(2'),5'-bisphosphate nucleotidase
LOCUS_014739-RA	241	100	341.109	2.41	1.26903	1.4369e-14	1.35621e-13	Abuab-preferring	Auxin response factor 5
LOCUS_021395-RA	53	22	74.954	2.40909	1.26849	0.000449648	0.0013824	Abuab-preferring	Putative ribosomal large subunit pseudouridine synthase SVR1, chloroplastic
LOCUS_000506-RA	53	22	75.5907	2.40909	1.26849	0.000449648	0.0013824	Abuab-preferring	Afadin- and alpha-actinin-binding protein
LOCUS_017154-RA	53	22	75.5907	2.40909	1.26849	0.000449648	0.0013824	Abuab-preferring	ATPase family AAA domain-containing protein At1g05910
LOCUS_006151-RA	65	27	92.5302	2.40741	1.26748	9.26404e-05	0.000320253	Abuab-preferring	Exocyst complex component EXO70E2
LOCUS_009925-RA	77	32	109.47	2.40625	1.26679	1.93805e-05	7.423e-05	Abuab-preferring	Actin-7
LOCUS_010011-RA	255	106	361.014	2.40566	1.26643	2.70313e-15	2.67556e-14	Abuab-preferring	ATPase family AAA domain-containing protein 1
LOCUS_006152-RA	190	79	269.33	2.40506	1.26607	1.01588e-11	7.76336e-11	Abuab-preferring	LRR receptor-like serine/threonine-protein kinase RPK2
LOCUS_009301-RA	113	47	159.651	2.40426	1.26559	1.87691e-07	9.39042e-07	Abuab-preferring	Uncharacterized protein At1g51745
LOCUS_004999-RA	24	10	33.8789	2.4	1.26303	0.0243065	0.0494941	Abuab-preferring	AP-3 complex subunit delta
LOCUS_010275-RA	24	10	33.8789	2.4	1.26303	0.0243065	0.0494941	Abuab-preferring	Receptor-like kinase TMK4
LOCUS_025374-RA	36	15	50.8183	2.4	1.26303	0.00460131	0.0113815	Abuab-preferring	E3 ubiquitin-protein ligase AIRP2
LOCUS_023593-RA	36	15	50.8183	2.4	1.26303	0.00460131	0.0113815	Abuab-preferring	Sorting nexin 2B
LOCUS_013432-RA	36	15	50.8183	2.4	1.26303	0.00460131	0.0113815	Abuab-preferring	U-box domain-containing protein 43
LOCUS_014064-RA	36	15	51.0277	2.4	1.26303	0.00460131	0.0113815	Abuab-preferring	Helicase and polymerase-containing protein TEBICHI
LOCUS_013137-RA	36	15	51.6644	2.4	1.26303	0.00460131	0.0113815	Abuab-preferring	hypothetical protein
LOCUS_012821-RA	36	15	51.6644	2.4	1.26303	0.00460131	0.0113815	Abuab-preferring	Protein tesmin/TSO1-like CXC 5
LOCUS_018286-RA	60	25	84.9066	2.4	1.26303	0.000186799	0.000614571	Abuab-preferring	hypothetical protein
LOCUS_001074-RA	72	30	101.846	2.4	1.26303	3.88501e-05	0.000141643	Abuab-preferring	putative ascorbate-specific transmembrane electron transporter 1
LOCUS_004114-RA	120	50	170.45	2.4	1.26303	8.02016e-08	4.19788e-07	Abuab-preferring	Putative ABC1 protein At2g40090
LOCUS_005750-RA	168	70	237.571	2.4	1.26303	1.79446e-10	1.23037e-09	Abuab-preferring	60S ribosomal protein L3
LOCUS_022027-RA	43	18	60.9803	2.38889	1.25634	0.0018681	0.00507566	Abuab-preferring	Transcription factor TT2
LOCUS_026092-RA	344	144	487.423	2.38889	1.25634	6.26381e-20	7.99072e-19	Abuab-preferring	Protein kinase G11A
LOCUS_003538-RA	31	13	44.0408	2.38462	1.25376	0.00955988	0.021857	Abuab-preferring	DnaJ subfamily B member 4
LOCUS_005951-RA	31	13	44.0408	2.38462	1.25376	0.00955988	0.021857	Abuab-preferring	Scarecrow-like protein 6
LOCUS_012362-RA	124	52	175.745	2.38462	1.25376	5.7512e-08	3.07563e-07	Abuab-preferring	Transcriptional activator DEMETER
LOCUS_009025-RA	174	73	246.887	2.38356	1.25312	1.09591e-10	7.62433e-10	Abuab-preferring	hypothetical protein
LOCUS_008227-RA	81	34	114.974	2.38235	1.25239	1.38003e-05	5.407e-05	Abuab-preferring	RNA polymerase II transcriptional coactivator KIWI
LOCUS_012968-RA	238	100	337.725	2.38	1.25096	4.07786e-14	3.72268e-13	Abuab-preferring	hypothetical protein
LOCUS_015176-RA	357	150	506.692	2.38	1.25096	1.67544e-20	2.19193e-19	Abuab-preferring	Peroxisome biogenesis protein 5
LOCUS_014474-RA	1944	817	2760.45	2.37944	1.25062	7.72256e-105	7.3267e-103	Abuab-preferring	Prosaposin
LOCUS_004778-RA	69	29	97.1881	2.37931	1.25054	6.57224e-05	0.000231787	Abuab-preferring	Pentatricopeptide repeat-containing protein At5g62370
LOCUS_001962-RA	207	87	293.893	2.37931	1.25054	1.93628e-12	1.57659e-11	Abuab-preferring	Mannosylglycoprotein endo-beta-mannosidase
LOCUS_017865-RA	159	67	226.563	2.37313	1.24679	8.36373e-10	5.40205e-09	Abuab-preferring	Pre-mRNA cleavage factor Im subunit 2
LOCUS_009117-RA	140	59	198.188	2.37288	1.24664	8.93677e-09	5.23136e-08	Abuab-preferring	Protein LOL2
LOCUS_020091-RA	154	65	218.939	2.36923	1.24442	1.64789e-09	1.03007e-08	Abuab-preferring	putative phospholipid-transporting ATPase 8
LOCUS_008017-RA	201	85	285.214	2.36471	1.24166	5.36989e-12	4.21173e-11	Abuab-preferring	putative aquaporin PIP2-6
LOCUS_012629-RA	26	11	37.054	2.36364	1.24101	0.0200739	0.0421002	Abuab-preferring	E3 ubiquitin-protein ligase RING1
LOCUS_016885-RA	26	11	37.054	2.36364	1.24101	0.0200739	0.0421002	Abuab-preferring	Glucomannan 4-beta-mannosyltransferase 9
LOCUS_000614-RA	26	11	37.6907	2.36364	1.24101	0.0200739	0.0421002	Abuab-preferring	hypothetical protein
LOCUS_001892-RA	111	47	157.959	2.3617	1.23983	3.77905e-07	1.82305e-06	Abuab-preferring	Oxysterol-binding protein-related protein 2A
LOCUS_022161-RA	33	14	47.0065	2.35714	1.23704	0.00794273	0.0184662	Abuab-preferring	VAN3-binding protein
LOCUS_007429-RA	245	104	349.797	2.35577	1.2362	2.98477e-14	2.75226e-13	Abuab-preferring	Homeobox-leucine zipper protein HOX9
LOCUS_019093-RA	179	76	255.147	2.35526	1.23589	9.43125e-11	6.58645e-10	Abuab-preferring	Vacuolar cation/proton exchanger 2
LOCUS_007726-RA	113	48	161.134	2.35417	1.23522	3.19301e-07	1.5491e-06	Abuab-preferring	Transcription initiation factor IIA large subunit
LOCUS_016346-RA	492	209	701.922	2.35407	1.23516	3.35283e-27	5.93135e-26	Abuab-preferring	Nuclear cap-binding protein subunit 1
LOCUS_025418-RA	40	17	56.3223	2.35294	1.23447	0.00320154	0.00826221	Abuab-preferring	Protein TPX2
LOCUS_019126-RA	40	17	56.9591	2.35294	1.23447	0.00320154	0.00826221	Abuab-preferring	hypothetical protein
LOCUS_005331-RA	320	136	455.455	2.35294	1.23447	3.61199e-18	4.21104e-17	Abuab-preferring	Alcohol dehydrogenase 1
LOCUS_015362-RA	134	57	190.992	2.35088	1.2332	2.49392e-08	1.39182e-07	Abuab-preferring	SWI/SNF complex subunit SWI3D
LOCUS_009857-RA	47	20	66.9116	2.35	1.23266	0.00130717	0.00366732	Abuab-preferring	hypothetical protein
LOCUS_009756-RA	47	20	67.7577	2.35	1.23266	0.00130717	0.00366732	Abuab-preferring	hypothetical protein
LOCUS_002872-RA	141	60	201.79	2.35	1.23266	1.06893e-08	6.20619e-08	Abuab-preferring	Deubiquitinase OTUD6B
LOCUS_019730-RA	437	186	623.366	2.34946	1.23233	3.06794e-24	4.80957e-23	Abuab-preferring	Chaperone protein DnaJ
LOCUS_001923-RA	136	58	194.167	2.34483	1.22948	2.10883e-08	1.18569e-07	Abuab-preferring	RNA polymerase II C-terminal domain phosphatase-like 1
LOCUS_010535-RA	75	32	107.777	2.34375	1.22882	3.91872e-05	0.00014275	Abuab-preferring	Glyoxysomal processing protease, glyoxysomal
LOCUS_000601-RA	260	111	371.185	2.34234	1.22795	6.68973e-15	6.42042e-14	Abuab-preferring	FACT complex subunit SPT16
LOCUS_027358-RA	89	38	126.409	2.34211	1.22781	6.97366e-06	2.8509e-05	Abuab-preferring	YTH domain-containing family protein 2
LOCUS_007217-RA	801	342	1143.19	2.34211	1.22781	5.96248e-43	1.90919e-41	Abuab-preferring	Glucose-6-phosphate 1-dehydrogenase, cytoplasmic isoform
LOCUS_000406-RA	96	41	137.844	2.34146	1.22741	2.9549e-06	1.27298e-05	Abuab-preferring	GDSL esterase/lipase At4g10955
LOCUS_010084-RA	28	12	40.0196	2.33333	1.22239	0.016589	0.035412	Abuab-preferring	B3 domain-containing protein Os11g0197600
LOCUS_014546-RA	28	12	40.0196	2.33333	1.22239	0.016589	0.035412	Abuab-preferring	Caffeoylshikimate esterase
LOCUS_022486-RA	35	15	49.3355	2.33333	1.22239	0.00660045	0.0159185	Abuab-preferring	Basic leucine zipper 34
LOCUS_022449-RA	35	15	49.3355	2.33333	1.22239	0.00660045	0.0159185	Abuab-preferring	putative magnesium transporter NIPA6
LOCUS_012198-RA	56	24	79.4025	2.33333	1.22239	0.000451517	0.00138782	Abuab-preferring	hypothetical protein
LOCUS_019869-RA	77	33	110.106	2.33333	1.22239	3.29681e-05	0.000121268	Abuab-preferring	Fasciclin-like arabinogalactan protein 1
LOCUS_015521-RA	91	39	129.375	2.33333	1.22239	5.87639e-06	2.41853e-05	Abuab-preferring	Ubiquitin-conjugating enzyme E2 variant 1C
LOCUS_005183-RA	105	45	150.126	2.33333	1.22239	1.05885e-06	4.84523e-06	Abuab-preferring	DEAD-box ATP-dependent RNA helicase 28
LOCUS_003337-RA	119	51	170.24	2.33333	1.22239	1.92366e-07	9.6168e-07	Abuab-preferring	Small RNA 2'-O-methyltransferase
LOCUS_004959-RA	415	178	592.243	2.33146	1.22123	8.72069e-23	1.29877e-21	Abuab-preferring	putative aquaporin PIP1-2
LOCUS_020192-RA	454	195	648.356	2.32821	1.21922	9.85908e-25	1.58438e-23	Abuab-preferring	CTD small phosphatase-like protein 2
LOCUS_014575-RA	114	49	163.254	2.32653	1.21818	3.80531e-07	1.83365e-06	Abuab-preferring	Protein OBERON 4
LOCUS_012144-RA	107	46	152.455	2.32609	1.21791	8.93148e-07	4.11639e-06	Abuab-preferring	AMP deaminase
LOCUS_006700-RA	93	40	133.186	2.325	1.21723	4.95086e-06	2.06146e-05	Abuab-preferring	2-alkenal reductase (NADP(+)-dependent)
LOCUS_000532-RA	93	40	133.186	2.325	1.21723	4.95086e-06	2.06146e-05	Abuab-preferring	putative nucleolar protein 5-2
LOCUS_022713-RA	58	25	83.2143	2.32	1.21412	0.000378343	0.00117247	Abuab-preferring	putative diphthine methyl ester synthase
LOCUS_017153-RA	116	50	165.583	2.32	1.21412	3.21083e-07	1.55715e-06	Abuab-preferring	60S ribosomal protein L38
LOCUS_004137-RA	306	132	438.096	2.31818	1.21299	5.35489e-17	5.93299e-16	Abuab-preferring	Ribosome biogenesis protein TSR3
LOCUS_013619-RA	44	19	63.0998	2.31579	1.2115	0.00222753	0.00591913	Abuab-preferring	Beta-1,3-galactosyltransferase GALT1
LOCUS_000724-RA	162	70	232.494	2.31429	1.21057	1.4183e-09	8.95737e-09	Abuab-preferring	Zinc finger CCCH domain-containing protein 40
LOCUS_009023-RA	796	344	1140.66	2.31395	1.21036	8.91868e-42	2.73142e-40	Abuab-preferring	B2 protein
LOCUS_005224-RA	37	16	53.1473	2.3125	1.20945	0.00548634	0.0134281	Abuab-preferring	40S ribosomal protein S16
LOCUS_002160-RA	74	32	105.448	2.3125	1.20945	5.54198e-05	0.000197996	Abuab-preferring	E3 ubiquitin-protein ligase KEG
LOCUS_022183-RA	187	81	268.493	2.30864	1.20704	8.09832e-11	5.69908e-10	Abuab-preferring	Suppressor of mec-8 and unc-52 2
LOCUS_015990-RA	674	292	965.765	2.30822	1.20678	1.89026e-35	4.77523e-34	Abuab-preferring	Histone deacetylase complex subunit SAP18
LOCUS_025230-RA	30	13	42.3486	2.30769	1.20645	0.0137182	0.0301222	Abuab-preferring	Ubiquitin carboxyl-terminal hydrolase 4
LOCUS_015048-RA	30	13	42.9853	2.30769	1.20645	0.0137182	0.0301222	Abuab-preferring	hypothetical protein
LOCUS_026440-RA	30	13	43.1947	2.30769	1.20645	0.0137182	0.0301222	Abuab-preferring	hypothetical protein
LOCUS_013513-RA	30	13	43.1947	2.30769	1.20645	0.0137182	0.0301222	Abuab-preferring	Protein IQ-DOMAIN 1
LOCUS_010026-RA	30	13	43.8314	2.30769	1.20645	0.0137182	0.0301222	Abuab-preferring	hypothetical protein
LOCUS_007922-RA	30	13	43.8314	2.30769	1.20645	0.0137182	0.0301222	Abuab-preferring	Putative pentatricopeptide repeat-containing protein At5g09950
LOCUS_021586-RA	30	13	43.8314	2.30769	1.20645	0.0137182	0.0301222	Abuab-preferring	Transcription factor MYBS3
LOCUS_007696-RA	143	62	205.393	2.30645	1.20568	1.51215e-08	8.63856e-08	Abuab-preferring	DnaJ subfamily B member 6
LOCUS_000130-RA	83	36	118.576	2.30556	1.20511	1.96118e-05	7.48476e-05	Abuab-preferring	putative protein phosphatase 2C 11
LOCUS_019293-RA	53	23	76.2274	2.30435	1.20436	0.000764582	0.00224863	Abuab-preferring	ADP-ribosylation factor-related protein 1
LOCUS_001430-RA	191	83	273.997	2.3012	1.20239	5.78934e-11	4.13321e-10	Abuab-preferring	putative serine/threonine-protein kinase dyrk2
LOCUS_022566-RA	46	20	66.0655	2.3	1.20163	0.00185823	0.00505312	Abuab-preferring	Leucine-rich repeat and coiled-coil domain-containing protein 1
LOCUS_011579-RA	69	30	99.3076	2.3	1.20163	0.00011094	0.000379419	Abuab-preferring	QWRF motif-containing protein 2
LOCUS_028359-RA	278	121	398.504	2.29752	1.20008	2.503e-15	2.48323e-14	Abuab-preferring	putative GPI-anchored protein At1g61900
LOCUS_023178-RA	62	27	89.1457	2.2963	1.19931	0.000265585	0.000848072	Abuab-preferring	E3 ubiquitin ligase BIG BROTHER
LOCUS_009541-RA	62	27	89.1457	2.2963	1.19931	0.000265585	0.000848072	Abuab-preferring	Epoxide hydrolase A
LOCUS_031655-RA	39	17	55.4762	2.29412	1.19794	0.00456153	0.011305	Abuab-preferring	Glutathione transferase GST 23
LOCUS_026400-RA	39	17	55.4762	2.29412	1.19794	0.00456153	0.011305	Abuab-preferring	Phosphate transporter PHO1-2
LOCUS_016320-RA	55	24	79.1931	2.29167	1.1964	0.000639398	0.0019023	Abuab-preferring	CTP synthase
LOCUS_024499-RA	55	24	79.1931	2.29167	1.1964	0.000639398	0.0019023	Abuab-preferring	Dirigent protein 11
LOCUS_024230-RA	135	59	194.594	2.28814	1.19417	4.94637e-08	2.66078e-07	Abuab-preferring	Protein UPSTREAM OF FLC
LOCUS_020848-RA	32	14	46.1604	2.28571	1.19265	0.0113516	0.025597	Abuab-preferring	Protein CYPRO4
LOCUS_007954-RA	32	14	46.1604	2.28571	1.19265	0.0113516	0.025597	Abuab-preferring	Protein KINESIN LIGHT CHAIN-RELATED 1
LOCUS_007023-RA	80	35	114.555	2.28571	1.19265	3.28444e-05	0.000120917	Abuab-preferring	Protein phosphatase 1 regulatory inhibitor subunit PPP1R8
LOCUS_005923-RA	96	42	138.481	2.28571	1.19265	4.93734e-06	2.05717e-05	Abuab-preferring	Zinc finger protein GIS2
LOCUS_007636-RA	176	77	253.036	2.28571	1.19265	4.35844e-10	2.89388e-09	Abuab-preferring	Myosin-binding protein 1
LOCUS_014206-RA	226	99	325.242	2.28283	1.19082	1.4414e-12	1.19107e-11	Abuab-preferring	Receptor-like protein kinase THESEUS 1
LOCUS_009170-RA	388	170	557.527	2.28235	1.19052	1.30875e-20	1.73704e-19	Abuab-preferring	Proteasome subunit alpha type-2-A
LOCUS_025658-RA	162	71	232.285	2.28169	1.1901	2.3515e-09	1.44382e-08	Abuab-preferring	Ubiquitin recognition factor in ER-associated degradation protein 1
LOCUS_014036-RA	114	50	163.89	2.28	1.18903	6.3316e-07	2.96509e-06	Abuab-preferring	Gamma-tubulin complex component 6
LOCUS_002071-RA	212	93	304.491	2.27957	1.18876	7.70567e-12	5.9598e-11	Abuab-preferring	60S ribosomal protein L10
LOCUS_023862-RA	41	18	58.4419	2.27778	1.18763	0.00379371	0.00964657	Abuab-preferring	Protein MALE DISCOVERER 2
LOCUS_000201-RA	41	18	58.4419	2.27778	1.18763	0.00379371	0.00964657	Abuab-preferring	putative L-ascorbate peroxidase 4, peroxisomal
LOCUS_018172-RA	107	47	154.574	2.2766	1.18688	1.48588e-06	6.69403e-06	Abuab-preferring	Serine/threonine-protein kinase KIPK2
LOCUS_001329-RA	250	110	359.967	2.27273	1.18442	1.16712e-13	1.03742e-12	Abuab-preferring	UPF0261 protein SACE_5696
LOCUS_001522-RA	429	189	618.088	2.26984	1.18259	2.04698e-22	2.9759e-21	Abuab-preferring	Cycloartenol synthase
LOCUS_005848-RA	1078	475	1552.95	2.26947	1.18236	4.9109e-54	2.05552e-52	Abuab-preferring	Peptidyl-prolyl cis-trans isomerase FKBP65
LOCUS_000877-RA	120	53	172.997	2.26415	1.17897	3.78123e-07	1.82342e-06	Abuab-preferring	Bifunctional dTDP-4-dehydrorhamnose 3,5-epimerase/dTDP-4-dehydrorhamnose reductase
LOCUS_008230-RA	43	19	62.2537	2.26316	1.17834	0.00315606	0.00816128	Abuab-preferring	hypothetical protein
LOCUS_009144-RA	181	80	260.66	2.2625	1.17792	3.66143e-10	2.44248e-09	Abuab-preferring	E3 ubiquitin-protein ligase SIS3
LOCUS_018599-RA	52	23	75.3813	2.26087	1.17688	0.00107952	0.00306301	Abuab-preferring	Ras-related protein RABE1a
LOCUS_027641-RA	52	23	75.3813	2.26087	1.17688	0.00107952	0.00306301	Abuab-preferring	Zinc finger protein CONSTANS-LIKE 9
LOCUS_021083-RA	269	119	388.133	2.2605	1.17664	1.84606e-14	1.73345e-13	Abuab-preferring	hypothetical protein
LOCUS_002900-RA	61	27	87.6628	2.25926	1.17585	0.000374022	0.0011602	Abuab-preferring	DNA mismatch repair protein MSH2
LOCUS_012860-RA	61	27	87.6628	2.25926	1.17585	0.000374022	0.0011602	Abuab-preferring	Protein root UVB sensitive 3
LOCUS_021949-RA	228	101	329.691	2.25743	1.17468	1.99961e-12	1.62507e-11	Abuab-preferring	RNA polymerase II C-terminal domain phosphatase-like 4
LOCUS_004105-RA	422	187	608.772	2.25668	1.1742	7.67834e-22	1.08309e-20	Abuab-preferring	Embryogenesis-associated protein EMB8
LOCUS_008766-RA	343	152	494.854	2.25658	1.17414	5.18545e-18	5.99957e-17	Abuab-preferring	Annexin D5
LOCUS_006895-RA	124	55	178.291	2.25455	1.17284	2.68052e-07	1.30989e-06	Abuab-preferring	Synaptotagmin-3
LOCUS_010272-RA	124	55	178.928	2.25455	1.17284	2.68052e-07	1.30989e-06	Abuab-preferring	Sister chromatid cohesion protein SCC4
LOCUS_002057-RA	257	114	371.193	2.25439	1.17273	8.28794e-14	7.43361e-13	Abuab-preferring	Uncharacterized protein At5g01610
LOCUS_026443-RA	27	12	39.1735	2.25	1.16993	0.0237027	0.0485346	Abuab-preferring	BEL1-like homeodomain protein 1
LOCUS_000222-RA	27	12	39.1735	2.25	1.16993	0.0237027	0.0485346	Abuab-preferring	hypothetical protein
LOCUS_027398-RA	27	12	39.1735	2.25	1.16993	0.0237027	0.0485346	Abuab-preferring	hypothetical protein
LOCUS_011008-RA	27	12	39.1735	2.25	1.16993	0.0237027	0.0485346	Abuab-preferring	hypothetical protein
LOCUS_010613-RA	36	16	51.455	2.25	1.16993	0.00778744	0.0181998	Abuab-preferring	Double-stranded RNA-binding protein 1
LOCUS_005146-RA	63	28	91.4746	2.25	1.16993	0.000312839	0.000982069	Abuab-preferring	Uncharacterized protein At2g24330
LOCUS_007919-RA	126	56	182.103	2.25	1.16993	2.25669e-07	1.11943e-06	Abuab-preferring	Protein S-acyltransferase 10
LOCUS_023852-RA	119	53	172.151	2.24528	1.1669	5.2775e-07	2.49333e-06	Abuab-preferring	RNA-binding protein 25
LOCUS_020729-RA	74	33	106.722	2.24242	1.16506	9.18203e-05	0.000317675	Abuab-preferring	Serine/threonine-protein kinase D6PKL2
LOCUS_023374-RA	204	91	294.966	2.24176	1.16463	4.06534e-11	2.94508e-10	Abuab-preferring	AP-4 complex subunit epsilon
LOCUS_026925-RA	446	199	645.198	2.24121	1.16428	1.03005e-22	1.52343e-21	Abuab-preferring	Peptidyl-prolyl cis-trans isomerase FKBP12
LOCUS_024732-RA	159	71	229.746	2.23944	1.16314	6.37419e-09	3.77442e-08	Abuab-preferring	Trafficking protein particle complex II-specific subunit 120
LOCUS_023511-RA	103	46	149.707	2.23913	1.16294	3.45107e-06	1.46653e-05	Abuab-preferring	26S proteasome non-ATPase regulatory subunit 8 A
LOCUS_009927-RA	47	21	67.5483	2.2381	1.16227	0.00218624	0.00582634	Abuab-preferring	hypothetical protein
LOCUS_004148-RA	47	21	68.3944	2.2381	1.16227	0.00218624	0.00582634	Abuab-preferring	hypothetical protein
LOCUS_001091-RA	669	299	967.902	2.23746	1.16186	3.11965e-33	7.17351e-32	Abuab-preferring	putative aquaporin PIP2-6
LOCUS_015399-RA	38	17	54.6301	2.23529	1.16046	0.0064558	0.015607	Abuab-preferring	hypothetical protein
LOCUS_009860-RA	190	85	274.851	2.23529	1.16046	2.17648e-10	1.48121e-09	Abuab-preferring	Alpha-N-acetylglucosaminidase
LOCUS_024626-RA	96	43	139.118	2.23256	1.1587	8.11847e-06	3.27604e-05	Abuab-preferring	Ras GTPase-activating protein-binding protein 1
LOCUS_011078-RA	279	125	404.016	2.232	1.15834	1.29382e-14	1.22445e-13	Abuab-preferring	Eyes absent
LOCUS_021105-RA	618	277	894.64	2.23105	1.15772	1.19997e-30	2.49097e-29	Abuab-preferring	Macro domain-containing protein XCC3184
LOCUS_005583-RA	29	13	41.5025	2.23077	1.15754	0.0195205	0.0410876	Abuab-preferring	BTB/POZ domain-containing protein At3g22104
LOCUS_017230-RA	29	13	41.5025	2.23077	1.15754	0.0195205	0.0410876	Abuab-preferring	hypothetical protein
LOCUS_007087-RA	29	13	41.5025	2.23077	1.15754	0.0195205	0.0410876	Abuab-preferring	Rop guanine nucleotide exchange factor 1
LOCUS_021362-RA	29	13	42.1392	2.23077	1.15754	0.0195205	0.0410876	Abuab-preferring	hypothetical protein
LOCUS_015667-RA	107	48	154.365	2.22917	1.1565	2.43672e-06	1.06046e-05	Abuab-preferring	Ubiquitin thioesterase OTU1
LOCUS_011015-RA	49	22	71.3601	2.22727	1.15528	0.0018204	0.00496608	Abuab-preferring	RNA-binding protein 48
LOCUS_010674-RA	412	185	596.709	2.22703	1.15512	7.61834e-21	1.02174e-19	Abuab-preferring	Formin-like protein 5
LOCUS_016752-RA	69	31	99.0982	2.22581	1.15433	0.000183143	0.000602852	Abuab-preferring	Pre-mRNA-splicing factor ATP-dependent RNA helicase DEAH10
LOCUS_021499-RA	69	31	99.0982	2.22581	1.15433	0.000183143	0.000602852	Abuab-preferring	Protein WHAT'S THIS FACTOR 1
LOCUS_010001-RA	69	31	100.581	2.22581	1.15433	0.000183143	0.000602852	Abuab-preferring	hypothetical protein
LOCUS_001727-RA	69	31	100.581	2.22581	1.15433	0.000183143	0.000602852	Abuab-preferring	Protein PAT1 1
LOCUS_017683-RA	151	68	218.738	2.22059	1.15094	2.05752e-08	1.15785e-07	Abuab-preferring	putative histone H2A.6
LOCUS_006000-RA	142	64	206.457	2.21875	1.14975	5.68561e-08	3.04564e-07	Abuab-preferring	60S ribosomal protein L28-2
LOCUS_006676-RA	122	55	177.236	2.21818	1.14938	5.19431e-07	2.45584e-06	Abuab-preferring	Sodium/hydrogen exchanger 2
LOCUS_014338-RA	51	23	73.6891	2.21739	1.14886	0.00151622	0.00419242	Abuab-preferring	Hexokinase-3
LOCUS_004958-RA	82	37	119.003	2.21622	1.1481	4.52513e-05	0.00016317	Abuab-preferring	hypothetical protein
LOCUS_004806-RA	246	111	357.01	2.21622	1.1481	7.06802e-13	5.95573e-12	Abuab-preferring	Zinc finger CCCH domain-containing protein 55
LOCUS_017189-RA	565	255	820.532	2.21569	1.14775	8.81997e-28	1.61843e-26	Abuab-preferring	Pescadillo
LOCUS_021632-RA	135	61	195.658	2.21311	1.14608	1.32409e-07	6.74582e-07	Abuab-preferring	DNA excision repair protein CSB
LOCUS_025989-RA	135	61	196.504	2.21311	1.14608	1.32409e-07	6.74582e-07	Abuab-preferring	ADP-ribosylation factor 1
LOCUS_024420-RA	73	33	105.876	2.21212	1.14543	0.000128221	0.000431037	Abuab-preferring	Ubiquitin receptor RAD23b
LOCUS_022898-RA	261	118	379.881	2.21186	1.14526	1.5553e-13	1.37476e-12	Abuab-preferring	E3 ubiquitin ligase PQT3-like
LOCUS_004860-RA	115	52	167.283	2.21154	1.14505	1.21459e-06	5.52235e-06	Abuab-preferring	ETHYLENE INSENSITIVE 3-like 3 protein
LOCUS_002929-RA	42	19	61.4075	2.21053	1.14439	0.00444402	0.0110565	Abuab-preferring	Clathrin light chain 1
LOCUS_000530-RA	179	81	260.241	2.20988	1.14397	1.14899e-09	7.33246e-09	Abuab-preferring	Eukaryotic peptide chain release factor subunit 1-3
LOCUS_004244-RA	95	43	137.426	2.2093	1.14359	1.12996e-05	4.46959e-05	Abuab-preferring	Integrator complex subunit 9
LOCUS_000110-RA	53	24	76.8641	2.20833	1.14296	0.00126323	0.00355201	Abuab-preferring	Coatomer subunit beta-1
LOCUS_010656-RA	64	29	92.9575	2.2069	1.14202	0.000365796	0.00113827	Abuab-preferring	Frataxin, mitochondrial
LOCUS_021864-RA	64	29	93.5942	2.2069	1.14202	0.000365796	0.00113827	Abuab-preferring	COP9 signalosome complex subunit 5b
LOCUS_022052-RA	128	58	185.705	2.2069	1.14202	3.08688e-07	1.49988e-06	Abuab-preferring	60S ribosomal protein L38
LOCUS_025548-RA	75	34	109.051	2.20588	1.14136	0.000107301	0.000367953	Abuab-preferring	SH3 domain-containing protein PJ696.02
LOCUS_009234-RA	513	233	745.788	2.20172	1.13863	4.6826e-25	7.6401e-24	Abuab-preferring	2-alkenal reductase (NADP(+)-dependent)
LOCUS_025347-RA	33	15	47.6432	2.2	1.1375	0.0132833	0.0292575	Abuab-preferring	putative glucuronosyltransferase Os06g0687900
LOCUS_001662-RA	55	25	80.4665	2.2	1.1375	0.00105273	0.00299299	Abuab-preferring	ATP-dependent 6-phosphofructokinase 3
LOCUS_010776-RA	121	55	176.39	2.2	1.1375	7.20485e-07	3.35807e-06	Abuab-preferring	Varicose-related protein
LOCUS_002385-RA	143	65	207.94	2.2	1.1375	6.62863e-08	3.49237e-07	Abuab-preferring	Protein C2-DOMAIN ABA-RELATED 11
LOCUS_004740-RA	156	71	226.999	2.19718	1.13566	1.69926e-08	9.67294e-08	Abuab-preferring	hypothetical protein
LOCUS_002887-RA	112	51	162.625	2.19608	1.13493	2.00528e-06	8.826e-06	Abuab-preferring	Rhomboid-like protein 19
LOCUS_028972-RA	248	113	361.249	2.19469	1.13402	9.59286e-13	8.00947e-12	Abuab-preferring	Protein IQ-DOMAIN 31
LOCUS_026168-RA	68	31	98.2521	2.19355	1.13327	0.000255346	0.000817823	Abuab-preferring	F-box protein At2g32560
LOCUS_012697-RA	125	57	182.53	2.19298	1.13289	5.0866e-07	2.40669e-06	Abuab-preferring	Putative clathrin assembly protein At2g25430
LOCUS_006291-RA	171	78	248.596	2.19231	1.13245	3.67819e-09	2.2306e-08	Abuab-preferring	putative protein S-acyltransferase 17
LOCUS_016834-RA	1350	616	1965.27	2.19156	1.13196	7.59052e-63	3.66866e-61	Abuab-preferring	hypothetical protein
LOCUS_020954-RA	46	21	66.7022	2.19048	1.13124	0.00306532	0.00794749	Abuab-preferring	Protein DMR6-LIKE OXYGENASE 2
LOCUS_012273-RA	138	63	200.953	2.19048	1.13124	1.29651e-07	6.63165e-07	Abuab-preferring	BTB/POZ domain-containing protein NPY2
LOCUS_024216-RA	138	63	200.953	2.19048	1.13124	1.29651e-07	6.63165e-07	Abuab-preferring	GPCR-type G protein COLD1
LOCUS_008056-RA	162	74	235.468	2.18919	1.1304	1.01243e-08	5.89688e-08	Abuab-preferring	BRCA1-associated protein
LOCUS_006143-RA	464	212	675.701	2.18868	1.13006	1.52311e-22	2.22949e-21	Abuab-preferring	ETO1-like protein 1
LOCUS_004888-RA	641	293	934.249	2.18771	1.12942	1.46922e-30	3.0205e-29	Abuab-preferring	PH-interacting protein
LOCUS_002397-RA	129	59	188.034	2.18644	1.12858	3.59123e-07	1.73637e-06	Abuab-preferring	GDSL esterase/lipase At2g42990
LOCUS_013191-RA	247	113	360.403	2.18584	1.12819	1.32228e-12	1.09546e-11	Abuab-preferring	putative UDP-N-acetylglucosamine--peptide N-acetylglucosaminyltransferase SPINDLY
LOCUS_029010-RA	59	27	86.6073	2.18519	1.12776	0.00073171	0.00216017	Abuab-preferring	ABC transporter F family member 4
LOCUS_018973-RA	59	27	86.6073	2.18519	1.12776	0.00073171	0.00216017	Abuab-preferring	NADH dehydrogenase [ubiquinone] 1 alpha subcomplex assembly factor 3
LOCUS_025308-RA	118	54	172.578	2.18519	1.12776	1.18722e-06	5.40558e-06	Abuab-preferring	putative serine/threonine-protein kinase SIS8
LOCUS_022652-RA	166	76	242.246	2.18421	1.12711	7.16832e-09	4.23096e-08	Abuab-preferring	hypothetical protein
LOCUS_012675-RA	48	22	70.514	2.18182	1.12553	0.00254756	0.00671798	Abuab-preferring	ATPase family AAA domain-containing protein At1g05910
LOCUS_012599-RA	48	22	70.514	2.18182	1.12553	0.00254756	0.00671798	Abuab-preferring	hypothetical protein
LOCUS_014556-RA	96	44	140.391	2.18182	1.12553	1.31432e-05	5.15426e-05	Abuab-preferring	Actin-depolymerizing factor 1
LOCUS_000491-RA	327	150	476.231	2.18	1.12433	3.54269e-16	3.71316e-15	Abuab-preferring	ATPase family AAA domain-containing protein 1-A
LOCUS_001156-RA	135	62	197.778	2.17742	1.12262	2.13059e-07	1.06099e-06	Abuab-preferring	IRK-interacting protein
LOCUS_015410-RA	37	17	53.784	2.17647	1.12199	0.00907334	0.0208713	Abuab-preferring	F-box protein FBW2
LOCUS_018414-RA	74	34	107.995	2.17647	1.12199	0.000149097	0.000497432	Abuab-preferring	F-box protein SKIP1
LOCUS_006198-RA	50	23	72.8429	2.17391	1.12029	0.00211817	0.00565317	Abuab-preferring	Phosphatidylserine decarboxylase proenzyme 3
LOCUS_017349-RA	113	52	164.954	2.17308	1.11974	2.32821e-06	1.01774e-05	Abuab-preferring	Glycerol-3-phosphate acyltransferase 9
LOCUS_005428-RA	63	29	92.1113	2.17241	1.1193	0.00050909	0.00154111	Abuab-preferring	Telomerase Cajal body protein 1
LOCUS_011745-RA	152	70	222.341	2.17143	1.11864	3.84902e-08	2.09602e-07	Abuab-preferring	Actin-related protein 2
LOCUS_010744-RA	89	41	129.593	2.17073	1.11818	3.09219e-05	0.000114069	Abuab-preferring	Beclin-1-like protein
LOCUS_000766-RA	39	18	56.7496	2.16667	1.11548	0.00750818	0.0178778	Abuab-preferring	LysM and putative peptidoglycan-binding domain-containing protein 2
LOCUS_021450-RA	39	18	57.3863	2.16667	1.11548	0.00750818	0.0178778	Abuab-preferring	UDP-glucose 6-dehydrogenase 4
LOCUS_018152-RA	52	24	75.1719	2.16667	1.11548	0.00176187	0.00481438	Abuab-preferring	Magnesium transporter MRS2-F
LOCUS_000466-RA	52	24	76.018	2.16667	1.11548	0.00176187	0.00481438	Abuab-preferring	BEL1-like homeodomain protein 4
LOCUS_013847-RA	52	24	76.018	2.16667	1.11548	0.00176187	0.00481438	Abuab-preferring	DNA (cytosine-5)-methyltransferase 1
LOCUS_005567-RA	52	24	76.6547	2.16667	1.11548	0.00176187	0.00481438	Abuab-preferring	putative inactive UDP-arabinopyranose mutase 2
LOCUS_020209-RA	377	174	550.347	2.16667	1.11548	3.1614e-18	3.7012e-17	Abuab-preferring	Proline-rich protein 2
LOCUS_001245-RA	158	73	231.447	2.16438	1.11396	2.28748e-08	1.28163e-07	Abuab-preferring	Mitogen-activated protein kinase 12
LOCUS_023380-RA	41	19	59.7153	2.15789	1.10962	0.0062176	0.0151081	Abuab-preferring	Auxin response factor 17
LOCUS_004278-RA	481	223	704.93	2.15695	1.10899	1.14889e-22	1.68943e-21	Abuab-preferring	Protein STICHEL
LOCUS_004642-RA	69	32	101.218	2.15625	1.10852	0.00029596	0.000935965	Abuab-preferring	hypothetical protein
LOCUS_017693-RA	207	96	302.807	2.15625	1.10852	1.65393e-10	1.1389e-09	Abuab-preferring	Glyoxylate reductase
LOCUS_010143-RA	153	71	224.46	2.15493	1.10764	4.45274e-08	2.40941e-07	Abuab-preferring	hypothetical protein
LOCUS_011518-RA	614	285	899.533	2.15439	1.10728	1.83541e-28	3.47751e-27	Abuab-preferring	Histidine kinase 3
LOCUS_009554-RA	127	59	185.496	2.15254	1.10604	6.8293e-07	3.18883e-06	Abuab-preferring	Lipase
LOCUS_025194-RA	529	246	774.598	2.15041	1.10461	1.23248e-24	1.96828e-23	Abuab-preferring	BTB/POZ domain-containing protein At2g30600
LOCUS_005657-RA	43	20	62.8904	2.15	1.10434	0.0051524	0.0126737	Abuab-preferring	Transcription factor UNE12
LOCUS_001019-RA	43	20	62.8904	2.15	1.10434	0.0051524	0.0126737	Abuab-preferring	Transcription initiation factor TFIID subunit 8
LOCUS_013346-RA	58	27	84.2783	2.14815	1.10309	0.00101622	0.00289046	Abuab-preferring	Tryptophan synthase alpha chain
LOCUS_028486-RA	131	61	192.274	2.14754	1.10269	4.81229e-07	2.28112e-06	Abuab-preferring	Rho GTPase-activating protein 1
LOCUS_019344-RA	73	34	106.512	2.14706	1.10236	0.000206375	0.000673439	Abuab-preferring	Potassium transporter 8
LOCUS_008113-RA	73	34	107.149	2.14706	1.10236	0.000206375	0.000673439	Abuab-preferring	Golgi SNAP receptor complex member 1-1
LOCUS_005771-RA	146	68	213.661	2.14706	1.10236	1.03145e-07	5.3507e-07	Abuab-preferring	RNA polymerase II C-terminal domain phosphatase-like 3
LOCUS_025362-RA	88	41	129.383	2.14634	1.10188	4.2702e-05	0.000154456	Abuab-preferring	Protein arginine methyltransferase NDUFAF7, mitochondrial
LOCUS_015570-RA	88	41	129.383	2.14634	1.10188	4.2702e-05	0.000154456	Abuab-preferring	SH3 domain-containing protein 2
LOCUS_019327-RA	118	55	173.005	2.14545	1.10128	1.89465e-06	8.40549e-06	Abuab-preferring	Alpha/beta hydrolase domain-containing protein 17B
LOCUS_000422-RA	193	90	282.693	2.14444	1.1006	8.76958e-10	5.65278e-09	Abuab-preferring	hypothetical protein
LOCUS_010831-RA	283	132	415.887	2.14394	1.10026	9.63093e-14	8.60202e-13	Abuab-preferring	putative serine/threonine protein kinase IREH1
LOCUS_014014-RA	30	14	44.4681	2.14286	1.09954	0.0226288	0.046574	Abuab-preferring	putative carboxylesterase 11
LOCUS_004448-RA	107	50	157.121	2.14	1.09761	6.28665e-06	2.57992e-05	Abuab-preferring	Histone deacetylase 1
LOCUS_023696-RA	92	43	134.887	2.13953	1.0973	2.99096e-05	0.000110846	Abuab-preferring	BTB/POZ domain-containing protein At1g04390
LOCUS_024054-RA	94	44	137.853	2.13636	1.09516	2.50363e-05	9.39265e-05	Abuab-preferring	putative 4-coumarate--CoA ligase 2
LOCUS_024237-RA	361	169	530.023	2.13609	1.09498	4.88498e-17	5.42644e-16	Abuab-preferring	Chromatin modification-related protein EAF1 A
LOCUS_017532-RA	145	68	212.815	2.13235	1.09245	1.41521e-07	7.18144e-07	Abuab-preferring	Protease Do-like 7
LOCUS_010209-RA	113	53	165.382	2.13208	1.09226	3.70219e-06	1.5696e-05	Abuab-preferring	Bifunctional purine biosynthesis protein PurH
LOCUS_009219-RA	81	38	119.431	2.13158	1.09192	0.000100579	0.000346666	Abuab-preferring	hypothetical protein
LOCUS_014301-RA	362	170	532.143	2.12941	1.09045	5.62122e-17	6.2066e-16	Abuab-preferring	Dynamin-2B
LOCUS_004236-RA	470	221	691.384	2.1267	1.08861	1.43567e-21	2.00087e-20	Abuab-preferring	CBL-interacting protein kinase 18
LOCUS_019466-RA	34	16	49.7627	2.125	1.08746	0.0153467	0.0333832	Abuab-preferring	Protein HOTHEAD
LOCUS_028657-RA	68	32	99.5255	2.125	1.08746	0.000408777	0.0012619	Abuab-preferring	Internalin-A
LOCUS_018857-RA	85	40	125.571	2.125	1.08746	7.02892e-05	0.000245974	Abuab-preferring	14-3-3-like protein B
LOCUS_000184-RA	221	104	324.622	2.125	1.08746	7.79719e-11	5.49925e-10	Abuab-preferring	putative serine/threonine-protein kinase WNK1
LOCUS_026749-RA	342	161	502.922	2.12422	1.08694	4.88648e-16	5.0636e-15	Abuab-preferring	SCAR-like protein 2
LOCUS_013965-RA	367	173	539.767	2.12139	1.08501	4.5874e-17	5.10473e-16	Abuab-preferring	Zinc finger protein BRUTUS
LOCUS_014243-RA	53	25	78.7743	2.12	1.08406	0.00203114	0.00543448	Abuab-preferring	hypothetical protein
LOCUS_016531-RA	36	17	52.7284	2.11765	1.08246	0.0126603	0.0281361	Abuab-preferring	Anaphase-promoting complex subunit 8
LOCUS_024874-RA	36	17	52.7284	2.11765	1.08246	0.0126603	0.0281361	Abuab-preferring	Thioredoxin M2, chloroplastic
LOCUS_025928-RA	652	308	959.684	2.11688	1.08194	4.42132e-29	8.52835e-28	Abuab-preferring	Kinesin-like protein KIN-7H
LOCUS_017124-RA	91	43	133.195	2.11628	1.08153	4.1113e-05	0.000149299	Abuab-preferring	Ultraviolet-B receptor UVR8
LOCUS_002035-RA	146	69	214.935	2.11594	1.0813	1.62655e-07	8.19544e-07	Abuab-preferring	Protein SSUH2
LOCUS_018504-RA	753	356	1108.97	2.11517	1.08077	2.69307e-33	6.21493e-32	Abuab-preferring	putative inactive leucine-rich repeat receptor-like protein kinase At3g03770
LOCUS_004693-RA	260	123	382.645	2.11382	1.07985	2.15203e-12	1.7412e-11	Abuab-preferring	GRB10-interacting GYF protein 1
LOCUS_016642-RA	38	18	55.9035	2.11111	1.078	0.0104548	0.02378	Abuab-preferring	bZIP transcription factor 53
LOCUS_004099-RA	57	27	83.4322	2.11111	1.078	0.00140449	0.00391656	Abuab-preferring	TVP38/TMEM64 family membrane protein slr0305
LOCUS_013595-RA	76	36	111.807	2.11111	1.078	0.000198237	0.000648205	Abuab-preferring	Protein SCAI
LOCUS_015323-RA	76	36	112.444	2.11111	1.078	0.000198237	0.000648205	Abuab-preferring	Post-GPI attachment to proteins factor 3
LOCUS_027016-RA	116	55	170.676	2.10909	1.07662	3.56451e-06	1.51273e-05	Abuab-preferring	Protein STRUBBELIG-RECEPTOR FAMILY 8
LOCUS_001906-RA	238	113	351.095	2.10619	1.07464	2.24499e-11	1.66785e-10	Abuab-preferring	WD repeat-containing protein 91
LOCUS_011087-RA	80	38	117.102	2.10526	1.074	0.000138238	0.000463376	Abuab-preferring	putative protein phosphatase 2C 60
LOCUS_013782-RA	101	48	148.442	2.10417	1.07325	1.6867e-05	6.49721e-05	Abuab-preferring	FHA domain-containing protein DDL
LOCUS_006433-RA	263	125	388.577	2.104	1.07313	2.0759e-12	1.68173e-11	Abuab-preferring	Chalcone synthase 2
LOCUS_003748-RA	183	87	269.992	2.10345	1.07276	5.15344e-09	3.08179e-08	Abuab-preferring	Protein MALE DISCOVERER 2
LOCUS_005095-RA	107	51	158.395	2.09804	1.06904	9.89772e-06	3.94185e-05	Abuab-preferring	Protein REDUCED WALL ACETYLATION 1
LOCUS_023408-RA	67	32	98.6794	2.09375	1.06609	0.000562208	0.00168439	Abuab-preferring	hypothetical protein
LOCUS_002559-RA	90	43	132.985	2.09302	1.06559	5.63297e-05	0.000201191	Abuab-preferring	bZIP transcription factor RISBZ4
LOCUS_008946-RA	113	54	166.655	2.09259	1.06529	5.81405e-06	2.39596e-05	Abuab-preferring	putative membrane protein At1g16860
LOCUS_010320-RA	46	22	67.3389	2.09091	1.06413	0.00490338	0.012103	Abuab-preferring	hypothetical protein
LOCUS_012321-RA	119	57	175.971	2.08772	1.06193	3.41847e-06	1.45316e-05	Abuab-preferring	Histone-lysine N-methyltransferase ATXR2
LOCUS_018947-RA	119	57	176.607	2.08772	1.06193	3.41847e-06	1.45316e-05	Abuab-preferring	Ras-related protein Rab7
LOCUS_018574-RA	96	46	142.092	2.08696	1.0614	3.29388e-05	0.000121195	Abuab-preferring	60S ribosomal protein L26-2
LOCUS_016768-RA	96	46	142.301	2.08696	1.0614	3.29388e-05	0.000121195	Abuab-preferring	putative E3 ubiquitin-protein ligase ARI8
LOCUS_000741-RA	623	299	921.365	2.08361	1.05909	5.90372e-27	1.0344e-25	Abuab-preferring	Villin-5
LOCUS_002901-RA	325	156	480.906	2.08333	1.05889	9.92008e-15	9.44657e-14	Abuab-preferring	GDP-L-galactose phosphorylase 1
LOCUS_001819-RA	202	97	299.004	2.08247	1.0583	1.23077e-09	7.81156e-09	Abuab-preferring	Casein kinase 1-like protein 1
LOCUS_004361-RA	52	25	76.4453	2.08	1.05658	0.00279905	0.00730047	Abuab-preferring	hypothetical protein
LOCUS_016935-RA	52	25	77.2914	2.08	1.05658	0.00279905	0.00730047	Abuab-preferring	40S ribosomal protein S17
LOCUS_011833-RA	156	75	230.819	2.08	1.05658	1.05686e-07	5.47363e-07	Abuab-preferring	Ankyrin repeat protein SKIP35
LOCUS_008803-RA	287	138	424.366	2.07971	1.05638	4.06097e-13	3.48379e-12	Abuab-preferring	GEM-like protein 4
LOCUS_022245-RA	353	170	522.836	2.07647	1.05413	8.90896e-16	9.10662e-15	Abuab-preferring	Dynamin-2B
LOCUS_018302-RA	191	92	283.547	2.07609	1.05387	3.99014e-09	2.40837e-08	Abuab-preferring	Sodium/hydrogen exchanger 7
LOCUS_002128-RA	149	72	220.866	2.06944	1.04924	2.43059e-07	1.19459e-06	Abuab-preferring	mRNA cap guanine-N7 methyltransferase 1
LOCUS_024028-RA	60	29	88.7268	2.06897	1.04891	0.00133526	0.00373407	Abuab-preferring	TPR repeat-containing thioredoxin TTL1
LOCUS_016200-RA	124	60	184.868	2.06667	1.04731	2.73684e-06	1.18384e-05	Abuab-preferring	Peptidyl-prolyl cis-trans isomerase CYP23
LOCUS_003385-RA	248	120	367.616	2.06667	1.04731	2.27048e-11	1.68386e-10	Abuab-preferring	Squamosa promoter-binding-like protein 9
LOCUS_018572-RA	651	315	965.841	2.06667	1.04731	1.27968e-27	2.31499e-26	Abuab-preferring	Cysteine proteinase 1
LOCUS_007779-RA	163	79	242.254	2.06329	1.04495	7.11712e-08	3.73437e-07	Abuab-preferring	putative NOT transcription complex subunit VIP2
LOCUS_004623-RA	173	84	257.501	2.05952	1.04231	2.96519e-08	1.64124e-07	Abuab-preferring	40S ribosomal protein S19
LOCUS_003280-RA	216	105	320.819	2.05714	1.04064	5.62031e-10	3.68209e-09	Abuab-preferring	Phosphatidylinositol-glycan biosynthesis class X protein
LOCUS_007227-RA	109	53	162.634	2.0566	1.04026	1.28743e-05	5.06743e-05	Abuab-preferring	Proline-rich receptor-like protein kinase PERK1
LOCUS_000203-RA	74	36	110.115	2.05556	1.03953	0.000371251	0.00115244	Abuab-preferring	Rhodanese-like domain-containing protein 17
LOCUS_015337-RA	74	36	110.751	2.05556	1.03953	0.000371251	0.00115244	Abuab-preferring	SWI/SNF complex component SNF12
LOCUS_020725-RA	113	55	167.928	2.05455	1.03882	9.02024e-06	3.61713e-05	Abuab-preferring	hypothetical protein
LOCUS_009406-RA	76	37	113.08	2.05405	1.03847	0.000309602	0.000974776	Abuab-preferring	hypothetical protein
LOCUS_022121-RA	39	19	58.023	2.05263	1.03747	0.0119281	0.0266531	Abuab-preferring	Maspardin
LOCUS_010529-RA	156	76	231.455	2.05263	1.03747	1.63201e-07	8.21975e-07	Abuab-preferring	Type I inositol polyphosphate 5-phosphatase 4
LOCUS_027261-RA	199	97	296.256	2.05155	1.03671	3.06117e-09	1.86702e-08	Abuab-preferring	hypothetical protein
LOCUS_004753-RA	923	450	1373.28	2.05111	1.03641	6.77265e-38	1.85351e-36	Abuab-preferring	E3 ubiquitin-protein ligase UPL2
LOCUS_005044-RA	1126	549	1675.04	2.051	1.03633	7.06946e-46	2.4275e-44	Abuab-preferring	Protein BOBBER 1
LOCUS_011656-RA	41	20	60.352	2.05	1.03562	0.00985345	0.022484	Abuab-preferring	B3 domain-containing protein Os07g0679700
LOCUS_006954-RA	41	20	61.8348	2.05	1.03562	0.00985345	0.022484	Abuab-preferring	Oxysterol-binding protein-related protein 3A
LOCUS_016515-RA	172	84	255.809	2.04762	1.03395	4.01238e-08	2.18312e-07	Abuab-preferring	UDP-rhamnose/UDP-galactose transporter 2
LOCUS_019081-RA	45	22	66.4927	2.04545	1.03242	0.00674145	0.016221	Abuab-preferring	Growth-regulating factor 6
LOCUS_000197-RA	407	199	606.276	2.04523	1.03226	2.01356e-17	2.27824e-16	Abuab-preferring	Glycerate dehydrogenase
LOCUS_021268-RA	47	23	69.4584	2.04348	1.03103	0.00558267	0.0136352	Abuab-preferring	hypothetical protein
LOCUS_011522-RA	47	23	69.4584	2.04348	1.03103	0.00558267	0.0136352	Abuab-preferring	hypothetical protein
LOCUS_011012-RA	47	23	70.3045	2.04348	1.03103	0.00558267	0.0136352	Abuab-preferring	Sterol 3-beta-glucosyltransferase UGT80B1
LOCUS_012344-RA	94	46	140.4	2.04348	1.03103	6.10603e-05	0.00021592	Abuab-preferring	RINT1-like protein MAG2
LOCUS_014522-RA	96	47	142.729	2.04255	1.03037	5.10351e-05	0.000183046	Abuab-preferring	Protein CPR-5
LOCUS_028348-RA	145	71	215.362	2.04225	1.03016	5.32073e-07	2.51283e-06	Abuab-preferring	hypothetical protein
LOCUS_022342-RA	161	79	239.716	2.03797	1.02714	1.30294e-07	6.66189e-07	Abuab-preferring	Serine/threonine-protein kinase SAPK10
LOCUS_000593-RA	234	115	349.621	2.03478	1.02487	1.79848e-10	1.23247e-09	Abuab-preferring	mRNA-decapping enzyme subunit 2
LOCUS_023745-RA	61	30	90.8463	2.03333	1.02385	0.00151651	0.00419242	Abuab-preferring	hypothetical protein
LOCUS_021938-RA	185	91	276.351	2.03297	1.02359	1.59099e-08	9.08086e-08	Abuab-preferring	AP-4 complex subunit epsilon
LOCUS_025315-RA	130	64	193.974	2.03125	1.02237	2.47506e-06	1.07569e-05	Abuab-preferring	Transmembrane 9 superfamily member 1
LOCUS_000384-RA	333	164	497.644	2.03049	1.02183	2.75358e-14	2.5575e-13	Abuab-preferring	Auxin-responsive protein IAA27
LOCUS_012203-RA	3204	1578	4782.68	2.03042	1.02178	1.58405e-124	1.95082e-122	Abuab-preferring	Enolase
LOCUS_022068-RA	410	202	611.998	2.0297	1.02127	2.92418e-17	3.27958e-16	Abuab-preferring	hypothetical protein
LOCUS_007754-RA	69	34	102.282	2.02941	1.02106	0.000727571	0.00215114	Abuab-preferring	Zinc finger CCCH domain-containing protein 67
LOCUS_019320-RA	215	106	321.246	2.0283	1.02027	1.16006e-09	7.3994e-09	Abuab-preferring	COBW domain-containing protein 1
LOCUS_016265-RA	77	38	114.563	2.02632	1.01886	0.000350998	0.00109435	Abuab-preferring	Protein NSP-INTERACTING KINASE 1
LOCUS_025265-RA	81	40	121.341	2.025	1.01792	0.000244217	0.000784324	Abuab-preferring	Vesicle-associated membrane protein 713
LOCUS_001981-RA	405	200	605.221	2.025	1.01792	5.54181e-17	6.13479e-16	Abuab-preferring	Transcription factor ILR3
LOCUS_006097-RA	85	42	126.635	2.02381	1.01707	0.000170094	0.000562993	Abuab-preferring	WD repeat-containing protein GTS1
LOCUS_007672-RA	87	43	130.447	2.02326	1.01668	0.000142004	0.000475004	Abuab-preferring	Geranylgeranyl transferase type-2 subunit beta 1
LOCUS_013433-RA	708	350	1057.76	2.02286	1.01639	1.5121e-28	2.86917e-27	Abuab-preferring	Zinc finger CCCH domain-containing protein 19
LOCUS_019810-RA	91	45	135.105	2.02222	1.01594	9.90399e-05	0.000341638	Abuab-preferring	Hydroxyproline O-arabinosyltransferase 1
LOCUS_011229-RA	91	45	135.951	2.02222	1.01594	9.90399e-05	0.000341638	Abuab-preferring	GDP-Man:Man(3)GlcNAc(2)-PP-Dol alpha-1,2-mannosyltransferase
LOCUS_015580-RA	184	91	274.659	2.02198	1.01577	2.1433e-08	1.20401e-07	Abuab-preferring	Elongation factor 1-gamma 2
LOCUS_017504-RA	93	46	139.554	2.02174	1.0156	8.27371e-05	0.000287727	Abuab-preferring	Tetratricopeptide repeat protein 33
LOCUS_016912-RA	186	92	277.834	2.02174	1.0156	1.79923e-08	1.02148e-07	Abuab-preferring	Dual specificity protein kinase YAK1
LOCUS_014908-RA	97	48	145.694	2.02083	1.01495	5.77741e-05	0.000205982	Abuab-preferring	Protein GRAVITROPIC IN THE LIGHT 1
LOCUS_017186-RA	101	50	150.352	2.02	1.01436	4.03722e-05	0.000146775	Abuab-preferring	Polyadenylate-binding protein RBP47B'
LOCUS_024727-RA	763	378	1140.77	2.01852	1.0133	1.67853e-30	3.43977e-29	Abuab-preferring	putative aquaporin PIP2-6
LOCUS_004404-RA	335	166	501.247	2.01807	1.01298	3.51622e-14	3.21914e-13	Abuab-preferring	GRB10-interacting GYF protein 2
LOCUS_008805-RA	121	60	181.483	2.01667	1.01197	6.78952e-06	2.77651e-05	Abuab-preferring	putative apyrase 7
LOCUS_004321-RA	254	126	379.906	2.01587	1.0114	4.80981e-11	3.46285e-10	Abuab-preferring	Aspartate--tRNA ligase 2, cytoplasmic
LOCUS_017777-RA	131	65	196.094	2.01538	1.01106	2.79763e-06	1.20973e-05	Abuab-preferring	Protein-lysine N-methyltransferase EFM3
LOCUS_011306-RA	697	346	1042.94	2.01445	1.01039	7.21136e-28	1.32896e-26	Abuab-preferring	UDP-glucuronic acid decarboxylase 6
LOCUS_011782-RA	217	108	324.212	2.00926	1.00666	1.47916e-09	9.32794e-09	Abuab-preferring	Non-lysosomal glucosylceramidase
LOCUS_013700-RA	454	226	679.555	2.00885	1.00637	1.51948e-18	1.81543e-17	Abuab-preferring	Protein unc-13
LOCUS_021236-RA	34	17	50.3994	2	1	0.0240929	0.0491994	Abuab-preferring	Coiled-coil domain-containing protein 124
LOCUS_004513-RA	36	18	54.2112	2	1	0.0198343	0.0416729	Abuab-preferring	Heterogeneous nuclear ribonucleoprotein F
LOCUS_024234-RA	36	18	54.2112	2	1	0.0198343	0.0416729	Abuab-preferring	Homeobox-leucine zipper protein HOX21
LOCUS_007024-RA	36	18	54.2112	2	1	0.0198343	0.0416729	Abuab-preferring	U-box domain-containing protein 3
LOCUS_012426-RA	42	21	63.3177	2	1	0.0111414	0.0251985	Abuab-preferring	Non-lysosomal glucosylceramidase
LOCUS_002217-RA	58	29	86.1884	2	1	0.00247942	0.00654636	Abuab-preferring	Fructose-bisphosphate aldolase 1, cytoplasmic
LOCUS_001834-RA	80	40	120.495	2	1	0.0003304	0.00103239	Abuab-preferring	Peptidyl-prolyl cis-trans isomerase CYP22
LOCUS_024047-RA	82	41	122.824	2	1	0.000275618	0.000877482	Abuab-preferring	Biotin--protein ligase 1, chloroplastic
LOCUS_025600-RA	86	43	128.964	2	1	0.000191942	0.00062939	Abuab-preferring	Aspartic proteinase-like protein 2
LOCUS_019771-RA	86	43	128.964	2	1	0.000191942	0.00062939	Abuab-preferring	putative receptor-like protein kinase At1g49730
LOCUS_022406-RA	114	57	170.894	2	1	1.55961e-05	6.01491e-05	Abuab-preferring	Dr1-associated corepressor
LOCUS_004171-RA	116	58	173.86	2	1	1.30519e-05	5.12161e-05	Abuab-preferring	Serine/threonine-protein kinase ATM
LOCUS_000294-RA	190	95	285.248	2	1	1.92109e-08	1.08585e-07	Abuab-preferring	Subtilisin-like protease SBT2.3
LOCUS_003307-RA	232	116	347.719	2	1	4.92261e-10	3.24659e-09	Abuab-preferring	Lipid phosphate phosphatase 2
LOCUS_016804-RB	36	71	106.848	0.507042	-0.979822	0.000923158	0.00267567	Pacol-preferring	Phospholipid-transporting ATPase 1
LOCUS_016180-RA	17	34	51.3046	0.5	-1	0.0240929	0.0491994	Pacol-preferring	B2 protein
LOCUS_013447-RA	17	34	51.3046	0.5	-1	0.0240929	0.0491994	Pacol-preferring	Ethylene-responsive transcription factor CRF2
LOCUS_013591-RA	17	34	51.3046	0.5	-1	0.0240929	0.0491994	Pacol-preferring	hypothetical protein
LOCUS_012499-RA	17	34	51.3046	0.5	-1	0.0240929	0.0491994	Pacol-preferring	TBC1 domain family member 2A
LOCUS_008289-RA	17	34	51.3046	0.5	-1	0.0240929	0.0491994	Pacol-preferring	Uncharacterized protein At1g01500
LOCUS_005651-RA	19	38	56.1803	0.5	-1	0.0163481	0.0349618	Pacol-preferring	putative protein-S-isoprenylcysteine O-methyltransferase
LOCUS_002573-RA	19	38	56.817	0.5	-1	0.0163481	0.0349618	Pacol-preferring	MADS-box transcription factor 4
LOCUS_004120-RA	23	46	68.6881	0.5	-1	0.00762052	0.0180647	Pacol-preferring	putative pectin methylesterase CGR2
LOCUS_012452-RA	23	46	68.6881	0.5	-1	0.00762052	0.0180647	Pacol-preferring	putative transcriptional regulatory protein At2g25830
LOCUS_004851-RA	30	60	89.4646	0.5	-1	0.00206027	0.0055078	Pacol-preferring	Probably inactive leucine-rich repeat receptor-like protein kinase At5g06940
LOCUS_012958-RA	33	66	99.2162	0.5	-1	0.00118523	0.00334814	Pacol-preferring	Ribosomal RNA processing protein 1 B
LOCUS_013359-RA	38	76	114.48	0.5	-1	0.000475185	0.00145498	Pacol-preferring	Hydroxyproline O-arabinosyltransferase 3
LOCUS_010251-RA	45	90	135.257	0.5	-1	0.000133796	0.000448837	Pacol-preferring	Protein CONTINUOUS VASCULAR RING 1
LOCUS_002065-RA	47	94	140.769	0.5	-1	9.33449e-05	0.000322515	Pacol-preferring	CBL-interacting protein kinase 18
LOCUS_016546-RA	68	136	203.945	0.5	-1	2.2139e-06	9.68099e-06	Pacol-preferring	Transcription factor VOZ1
LOCUS_022712-RA	69	138	206.064	0.5	-1	1.85508e-06	8.2385e-06	Pacol-preferring	Signal peptidase complex catalytic subunit SEC11C
LOCUS_009210-RA	83	166	249.1	0.5	-1	1.57439e-07	7.95143e-07	Pacol-preferring	putative transcriptional regulator SLK2
LOCUS_015609-RA	88	176	264.364	0.5	-1	6.54657e-08	3.45055e-07	Pacol-preferring	Beta-galactosidase 15
LOCUS_013765-RA	118	236	353.829	0.5	-1	3.47559e-10	2.32214e-09	Pacol-preferring	hypothetical protein
LOCUS_016312-RA	429	860	1288.54	0.498837	-1.00336	1.16692e-33	2.74741e-32	Pacol-preferring	Long chain acyl-CoA synthetase 1
LOCUS_018515-RA	60	121	181.049	0.495868	-1.01197	6.78952e-06	2.77651e-05	Pacol-preferring	Phosphatidylinositol 4-kinase gamma 4
LOCUS_026676-RA	58	117	174.053	0.495726	-1.01238	9.6875e-06	3.86534e-05	Pacol-preferring	UDP-sugar pyrophosphorylase
LOCUS_016170-RA	53	107	160.272	0.495327	-1.01355	2.36129e-05	8.90558e-05	Pacol-preferring	Cryptochrome-1
LOCUS_002569-RA	105	212	316.942	0.495283	-1.01367	1.85786e-09	1.154e-08	Pacol-preferring	Ubiquitin carboxyl-terminal hydrolase 12
LOCUS_018074-RA	49	99	147.765	0.494949	-1.01465	4.82914e-05	0.000173741	Pacol-preferring	Prolyl endopeptidase
LOCUS_024091-RA	48	97	145.008	0.494845	-1.01495	5.77741e-05	0.000205982	Pacol-preferring	Annexin D3
LOCUS_015594-RA	44	89	132.5	0.494382	-1.0163	0.000118579	0.000403391	Pacol-preferring	hypothetical protein
LOCUS_002228-RA	42	85	126.988	0.494118	-1.01707	0.000170094	0.000562993	Pacol-preferring	Solute carrier family 35 member F1
LOCUS_026187-RA	115	233	348.107	0.493562	-1.0187	2.42116e-10	1.63815e-09	Pacol-preferring	AFG1-like ATPase
LOCUS_008419-RA	216	438	653.815	0.493151	-1.0199	2.62767e-18	3.08198e-17	Pacol-preferring	Subtilisin-like protease SBT2.5
LOCUS_006474-RA	35	71	105.365	0.492958	-1.02046	0.000606076	0.00180998	Pacol-preferring	E3 ubiquitin-protein ligase XB3
LOCUS_021645-RA	276	560	836.137	0.492857	-1.02076	4.86954e-23	7.32891e-22	Pacol-preferring	Actin-depolymerizing factor 11
LOCUS_018468-RA	33	67	99.8529	0.492537	-1.0217	0.00087372	0.00254737	Pacol-preferring	Uracil phosphoribosyltransferase
LOCUS_001478-RA	64	130	194.193	0.492308	-1.02237	2.47506e-06	1.07569e-05	Pacol-preferring	60S ribosomal protein L34
LOCUS_006023-RA	31	63	94.3404	0.492063	-1.02308	0.00126139	0.00354762	Pacol-preferring	Protein ECERIFERUM 26
LOCUS_021361-RA	30	61	90.738	0.491803	-1.02385	0.00151651	0.00419242	Pacol-preferring	hypothetical protein
LOCUS_021481-RA	30	61	90.738	0.491803	-1.02385	0.00151651	0.00419242	Pacol-preferring	Patellin-6
LOCUS_013950-RA	30	61	90.738	0.491803	-1.02385	0.00151651	0.00419242	Pacol-preferring	Plant intracellular Ras-group-related LRR protein 4
LOCUS_013161-RA	90	183	272.424	0.491803	-1.02385	1.89514e-08	1.07213e-07	Pacol-preferring	Flap endonuclease GEN-like 1
LOCUS_007180-RA	29	59	87.9818	0.491525	-1.02466	0.00182403	0.00497491	Pacol-preferring	Phosphatidylinositol-glycan biosynthesis class F protein
LOCUS_013139-RA	27	55	81.8326	0.490909	-1.02647	0.00264249	0.00691986	Pacol-preferring	NAC domain-containing protein 83
LOCUS_002265-RA	27	55	81.8326	0.490909	-1.02647	0.00264249	0.00691986	Pacol-preferring	putative methyltransferase PMT17
LOCUS_024929-RA	26	53	79.7131	0.490566	-1.02748	0.00318301	0.00822312	Pacol-preferring	1-acyl-sn-glycerol-3-phosphate acyltransferase PLS1
LOCUS_025394-RA	52	106	158.789	0.490566	-1.02748	2.08698e-05	7.94829e-05	Pacol-preferring	Protein transport protein Sec61 subunit alpha
LOCUS_017778-RA	51	104	154.55	0.490385	-1.02801	2.49489e-05	9.3626e-05	Pacol-preferring	Histone-lysine N-methyltransferase ATXR6
LOCUS_005289-RA	51	104	155.187	0.490385	-1.02801	2.49489e-05	9.3626e-05	Pacol-preferring	Transcription factor bHLH140
LOCUS_016464-RA	50	102	151.794	0.490196	-1.02857	2.98298e-05	0.000110582	Pacol-preferring	Homeobox-leucine zipper protein HOX20
LOCUS_018906-RA	118	241	359.769	0.489627	-1.03025	7.92246e-11	5.58146e-10	Pacol-preferring	Phosphoenolpyruvate carboxylase 4
LOCUS_012577-RA	47	96	142.043	0.489583	-1.03037	5.10351e-05	0.000183046	Pacol-preferring	Coatomer subunit epsilon-1
LOCUS_008836-RA	46	94	139.923	0.489362	-1.03103	6.10603e-05	0.00021592	Pacol-preferring	hypothetical protein
LOCUS_020413-RA	137	280	417.222	0.489286	-1.03125	2.17929e-12	1.76214e-11	Pacol-preferring	Protein CHROMATIN REMODELING 4
LOCUS_018560-RA	136	278	413.829	0.489209	-1.03148	2.59125e-12	2.08341e-11	Pacol-preferring	hypothetical protein
LOCUS_011048-RA	39	80	118.51	0.4875	-1.03653	0.000215489	0.000702108	Pacol-preferring	Protein-tyrosine-phosphatase IBR5
LOCUS_017358-RA	19	39	57.4537	0.487179	-1.03747	0.0119281	0.0266531	Pacol-preferring	tRNA (guanine-N(7)-)-methyltransferase
LOCUS_020446-RA	19	39	58.0904	0.487179	-1.03747	0.0119281	0.0266531	Pacol-preferring	hypothetical protein
LOCUS_010164-RA	36	74	110.878	0.486486	-1.03953	0.000371251	0.00115244	Pacol-preferring	Protein PHOSPHATE STARVATION RESPONSE 2
LOCUS_011555-RA	122	251	373.34	0.486056	-1.04081	2.17119e-11	1.61396e-10	Pacol-preferring	Tetratricopeptide repeat protein 27
LOCUS_011661-RA	34	70	103.883	0.485714	-1.04182	0.000534284	0.00160876	Pacol-preferring	Receptor-like protein kinase HSL1
LOCUS_007177-RA	16	33	49.185	0.484848	-1.04439	0.0212941	0.0442895	Pacol-preferring	hypothetical protein
LOCUS_011803-RA	31	64	95.6138	0.484375	-1.0458	0.000924644	0.00267938	Pacol-preferring	SAC3 family protein C
LOCUS_015282-RA	62	128	189.745	0.484375	-1.0458	1.92164e-06	8.4841e-06	Pacol-preferring	DnaJ subfamily C member 14
LOCUS_008314-RA	46	95	140.56	0.484211	-1.04629	4.4918e-05	0.000162059	Pacol-preferring	AUGMIN subunit 6
LOCUS_009799-RA	30	62	92.2209	0.483871	-1.04731	0.00111093	0.00314517	Pacol-preferring	E3 ubiquitin-protein ligase RING1-like
LOCUS_022350-RA	30	62	92.2209	0.483871	-1.04731	0.00111093	0.00314517	Pacol-preferring	G patch domain-containing protein 8
LOCUS_008787-RA	120	248	368.465	0.483871	-1.04731	2.27048e-11	1.68386e-10	Pacol-preferring	Two-component response regulator-like PRR73
LOCUS_008463-RA	29	60	88.6185	0.483333	-1.04891	0.00133526	0.00373407	Pacol-preferring	Calcyclin-binding protein
LOCUS_015586-RA	43	89	132.291	0.483146	-1.04947	7.69236e-05	0.000268311	Pacol-preferring	Cationic amino acid transporter 2, vacuolar
LOCUS_010643-RA	57	118	174.481	0.483051	-1.04975	4.65522e-06	1.94595e-05	Pacol-preferring	Alpha-xylosidase 1
LOCUS_007967-RA	42	87	128.898	0.482759	-1.05063	9.20661e-05	0.00031844	Pacol-preferring	Protein NINJA 1
LOCUS_003464-RA	96	199	294.264	0.482412	-1.05166	1.9878e-09	1.22697e-08	Pacol-preferring	40S ribosomal protein S23
LOCUS_014375-RA	41	85	126.779	0.482353	-1.05184	0.000110211	0.000377026	Pacol-preferring	WD repeat-containing protein 53
LOCUS_014697-RA	27	56	83.106	0.482143	-1.05247	0.00193144	0.00523331	Pacol-preferring	Clathrin light chain 2
LOCUS_012673-RA	40	83	122.54	0.481928	-1.05311	0.00013196	0.000443025	Pacol-preferring	Biotin synthase, mitochondrial
LOCUS_000160-RA	26	54	80.3498	0.481481	-1.05445	0.00232454	0.0061603	Pacol-preferring	SH3 domain-containing protein PJ696.02
LOCUS_001097-RA	133	277	409.808	0.480144	-1.05846	9.62912e-13	8.03451e-12	Pacol-preferring	Palmitoyl-protein thioesterase 3
LOCUS_010927-RA	24	50	73.3545	0.48	-1.05889	0.00337223	0.00867475	Pacol-preferring	U-box domain-containing protein 2
LOCUS_004934-RA	24	50	73.9912	0.48	-1.05889	0.00337223	0.00867475	Pacol-preferring	Mediator of RNA polymerase II transcription subunit 22a
LOCUS_021541-RA	60	125	185.506	0.48	-1.05889	2.01169e-06	8.85115e-06	Pacol-preferring	Mitochondrial import inner membrane translocase subunit TIM44-2
LOCUS_012784-RA	119	248	366.982	0.479839	-1.05938	1.46973e-11	1.10601e-10	Pacol-preferring	DUF724 domain-containing protein 3
LOCUS_020116-RA	141	294	434.824	0.479592	-1.06012	1.78458e-13	1.56233e-12	Pacol-preferring	ABC transporter C family member 2
LOCUS_021052-RA	81	169	249.955	0.47929	-1.06103	2.72003e-08	1.51273e-07	Pacol-preferring	Calumenin
LOCUS_021555-RA	69	144	212.431	0.479167	-1.0614	3.02807e-07	1.47298e-06	Pacol-preferring	GDSL esterase/lipase At3g48460
LOCUS_024762-RA	68	142	209.675	0.478873	-1.06228	3.60954e-07	1.74425e-06	Pacol-preferring	Serine carboxypeptidase 3
LOCUS_020377-RA	22	46	68.4787	0.478261	-1.06413	0.00490338	0.012103	Pacol-preferring	1,2-dihydroxy-3-keto-5-methylthiopentene dioxygenase 2
LOCUS_022905-RA	33	69	101.763	0.478261	-1.06413	0.000468604	0.00143723	Pacol-preferring	hypothetical protein
LOCUS_007753-RA	33	69	102.4	0.478261	-1.06413	0.000468604	0.00143723	Pacol-preferring	Succinate dehydrogenase [ubiquinone] iron-sulfur subunit 1, mitochondrial
LOCUS_002854-RA	110	230	339.847	0.478261	-1.06413	6.98336e-11	4.94706e-10	Pacol-preferring	Glucoamylase ARB_02327-1
LOCUS_026936-RA	74	155	228.332	0.477419	-1.06667	9.25225e-08	4.82307e-07	Pacol-preferring	Dipeptidyl aminopeptidase 4
LOCUS_003457-RA	95	199	293.418	0.477387	-1.06677	1.28192e-09	8.12814e-09	Pacol-preferring	Isoprenylcysteine alpha-carbonyl methylesterase ICME
LOCUS_019477-RA	21	44	65.0858	0.477273	-1.06711	0.00591843	0.0144332	Pacol-preferring	hypothetical protein
LOCUS_005130-RA	21	44	65.0858	0.477273	-1.06711	0.00591843	0.0144332	Pacol-preferring	Putative potassium transporter 12
LOCUS_024678-RA	84	176	259.497	0.477273	-1.06711	1.18397e-08	6.84928e-08	Pacol-preferring	hypothetical protein
LOCUS_012039-RA	41	86	127.415	0.476744	-1.06871	8.0622e-05	0.000280523	Pacol-preferring	hypothetical protein
LOCUS_008397-RA	20	42	62.3295	0.47619	-1.07039	0.00714873	0.0171463	Pacol-preferring	hypothetical protein
LOCUS_015956-RA	69	145	213.705	0.475862	-1.07138	2.22164e-07	1.10333e-06	Pacol-preferring	Hsp70 nucleotide exchange factor FES1
LOCUS_028492-RA	39	82	121.057	0.47561	-1.07215	0.000115475	0.00039335	Pacol-preferring	F-box/LRR-repeat protein 4
LOCUS_024369-RA	29	61	89.8919	0.47541	-1.07276	0.000972761	0.00278075	Pacol-preferring	Trifunctional UDP-glucose 4,6-dehydratase/UDP-4-keto-6-deoxy-D-glucose 3,5-epimerase/UDP-4-keto-L-rhamnose-reductase RHM1
LOCUS_021246-RA	19	40	58.7272	0.475	-1.074	0.0086415	0.0199532	Pacol-preferring	Kinesin-like protein KIN-14E
LOCUS_013393-RA	19	40	59.5733	0.475	-1.074	0.0086415	0.0199532	Pacol-preferring	ABC transporter G family member 11
LOCUS_000958-RA	19	40	59.5733	0.475	-1.074	0.0086415	0.0199532	Pacol-preferring	SPX domain-containing protein 1
LOCUS_021326-RA	28	59	87.1357	0.474576	-1.07529	0.00116864	0.0033049	Pacol-preferring	hypothetical protein
LOCUS_004343-RA	111	234	344.513	0.474359	-1.07595	3.17229e-11	2.3284e-10	Pacol-preferring	putative protein phosphatase 2C 60
LOCUS_001142-RA	18	38	55.3342	0.473684	-1.078	0.0104548	0.02378	Pacol-preferring	DEAD-box ATP-dependent RNA helicase 37
LOCUS_006868-RA	18	38	55.3342	0.473684	-1.078	0.0104548	0.02378	Pacol-preferring	Putative pentatricopeptide repeat-containing protein At5g59900
LOCUS_005163-RA	27	57	84.3794	0.473684	-1.078	0.00140449	0.00391656	Pacol-preferring	tRNA (adenine(58)-N(1))-methyltransferase non-catalytic subunit trm6
LOCUS_020901-RA	35	74	108.549	0.472973	-1.08017	0.000237468	0.000768247	Pacol-preferring	60S acidic ribosomal protein P3-2
LOCUS_006834-RA	35	74	109.186	0.472973	-1.08017	0.000237468	0.000768247	Pacol-preferring	DnaJ subfamily B member 4
LOCUS_005199-RA	70	148	217.944	0.472973	-1.08017	1.36543e-07	6.95091e-07	Pacol-preferring	putative histone H2A variant 3
LOCUS_003425-RA	26	55	81.6232	0.472727	-1.08092	0.00168864	0.0046293	Pacol-preferring	putative apyrase 7
LOCUS_006571-RA	26	55	81.6232	0.472727	-1.08092	0.00168864	0.0046293	Pacol-preferring	Receptor y region, transmembrane domain- and RING domain-containing protein 1
LOCUS_001665-RA	95	201	295.965	0.472637	-1.0812	6.90261e-10	4.48775e-09	Pacol-preferring	hypothetical protein
LOCUS_004004-RA	190	402	592.776	0.472637	-1.0812	1.83387e-18	2.18291e-17	Pacol-preferring	Beta-galactosidase 5
LOCUS_009859-RA	17	36	53.2147	0.472222	-1.08246	0.0126603	0.0281361	Pacol-preferring	hypothetical protein
LOCUS_003663-RA	51	108	158.371	0.472222	-1.08246	7.2316e-06	2.9507e-05	Pacol-preferring	putative LRR receptor-like serine/threonine-protein kinase At1g07650
LOCUS_026457-RA	51	108	158.371	0.472222	-1.08246	7.2316e-06	2.9507e-05	Pacol-preferring	putative receptor-like protein kinase At2g42960
LOCUS_000908-RA	85	180	265.646	0.472222	-1.08246	5.34824e-09	3.18754e-08	Pacol-preferring	Transcription factor BHLH094
LOCUS_000250-RA	25	53	77.3841	0.471698	-1.08406	0.00203114	0.00543448	Pacol-preferring	RNA-binding KH domain-containing protein RCF3
LOCUS_027059-RA	41	87	128.689	0.471264	-1.08539	5.8774e-05	0.000209396	Pacol-preferring	Ecotropic viral integration site 5
LOCUS_015402-RA	16	34	49.8217	0.470588	-1.08746	0.0153467	0.0333832	Pacol-preferring	HIPL1 protein
LOCUS_013629-RA	16	34	49.8217	0.470588	-1.08746	0.0153467	0.0333832	Pacol-preferring	hypothetical protein
LOCUS_031449-RA	16	34	49.8217	0.470588	-1.08746	0.0153467	0.0333832	Pacol-preferring	hypothetical protein
LOCUS_017301-RA	16	34	49.8217	0.470588	-1.08746	0.0153467	0.0333832	Pacol-preferring	putative RNA-binding protein EIF1AD
LOCUS_000210-RA	16	34	50.4584	0.470588	-1.08746	0.0153467	0.0333832	Pacol-preferring	Pre-mRNA cleavage factor Im subunit 1
LOCUS_016699-RA	24	51	74.6279	0.470588	-1.08746	0.00244423	0.00645877	Pacol-preferring	Ribose-phosphate pyrophosphokinase 3, chloroplastic
LOCUS_007205-RA	63	134	197.167	0.470149	-1.08881	4.6525e-07	2.21604e-06	Pacol-preferring	Zinc finger protein STOP1
LOCUS_010883-RA	39	83	121.693	0.46988	-1.08964	8.40739e-05	0.000292217	Pacol-preferring	Delta(7)-sterol-C5(6)-desaturase
LOCUS_003200-RA	307	654	961.039	0.469419	-1.09105	1.52373e-29	2.99784e-28	Pacol-preferring	Serine/threonine-protein phosphatase 4 regulatory subunit 3
LOCUS_019338-RA	15	32	47.0655	0.46875	-1.09311	0.0186238	0.0394141	Pacol-preferring	putative transcription factor At5g28040
LOCUS_020832-RA	15	32	47.0655	0.46875	-1.09311	0.0186238	0.0394141	Pacol-preferring	Receptor protein kinase-like protein ZAR1
LOCUS_015541-RA	30	64	94.7677	0.46875	-1.09311	0.000587902	0.0017589	Pacol-preferring	Uncharacterized protein At5g41620
LOCUS_021969-RA	374	798	1172.42	0.468672	-1.09335	7.86023e-36	2.01348e-34	Pacol-preferring	Pectin acetylesterase 10
LOCUS_005358-RA	66	141	206.71	0.468085	-1.09516	2.00724e-07	1.0019e-06	Pacol-preferring	Nuclear factor related to kappa-B-binding protein
LOCUS_017976-RA	80	171	251.019	0.467836	-1.09592	9.32004e-09	5.44576e-08	Pacol-preferring	Histone deacetylase 5
LOCUS_002537-RA	21	45	66.3592	0.466667	-1.09954	0.00427241	0.0106835	Pacol-preferring	Serine/threonine-protein kinase Nek2
LOCUS_021600-RA	55	118	173.425	0.466102	-1.10128	1.89465e-06	8.40549e-06	Pacol-preferring	Hydroxyproline O-galactosyltransferase GALT6
LOCUS_020043-RA	41	88	129.325	0.465909	-1.10188	4.2702e-05	0.000154456	Pacol-preferring	hypothetical protein
LOCUS_000508-RA	122	262	383.528	0.465649	-1.10269	7.33324e-13	6.1711e-12	Pacol-preferring	NADPH--cytochrome P450 reductase
LOCUS_006458-RA	74	159	232.789	0.465409	-1.10343	2.64329e-08	1.47069e-07	Pacol-preferring	Rab3 GTPase-activating protein catalytic subunit
LOCUS_005184-RA	20	43	62.9662	0.465116	-1.10434	0.0051524	0.0126737	Pacol-preferring	CTL-like protein DDB_G0288717
LOCUS_015377-RA	20	43	62.9662	0.465116	-1.10434	0.0051524	0.0126737	Pacol-preferring	Deoxyhypusine hydroxylase-A
LOCUS_010104-RA	60	129	188.689	0.465116	-1.10434	5.73264e-07	2.69643e-06	Pacol-preferring	hypothetical protein
LOCUS_018093-RA	46	99	145.017	0.464646	-1.10579	1.27505e-05	5.02025e-05	Pacol-preferring	Protein NUCLEAR FUSION DEFECTIVE 4
LOCUS_008602-RA	78	168	245.934	0.464286	-1.10692	9.61155e-09	5.60841e-08	Pacol-preferring	Trafficking protein particle complex subunit 3
LOCUS_009504-RA	104	224	328.193	0.464286	-1.10692	3.03904e-11	2.23316e-10	Pacol-preferring	Putative MO25-like protein At5g47540
LOCUS_014958-RA	110	237	346.85	0.464135	-1.10738	7.89504e-12	6.10258e-11	Pacol-preferring	Auxin-responsive protein IAA26
LOCUS_021033-RA	45	97	142.26	0.463918	-1.10806	1.52194e-05	5.89368e-05	Pacol-preferring	hypothetical protein
LOCUS_004771-RA	215	464	679.074	0.463362	-1.10979	6.12622e-22	8.69896e-21	Pacol-preferring	DNA topoisomerase 1
LOCUS_022997-RA	25	54	79.5037	0.462963	-1.11103	0.00146607	0.00408117	Pacol-preferring	hypothetical protein
LOCUS_008367-RA	24	52	75.2646	0.461538	-1.11548	0.00176187	0.00481438	Pacol-preferring	Proteasome subunit alpha type-1-A
LOCUS_002471-RA	30	65	94.5583	0.461538	-1.11548	0.000424793	0.00130945	Pacol-preferring	hypothetical protein
LOCUS_018971-RA	36	78	113.215	0.461538	-1.11548	0.000104237	0.000358022	Pacol-preferring	50S ribosomal protein L18
LOCUS_008189-RA	42	91	133.355	0.461538	-1.11548	2.58964e-05	9.69829e-05	Pacol-preferring	Werner Syndrome-like exonuclease
LOCUS_015066-RA	119	258	377.169	0.46124	-1.11641	6.51777e-13	5.51749e-12	Pacol-preferring	Palmitoyl-protein thioesterase 3
LOCUS_011582-RA	128	278	405.368	0.460432	-1.11894	7.40537e-14	6.656e-13	Pacol-preferring	hypothetical protein
LOCUS_012110-RA	46	100	145.653	0.46	-1.12029	9.23685e-06	3.69589e-05	Pacol-preferring	hypothetical protein
LOCUS_026569-RA	69	150	218.798	0.46	-1.12029	4.57814e-08	2.47204e-07	Pacol-preferring	hypothetical protein
LOCUS_021500-RA	40	87	126.36	0.45977	-1.12102	3.69261e-05	0.000135051	Pacol-preferring	SNF1-related protein kinase regulatory subunit gamma-1-like
LOCUS_005560-RA	159	346	504.802	0.459538	-1.12175	5.5724e-17	6.15801e-16	Pacol-preferring	Elongation factor 1-delta
LOCUS_014499-RA	72	157	228.55	0.458599	-1.1247	1.97427e-08	1.11296e-07	Pacol-preferring	Aromatic aminotransferase ISS1
LOCUS_011781-RA	38	83	121.484	0.457831	-1.12711	5.26733e-05	0.000188658	Pacol-preferring	Desumoylating isopeptidase 1
LOCUS_002475-RA	42	92	134.628	0.456522	-1.13124	1.87062e-05	7.17976e-05	Pacol-preferring	Myosin ID heavy chain
LOCUS_022915-RA	230	504	734.416	0.456349	-1.13179	2.02821e-24	3.19918e-23	Pacol-preferring	hypothetical protein
LOCUS_023934-RA	26	57	82.8966	0.45614	-1.13245	0.000877552	0.00255436	Pacol-preferring	CTP synthase
LOCUS_020084-RA	139	305	443.746	0.455738	-1.13372	2.30078e-15	2.28615e-14	Pacol-preferring	Protein RNA-directed DNA methylation 3
LOCUS_022804-RA	20	44	64.2396	0.454545	-1.1375	0.00368996	0.00940519	Pacol-preferring	EKC/KEOPS complex subunit TPRKB
LOCUS_025492-RA	25	55	79.2942	0.454545	-1.1375	0.00105273	0.00299299	Pacol-preferring	U4/U6 small nuclear ribonucleoprotein PRP4-like protein
LOCUS_028845-RA	119	262	380.989	0.454198	-1.13861	1.81232e-13	1.58553e-12	Pacol-preferring	Heterogeneous nuclear ribonucleoprotein 1
LOCUS_016085-RA	275	606	880.497	0.453795	-1.13989	2.21479e-29	4.34411e-28	Pacol-preferring	Heterogeneous nuclear ribonucleoprotein Q
LOCUS_006092-RA	274	604	878.377	0.453642	-1.14037	2.62065e-29	5.10888e-28	Pacol-preferring	Callose synthase 7
LOCUS_016767-RA	34	75	108.976	0.453333	-1.14136	0.000107301	0.000367953	Pacol-preferring	putative glutathione peroxidase 3, mitochondrial
LOCUS_014047-RA	58	128	186.36	0.453125	-1.14202	3.08688e-07	1.49988e-06	Pacol-preferring	Protein TIFY 3
LOCUS_014419-RA	53	117	170.46	0.452991	-1.14244	1.02053e-06	4.67824e-06	Pacol-preferring	hypothetical protein
LOCUS_009513-RA	19	42	60.6373	0.452381	-1.14439	0.00444402	0.0110565	Pacol-preferring	hypothetical protein
LOCUS_007772-RA	33	73	106.22	0.452055	-1.14543	0.000128221	0.000431037	Pacol-preferring	hypothetical protein
LOCUS_018068-RA	47	104	151.803	0.451923	-1.14585	4.0346e-06	1.69705e-05	Pacol-preferring	DDT domain-containing protein DDR4
LOCUS_003897-RA	14	31	44.0998	0.451613	-1.14684	0.0160944	0.0344998	Pacol-preferring	KH domain-containing protein At1g09660/At1g09670
LOCUS_020113-RA	14	31	44.7365	0.451613	-1.14684	0.0160944	0.0344998	Pacol-preferring	F-box/WD-40 repeat-containing protein At5g21040
LOCUS_006211-RA	14	31	44.7365	0.451613	-1.14684	0.0160944	0.0344998	Pacol-preferring	hypothetical protein
LOCUS_019304-RA	14	31	45.5827	0.451613	-1.14684	0.0160944	0.0344998	Pacol-preferring	Serine/threonine-protein kinase BSK1
LOCUS_005103-RA	182	403	584.951	0.451613	-1.14684	3.33492e-20	4.29715e-19	Pacol-preferring	Cullin-4
LOCUS_012283-RA	74	164	238.092	0.45122	-1.1481	5.29042e-09	3.15602e-08	Pacol-preferring	Pentatricopeptide repeat-containing protein At5g67570, chloroplastic
LOCUS_001853-RA	54	120	173.852	0.45	-1.152	6.17804e-07	2.89953e-06	Pacol-preferring	Autophagy-related protein 9
LOCUS_011862-RA	99	220	319.296	0.45	-1.152	1.04292e-11	7.95104e-11	Pacol-preferring	Long chain acyl-CoA synthetase 4
LOCUS_008764-RA	40	89	128.27	0.449438	-1.15381	1.91418e-05	7.33819e-05	Pacol-preferring	N-alpha-acetyltransferase 40
LOCUS_028309-RA	31	69	100.071	0.449275	-1.15433	0.000183143	0.000602852	Pacol-preferring	Dolichyl-diphosphooligosaccharide--protein glycosyltransferase subunit STT3B
LOCUS_021631-RA	31	69	100.707	0.449275	-1.15433	0.000183143	0.000602852	Pacol-preferring	Putative dual specificity protein phosphatase DSP8
LOCUS_025657-RA	84	187	270.321	0.449198	-1.15458	3.58205e-10	2.39202e-09	Pacol-preferring	Protein OBERON 2
LOCUS_021061-RA	22	49	71.0255	0.44898	-1.15528	0.0018204	0.00496608	Pacol-preferring	RNA-binding KH domain-containing protein RCF3
LOCUS_028633-RA	79	176	254.42	0.448864	-1.15565	1.1678e-09	7.44135e-09	Pacol-preferring	Casein kinase 1-like protein 2
LOCUS_001920-RA	96	214	310.391	0.448598	-1.1565	1.73763e-11	1.29998e-10	Pacol-preferring	Phosphoglucan phosphatase DSP4, amyloplastic
LOCUS_022989-RA	13	29	41.3436	0.448276	-1.15754	0.0195205	0.0410876	Pacol-preferring	Myb family transcription factor EFM
LOCUS_016144-RA	13	29	41.3436	0.448276	-1.15754	0.0195205	0.0410876	Pacol-preferring	SWR1 complex subunit 6
LOCUS_006279-RA	13	29	41.9803	0.448276	-1.15754	0.0195205	0.0410876	Pacol-preferring	Solute carrier family 40 member 1
LOCUS_012624-RA	39	87	125.514	0.448276	-1.15754	2.28196e-05	8.61908e-05	Pacol-preferring	Peptidyl-prolyl cis-trans isomerase CYP18-1
LOCUS_019772-RA	39	87	126.15	0.448276	-1.15754	2.28196e-05	8.61908e-05	Pacol-preferring	Subtilisin-like protease SBT1.9
LOCUS_015186-RA	43	96	139.295	0.447917	-1.1587	8.11847e-06	3.27604e-05	Pacol-preferring	Protein mago nashi 2
LOCUS_002430-RA	43	96	139.295	0.447917	-1.1587	8.11847e-06	3.27604e-05	Pacol-preferring	putative protein S-acyltransferase 14
LOCUS_010709-RA	30	67	97.1051	0.447761	-1.1592	0.00021891	0.000712709	Pacol-preferring	hypothetical protein
LOCUS_001529-RA	47	105	151.593	0.447619	-1.15966	2.89991e-06	1.25015e-05	Pacol-preferring	Protein TIFY 3
LOCUS_013111-RA	235	525	759.867	0.447619	-1.15966	2.52872e-26	4.32414e-25	Pacol-preferring	Protein argonaute 1A
LOCUS_020465-RA	17	38	54.4881	0.447368	-1.16046	0.0064558	0.015607	Pacol-preferring	Putative chloride channel-like protein CLC-g
LOCUS_015300-RA	38	85	122.757	0.447059	-1.16146	2.72042e-05	0.000101732	Pacol-preferring	Stromal cell-derived factor 2-like protein
LOCUS_025717-RA	160	358	518.382	0.446927	-1.16189	1.87756e-18	2.23285e-17	Pacol-preferring	Homeobox-leucine zipper protein HOX20
LOCUS_006841-RA	21	47	68.2693	0.446809	-1.16227	0.00218624	0.00582634	Pacol-preferring	hypothetical protein
LOCUS_023280-RA	21	47	68.2693	0.446809	-1.16227	0.00218624	0.00582634	Pacol-preferring	Protein-tyrosine-phosphatase PTP1
LOCUS_008435-RA	21	47	68.2693	0.446809	-1.16227	0.00218624	0.00582634	Pacol-preferring	Uncharacterized protein At1g03900
LOCUS_013702-RA	54	121	175.126	0.446281	-1.16398	4.44035e-07	2.12368e-06	Pacol-preferring	Casein kinase 1-like protein HD16
LOCUS_001227-RA	29	65	93.7121	0.446154	-1.16439	0.000261683	0.000837073	Pacol-preferring	hypothetical protein
LOCUS_009407-RA	37	83	120.638	0.445783	-1.16559	3.24316e-05	0.000119432	Pacol-preferring	hypothetical protein
LOCUS_007957-RA	714	1603	2316.72	0.445415	-1.16678	6.43344e-78	4.18272e-76	Pacol-preferring	Elongation factor 2
LOCUS_014580-RA	12	27	38.5873	0.444444	-1.16993	0.0237027	0.0485346	Pacol-preferring	Cyclic dof factor 2
LOCUS_014853-RA	12	27	38.5873	0.444444	-1.16993	0.0237027	0.0485346	Pacol-preferring	putative carbohydrate esterase At4g34215
LOCUS_025677-RA	12	27	39.2241	0.444444	-1.16993	0.0237027	0.0485346	Pacol-preferring	Chaperone protein DnaJ
LOCUS_011044-RA	20	45	64.8763	0.444444	-1.16993	0.00262638	0.00688329	Pacol-preferring	Cytochrome b5 isoform A
LOCUS_019333-RA	20	45	65.513	0.444444	-1.16993	0.00262638	0.00688329	Pacol-preferring	hypothetical protein
LOCUS_008439-RA	100	225	325.236	0.444444	-1.16993	3.29347e-12	2.62168e-11	Pacol-preferring	Protein ABHD18
LOCUS_003737-RA	191	430	621	0.444186	-1.17076	3.93291e-22	5.63453e-21	Pacol-preferring	hypothetical protein
LOCUS_007612-RA	130	293	423.187	0.443686	-1.17239	1.50116e-15	1.50681e-14	Pacol-preferring	Catalase isozyme A
LOCUS_002869-RA	98	221	319.087	0.443439	-1.17319	4.61923e-12	3.64754e-11	Pacol-preferring	putative UDP-arabinose 4-epimerase 3
LOCUS_013435-RA	94	212	305.943	0.443396	-1.17333	1.26443e-11	9.59406e-11	Pacol-preferring	Two-component response regulator-like PRR95
LOCUS_007112-RA	78	176	254.211	0.443182	-1.17403	7.16544e-10	4.64448e-09	Pacol-preferring	Purple acid phosphatase 18
LOCUS_004818-RA	74	167	240.43	0.443114	-1.17425	1.97149e-09	1.21926e-08	Pacol-preferring	Vacuolar protein sorting-associated protein 27
LOCUS_024338-RA	779	1759	2537.86	0.442865	-1.17506	2.78213e-86	2.1466e-84	Pacol-preferring	Calreticulin
LOCUS_003353-RA	193	436	628.423	0.442661	-1.17573	1.46005e-22	2.14208e-21	Pacol-preferring	Nitrate regulatory gene2 protein
LOCUS_025843-RA	50	113	162.618	0.442478	-1.17632	8.85789e-07	4.08688e-06	Pacol-preferring	putative glycosyltransferase STELLO1
LOCUS_009509-RA	23	52	74.4185	0.442308	-1.17688	0.00107952	0.00306301	Pacol-preferring	Zinc finger CCCH domain-containing protein 24
LOCUS_021355-RA	115	260	375.485	0.442308	-1.17688	5.03481e-14	4.58321e-13	Pacol-preferring	Protein transport protein Sec24-like At3g07100
LOCUS_022955-RA	19	43	61.274	0.44186	-1.17834	0.00315606	0.00816128	Pacol-preferring	hypothetical protein
LOCUS_008055-RA	110	249	358.948	0.441767	-1.17864	1.62589e-13	1.43616e-12	Pacol-preferring	Homeobox protein knotted-1-like 3
LOCUS_014333-RA	26	59	85.4434	0.440678	-1.1822	0.000447199	0.0013762	Pacol-preferring	mRNA-decapping enzyme-like protein
LOCUS_022996-RA	37	84	121.275	0.440476	-1.18286	2.31643e-05	8.74413e-05	Pacol-preferring	40S ribosomal protein S5-1
LOCUS_005446-RA	22	50	72.2989	0.44	-1.18442	0.00129358	0.00363339	Pacol-preferring	Basic leucine zipper 61
LOCUS_013942-RA	22	50	72.2989	0.44	-1.18442	0.00129358	0.00363339	Pacol-preferring	putative serine acetyltransferase 2
LOCUS_007368-RA	58	132	189.971	0.439394	-1.18641	8.211e-08	4.29076e-07	Pacol-preferring	hypothetical protein
LOCUS_000375-RA	47	107	153.503	0.439252	-1.18688	1.48588e-06	6.69403e-06	Pacol-preferring	Protein CONTINUOUS VASCULAR RING 1
LOCUS_005195-RA	18	41	59.1544	0.439024	-1.18763	0.00379371	0.00964657	Pacol-preferring	KH domain-containing protein At5g56140
LOCUS_001456-RA	36	82	118.518	0.439024	-1.18763	2.75838e-05	0.000102791	Pacol-preferring	La-related protein 1A
LOCUS_002588-RA	61	139	200.359	0.438849	-1.1882	3.51816e-08	1.92649e-07	Pacol-preferring	ATPase family AAA domain-containing protein 1
LOCUS_000782-RA	128	292	419.376	0.438356	-1.18982	7.77947e-16	7.98394e-15	Pacol-preferring	(S)-coclaurine N-methyltransferase
LOCUS_024847-RA	127	290	416.619	0.437931	-1.19122	9.19478e-16	9.39128e-15	Pacol-preferring	Ankyrin repeat-containing protein At2g01680
LOCUS_018052-RA	14	32	46.2194	0.4375	-1.19265	0.0113516	0.025597	Pacol-preferring	Pectin acetylesterase 8
LOCUS_010387-RA	14	32	46.2194	0.4375	-1.19265	0.0113516	0.025597	Pacol-preferring	Pentatricopeptide repeat-containing protein At2g06000
LOCUS_015089-RA	14	32	46.8561	0.4375	-1.19265	0.0113516	0.025597	Pacol-preferring	CASP-like protein 5B3
LOCUS_000220-RA	14	32	46.8561	0.4375	-1.19265	0.0113516	0.025597	Pacol-preferring	putative LRR receptor-like serine/threonine-protein kinase At2g16250
LOCUS_014303-RA	49	112	161.135	0.4375	-1.19265	7.51735e-07	3.49609e-06	Pacol-preferring	ABC transporter C family member 14
LOCUS_017880-RA	106	243	348.35	0.436214	-1.19689	1.63522e-13	1.44341e-12	Pacol-preferring	putative acyl-activating enzyme 17, peroxisomal
LOCUS_024057-RA	41	94	134.846	0.43617	-1.19704	5.86855e-06	2.41609e-05	Pacol-preferring	Non-specific phospholipase C2
LOCUS_007647-RA	41	94	135.056	0.43617	-1.19704	5.86855e-06	2.41609e-05	Pacol-preferring	StAR-related lipid transfer protein 7, mitochondrial
LOCUS_021479-RA	99	227	326.3	0.436123	-1.19719	1.03166e-12	8.59132e-12	Pacol-preferring	Tropinone reductase At5g06060
LOCUS_022785-RA	34	78	112.16	0.435897	-1.19794	3.91054e-05	0.000142493	Pacol-preferring	NEDD8-conjugating enzyme Ubc12
LOCUS_029986-RA	51	117	167.921	0.435897	-1.19794	3.80523e-07	1.83365e-06	Pacol-preferring	GPI-anchored protein LLG1
LOCUS_020611-RA	461	1059	1519.98	0.435316	-1.19986	2.51927e-54	1.06491e-52	Pacol-preferring	BEACH domain-containing protein B
LOCUS_010462-RA	20	46	66.7864	0.434783	-1.20163	0.00185823	0.00505312	Pacol-preferring	O-fucosyltransferase 16
LOCUS_025743-RA	50	115	164.528	0.434783	-1.20163	4.51444e-07	2.15773e-06	Pacol-preferring	putative WD repeat-containing protein C2A9.03
LOCUS_021826-RA	120	276	396.48	0.434783	-1.20163	2.9569e-15	2.91997e-14	Pacol-preferring	Polyadenylate-binding protein 2
LOCUS_018169-RA	63	145	207.145	0.434483	-1.20263	1.27673e-08	7.36591e-08	Pacol-preferring	Patellin-3
LOCUS_028984-RA	23	53	75.6919	0.433962	-1.20436	0.000764582	0.00224863	Pacol-preferring	WD repeat-containing protein 25
LOCUS_027330-RA	36	83	118.946	0.433735	-1.20511	1.96118e-05	7.48476e-05	Pacol-preferring	hypothetical protein
LOCUS_018628-RA	13	30	42.617	0.433333	-1.20645	0.0137182	0.0301222	Pacol-preferring	Ethylene receptor 2
LOCUS_000622-RA	39	90	129.334	0.433333	-1.20645	8.28829e-06	3.3414e-05	Pacol-preferring	E3 ubiquitin-protein ligase SINAT5
LOCUS_027519-RA	52	120	171.951	0.433333	-1.20645	2.28496e-07	1.12952e-06	Pacol-preferring	Cathepsin B-like protease 3
LOCUS_015057-RA	81	187	267.782	0.433155	-1.20704	8.09832e-11	5.69908e-10	Pacol-preferring	Embryogenesis-associated protein EMB8
LOCUS_009789-RA	377	871	1247.54	0.432836	-1.20811	1.95251e-45	6.66872e-44	Pacol-preferring	Coatomer subunit beta'-1
LOCUS_007544-RA	90	208	297.892	0.432692	-1.20859	6.51345e-12	5.0683e-11	Pacol-preferring	Serine/threonine-protein kinase fray2
LOCUS_011398-RA	61	141	201.633	0.432624	-1.20881	1.79077e-08	1.01713e-07	Pacol-preferring	Inositol-pentakisphosphate 2-kinase IPK1
LOCUS_019091-RA	327	756	1083.86	0.43254	-1.2091	1.08313e-39	3.11746e-38	Pacol-preferring	putative phospholipid hydroperoxide glutathione peroxidase
LOCUS_004079-RA	16	37	53.0052	0.432432	-1.20945	0.00548634	0.0134281	Pacol-preferring	F-box protein At5g39250
LOCUS_003792-RA	16	37	53.0052	0.432432	-1.20945	0.00548634	0.0134281	Pacol-preferring	Protein argonaute PNH1
LOCUS_022824-RA	99	229	328.21	0.432314	-1.20985	5.2644e-13	4.47719e-12	Pacol-preferring	putative inactive receptor kinase At5g67200
LOCUS_026193-RA	35	81	116.189	0.432099	-1.21057	2.33224e-05	8.80121e-05	Pacol-preferring	putative GMP synthase [glutamine-hydrolyzing]
LOCUS_003566-RA	19	44	62.5474	0.431818	-1.2115	0.00222753	0.00591913	Pacol-preferring	putative transcription factor PosF21
LOCUS_023643-RA	19	44	63.3935	0.431818	-1.2115	0.00222753	0.00591913	Pacol-preferring	F-box protein FBW2
LOCUS_007618-RA	60	139	199.513	0.431655	-1.21205	2.12045e-08	1.19169e-07	Pacol-preferring	putative inactive receptor kinase At5g58300
LOCUS_002208-RA	41	95	136.329	0.431579	-1.2123	4.17041e-06	1.7513e-05	Pacol-preferring	hypothetical protein
LOCUS_004307-RA	82	190	272.449	0.431579	-1.2123	4.88287e-11	3.51347e-10	Pacol-preferring	hypothetical protein
LOCUS_020211-RA	63	146	209.901	0.431507	-1.21254	9.09396e-09	5.31609e-08	Pacol-preferring	Activating signal cointegrator 1 complex subunit 2
LOCUS_026182-RA	261	605	865.476	0.431405	-1.21289	3.22112e-32	7.05232e-31	Pacol-preferring	Long chain acyl-CoA synthetase 2
LOCUS_020060-RA	22	51	72.9356	0.431373	-1.21299	0.000914275	0.00265206	Pacol-preferring	Ethylene-responsive transcription factor 1
LOCUS_021272-RA	297	689	985.904	0.43106	-1.21404	1.55557e-36	4.06606e-35	Pacol-preferring	Golgin candidate 6
LOCUS_006970-RA	28	65	92.866	0.430769	-1.21501	0.000157571	0.000523261	Pacol-preferring	CASP-like protein 2D1
LOCUS_016445-RA	146	339	485.107	0.430678	-1.21532	9.78557e-19	1.18239e-17	Pacol-preferring	RNA-binding KH domain-containing protein RCF3
LOCUS_024109-RA	93	216	308.917	0.430556	-1.21573	2.00663e-12	1.62973e-11	Pacol-preferring	hypothetical protein
LOCUS_002930-RA	67	156	222.837	0.429487	-1.21931	2.34753e-09	1.44207e-08	Pacol-preferring	putative galacturonosyltransferase-like 4
LOCUS_008816-RA	148	345	493.166	0.428986	-1.221	3.5778e-19	4.4062e-18	Pacol-preferring	putative aquaporin PIP1-2
LOCUS_010494-RA	12	28	39.8608	0.428571	-1.22239	0.016589	0.035412	Pacol-preferring	Nitrate regulatory gene2 protein
LOCUS_020426-RA	18	42	59.7911	0.428571	-1.22239	0.00267044	0.00698875	Pacol-preferring	S-adenosylmethionine synthase
LOCUS_026364-RA	69	161	229.622	0.428571	-1.22239	1.19328e-09	7.58867e-09	Pacol-preferring	Kinesin-like protein KIN-14H
LOCUS_011885-RA	114	266	380.369	0.428571	-1.22239	4.07577e-15	3.95773e-14	Pacol-preferring	Transcription initiation factor TFIID subunit 1
LOCUS_027020-RA	47	110	157.533	0.427273	-1.22677	5.34215e-07	2.52202e-06	Pacol-preferring	putative methyltransferase PMT12
LOCUS_023656-RA	44	103	147.145	0.427184	-1.22707	1.25508e-06	5.69231e-06	Pacol-preferring	Mitogen-activated protein kinase kinase kinase 1
LOCUS_017352-RA	126	295	420.867	0.427119	-1.22729	1.02768e-16	1.11926e-15	Pacol-preferring	Heterogeneous nuclear ribonucleoprotein Q
LOCUS_008485-RA	107	251	358.956	0.426295	-1.23008	1.82058e-14	1.7133e-13	Pacol-preferring	putative helicase CHR10
LOCUS_017950-RA	26	61	87.3535	0.42623	-1.2303	0.000223689	0.000726607	Pacol-preferring	cAMP-regulated phosphoprotein 21
LOCUS_022877-RA	26	61	87.3535	0.42623	-1.2303	0.000223689	0.000726607	Pacol-preferring	RNA-binding protein 1
LOCUS_026341-RA	46	108	153.294	0.425926	-1.23133	6.3279e-07	2.96444e-06	Pacol-preferring	putative NAD kinase 1
[truncated: 1,972 more rows]
