# Supplementary material for: Assessing Loss of Regulatory Divergence, Genome–Transcriptome Incongruence, and Preferential Expression Switching in Abaca × Banana Backcrosses
Source: Genes (Basel). 2022 Aug 6;13(8):1396. doi: 10.3390/genes13081396 (PMC9407414; doi:10.3390/genes13081396)
Supplement: Supplementary file 1 [file genes-13-01396-s001.zip › Table S5. Asymmetric expression in BC3 using normalized read counts with binomial.xlsx]

## Sheet: abaca_ase_normalized_read_count
Geneid_Abuab	Geneid_Pacol	BC3_Abuab	BC3_Pacol	A+P	A/P (BC3)	Log(FC)	pval	FDR	Preference	Description
LOCUS_023583-RA	Mba00_g11170.1	8340.46	0.659834	8341.12	12640.2	13.6257	0	0	Abuab-preferring	Photosystem I assembly protein Ycf3
LOCUS_012301-RA	Mba07_g15700.1	2097.13	0.659834	2097.79	3178.27	11.634	0	0	Abuab-preferring	Pre-mRNA-processing-splicing factor 8A
LOCUS_002982-RA	Mba01_g17680.1	1808.74	1	1809.74	1808.74	10.8208	0	0	Abuab-preferring	ABC transporter G family member 31
LOCUS_015865-RA	Mba06_g23210.1	944.423	1	945.423	944.423	9.88329	1.34497e-284	7.48975e-282	Abuab-preferring	Serine carboxypeptidase-like 50
LOCUS_006277-RA	Mba11_g10640.1	1247.97	3.62909	1251.6	343.88	8.42576	0	0	Abuab-preferring	ATP synthase protein MI25
LOCUS_026349-RA	Mba04_g13140.1	356.811	1.31967	358.131	270.379	8.07884	1.22289e-105	1.63153e-103	Abuab-preferring	Calcium permeable stress-gated cation channel 1
LOCUS_021332-RA	Mba09_g27180.1	256.783	1	257.783	256.783	8.0044	8.63617e-78	7.04535e-76	Abuab-preferring	Peroxidase 39
LOCUS_023810-RA	Mba07_g14150.1	161.951	0.659834	162.61	245.441	7.93923	2.80533e-47	1.19769e-45	Abuab-preferring	Importin-11
LOCUS_007170-RA	Mba04_g32850.1	299.219	1.31967	300.539	226.738	7.82488	2.95527e-88	2.95712e-86	Abuab-preferring	GDSL esterase/lipase EXL3
LOCUS_022835-RA	Mba02_g05120.1	225.605	1	226.605	225.605	7.81766	1.8546e-68	1.25681e-66	Abuab-preferring	3-phosphoshikimate 1-carboxyvinyltransferase, chloroplastic
LOCUS_006380-RA	Mba09_g01800.1	223.007	1	224.007	223.007	7.80094	1.48368e-67	9.79536e-66	Abuab-preferring	Protein NBR1
LOCUS_003226-RA	Mba03_g11310.1	573.322	2.63934	575.962	217.222	7.76303	2.57558e-166	6.87251e-164	Abuab-preferring	Fructose-bisphosphate aldolase 1, cytoplasmic
LOCUS_011855-RA	Mba08_g11710.1	200.057	1	201.057	200.057	7.64426	1.2446e-60	7.18057e-59	Abuab-preferring	Peroxidase 5
LOCUS_010337-RA	Mba10_g20060.1	189.664	1	190.664	189.664	7.5673	1.27447e-57	6.91672e-56	Abuab-preferring	NAD-specific glutamate dehydrogenase
LOCUS_002062-RA	Mba06_g16310.1	186.2	1	187.2	186.2	7.54071	2.03916e-56	1.06602e-54	Abuab-preferring	Wound-induced protein 1
LOCUS_000245-RA	Mba02_g15870.1	365.038	1.9795	367.018	184.409	7.52677	4.49275e-106	6.05717e-104	Abuab-preferring	Acyl-coenzyme A oxidase 3, peroxisomal
LOCUS_005171-RA	Mba01_g05320.1	179.705	1	180.705	179.705	7.48948	1.30506e-54	6.60681e-53	Abuab-preferring	putative serine/threonine-protein kinase PIX7
LOCUS_004053-RA	Mba08_g21790.1	219.543	1.31967	220.862	166.362	7.37818	1.31751e-64	8.15201e-63	Abuab-preferring	Receptor-like protein kinase FERONIA
LOCUS_024944-RA	Mba09_g22800.1	163.683	1	164.683	163.683	7.35476	8.55285e-50	3.91232e-48	Abuab-preferring	Cold-regulated 413 plasma membrane protein 2
LOCUS_011933-RA	Mba07_g24980.1	150.692	1	151.692	150.692	7.23546	7.00649e-46	2.82199e-44	Abuab-preferring	Basic leucine zipper 34
LOCUS_001077-RA	Mba05_g06310.1	150.259	1	151.259	150.259	7.23131	1.4013e-45	5.59122e-44	Abuab-preferring	HMG1/2-like protein
LOCUS_001866-RA	Mba08_g27530.1	141.166	0.989751	142.155	142.627	7.15611	5.12987e-41	1.81001e-39	Abuab-preferring	CBL-interacting protein kinase 5
LOCUS_007803-RA	Mba06_g12450.1	139	1	140	139	7.11895	2.86986e-42	1.06235e-40	Abuab-preferring	hypothetical protein
LOCUS_017748-RA	Mba06_g28910.1	135.969	1	136.969	135.969	7.08714	2.29589e-41	8.2833e-40	Abuab-preferring	Receptor like protein kinase S.2
LOCUS_001535-RA	Mba05_g19820.1	134.67	1	135.67	134.67	7.07329	4.59177e-41	1.62913e-39	Abuab-preferring	Transcription factor MYC2
LOCUS_004202-RA	Mba06_g24300.1	264.144	1.9795	266.124	133.44	7.06004	5.98999e-76	4.67804e-74	Abuab-preferring	MKI67 FHA domain-interacting nucleolar phosphoprotein
LOCUS_025043-RA	Mba02_g05150.1	129.041	1	130.041	129.041	7.01168	2.93874e-39	9.77645e-38	Abuab-preferring	Arginine decarboxylase
LOCUS_003354-RA	Mba07_g03940.1	81.8414	0.659834	82.5012	124.033	6.95458	1.73708e-23	3.1648e-22	Abuab-preferring	Auxin-responsive protein SAUR36
LOCUS_017431-RA	Mba01_g10800.1	193.994	1.64959	195.644	117.602	6.87777	3.84473e-55	1.96188e-53	Abuab-preferring	Actin-interacting protein 1-2
LOCUS_025672-RA	Mba04_g04370.1	691.105	5.93851	697.043	116.377	6.86266	4.78181e-196	1.61172e-193	Abuab-preferring	ABC transporter B family member 1
LOCUS_011955-RA	Mba07_g05840.1	114.751	1	115.751	114.751	6.84236	4.81482e-35	1.3796e-33	Abuab-preferring	DNA-directed RNA polymerases I and III subunit rpac1
LOCUS_015931-RA	Mba01_g17680.1	113.019	1	114.019	113.019	6.82042	1.92593e-34	5.42139e-33	Abuab-preferring	ABC transporter G family member 45
LOCUS_027755-RA	Mba02_g19010.1	74.0469	0.659834	74.7068	112.221	6.81019	4.02341e-21	6.53957e-20	Abuab-preferring	Putative L-cysteine desulfhydrase 1
LOCUS_014440-RA	Mba10_g16590.1	145.496	1.31967	146.815	110.252	6.78466	3.29585e-42	1.21652e-40	Abuab-preferring	ABC transporter F family member 5
LOCUS_008580-RA	Mba06_g14290.1	105.658	1	106.658	105.658	6.72325	2.46519e-32	6.45688e-31	Abuab-preferring	Fasciclin-like arabinogalactan protein 6
LOCUS_000229-RA	Mba01_g05840.1	100.028	1	101.028	100.028	6.64426	1.57772e-30	3.91617e-29	Abuab-preferring	B2 protein
LOCUS_007619-RA	Mba08_g21790.1	130.773	1.31967	132.093	99.0953	6.63075	4.88565e-38	1.5566e-36	Abuab-preferring	Receptor-like protein kinase FERONIA
LOCUS_022908-RA	Mba04_g01620.1	93.1	0.989751	94.0897	94.064	6.55557	9.59255e-27	2.02075e-25	Abuab-preferring	putative galacturonosyltransferase 4
LOCUS_015518-RA	Mba06_g08280.1	145.496	1.64959	147.145	88.2014	6.46273	1.21958e-40	4.25623e-39	Abuab-preferring	Exocyst complex component EXO70B1
LOCUS_004263-RA	Mba08_g04940.1	87.4707	1	88.4707	87.4707	6.45073	1.29247e-26	2.70489e-25	Abuab-preferring	Zinc finger CCCH domain-containing protein 59
LOCUS_012562-RA	Mba05_g11870.1	267.608	3.29917	270.907	81.1138	6.34188	1.74859e-75	1.35733e-73	Abuab-preferring	3-ketoacyl-CoA synthase 6
LOCUS_001743-RA	Mba02_g16160.1	105.225	1.31967	106.544	79.7356	6.31715	2.63775e-30	6.48452e-29	Abuab-preferring	Peroxidase P7
LOCUS_015201-RA	Mba06_g09190.1	461.603	5.93851	467.541	77.7304	6.28041	3.75675e-128	6.87378e-126	Abuab-preferring	Ribonuclease TUDOR 1
LOCUS_027262-RA	Mba09_g20340.1	2599.87	33.9815	2633.85	76.5085	6.25755	0	0	Abuab-preferring	ABC transporter F family member 1
LOCUS_005868-RA	Mba05_g17110.1	172.776	2.30942	175.086	74.8137	6.22523	6.43176e-49	2.90063e-47	Abuab-preferring	LRR receptor kinase BAK1
LOCUS_017350-RA	Mba02_g05410.1	73.6139	1	74.6139	73.6139	6.20191	1.05879e-22	1.8526e-21	Abuab-preferring	1-Cys peroxiredoxin
LOCUS_001418-RA	Mba10_g06280.1	72.3148	1	73.3148	72.3148	6.17622	4.23516e-22	7.17513e-21	Abuab-preferring	Ran-binding protein 1 c
LOCUS_010155-RA	Mba04_g31890.1	47.6325	0.659834	48.2924	72.1887	6.1737	1.77636e-13	1.79429e-12	Abuab-preferring	hypothetical protein
LOCUS_010043-RA	Mba07_g11890.1	71.0158	1	72.0158	71.0158	6.15007	8.47033e-22	1.42186e-20	Abuab-preferring	hypothetical protein
LOCUS_022540-RA	Mba07_g08010.1	70.1497	1	71.1497	70.1497	6.13237	1.69407e-21	2.80331e-20	Abuab-preferring	GDSL esterase/lipase APG
LOCUS_026892-RA	Mba04_g32060.1	69.2837	1	70.2837	69.2837	6.11444	3.38813e-21	5.52102e-20	Abuab-preferring	GATA transcription factor 12
LOCUS_031502-RA	Mba00_g04380.1	158.486	2.30942	160.796	68.6261	6.10069	1.76271e-44	6.84144e-43	Abuab-preferring	ATP synthase subunit alpha, chloroplastic
LOCUS_026258-RA	Mba08_g06650.1	67.5516	1	68.5516	67.5516	6.07792	6.77626e-21	1.09033e-19	Abuab-preferring	Cytochrome P450 77A3
LOCUS_006554-RA	Mba06_g35420.1	172.343	2.63934	174.983	65.2979	6.02897	3.73091e-47	1.57708e-45	Abuab-preferring	Subtilisin-like protease SBT1.7
LOCUS_016406-RA	Mba09_g06800.1	208.717	3.29917	212.016	63.2635	5.9833	4.82587e-58	2.65278e-56	Abuab-preferring	T-complex protein 1 subunit epsilon
LOCUS_010830-RA	Mba11_g03810.1	60.1902	1	61.1902	60.1902	5.91146	1.73472e-18	2.44426e-17	Abuab-preferring	CBS domain-containing protein CBSX5
LOCUS_015397-RA	Mba08_g23930.1	59.3242	1	60.3242	59.3242	5.89055	3.46945e-18	4.80397e-17	Abuab-preferring	hypothetical protein
LOCUS_001166-RA	Mba09_g17980.1	2442.68	41.5695	2484.25	58.7614	5.8768	0	0	Abuab-preferring	putative cellulose synthase A catalytic subunit 3 [UDP-forming]
LOCUS_007349-RA	Mba05_g17770.1	37.24	0.659834	37.8998	56.4384	5.81861	2.83762e-10	2.20002e-09	Abuab-preferring	hypothetical protein
LOCUS_025398-RA	Mba00_g10140.1	55.86	1	56.86	55.86	5.80374	2.77556e-17	3.59811e-16	Abuab-preferring	Protein Ycf2
LOCUS_015857-RA	Mba02_g08260.1	54.9939	0.989751	55.9837	55.5634	5.79606	1.58207e-15	1.8288e-14	Abuab-preferring	bZIP transcription factor 44
LOCUS_021363-RA	Mba09_g22060.1	55.4269	1	56.4269	55.4269	5.79252	5.55112e-17	7.06045e-16	Abuab-preferring	Non-specific lipid transfer protein GPI-anchored 2
LOCUS_026464-RA	Mba04_g15970.1	54.5609	1	55.5609	54.5609	5.7698	5.55112e-17	7.06045e-16	Abuab-preferring	Mediator of RNA polymerase II transcription subunit 36a
LOCUS_024375-RA	Mba09_g17980.1	2263.84	41.5695	2305.41	54.4592	5.7671	0	0	Abuab-preferring	putative cellulose synthase A catalytic subunit 8 [UDP-forming]
LOCUS_006434-RA	Mba02_g22590.1	261.979	4.94876	266.928	52.9383	5.72624	9.36142e-71	6.58797e-69	Abuab-preferring	Sucrose synthase 1
LOCUS_015190-RA	Mba01_g27390.1	65.8195	1.31967	67.1392	49.8758	5.64027	9.21572e-19	1.31296e-17	Abuab-preferring	Protein UXT
LOCUS_021960-RA	Mba11_g00470.1	32.9098	0.659834	33.5696	49.8758	5.64027	4.07454e-09	2.79073e-08	Abuab-preferring	Hydrophobic protein LTI6B
LOCUS_010291-RA	Mba05_g11360.1	440.384	8.90776	449.292	49.4383	5.62756	2.64793e-117	4.293e-115	Abuab-preferring	hypothetical protein
LOCUS_001652-RA	Mba02_g17290.1	32.0437	0.659834	32.7035	48.5633	5.60179	7.91624e-09	5.27255e-08	Abuab-preferring	Protein indeterminate-domain 7
LOCUS_004908-RA	Mba11_g19660.1	48.4986	1	49.4986	48.4986	5.59987	7.10543e-15	7.83861e-14	Abuab-preferring	DNA repair protein RAD5B
LOCUS_002440-RA	Mba03_g21160.1	48.4986	1	49.4986	48.4986	5.59987	7.10543e-15	7.83861e-14	Abuab-preferring	hypothetical protein
LOCUS_032380-RA	Mba00_g13220.1	48.0656	1	49.0656	48.0656	5.58693	7.10543e-15	7.83861e-14	Abuab-preferring	NAD(P)H-quinone oxidoreductase subunit 1, chloroplastic
LOCUS_020781-RA	Mba02_g22590.1	226.904	4.94876	231.853	45.8507	5.51887	1.58882e-60	9.12537e-59	Abuab-preferring	Sucrose synthase 4
LOCUS_025532-RA	Mba00_g12600.1	44.1683	1	45.1683	44.1683	5.46494	1.13687e-13	1.16209e-12	Abuab-preferring	NAD(P)H-quinone oxidoreductase subunit 5, chloroplastic
LOCUS_010596-RA	Mba04_g02350.1	56.726	1.31967	58.0457	42.9851	5.42576	4.09395e-16	4.90508e-15	Abuab-preferring	NAC domain-containing protein 68
LOCUS_006980-RA	Mba04_g13950.1	42.0032	1	43.0032	42.0032	5.39243	4.54747e-13	4.47343e-12	Abuab-preferring	hypothetical protein
LOCUS_023622-RA	Mba01_g27950.1	151.991	3.62909	155.62	41.8814	5.38824	5.33623e-40	1.81772e-38	Abuab-preferring	Cellulose synthase-like protein D2
LOCUS_007888-RA	Mba06_g25080.1	303.982	7.25817	311.24	41.8814	5.38824	2.55924e-80	2.22984e-78	Abuab-preferring	Protein NETWORKED 1A
LOCUS_026552-RA	Mba06_g27010.1	138.134	3.29917	141.434	41.8694	5.38782	3.35287e-37	1.03728e-35	Abuab-preferring	Subtilisin-like protease SBT5.6
LOCUS_005120-RA	Mba04_g37930.1	41.5702	1	42.5702	41.5702	5.37748	4.54747e-13	4.47343e-12	Abuab-preferring	60S ribosomal protein L37
LOCUS_003051-RA	Mba07_g22730.1	27.2805	0.659834	27.9403	41.3444	5.36962	2.16067e-07	1.22995e-06	Abuab-preferring	hypothetical protein
LOCUS_011262-RA	Mba01_g10930.1	54.1279	1.31967	55.4475	41.0163	5.35812	3.10862e-15	3.51105e-14	Abuab-preferring	CDP-diacylglycerol--serine O-phosphatidyltransferase 1
LOCUS_006594-RA	Mba03_g22210.1	1122.83	27.3831	1150.21	41.0044	5.35771	3.93876e-292	2.40227e-289	Abuab-preferring	Kinesin-like protein KIN-4A
LOCUS_001994-RA	Mba11_g22160.1	40.2711	1	41.2711	40.2711	5.33167	1.81899e-12	1.69191e-11	Abuab-preferring	Zinc finger CCCH domain-containing protein 33
LOCUS_013654-RA	Mba01_g29720.1	39.4051	1	40.4051	39.4051	5.30031	3.63798e-12	3.30228e-11	Abuab-preferring	Polygalacturonase At1g48100
LOCUS_005542-RA	Mba07_g18320.1	38.539	1	39.539	38.539	5.26825	3.63798e-12	3.30228e-11	Abuab-preferring	Peptide-N4-(N-acetyl-beta- glucosaminyl)asparagine amidase A
LOCUS_018105-RA	Mba05_g10050.1	38.106	1	39.106	38.106	5.25195	7.27596e-12	6.46707e-11	Abuab-preferring	E3 ubiquitin-protein ligase SIRP1
LOCUS_000854-RA	Mba02_g13820.1	99.1623	2.63934	101.802	37.5709	5.23154	6.9796e-26	1.41001e-24	Abuab-preferring	Methyl-CpG-binding domain-containing protein 11
LOCUS_014602-RA	Mba08_g26640.1	37.24	1	38.24	37.24	5.21878	1.45519e-11	1.25509e-10	Abuab-preferring	Cytochrome P450 90B1
LOCUS_010208-RA	Mba08_g09740.1	97.4302	2.63934	100.07	36.9147	5.20612	2.63087e-25	5.17606e-24	Abuab-preferring	GDSL esterase/lipase At1g28570
LOCUS_018864-RA	Mba06_g12200.1	36.3739	1	37.3739	36.3739	5.18483	2.91038e-11	2.45238e-10	Abuab-preferring	hypothetical protein
LOCUS_014258-RA	Mba08_g31140.1	431.291	11.877	443.168	36.3131	5.18242	9.29359e-111	1.36819e-108	Abuab-preferring	putative methionine--tRNA ligase
LOCUS_014516-RA	Mba07_g19030.1	59.7572	1.64959	61.4068	36.2256	5.17894	8.47412e-16	9.94836e-15	Abuab-preferring	Zinc finger protein ZOP1
LOCUS_003293-RA	Mba05_g30890.1	214.779	5.93851	220.718	36.1672	5.17661	9.223e-56	4.78252e-54	Abuab-preferring	Putative respiratory burst oxidase H
LOCUS_014677-RA	Mba06_g07080.1	35.5079	1	36.5079	35.5079	5.15007	2.91038e-11	2.45238e-10	Abuab-preferring	65-kDa microtubule-associated protein 7
LOCUS_016110-RA	Mba03_g22280.1	35.0749	1	36.0749	35.0749	5.13237	5.82077e-11	4.79128e-10	Abuab-preferring	Transcription factor MYB73
LOCUS_001342-RA	Mba11_g12830.1	161.085	4.61884	165.703	34.8756	5.12414	2.18039e-41	7.88883e-40	Abuab-preferring	40S ribosomal protein S10-2
LOCUS_005650-RA	Mba10_g19760.1	34.2088	1	35.2088	34.2088	5.0963	1.16415e-10	9.36588e-10	Abuab-preferring	hypothetical protein
LOCUS_000608-RA	Mba05_g10910.1	44.6014	1.31967	45.921	33.7974	5.07884	1.33582e-12	1.25988e-11	Abuab-preferring	S-type anion channel SLAH3
LOCUS_011333-RA	Mba09_g18050.1	44.1683	1.31967	45.488	33.4693	5.06477	2.6148e-12	2.41633e-11	Abuab-preferring	Amino-acid permease BAT1
LOCUS_014681-RA	Mba06_g17460.1	22.0842	0.659834	22.744	33.4693	5.06477	5.72205e-06	2.64864e-05	Abuab-preferring	Chemocyanin
LOCUS_027986-RA	Mba08_g12620.1	22.0842	0.659834	22.744	33.4693	5.06477	5.72205e-06	2.64864e-05	Abuab-preferring	Bifunctional monodehydroascorbate reductase and carbonic anhydrase nectarin-3
LOCUS_011728-RA	Mba02_g22720.1	33.3428	1	34.3428	33.3428	5.0593	2.32831e-10	1.82168e-09	Abuab-preferring	Cyclic dof factor 3
LOCUS_016650-RA	Mba06_g20700.1	32.9098	1	33.9098	32.9098	5.04044	2.32831e-10	1.82168e-09	Abuab-preferring	NAC domain-containing protein 83
LOCUS_009817-RA	Mba01_g23800.1	585.88	18.1454	604.026	32.288	5.01293	4.30178e-148	9.49951e-146	Abuab-preferring	Protein O-linked-mannose beta-1,4-N-acetylglucosaminyltransferase 2
LOCUS_007054-RA	Mba01_g17740.1	580.251	18.1454	598.396	31.9778	4.999	2.29509e-146	4.89925e-144	Abuab-preferring	GTP-binding nuclear protein Ran-3
LOCUS_003927-RA	Mba08_g09680.1	31.6107	1	32.6107	31.6107	4.98234	4.65661e-10	3.52911e-09	Abuab-preferring	RING-H2 finger protein ATL60
LOCUS_004135-RA	Mba06_g11190.1	31.1777	1	32.1777	31.1777	4.96244	9.31323e-10	6.84752e-09	Abuab-preferring	40S ribosomal protein S16
LOCUS_000278-RA	Mba09_g23950.1	31.1777	1	32.1777	31.1777	4.96244	9.31323e-10	6.84752e-09	Abuab-preferring	hypothetical protein
LOCUS_006414-RA	Mba03_g21380.1	61.4893	1.9795	63.4688	31.063	4.95713	4.37367e-16	5.23044e-15	Abuab-preferring	ABC transporter A family member 7
LOCUS_011588-RA	Mba01_g29920.1	357.244	11.5471	368.791	30.938	4.95131	1.91075e-89	1.98967e-87	Abuab-preferring	Sulfate transporter 3.1
LOCUS_008863-RA	Mba08_g03120.1	30.7446	1	31.7446	30.7446	4.94226	9.31323e-10	6.84752e-09	Abuab-preferring	Myb-related protein Hv33
LOCUS_012933-RA	Mba08_g24080.1	131.639	4.28892	135.928	30.6928	4.93983	3.22645e-34	8.94468e-33	Abuab-preferring	Ethylene-responsive transcription factor 1
LOCUS_015928-RA	Mba02_g03140.1	80.1093	2.63934	82.7486	30.352	4.92372	1.97216e-20	3.09552e-19	Abuab-preferring	ABC transporter G family member 45
LOCUS_013917-RA	Mba08_g22720.1	30.3116	1	31.3116	30.3116	4.9218	1.86265e-09	1.32244e-08	Abuab-preferring	Xyloglucan 6-xylosyltransferase 2
LOCUS_018023-RA	Mba01_g30100.1	29.8786	1	30.8786	29.8786	4.90104	1.86265e-09	1.32244e-08	Abuab-preferring	ABC transporter G family member 22
LOCUS_014618-RA	Mba06_g15750.1	29.8786	1	30.8786	29.8786	4.90104	1.86265e-09	1.32244e-08	Abuab-preferring	7-deoxyloganetic acid glucosyltransferase
LOCUS_002637-RA	Mba06_g34960.1	1330.25	44.5388	1374.79	29.8671	4.90049	0	0	Abuab-preferring	Protein ESMERALDA 1
LOCUS_003311-RA	Mba10_g16440.1	185.767	6.26842	192.035	29.6353	4.88925	2.11627e-47	9.06526e-46	Abuab-preferring	putative methyltransferase PMT2
LOCUS_018688-RA	Mba06_g34770.1	29.4456	1	30.4456	29.4456	4.87998	3.72529e-09	2.56111e-08	Abuab-preferring	hypothetical protein
LOCUS_007509-RA	Mba10_g12320.1	29.0125	1	30.0125	29.0125	4.8586	3.72529e-09	2.56111e-08	Abuab-preferring	putative glycosyltransferase MJ1607
LOCUS_003347-RA	Mba07_g03990.1	28.5795	0.989751	29.5693	28.8755	4.85177	5.7742e-08	3.52843e-07	Abuab-preferring	WUSCHEL-related homeobox 8
LOCUS_015752-RA	Mba08_g09410.1	55.86	1.9795	57.8395	28.2192	4.81861	1.18794e-14	1.29161e-13	Abuab-preferring	Polyneuridine-aldehyde esterase
LOCUS_027963-RA	Mba00_g02210.1	27.2805	1	28.2805	27.2805	4.7698	1.49012e-08	9.62937e-08	Abuab-preferring	Sugar transport protein MST4
LOCUS_019955-RA	Mba05_g05320.1	35.5079	1.31967	36.8276	26.9067	4.74989	5.52973e-10	4.16616e-09	Abuab-preferring	Protein ECERIFERUM 26-like
LOCUS_012449-RA	Mba10_g22560.1	26.8474	1	27.8474	26.8474	4.74671	1.49012e-08	9.62937e-08	Abuab-preferring	Transcription initiation factor TFIID subunit 9
LOCUS_011365-RA	Mba08_g11780.1	44.1683	1.64959	45.8179	26.7754	4.74284	3.07523e-11	2.57772e-10	Abuab-preferring	hypothetical protein
LOCUS_016451-RA	Mba04_g24720.1	35.0749	1.31967	36.3945	26.5785	4.73219	1.07684e-09	7.83202e-09	Abuab-preferring	Adenine phosphoribosyltransferase 3
LOCUS_006796-RA	Mba01_g23070.1	128.608	4.94876	133.557	25.9879	4.69977	3.18762e-32	8.31509e-31	Abuab-preferring	Monocopper oxidase-like protein SKU5
LOCUS_023496-RA	Mba05_g06000.1	25.9814	1	26.9814	25.9814	4.69941	2.98023e-08	1.87756e-07	Abuab-preferring	Beta-galactosidase 1
LOCUS_017931-RA	Mba04_g26440.1	135.536	5.27867	140.815	25.6762	4.68236	3.21811e-34	8.94091e-33	Abuab-preferring	Pyrophosphate--fructose 6-phosphate 1-phosphotransferase subunit alpha
LOCUS_023530-RA	Mba11_g11510.1	25.5484	1	26.5484	25.5484	4.67516	2.98023e-08	1.87756e-07	Abuab-preferring	Protein O-linked-mannose beta-1,4-N-acetylglucosaminyltransferase 2
LOCUS_020556-RA	Mba02_g22590.1	1273.09	50.4773	1323.57	25.221	4.65655	1.75146e-307	1.18067e-304	Abuab-preferring	Sucrose synthase 1
LOCUS_002362-RA	Mba01_g11310.1	25.1153	1	26.1153	25.1153	4.6505	5.96046e-08	3.62152e-07	Abuab-preferring	YTH domain-containing family protein 1
LOCUS_006396-RA	Mba05_g18230.1	32.9098	1.31967	34.2294	24.9379	4.64027	4.07454e-09	2.79073e-08	Abuab-preferring	Protein NRT1/ PTR FAMILY 4.3
LOCUS_006590-RA	Mba04_g05860.1	851.756	34.9712	886.728	24.3559	4.6062	1.49112e-204	5.45665e-202	Abuab-preferring	putative sucrose-phosphate synthase 1
LOCUS_009774-RA	Mba06_g18110.1	24.2493	1	25.2493	24.2493	4.59987	1.19209e-07	6.9974e-07	Abuab-preferring	Dirigent protein 19
LOCUS_026829-RA	Mba04_g02760.1	165.848	6.92826	172.776	23.9379	4.58122	1.41846e-40	4.93686e-39	Abuab-preferring	Cytochrome P450 72A15
LOCUS_003270-RA	Mba01_g14510.1	252.452	10.5573	263.01	23.9125	4.57969	1.19032e-60	6.89848e-59	Abuab-preferring	Acid phosphatase 1
LOCUS_010708-RA	Mba02_g20980.1	23.8163	1	24.8163	23.8163	4.57388	1.19209e-07	6.9974e-07	Abuab-preferring	hypothetical protein
LOCUS_013840-RA	Mba10_g21980.1	31.1777	1.31967	32.4973	23.6254	4.56227	1.53668e-08	9.91528e-08	Abuab-preferring	Flavonol synthase/flavanone 3-hydroxylase
LOCUS_016182-RA	Mba07_g24150.1	38.539	1.64959	40.1886	23.3629	4.54615	7.83984e-10	5.81379e-09	Abuab-preferring	Eukaryotic translation initiation factor 1A
LOCUS_006679-RA	Mba04_g24590.1	198.758	8.57784	207.335	23.171	4.53425	8.57576e-48	3.72333e-46	Abuab-preferring	Cytochrome b5 isoform E
LOCUS_013116-RA	Mba03_g00840.1	22.9502	1	23.9502	22.9502	4.52044	2.38419e-07	1.34582e-06	Abuab-preferring	Protein ECERIFERUM 3
LOCUS_015241-RA	Mba01_g02290.1	332.995	14.5163	347.511	22.9393	4.51975	2.73385e-79	2.33434e-77	Abuab-preferring	Calcium-transporting ATPase 10, plasma membrane-type
LOCUS_019940-RA	Mba11_g20580.1	22.5172	0.989751	23.5069	22.7504	4.50782	2.98023e-06	1.43986e-05	Abuab-preferring	Flavanone 3-dioxygenase 3
LOCUS_013809-RA	Mba06_g18760.1	140.732	6.26842	147.001	22.451	4.48871	1.47883e-34	4.19046e-33	Abuab-preferring	Non-lysosomal glucosylceramidase
LOCUS_005239-RA	Mba03_g20920.1	140.299	6.26842	146.568	22.3819	4.48426	2.83782e-34	7.93598e-33	Abuab-preferring	putative methyltransferase PMT2
LOCUS_016114-RA	Mba03_g22350.1	44.1683	1.9795	46.1479	22.3129	4.4798	3.07523e-11	2.57772e-10	Abuab-preferring	putative carboxylesterase Os04g0669500
LOCUS_026262-RA	Mba01_g27950.1	80.9753	3.62909	84.6044	22.3129	4.4798	1.09974e-19	1.65907e-18	Abuab-preferring	Cellulose synthase-like protein D2
LOCUS_017206-RA	Mba02_g06840.1	22.0842	0.989751	23.0739	22.3129	4.4798	5.72205e-06	2.64864e-05	Abuab-preferring	PTI1-like tyrosine-protein kinase At3g15890
LOCUS_001144-RA	Mba09_g17980.1	922.339	41.5695	963.909	22.1879	4.4717	8.28499e-217	3.21558e-214	Abuab-preferring	putative cellulose synthase A catalytic subunit 1 [UDP-forming]
LOCUS_002945-RA	Mba10_g25580.1	164.982	7.58809	172.57	21.7422	4.44243	2.96257e-39	9.8302e-38	Abuab-preferring	Universal stress protein A-like protein
LOCUS_023666-RA	Mba05_g12420.1	21.6512	1	22.6512	21.6512	4.43637	4.76837e-07	2.5802e-06	Abuab-preferring	Protein STRICTOSIDINE SYNTHASE-LIKE 10
LOCUS_027987-RA	Mba09_g12310.1	228.203	10.5573	238.76	21.6156	4.434	6.8536e-54	3.44239e-52	Abuab-preferring	Eukaryotic translation initiation factor 3 subunit C
LOCUS_003731-RA	Mba03_g07920.1	21.2181	1	22.2181	21.2181	4.40723	9.53674e-07	4.9734e-06	Abuab-preferring	Uncharacterized protein At5g01610
LOCUS_020958-RA	Mba03_g06570.1	20.7851	0.989751	21.7749	21.0003	4.39234	1.09673e-05	4.86219e-05	Abuab-preferring	Blue copper protein
LOCUS_008508-RA	Mba09_g00400.1	20.7851	1	21.7851	20.7851	4.37748	9.53674e-07	4.9734e-06	Abuab-preferring	Gibberellin-regulated protein 3
LOCUS_004456-RA	Mba01_g12240.1	20.3521	1	21.3521	20.3521	4.3471	1.90735e-06	9.47607e-06	Abuab-preferring	FT-interacting protein 1
LOCUS_017541-RA	Mba06_g29800.1	20.3521	1	21.3521	20.3521	4.3471	1.90735e-06	9.47607e-06	Abuab-preferring	putative carboxylesterase 18
LOCUS_018697-RA	Mba09_g22650.1	20.3521	1	21.3521	20.3521	4.3471	1.90735e-06	9.47607e-06	Abuab-preferring	Homeobox-leucine zipper protein HAT22
LOCUS_009731-RA	Mba09_g17400.1	26.8474	1.31967	28.1671	20.3441	4.34654	2.16067e-07	1.22995e-06	Abuab-preferring	ATP-dependent 6-phosphofructokinase 2
LOCUS_001753-RA	Mba02_g16250.1	19.9191	1	20.9191	19.9191	4.31608	1.90735e-06	9.47607e-06	Abuab-preferring	E3 ubiquitin-protein ligase CCNB1IP1
LOCUS_008340-RA	Mba02_g16270.1	19.9191	1	20.9191	19.9191	4.31608	1.90735e-06	9.47607e-06	Abuab-preferring	Serine/threonine-protein kinase HT1
LOCUS_005010-RA	Mba07_g02510.1	19.9191	1	20.9191	19.9191	4.31608	1.90735e-06	9.47607e-06	Abuab-preferring	Transcription factor GAMYB
LOCUS_028582-RA	Mba02_g05940.1	19.9191	1	20.9191	19.9191	4.31608	1.90735e-06	9.47607e-06	Abuab-preferring	O-glucosyltransferase rumi
LOCUS_024943-RA	Mba09_g22830.1	78.3772	3.959	82.3362	19.7972	4.30722	7.6143e-19	1.09454e-17	Abuab-preferring	BTB/POZ domain-containing protein At5g66560
LOCUS_011354-RA	Mba10_g24690.1	19.486	0.989751	20.4758	19.6878	4.29923	4.00543e-05	0.000163329	Abuab-preferring	hypothetical protein
LOCUS_015557-RA	Mba04_g30860.1	70.5828	3.62909	74.2118	19.4492	4.28164	6.80711e-17	8.59817e-16	Abuab-preferring	SPX and EXS domain-containing protein 1
LOCUS_017355-RA	Mba02_g13090.1	19.053	0.989751	20.0428	19.2503	4.26681	4.00543e-05	0.000163329	Abuab-preferring	Ribose-phosphate pyrophosphokinase 1
LOCUS_000356-RA	Mba04_g31630.1	151.125	7.91801	159.043	19.0862	4.25446	2.44633e-35	7.04103e-34	Abuab-preferring	EGF domain-specific O-linked N-acetylglucosamine transferase
LOCUS_007533-RA	Mba05_g07270.1	25.1153	1.31967	26.435	19.0316	4.25032	8.04663e-07	4.24819e-06	Abuab-preferring	Calmodulin-binding receptor-like cytoplasmic kinase 2
LOCUS_013347-RA	Mba09_g21920.1	349.017	18.4754	367.492	18.8909	4.23962	1.04598e-80	9.23924e-79	Abuab-preferring	Auxin-responsive protein IAA30
LOCUS_022988-RA	Mba11_g18540.1	174.508	9.23768	183.746	18.8909	4.23962	4.69299e-41	1.66044e-39	Abuab-preferring	CBL-interacting protein kinase 1
LOCUS_007921-RA	Mba09_g17980.1	781.607	41.5695	823.176	18.8024	4.23284	1.36734e-177	4.27142e-175	Abuab-preferring	putative cellulose synthase A catalytic subunit 8 [UDP-forming]
LOCUS_008284-RA	Mba08_g19870.1	55.4269	2.96925	58.3962	18.667	4.22242	2.25986e-13	2.27043e-12	Abuab-preferring	Protein NUCLEAR FUSION DEFECTIVE 4
LOCUS_002110-RA	Mba07_g17120.1	646.07	34.6413	680.712	18.6503	4.22113	1.21229e-146	2.63169e-144	Abuab-preferring	FT-interacting protein 1
LOCUS_026312-RA	Mba09_g26180.1	201.789	10.8873	212.676	18.5344	4.21213	1.26675e-46	5.23371e-45	Abuab-preferring	Ferredoxin-3, chloroplastic
LOCUS_023887-RA	Mba05_g08300.1	170.178	9.23768	179.416	18.4222	4.20337	1.16719e-39	3.93405e-38	Abuab-preferring	Bowman-Birk type proteinase inhibitor PVI-3(2)
LOCUS_020838-RA	Mba09_g17980.1	764.286	41.5695	805.855	18.3857	4.20051	1.38557e-172	4.03328e-170	Abuab-preferring	putative cellulose synthase A catalytic subunit 3 [UDP-forming]
LOCUS_021573-RA	Mba04_g13280.1	23.8163	1.31967	25.1359	18.0472	4.1737	1.54972e-06	7.86092e-06	Abuab-preferring	putative E3 ubiquitin ligase SUD1
LOCUS_011593-RA	Mba01_g23800.1	325.633	18.1454	343.779	17.9457	4.16557	2.66935e-74	2.03506e-72	Abuab-preferring	EGF domain-specific O-linked N-acetylglucosamine transferase
LOCUS_016808-RA	Mba04_g04660.1	35.5079	1.9795	37.4874	17.9378	4.16493	5.39876e-09	3.64701e-08	Abuab-preferring	Glutelin type-B 2
LOCUS_023908-RA	Mba01_g05050.1	35.0749	1.9795	37.0544	17.719	4.14723	1.02445e-08	6.74613e-08	Abuab-preferring	Endochitinase CH25
LOCUS_019774-RA	Mba02_g02990.1	309.611	17.8155	327.427	17.3787	4.11925	7.27935e-70	5.01258e-68	Abuab-preferring	26S proteasome non-ATPase regulatory subunit 11
LOCUS_028210-RA	Mba06_g34690.1	210.882	12.2069	223.089	17.2756	4.11067	3.67307e-48	1.61665e-46	Abuab-preferring	18. class I heat shock protein
LOCUS_007771-RA	Mba11_g06430.1	45.4674	2.63934	48.1068	17.2268	4.10659	1.31259e-10	1.05007e-09	Abuab-preferring	Protein EXORDIUM-like 7
LOCUS_018948-RA	Mba07_g13110.1	22.5172	1.31967	23.8369	17.0628	4.09278	2.98023e-06	1.43986e-05	Abuab-preferring	Proline-rich receptor-like protein kinase PERK1
LOCUS_014801-RA	Mba04_g10060.1	135.103	7.91801	143.021	17.0628	4.09278	6.76792e-31	1.70637e-29	Abuab-preferring	Protein SAWADEE HOMEODOMAIN HOMOLOG 2
LOCUS_008311-RA	Mba06_g13000.1	292.291	17.8155	310.106	16.4065	4.0362	6.74265e-65	4.19223e-63	Abuab-preferring	Furostanol glycoside 26-O-beta-glucosidase
LOCUS_022734-RA	Mba06_g35420.1	43.3023	2.63934	45.9416	16.4065	4.0362	4.62194e-10	3.50906e-09	Abuab-preferring	Subtilisin-like protease SBT1.7
LOCUS_000071-RA	Mba02_g17110.1	53.2618	3.29917	56.561	16.144	4.01293	8.1371e-13	7.8302e-12	Abuab-preferring	Putative leucine-rich repeat receptor-like protein kinase At2g19210
LOCUS_011777-RA	Mba04_g33740.1	26.4144	1.64959	28.064	16.0128	4.00115	3.03239e-06	1.46286e-05	Abuab-preferring	putative inositol transporter 2
LOCUS_030930-RA	Mba04_g01690.1	140.732	8.90776	149.64	15.7989	3.98175	1.24034e-31	3.20934e-30	Abuab-preferring	UPF0481 protein At3g47200
LOCUS_011871-RA	Mba04_g39600.1	25.9814	1.64959	27.631	15.7503	3.9773	3.03239e-06	1.46286e-05	Abuab-preferring	hypothetical protein
LOCUS_004737-RA	Mba03_g18240.1	72.7479	4.61884	77.3667	15.7503	3.9773	1.49665e-16	1.85387e-15	Abuab-preferring	Potassium channel KOR2
LOCUS_020140-RA	Mba06_g30950.1	86.6046	5.60859	92.2132	15.4414	3.94873	1.65046e-19	2.46665e-18	Abuab-preferring	putative xyloglucan glycosyltransferase 12
LOCUS_024092-RA	Mba04_g17990.1	55.86	3.62909	59.4891	15.3923	3.94414	9.0845e-13	8.68964e-12	Abuab-preferring	Protein ESKIMO 1
LOCUS_021927-RA	Mba02_g04100.1	60.1902	3.959	64.1492	15.2034	3.92632	7.36304e-14	7.6176e-13	Abuab-preferring	Huntingtin-interacting protein K
LOCUS_013075-RA	Mba10_g10280.1	64.5204	4.28892	68.8094	15.0435	3.91107	3.11475e-15	3.51486e-14	Abuab-preferring	hypothetical protein
LOCUS_014199-RA	Mba06_g28600.1	448.179	30.0225	478.201	14.9281	3.89996	9.86746e-97	1.12841e-94	Abuab-preferring	hypothetical protein
LOCUS_024309-RA	Mba08_g17990.1	113.019	7.58809	120.607	14.8943	3.89668	7.27445e-25	1.39478e-23	Abuab-preferring	AMSH-like ubiquitin thioesterase 1
LOCUS_027466-RA	Mba01_g26650.1	43.7353	2.96925	46.7046	14.7294	3.88063	2.46473e-10	1.92138e-09	Abuab-preferring	Syntaxin-related protein KNOLLE
LOCUS_025848-RA	Mba08_g30740.1	71.4488	4.94876	76.3976	14.4377	3.85177	5.24923e-16	6.23097e-15	Abuab-preferring	Disease resistance protein RPM1
LOCUS_005996-RA	Mba07_g25060.1	18.62	1.31967	19.9397	14.1096	3.81861	4.00543e-05	0.000163329	Abuab-preferring	hypothetical protein
LOCUS_007912-RA	Mba08_g13720.1	60.1902	4.28892	64.4791	14.0339	3.81084	7.36304e-14	7.6176e-13	Abuab-preferring	putative protein phosphatase 2C 60
LOCUS_010142-RA	Mba02_g03990.1	54.1279	3.959	58.0869	13.6721	3.77316	3.16995e-12	2.90212e-11	Abuab-preferring	Gamma carbonic anhydrase 1, mitochondrial
LOCUS_024212-RA	Mba05_g23990.1	53.6949	3.959	57.6539	13.5627	3.76157	3.16995e-12	2.90212e-11	Abuab-preferring	Cadmium/zinc-transporting ATPase HMA2
LOCUS_010910-RA	Mba05_g19910.1	93.533	6.92826	100.461	13.5002	3.75491	1.46337e-20	2.30823e-19	Abuab-preferring	ABC transporter C family member 5
LOCUS_021034-RA	Mba06_g04760.1	53.2618	3.959	57.2208	13.4533	3.74989	5.91088e-12	5.28308e-11	Abuab-preferring	C2 and GRAM domain-containing protein At1g03370
LOCUS_016589-RA	Mba03_g09750.1	22.0842	1.64959	23.7338	13.3877	3.74284	3.5882e-05	0.000147419	Abuab-preferring	Auxin response factor 16
LOCUS_023882-RA	Mba01_g24700.1	101.327	7.58809	108.915	13.3535	3.73914	1.26912e-21	2.12205e-20	Abuab-preferring	hypothetical protein
LOCUS_024155-RA	Mba05_g26790.1	26.4144	1.9795	28.3939	13.344	3.73812	3.03239e-06	1.46286e-05	Abuab-preferring	Peroxidase 51
LOCUS_015456-RA	Mba11_g22690.1	620.522	46.8482	667.37	13.2454	3.72742	7.57134e-129	1.40542e-126	Abuab-preferring	ATP-citrate synthase alpha chain protein 2
LOCUS_014669-RA	Mba04_g01930.1	34.2088	2.63934	36.8482	12.9611	3.69612	1.23313e-07	7.21843e-07	Abuab-preferring	Hydroxycinnamoyltransferase 1
LOCUS_026975-RA	Mba07_g13100.1	106.091	8.24793	114.339	12.8627	3.68512	5.72297e-23	1.01383e-21	Abuab-preferring	Kinesin-like protein KIN-13B
LOCUS_016034-RA	Mba02_g04570.1	325.633	25.7335	351.367	12.654	3.66153	3.6964e-67	2.42787e-65	Abuab-preferring	Putative potassium transporter 12
LOCUS_001593-RA	Mba10_g08640.1	229.069	18.1454	247.215	12.6241	3.6581	9.29882e-48	4.01008e-46	Abuab-preferring	Phosphatidate cytidylyltransferase 1
LOCUS_016271-RA	Mba07_g12940.1	82.2744	6.59834	88.8727	12.4689	3.64027	2.42837e-17	3.16727e-16	Abuab-preferring	CMP-sialic acid transporter 1
LOCUS_010154-RA	Mba04_g35940.1	28.5795	2.30942	30.8889	12.3752	3.62938	4.62867e-07	2.51097e-06	Abuab-preferring	hypothetical protein
LOCUS_018598-RA	Mba04_g02060.1	20.3521	1.64959	22.0017	12.3377	3.625	0.000121117	0.000451211	Abuab-preferring	Glutamate receptor 2.7
LOCUS_012955-RA	Mba05_g23950.1	24.2493	1.9795	26.2288	12.2502	3.61473	1.04904e-05	4.67506e-05	Abuab-preferring	putative WRKY transcription factor 11
LOCUS_005550-RA	Mba10_g24230.1	24.2493	1.9795	26.2288	12.2502	3.61473	1.04904e-05	4.67506e-05	Abuab-preferring	Potassium channel KAT1
LOCUS_024414-RA	Mba06_g00010.1	355.079	29.0327	384.112	12.2303	3.61239	1.86371e-72	1.37186e-70	Abuab-preferring	hypothetical protein
LOCUS_024120-RA	Mba04_g32250.1	52.3958	4.28892	56.6847	12.2165	3.61076	1.10081e-11	9.61085e-11	Abuab-preferring	Phospholipase D beta 1
LOCUS_001035-RA	Mba09_g08550.1	59.7572	4.94876	64.7059	12.0752	3.59397	4.86956e-13	4.77926e-12	Abuab-preferring	Origin of replication complex subunit 5
LOCUS_020955-RA	Mba03_g06610.1	39.8381	3.29917	43.1373	12.0752	3.59397	3.02134e-09	2.09969e-08	Abuab-preferring	E3 ubiquitin-protein ligase ATL6
LOCUS_009145-RA	Mba01_g23580.1	55.4269	4.61884	60.0458	12.0002	3.58499	1.03827e-11	9.09584e-11	Abuab-preferring	hypothetical protein
LOCUS_024184-RA	Mba02_g15240.1	114.318	9.56759	123.886	11.9485	3.57875	1.67906e-23	3.06781e-22	Abuab-preferring	Serine/threonine-protein kinase ATM
LOCUS_012984-RA	Mba05_g04950.1	133.804	11.2172	145.021	11.9285	3.57634	4.93514e-28	1.09359e-26	Abuab-preferring	60S ribosomal protein L21-1
LOCUS_022558-RA	Mba07_g21730.1	46.3335	3.959	50.2925	11.7033	3.54884	4.46178e-10	3.39551e-09	Abuab-preferring	NAC domain-containing protein 68
LOCUS_007499-RA	Mba01_g24850.1	413.537	35.631	449.168	11.6061	3.53681	1.57498e-82	1.46177e-80	Abuab-preferring	hypothetical protein
LOCUS_029363-RA	Mba04_g04940.1	19.053	1.64959	20.7026	11.5502	3.52984	0.000221252	0.000786948	Abuab-preferring	GDSL esterase/lipase At4g16230
LOCUS_019905-RA	Mba01_g02290.1	166.714	14.5163	181.23	11.4846	3.52162	1.20497e-33	3.26976e-32	Abuab-preferring	Calcium-transporting ATPase 10, plasma membrane-type
LOCUS_016376-RA	Mba10_g24910.1	60.6232	5.27867	65.9019	11.4846	3.52162	2.63071e-13	2.62825e-12	Abuab-preferring	Tyrosine/DOPA decarboxylase 2
LOCUS_025485-RA	Mba11_g07500.1	203.954	17.8155	221.769	11.4481	3.51704	4.29098e-41	1.52663e-39	Abuab-preferring	Transcription factor IBH1-like 1
LOCUS_010875-RA	Mba11_g08800.1	37.673	3.29917	40.9722	11.4189	3.51336	1.04792e-08	6.88295e-08	Abuab-preferring	putative protein S-acyltransferase 7
LOCUS_008002-RA	Mba05_g20160.1	48.4986	4.28892	52.7875	11.3079	3.49926	1.30653e-10	1.04653e-09	Abuab-preferring	Rubredoxin
LOCUS_016096-RA	Mba07_g03630.1	1593.09	141.204	1734.3	11.2822	3.49597	1.74248536152271e-311	0	Abuab-preferring	Superoxide dismutase [Cu-Zn]
LOCUS_019725-RA	Mba10_g20450.1	143.764	12.8668	156.63	11.1733	3.48198	4.07809e-29	9.54884e-28	Abuab-preferring	Protein PHOSPHATE STARVATION RESPONSE 3
LOCUS_004734-RA	Mba03_g18270.1	51.5297	4.61884	56.1486	11.1564	3.4798	6.40187e-11	5.2393e-10	Abuab-preferring	Zinc finger BED domain-containing protein RICESLEEPER 2
LOCUS_021485-RA	Mba01_g16530.1	29.4456	2.63934	32.0849	11.1564	3.4798	2.55601e-06	1.24667e-05	Abuab-preferring	Zinc-finger homeodomain protein 4
LOCUS_013582-RA	Mba03_g05750.1	29.4456	2.63934	32.0849	11.1564	3.4798	2.55601e-06	1.24667e-05	Abuab-preferring	hypothetical protein
LOCUS_001926-RA	Mba11_g19840.1	51.0967	4.61884	55.7156	11.0627	3.46763	1.17029e-10	9.40936e-10	Abuab-preferring	putative metal-nicotianamine transporter YSL12
LOCUS_012917-RA	Mba07_g18700.1	254.618	23.0942	277.712	11.0252	3.46273	1.12088e-50	5.25868e-49	Abuab-preferring	RNA-dependent RNA polymerase 1
LOCUS_014968-RA	Mba07_g17380.1	330.397	30.0225	360.419	11.005	3.46009	4.9777e-65	3.10997e-63	Abuab-preferring	Protein argonaute 1A
LOCUS_013838-RA	Mba05_g20020.1	105.225	9.56759	114.792	10.998	3.45917	3.95831e-21	6.44193e-20	Abuab-preferring	Uncharacterized protein At1g28695
LOCUS_001393-RA	Mba03_g07330.1	29.0125	2.63934	31.6519	10.9924	3.45843	2.55601e-06	1.24667e-05	Abuab-preferring	Cysteine-rich repeat secretory protein 12
LOCUS_021352-RA	Mba04_g02010.1	58.0251	5.27867	63.3038	10.9924	3.45843	1.66235e-12	1.55525e-11	Abuab-preferring	LRR receptor-like serine/threonine-protein kinase FEI 1
LOCUS_016259-RA	Mba07_g16510.1	207.418	19.1352	226.553	10.8396	3.43824	4.11733e-41	1.46893e-39	Abuab-preferring	Putative germin-like protein 2-1
LOCUS_009274-RA	Mba07_g07870.1	64.0874	5.93851	70.0259	10.7918	3.43187	2.44273e-13	2.44425e-12	Abuab-preferring	F-box protein SKIP23
LOCUS_018627-RA	Mba07_g09000.1	60.1902	5.60859	65.7988	10.7318	3.42382	2.7258e-12	2.51347e-11	Abuab-preferring	Uncharacterized protein At2g34160
LOCUS_006647-RA	Mba06_g19350.1	98.2962	9.23768	107.534	10.6408	3.41153	4.85567e-20	7.50199e-19	Abuab-preferring	hypothetical protein
LOCUS_009732-RA	Mba05_g24480.1	35.0749	3.29917	38.374	10.6314	3.41026	6.67787e-08	4.04016e-07	Abuab-preferring	Zinc finger protein CONSTANS-LIKE 9
LOCUS_004296-RA	Mba01_g09380.1	108.689	10.2274	118.916	10.6272	3.40969	3.5182e-22	6.00014e-21	Abuab-preferring	Putative disease resistance RPP13-like protein 1
LOCUS_016487-RA	Mba05_g18880.1	139.866	13.1967	153.063	10.5986	3.4058	4.61422e-28	1.02781e-26	Abuab-preferring	Obtusifoliol 14-alpha demethylase
LOCUS_009314-RA	Mba10_g04820.1	20.7851	1.9795	22.7646	10.5002	3.39234	6.60419e-05	0.000258754	Abuab-preferring	Calcium-dependent protein kinase 2
LOCUS_010768-RA	Mba03_g18600.1	34.6418	3.29917	37.941	10.5002	3.39234	6.67787e-08	4.04016e-07	Abuab-preferring	Cytochrome P450 77A3
LOCUS_014303-RA	Mba02_g04260.1	96.1311	9.23768	105.369	10.4064	3.3794	1.63114e-19	2.44061e-18	Abuab-preferring	ABC transporter C family member 14
LOCUS_000738-RA	Mba01_g04110.1	355.945	34.3114	390.256	10.374	3.3749	8.41905e-69	5.76637e-67	Abuab-preferring	putative membrane protein At1g16860
LOCUS_009017-RA	Mba07_g25720.1	30.7446	2.96925	33.7139	10.3543	3.37216	7.66013e-07	4.0525e-06	Abuab-preferring	Protein BZR1 1
LOCUS_016825-RA	Mba04_g08070.1	20.3521	1.9795	22.3316	10.2814	3.36197	0.000121117	0.000451211	Abuab-preferring	Reticulon-like protein B4
LOCUS_016896-RA	Mba08_g27900.1	107.39	10.5573	117.947	10.172	3.34654	6.4038e-21	1.03561e-19	Abuab-preferring	putative galacturonosyltransferase 15
LOCUS_015243-RA	Mba04_g39070.1	29.8786	2.96925	32.8478	10.0627	3.33094	1.40117e-06	7.14257e-06	Abuab-preferring	Transcription factor HHO5
LOCUS_027733-RA	Mba01_g28440.1	22.9502	2.30942	25.2596	9.93766	3.31291	1.94311e-05	8.31242e-05	Abuab-preferring	hypothetical protein
LOCUS_015849-RA	Mba04_g11290.1	22.9502	2.30942	25.2596	9.93766	3.31291	1.94311e-05	8.31242e-05	Abuab-preferring	Vacuolar protein-sorting-associated protein 37 1
LOCUS_001677-RA	Mba09_g17980.1	408.341	41.5695	449.91	9.82307	3.29617	2.06038e-76	1.62897e-74	Abuab-preferring	putative cellulose synthase A catalytic subunit 1 [UDP-forming]
LOCUS_013048-RA	Mba09_g26550.1	87.4707	8.90776	96.3784	9.8196	3.29566	3.64026e-17	4.70004e-16	Abuab-preferring	Glutamate receptor 3.4
LOCUS_018586-RA	Mba09_g04160.1	116.05	11.877	127.927	9.77099	3.2885	1.55206e-22	2.6936e-21	Abuab-preferring	LIMR family protein At5g01460
LOCUS_017369-RA	Mba10_g12950.1	38.539	3.959	42.4981	9.73453	3.28311	3.10815e-08	1.95431e-07	Abuab-preferring	ABC transporter C family member 10
LOCUS_017665-RA	Mba08_g32660.1	149.826	15.5061	165.332	9.66239	3.27238	1.79966e-28	4.07245e-27	Abuab-preferring	Ubiquitin carboxyl-terminal hydrolase 14
LOCUS_021386-RA	Mba06_g24560.1	19.053	1.9795	21.0325	9.62515	3.26681	0.000221252	0.000786948	Abuab-preferring	ACT domain-containing protein ACR4
LOCUS_013460-RA	Mba09_g15080.1	368.936	38.6003	407.536	9.55784	3.25669	1.66093e-68	1.13155e-66	Abuab-preferring	Protein FAM91A1
LOCUS_026295-RA	Mba01_g05920.1	25.1153	2.63934	27.7547	9.51578	3.25032	2.74405e-05	0.000115043	Abuab-preferring	IQ domain-containing protein IQM1
LOCUS_001384-RA	Mba03_g13020.1	152.424	16.1659	168.59	9.42872	3.23706	5.49131e-29	1.27646e-27	Abuab-preferring	Zinc finger protein CONSTANS-LIKE 5
LOCUS_026725-RA	Mba05_g00780.1	34.2088	3.62909	37.8379	9.42629	3.23669	6.03854e-07	3.2347e-06	Abuab-preferring	Protein kinase PVPK-1
LOCUS_002190-RA	Mba03_g17930.1	18.62	1.9795	20.5995	9.4064	3.23364	0.000221252	0.000786948	Abuab-preferring	Tryptamine 5-hydroxylase
LOCUS_007817-RA	Mba08_g19810.1	57.5921	6.26842	63.8605	9.18765	3.1997	9.02902e-12	7.96444e-11	Abuab-preferring	Gamma-glutamyl peptidase 5
LOCUS_004924-RA	Mba09_g05700.1	36.3739	3.959	40.3329	9.18765	3.1997	1.85702e-07	1.06467e-06	Abuab-preferring	CBL-interacting serine/threonine-protein kinase 12
LOCUS_009688-RA	Mba02_g09260.1	84.8725	9.23768	94.1102	9.18765	3.1997	1.19766e-16	1.48639e-15	Abuab-preferring	Metacaspase-1
LOCUS_006537-RA	Mba08_g27190.1	164.549	18.1454	182.694	9.06833	3.18084	6.37558e-31	1.61062e-29	Abuab-preferring	Pentatricopeptide repeat-containing protein At3g23020
LOCUS_020165-RA	Mba01_g26680.1	59.7572	6.59834	66.3555	9.05639	3.17894	1.32804e-11	1.14987e-10	Abuab-preferring	Germin-like protein 5-1
LOCUS_012206-RA	Mba07_g19960.1	89.2027	9.89751	99.1003	9.01264	3.17195	5.52127e-17	7.03646e-16	Abuab-preferring	VCP-like ATPase
LOCUS_003937-RA	Mba05_g03500.1	38.539	4.28892	42.828	8.98572	3.16763	3.10815e-08	1.95431e-07	Abuab-preferring	Protein FAR1-RELATED SEQUENCE 3
LOCUS_005331-RA	Mba02_g09650.1	899.822	100.625	1000.45	8.94236	3.16065	6.65029e-161	1.67013e-158	Abuab-preferring	Alcohol dehydrogenase 1
LOCUS_012995-RA	Mba10_g22320.1	41.1372	4.61884	45.756	8.90639	3.15484	4.40594e-08	2.7301e-07	Abuab-preferring	Mitogen-activated protein kinase kinase kinase 1
LOCUS_007732-RA	Mba07_g13640.1	35.0749	3.959	39.0339	8.85952	3.14723	3.35316e-07	1.85839e-06	Abuab-preferring	Scarecrow-like protein 9
LOCUS_006843-RA	Mba08_g31950.1	250.72	28.3729	279.093	8.83662	3.1435	5.60508e-46	2.27183e-44	Abuab-preferring	Late embryogenesis abundant protein Lea14-A
LOCUS_006428-RA	Mba06_g11660.1	46.3335	5.27867	51.6121	8.77748	3.13381	2.32802e-09	1.63831e-08	Abuab-preferring	U-box domain-containing protein 11
LOCUS_004889-RA	Mba11_g13930.1	54.9939	6.26842	61.2623	8.77317	3.1331	5.38061e-11	4.44326e-10	Abuab-preferring	putative cytochrome c oxidase subunit 5C-3
LOCUS_007788-RA	Mba01_g16680.1	72.3148	8.24793	80.5628	8.76764	3.13219	5.3751e-14	5.61994e-13	Abuab-preferring	Plant intracellular Ras-group-related LRR protein 1
LOCUS_009460-RA	Mba01_g07660.1	57.5921	6.59834	64.1904	8.72826	3.12569	4.27052e-11	3.54484e-10	Abuab-preferring	Protein RALF-like 33
LOCUS_008255-RA	Mba05_g02010.1	215.645	24.7438	240.389	8.71514	3.12352	4.03172e-39	1.33088e-37	Abuab-preferring	rRNA-processing protein fcf2
LOCUS_008731-RA	Mba10_g01470.1	71.8818	8.24793	80.1297	8.71514	3.12352	5.3751e-14	5.61994e-13	Abuab-preferring	Eukaryotic translation initiation factor 3 subunit G
LOCUS_025241-RA	Mba03_g02730.1	140.732	16.1659	156.898	8.7055	3.12193	3.63998e-26	7.47128e-25	Abuab-preferring	40S ribosomal protein S25
LOCUS_009995-RA	Mba01_g06570.1	22.9502	2.63934	25.5896	8.69545	3.12026	8.79765e-05	0.000336862	Abuab-preferring	Olee1-like protein
LOCUS_009053-RA	Mba10_g02530.1	259.814	30.0225	289.836	8.65398	3.11336	6.73976e-47	2.81182e-45	Abuab-preferring	RRP12-like protein
LOCUS_013162-RA	Mba04_g26850.1	108.256	12.5368	120.793	8.63501	3.1102	8.36943e-20	1.27311e-18	Abuab-preferring	Sorbitol dehydrogenase
LOCUS_011529-RA	Mba01_g16650.1	59.7572	6.92826	66.6854	8.62514	3.10855	1.32804e-11	1.14987e-10	Abuab-preferring	4-coumarate--CoA ligase-like 7
LOCUS_003613-RA	Mba10_g20070.1	226.904	26.3934	253.297	8.59701	3.10384	3.09456e-41	1.11023e-39	Abuab-preferring	Heat shock cognate protein
LOCUS_021199-RA	Mba01_g21220.1	22.5172	2.63934	25.1565	8.53139	3.09278	8.79765e-05	0.000336862	Abuab-preferring	Putative multidrug resistance protein
LOCUS_008570-RA	Mba04_g08880.1	50.6637	5.93851	56.6022	8.53139	3.09278	5.67619e-10	4.274e-09	Abuab-preferring	Serine carboxypeptidase II-2
LOCUS_009704-RA	Mba09_g12870.1	103.493	12.2069	115.699	8.47818	3.08375	3.35124e-19	4.91669e-18	Abuab-preferring	putative pectinesterase/pectinesterase inhibitor 12
LOCUS_017805-RA	Mba10_g11050.1	50.2307	5.93851	56.1692	8.45847	3.0804	1.01821e-09	7.43513e-09	Abuab-preferring	Heparan-alpha-glucosaminide N-acetyltransferase
LOCUS_013705-RA	Mba08_g31140.1	100.461	11.877	112.338	8.45847	3.0804	1.92758e-18	2.70115e-17	Abuab-preferring	putative methionine--tRNA ligase
LOCUS_022841-RA	Mba11_g02500.1	19.486	2.30942	21.7955	8.43763	3.07684	0.000221252	0.000786948	Abuab-preferring	Flavanone 3-dioxygenase 2
LOCUS_001370-RA	Mba08_g08580.1	511.4	60.7047	572.105	8.42439	3.07457	1.66449e-89	1.74744e-87	Abuab-preferring	Calmodulin-binding transcription activator 4
LOCUS_010609-RA	Mba04_g03360.1	96.9972	11.5471	108.544	8.40013	3.07041	1.09844e-17	1.4655e-16	Abuab-preferring	Mitotic checkpoint protein BUB3.2
LOCUS_019294-RA	Mba05_g00140.1	293.59	34.9712	328.561	8.39518	3.06956	3.89017e-52	1.85915e-50	Abuab-preferring	Universal stress protein A-like protein
LOCUS_008690-RA	Mba06_g18770.1	307.013	36.6208	343.634	8.38358	3.06757	4.4029e-54	2.22017e-52	Abuab-preferring	TVP38/TMEM64 family membrane protein slr0305
LOCUS_021968-RA	Mba02_g19150.1	35.9409	4.28892	40.2298	8.37994	3.06694	1.85702e-07	1.06467e-06	Abuab-preferring	F-box/kelch-repeat protein At1g16250
LOCUS_016950-RA	Mba07_g04720.1	58.0251	6.92826	64.9533	8.37513	3.06611	4.27052e-11	3.54484e-10	Abuab-preferring	Protein STRUBBELIG-RECEPTOR FAMILY 5
LOCUS_015269-RA	Mba10_g20420.1	30.3116	3.62909	33.9407	8.35241	3.06219	6.16489e-06	2.84028e-05	Abuab-preferring	E3 ubiquitin-protein ligase RHA2B
LOCUS_016639-RA	Mba08_g09610.1	129.041	15.5061	144.547	8.32194	3.05692	3.94868e-23	7.02427e-22	Abuab-preferring	Bidirectional sugar transporter SWEET17
LOCUS_000011-RA	Mba04_g12200.1	496.244	60.0449	556.289	8.26455	3.04694	2.15622e-86	2.09219e-84	Abuab-preferring	Squamosa promoter-binding-like protein 12
LOCUS_010125-RA	Mba04_g34620.1	59.3242	7.25817	66.5823	8.17343	3.03094	2.38349e-11	2.01637e-10	Abuab-preferring	Late embryogenesis abundant protein At5g17165
LOCUS_002888-RA	Mba06_g13860.1	208.717	25.7335	234.451	8.11071	3.01983	1.08282e-36	3.26978e-35	Abuab-preferring	IQ domain-containing protein IQM3
LOCUS_012713-RA	Mba03_g11780.1	32.0437	3.959	36.0027	8.09388	3.01683	1.94157e-06	9.62744e-06	Abuab-preferring	Oligopeptide transporter 7
LOCUS_019493-RA	Mba11_g17120.1	443.849	55.0961	498.945	8.05589	3.01004	1.24105e-76	9.87289e-75	Abuab-preferring	Leucine--tRNA ligase, cytoplasmic
LOCUS_007097-RA	Mba04_g05170.1	116.916	14.5163	131.433	8.05411	3.00972	9.05112e-21	1.44728e-19	Abuab-preferring	Transcription factor ILR3
LOCUS_027293-RA	Mba11_g10470.1	58.4581	7.25817	65.7163	8.05411	3.00972	4.27052e-11	3.54484e-10	Abuab-preferring	Putative MO25-like protein At5g47540
LOCUS_008503-RA	Mba05_g20540.1	79.6762	9.89751	89.5737	8.05013	3.00901	1.05216e-14	1.14885e-13	Abuab-preferring	60S ribosomal protein L8
LOCUS_013380-RA	Mba08_g15820.1	1908.77	237.54	2146.31	8.03554	3.0064	1.97626258336499e-323	1.58199819798367e-320	Abuab-preferring	Clathrin heavy chain 1
LOCUS_025952-RA	Mba09_g15410.1	31.6107	3.959	35.5697	7.9845	2.9972	1.94157e-06	9.62744e-06	Abuab-preferring	putative NADPH:quinone oxidoreductase 1
LOCUS_024427-RA	Mba04_g23810.1	39.4051	4.94876	44.3539	7.96263	2.99324	1.40516e-07	8.1806e-07	Abuab-preferring	hypothetical protein
LOCUS_002484-RA	Mba08_g25840.1	42.0032	5.27867	47.2819	7.95716	2.99225	2.45798e-08	1.56392e-07	Abuab-preferring	ETHYLENE INSENSITIVE 3-like 3 protein
LOCUS_023824-RA	Mba06_g07020.1	47.1995	5.93851	53.138	7.94804	2.9906	5.80532e-09	3.90108e-08	Abuab-preferring	putative inactive receptor kinase At1g48480
LOCUS_006816-RA	Mba04_g16880.1	125.144	15.836	140.98	7.90247	2.9823	3.95445e-22	6.70842e-21	Abuab-preferring	Quinone oxidoreductase PIG3
LOCUS_006520-RA	Mba04_g29270.1	36.3739	4.61884	40.9928	7.87513	2.9773	7.84157e-07	4.14335e-06	Abuab-preferring	putative galactinol--sucrose galactosyltransferase 2
LOCUS_014969-RA	Mba01_g20830.1	67.1186	8.57784	75.6964	7.82464	2.96803	4.33435e-12	3.91774e-11	Abuab-preferring	hypothetical protein
LOCUS_003857-RA	Mba04_g27690.1	188.365	24.0839	212.449	7.82119	2.96739	9.84119e-33	2.58291e-31	Abuab-preferring	Calmodulin-binding protein 60 B
LOCUS_021769-RA	Mba06_g24720.1	53.6949	6.92826	60.6231	7.75012	2.95422	4.32211e-10	3.29313e-09	Abuab-preferring	IST1-like protein
LOCUS_000077-RA	Mba09_g05330.1	25.5484	3.29917	28.8475	7.74387	2.95306	1.52364e-05	6.6339e-05	Abuab-preferring	Protein IQ-DOMAIN 31
LOCUS_018392-RA	Mba05_g23510.1	160.652	20.7848	181.436	7.72929	2.95034	6.38936e-28	1.41095e-26	Abuab-preferring	Beta-glucosidase 22
LOCUS_019224-RA	Mba08_g31910.1	91.3679	11.877	103.245	7.69283	2.94351	3.46104e-16	4.1728e-15	Abuab-preferring	putative serine/threonine protein kinase IRE
LOCUS_007927-RA	Mba04_g38120.1	48.0656	6.26842	54.334	7.66789	2.93883	3.25653e-09	2.25336e-08	Abuab-preferring	Nuclear transcription factor Y subunit A-3
LOCUS_001825-RA	Mba07_g12550.1	100.894	13.1967	114.091	7.64543	2.9346	4.77404e-18	6.53268e-17	Abuab-preferring	ATP-dependent 6-phosphofructokinase 3
LOCUS_021089-RA	Mba11_g20070.1	40.2711	5.27867	45.5498	7.62903	2.9315	7.87838e-08	4.74407e-07	Abuab-preferring	Expansin-like A1
LOCUS_025881-RA	Mba05_g19910.1	52.8288	6.92826	59.7571	7.62512	2.93076	7.67192e-10	5.69634e-09	Abuab-preferring	ABC transporter C family member 3
LOCUS_016196-RA	Mba03_g08580.1	37.673	4.94876	42.6218	7.61262	2.92839	2.49951e-07	1.40534e-06	Abuab-preferring	putative indole-3-pyruvate monooxygenase YUCCA11
LOCUS_003840-RA	Mba08_g18240.1	22.5172	2.96925	25.4865	7.58345	2.92286	8.79765e-05	0.000336862	Abuab-preferring	hypothetical protein
LOCUS_005919-RA	Mba04_g10780.1	64.9535	8.57784	73.5313	7.57224	2.92072	1.35099e-11	1.16837e-10	Abuab-preferring	Ribonuclease P protein subunit p25
LOCUS_002097-RA	Mba09_g11650.1	84.8725	11.2172	96.0897	7.5663	2.91959	2.54734e-15	2.88984e-14	Abuab-preferring	Ubiquitin-conjugating enzyme E2
LOCUS_015703-RA	Mba04_g06810.1	286.661	37.9405	324.602	7.55556	2.91754	1.91736e-48	8.4681e-47	Abuab-preferring	Myosin-17
LOCUS_003492-RA	Mba02_g11920.1	39.8381	5.27867	45.1168	7.547	2.9159	7.87838e-08	4.74407e-07	Abuab-preferring	GEM-like protein 6
LOCUS_011153-RA	Mba04_g05530.1	589.777	78.5203	668.298	7.51115	2.90903	1.40571e-97	1.62202e-95	Abuab-preferring	Protein TPR3
LOCUS_014892-RA	Mba00_g00210.1	17.3209	2.30942	19.6303	7.50012	2.90691	0.000728607	0.00234355	Abuab-preferring	DNA-binding protein SMUBP-2
LOCUS_007043-RA	Mba07_g08270.1	167.147	22.4344	189.581	7.45049	2.89733	8.83193e-29	2.03087e-27	Abuab-preferring	Far upstream element-binding protein 2
LOCUS_021666-RA	Mba11_g13240.1	142.465	19.1352	161.6	7.44516	2.8963	1.8243e-24	3.44117e-23	Abuab-preferring	Molybdopterin biosynthesis protein CNX1
LOCUS_014742-RA	Mba04_g02480.1	66.2525	8.90776	75.1603	7.43762	2.89484	7.65884e-12	6.79324e-11	Abuab-preferring	Trifunctional UDP-glucose 4,6-dehydratase/UDP-4-keto-6-deoxy-D-glucose 3,5-epimerase/UDP-4-keto-L-rhamnose-reductase RHM1
LOCUS_010724-RA	Mba10_g02530.1	223.007	30.0225	253.029	7.428	2.89297	1.24424e-37	3.90593e-36	Abuab-preferring	RRP12-like protein
LOCUS_005004-RA	Mba10_g05410.1	41.5702	5.60859	47.1788	7.41188	2.88984	1.00875e-07	5.9815e-07	Abuab-preferring	Auxin response factor 10
LOCUS_001028-RA	Mba09_g08490.1	382.359	51.797	434.156	7.38189	2.88399	3.77772e-63	2.29313e-61	Abuab-preferring	Cyclic nucleotide-gated ion channel 2
LOCUS_011850-RA	Mba08_g11650.1	29.0125	3.959	32.9715	7.32824	2.87347	1.09286e-05	4.85177e-05	Abuab-preferring	RING-H2 finger protein ATL1
LOCUS_016895-RA	Mba08_g27880.1	38.539	5.27867	43.8177	7.3009	2.86807	1.40516e-07	8.1806e-07	Abuab-preferring	hypothetical protein
LOCUS_021823-RA	Mba07_g05240.1	21.6512	2.96925	24.6204	7.29178	2.86627	0.000156522	0.000571474	Abuab-preferring	Methylthioribose kinase 1
LOCUS_024135-RA	Mba01_g07950.1	19.053	2.63934	21.6923	7.21887	2.85177	0.000855446	0.00271538	Abuab-preferring	Zinc transporter 3
LOCUS_006519-RA	Mba04_g29260.1	23.8163	3.29917	27.1154	7.21887	2.85177	4.92334e-05	0.000197613	Abuab-preferring	putative polygalacturonase At1g80170
LOCUS_011124-RA	Mba02_g01300.1	470.263	65.9834	536.246	7.12699	2.83329	3.88928e-76	3.05607e-74	Abuab-preferring	Dormancy-associated 3
LOCUS_010935-RA	Mba06_g33070.1	251.586	35.3011	286.888	7.12687	2.83327	1.10301e-41	4.03638e-40	Abuab-preferring	Endoglucanase 9
LOCUS_025432-RA	Mba06_g21840.1	67.9846	9.56759	77.5522	7.10572	2.82898	9.70811e-12	8.53408e-11	Abuab-preferring	U3 small nucleolar RNA-associated protein 18
LOCUS_023941-RA	Mba01_g06960.1	35.0749	4.94876	40.0236	7.08761	2.8253	1.38261e-06	7.0608e-06	Abuab-preferring	DUF21 domain-containing protein At4g14240
LOCUS_009795-RA	Mba11_g17610.1	18.62	2.63934	21.2593	7.0548	2.81861	0.000855446	0.00271538	Abuab-preferring	Ethylene-responsive transcription factor CRF4
LOCUS_018665-RA	Mba01_g22540.1	555.569	78.8502	634.419	7.04588	2.81678	3.02629e-89	3.10086e-87	Abuab-preferring	RNA polymerase I-specific transcription initiation factor RRN3
LOCUS_000010-RA	Mba04_g12220.1	110.854	15.836	126.69	7.00011	2.80738	1.11797e-18	1.5857e-17	Abuab-preferring	TORTIFOLIA1-like protein 2
LOCUS_015114-RA	Mba09_g10630.1	62.3553	8.90776	71.2631	7.00011	2.80738	7.33532e-11	5.98032e-10	Abuab-preferring	DNA repair protein RAD16
LOCUS_012831-RA	Mba10_g09300.1	22.9502	3.29917	26.2494	6.95636	2.79833	8.79765e-05	0.000336862	Abuab-preferring	Ubiquitin-fold modifier 1
LOCUS_015068-RA	Mba06_g21750.1	61.9223	8.90776	70.8301	6.9515	2.79732	7.33532e-11	5.98032e-10	Abuab-preferring	U-box domain-containing protein 45
LOCUS_008411-RA	Mba05_g23320.1	255.484	36.9507	292.434	6.91417	2.78956	3.26218e-41	1.16709e-39	Abuab-preferring	Dormancy-associated 3
LOCUS_008175-RA	Mba05_g01650.1	77.5111	11.2172	88.7283	6.91004	2.78869	1.36738e-13	1.39327e-12	Abuab-preferring	CCG-binding protein 1
LOCUS_010893-RA	Mba08_g06700.1	116.05	16.8258	132.876	6.89717	2.786	2.64324e-19	3.91382e-18	Abuab-preferring	Protein translation factor SUI1
LOCUS_008224-RA	Mba08_g30180.1	63.6544	9.23768	72.8921	6.89073	2.78466	2.37889e-11	2.0138e-10	Abuab-preferring	Aldehyde dehydrogenase family 3 member H1
LOCUS_005595-RA	Mba05_g27460.1	156.321	22.7643	179.086	6.86696	2.77967	1.76465e-25	3.50412e-24	Abuab-preferring	Zinc finger CCCH domain-containing protein 19
LOCUS_009258-RA	Mba11_g15470.1	58.8911	8.57784	67.469	6.86549	2.77936	3.91412e-10	2.98939e-09	Abuab-preferring	Peroxisome biogenesis protein 19-1
LOCUS_015198-RA	Mba06_g01710.1	20.3521	2.96925	23.3213	6.85428	2.777	0.000488281	0.0016206	Abuab-preferring	hypothetical protein
LOCUS_026462-RA	Mba05_g01050.1	22.5172	3.29917	25.8164	6.82511	2.77085	8.79765e-05	0.000336862	Abuab-preferring	FT-interacting protein 1
LOCUS_021004-RA	Mba04_g23870.1	35.9409	5.27867	41.2196	6.8087	2.76738	7.84157e-07	4.14335e-06	Abuab-preferring	Bifunctional riboflavin kinase/FMN phosphatase
LOCUS_017216-RA	Mba03_g12320.1	24.6823	3.62909	28.3114	6.80124	2.7658	0.000103716	0.000392435	Abuab-preferring	Chromoplast-specific carotenoid-associated protein C1, chromoplastic
LOCUS_018797-RA	Mba02_g13920.1	26.8474	3.959	30.8064	6.78136	2.76157	3.39532e-05	0.000140101	Abuab-preferring	Protein kinase PINOID
LOCUS_011573-RA	Mba10_g10230.1	33.3428	4.94876	38.2915	6.73761	2.75224	4.25596e-06	2.01071e-05	Abuab-preferring	hypothetical protein
LOCUS_016883-RA	Mba10_g09990.1	320.437	47.838	368.275	6.69838	2.74381	1.84634e-50	8.56808e-49	Abuab-preferring	UDP-D-apiose/UDP-D-xylose synthase 2
LOCUS_011500-RA	Mba04_g24530.1	119.081	17.8155	136.897	6.68413	2.74074	1.89323e-19	2.81305e-18	Abuab-preferring	Molybdate-anion transporter
LOCUS_000387-RA	Mba10_g13310.1	24.2493	3.62909	27.8784	6.68192	2.74026	0.000179991	0.000649937	Abuab-preferring	hypothetical protein
LOCUS_011985-RA	Mba08_g14660.1	79.2432	11.877	91.1202	6.67198	2.73812	2.9899e-13	2.98013e-12	Abuab-preferring	Charged multivesicular body protein 7
LOCUS_017238-RA	Mba10_g22110.1	25.9814	3.959	29.9404	6.5626	2.71427	5.94761e-05	0.000235405	Abuab-preferring	Protein O-linked-mannose beta-1,4-N-acetylglucosaminyltransferase 2
LOCUS_007676-RA	Mba06_g36150.1	47.6325	7.25817	54.8907	6.5626	2.71427	1.30876e-08	8.51325e-08	Abuab-preferring	NDR1/HIN1-like protein 1
LOCUS_006292-RA	Mba03_g08860.1	594.974	91.0571	686.031	6.53407	2.70798	1.3369e-91	1.42692e-89	Abuab-preferring	Squamosa promoter-binding-like protein 9
LOCUS_012702-RA	Mba02_g18240.1	235.132	36.2909	271.422	6.47908	2.69579	5.66064e-37	1.73864e-35	Abuab-preferring	Histone H2B.6
LOCUS_002342-RA	Mba05_g02170.1	16.8879	2.63934	19.5272	6.39854	2.67774	0.00257683	0.0073326	Abuab-preferring	hypothetical protein
LOCUS_005424-RA	Mba08_g24260.1	80.1093	12.5368	92.6461	6.3899	2.67579	6.22467e-13	6.03982e-12	Abuab-preferring	60S ribosomal protein L12
LOCUS_008775-RA	Mba07_g14420.1	231.234	36.2909	267.525	6.37169	2.67168	5.11945e-36	1.5039e-34	Abuab-preferring	Coatomer subunit beta-1
LOCUS_018621-RA	Mba02_g01630.1	226.038	35.631	261.669	6.34385	2.66536	7.92586e-35	2.2609e-33	Abuab-preferring	60S ribosomal protein L14-2
LOCUS_020510-RA	Mba10_g15350.1	35.5079	5.60859	41.1165	6.33098	2.66243	2.82888e-06	1.37088e-05	Abuab-preferring	Protein WHAT'S THIS FACTOR 1
LOCUS_018632-RA	Mba07_g16650.1	58.4581	9.23768	67.6958	6.32823	2.6618	6.8115e-10	5.08995e-09	Abuab-preferring	hypothetical protein
LOCUS_012011-RA	Mba09_g20990.1	33.3428	5.27867	38.6214	6.31651	2.65913	4.25596e-06	2.01071e-05	Abuab-preferring	CDPK-related kinase 3
LOCUS_015965-RA	Mba02_g00410.1	43.7353	6.92826	50.6636	6.3126	2.65823	1.21153e-07	7.10821e-07	Abuab-preferring	hypothetical protein
LOCUS_018461-RA	Mba05_g13180.1	20.7851	3.29917	24.0843	6.3001	2.65537	0.000277162	0.000964643	Abuab-preferring	Putative leucine-rich repeat receptor-like serine/threonine-protein kinase At2g24130
LOCUS_026724-RA	Mba05_g00760.1	172.343	27.3831	199.726	6.29378	2.65393	4.99694e-27	1.07025e-25	Abuab-preferring	Auxin-binding protein T85
LOCUS_010820-RA	Mba06_g22390.1	412.238	65.6535	477.891	6.27899	2.65053	3.51451e-62	2.10345e-60	Abuab-preferring	Cyclic nucleotide-gated ion channel 1
LOCUS_000962-RA	Mba10_g23450.1	53.6949	8.57784	62.2727	6.25972	2.6461	6.10828e-09	4.09607e-08	Abuab-preferring	hypothetical protein
LOCUS_016328-RA	Mba09_g06610.1	35.0749	5.60859	40.6835	6.25378	2.64473	4.8736e-06	2.27648e-05	Abuab-preferring	Protein ANTAGONIST OF LIKE HETEROCHROMATIN PROTEIN 1
LOCUS_000667-RA	Mba03_g03430.1	36.807	5.93851	42.7455	6.19802	2.63181	1.63612e-06	8.25019e-06	Abuab-preferring	Protein PIN-LIKES 1
LOCUS_008049-RA	Mba10_g20220.1	2946.72	476.07	3422.79	6.18968	2.62986	4.94065645841247e-324	4.21932061548425e-321	Abuab-preferring	Elongation factor 1-alpha
LOCUS_023569-RA	Mba04_g12780.1	42.8693	6.92826	49.7975	6.1876	2.62938	2.09868e-07	1.19839e-06	Abuab-preferring	Cellulose synthase-like protein E6
LOCUS_016378-RA	Mba10_g24920.1	116.05	18.8053	134.855	6.17115	2.62554	3.56547e-18	4.92096e-17	Abuab-preferring	Putative hydrolase C777.06c
LOCUS_013524-RA	Mba02_g10530.1	61.0562	9.89751	70.9538	6.16885	2.625	4.64461e-10	3.52418e-09	Abuab-preferring	RNA exonuclease 4
LOCUS_011907-RA	Mba09_g02620.1	26.4144	4.28892	30.7033	6.15875	2.62264	5.94761e-05	0.000235405	Abuab-preferring	hypothetical protein
LOCUS_000498-RA	Mba05_g19210.1	312.21	51.1371	363.347	6.10534	2.61007	7.36347e-47	3.05215e-45	Abuab-preferring	Temperature-induced lipocalin-1
LOCUS_027712-RA	Mba04_g30250.1	22.0842	3.62909	25.7133	6.08532	2.60533	0.000533521	0.00175792	Abuab-preferring	putative BOI-related E3 ubiquitin-protein ligase 3
LOCUS_001900-RA	Mba04_g12460.1	54.1279	8.90776	63.0356	6.07649	2.60324	6.10828e-09	4.09607e-08	Abuab-preferring	Enhancer of rudimentary
LOCUS_023590-RA	Mba02_g18490.1	29.8786	4.94876	34.8273	6.0376	2.59397	2.23615e-05	9.48994e-05	Abuab-preferring	hypothetical protein
LOCUS_009006-RA	Mba09_g25500.1	19.9191	3.29917	23.2182	6.0376	2.59397	0.000488281	0.0016206	Abuab-preferring	Uncharacterized protein At2g33490
LOCUS_011206-RA	Mba01_g21860.1	150.259	25.0737	175.333	5.99269	2.5832	6.33892e-23	1.12139e-21	Abuab-preferring	Protein FLX-like 2
LOCUS_026443-RA	Mba10_g09100.1	49.3646	8.24793	57.6126	5.9851	2.58137	2.71685e-08	1.72094e-07	Abuab-preferring	BEL1-like homeodomain protein 1
LOCUS_014907-RA	Mba08_g14320.1	135.536	22.7643	158.3	5.9539	2.57383	1.02255e-20	1.62895e-19	Abuab-preferring	Beta-glucosidase 18
LOCUS_012094-RA	Mba01_g31500.1	37.24	6.26842	43.5084	5.94088	2.57068	1.63612e-06	8.25019e-06	Abuab-preferring	BTB/POZ domain-containing protein At3g08570
LOCUS_008156-RA	Mba09_g11300.1	27.2805	4.61884	31.8993	5.90634	2.56227	0.000113074	0.000424708	Abuab-preferring	Peroxisomal nicotinamide adenine dinucleotide carrier
LOCUS_014399-RA	Mba10_g24400.1	48.4986	8.24793	56.7465	5.88009	2.55584	4.68818e-08	2.89799e-07	Abuab-preferring	hypothetical protein
LOCUS_001146-RA	Mba05_g11610.1	25.1153	4.28892	29.4043	5.85586	2.54988	0.000103716	0.000392435	Abuab-preferring	hypothetical protein
LOCUS_012541-RA	Mba06_g30330.1	59.7572	10.2274	69.9846	5.84284	2.54667	8.00482e-10	5.92635e-09	Abuab-preferring	hypothetical protein
LOCUS_000545-RA	Mba04_g23020.1	17.3209	2.96925	20.2902	5.83343	2.54434	0.00257683	0.0073326	Abuab-preferring	Thaumatin-like protein 1
LOCUS_023039-RA	Mba04_g17810.1	26.8474	4.61884	31.4663	5.81259	2.53918	0.000113074	0.000424708	Abuab-preferring	Trans-resveratrol di-O-methyltransferase
LOCUS_027089-RA	Mba03_g02840.1	40.2711	6.92826	47.1994	5.81259	2.53918	1.07091e-06	5.55089e-06	Abuab-preferring	Aspartic proteinase
LOCUS_016857-RA	Mba05_g19910.1	40.2711	6.92826	47.1994	5.81259	2.53918	1.07091e-06	5.55089e-06	Abuab-preferring	ABC transporter C family member 5
LOCUS_015324-RA	Mba06_g14640.1	49.7976	8.57784	58.3755	5.80538	2.53739	5.26483e-08	3.2326e-07	Abuab-preferring	Splicing factor ESS-2
LOCUS_009768-RA	Mba10_g09820.1	42.0032	7.25817	49.2614	5.78702	2.53282	3.62458e-07	1.99929e-06	Abuab-preferring	Uncharacterized protein YnbD
LOCUS_003140-RA	Mba09_g07520.1	34.2088	5.93851	40.1473	5.76051	2.5262	8.36458e-06	3.79234e-05	Abuab-preferring	Pyruvate kinase 1, cytosolic
LOCUS_014963-RA	Mba05_g28280.1	20.7851	3.62909	24.4142	5.72736	2.51787	0.000910521	0.00286887	Abuab-preferring	Remorin 4.1
LOCUS_005139-RA	Mba07_g06200.1	833.136	145.493	978.63	5.72628	2.5176	6.1243e-118	1.00564e-115	Abuab-preferring	Protein IQ-DOMAIN 32
LOCUS_025085-RA	Mba01_g02290.1	82.7074	14.5163	97.2237	5.69753	2.51034	1.39882e-12	1.31736e-11	Abuab-preferring	putative calcium-transporting ATPase 9, plasma membrane-type
LOCUS_018563-RA	Mba11_g10040.1	33.7758	5.93851	39.7143	5.68759	2.50782	8.36458e-06	3.79234e-05	Abuab-preferring	Ubiquitin-40S ribosomal protein S27a-1
LOCUS_009430-RA	Mba11_g09740.1	61.9223	10.8873	72.8096	5.68759	2.50782	9.08901e-10	6.69804e-09	Abuab-preferring	hypothetical protein
LOCUS_004358-RA	Mba10_g15450.1	46.7665	8.24793	55.0144	5.67009	2.50337	8.06761e-08	4.84889e-07	Abuab-preferring	Subtilisin-like protease SBT1.8
LOCUS_020496-RA	Mba10_g08180.1	345.119	61.0347	406.154	5.65448	2.49939	3.30032e-49	1.49366e-47	Abuab-preferring	Kinesin-like protein KIN-12F
LOCUS_012169-RA	Mba09_g03330.1	964.775	171.227	1136	5.63448	2.49428	8.58301e-135	1.66562e-132	Abuab-preferring	18. class I heat shock protein
LOCUS_023000-RA	Mba02_g11640.1	44.6014	7.91801	52.5194	5.6329	2.49388	2.36835e-07	1.33747e-06	Abuab-preferring	Mediator of RNA polymerase II transcription subunit 31
LOCUS_001932-RA	Mba08_g13010.1	248.988	44.2089	293.197	5.63209	2.49367	6.65466e-36	1.94596e-34	Abuab-preferring	Bifunctional nitrilase/nitrile hydratase NIT4A
LOCUS_007125-RA	Mba04_g05530.1	441.25	78.5203	519.771	5.61957	2.49046	5.62126e-62	3.3487e-60	Abuab-preferring	Protein TPR3
LOCUS_007260-RA	Mba10_g21430.1	213.047	37.9405	250.988	5.61531	2.48936	1.03264e-30	2.58321e-29	Abuab-preferring	Protein SODIUM POTASSIUM ROOT DEFECTIVE 1
LOCUS_020036-RA	Mba08_g29780.1	20.3521	3.62909	23.9812	5.60804	2.4875	0.00154388	0.00461794	Abuab-preferring	ATP synthase delta chain, chloroplastic
LOCUS_001672-RA	Mba10_g13360.1	79.2432	14.1864	93.4296	5.58584	2.48178	3.61778e-12	3.29329e-11	Abuab-preferring	Auxin response factor 9
LOCUS_020099-RA	Mba09_g06080.1	336.892	60.3748	397.267	5.58001	2.48027	6.9643e-48	3.04433e-46	Abuab-preferring	Pre-mRNA-processing factor 39
LOCUS_027971-RA	Mba10_g12950.1	22.0842	3.959	26.0432	5.57821	2.4798	0.000533521	0.00175792	Abuab-preferring	ABC transporter C family member 10
LOCUS_009714-RA	Mba10_g19320.1	23.8163	4.28892	28.1052	5.55297	2.47326	0.000179991	0.000649937	Abuab-preferring	hypothetical protein
LOCUS_015350-RA	Mba01_g28170.1	18.187	3.29917	21.4861	5.51259	2.46273	0.00148964	0.00447556	Abuab-preferring	Auxin-responsive protein SAUR71
LOCUS_015439-RA	Mba04_g39510.1	18.187	3.29917	21.4861	5.51259	2.46273	0.00148964	0.00447556	Abuab-preferring	Alpha-1,6-mannosyl-glycoprotein 2-beta-N-acetylglucosaminyltransferase
LOCUS_017728-RA	Mba05_g19910.1	38.106	6.92826	45.0343	5.50009	2.45945	3.12131e-06	1.50349e-05	Abuab-preferring	ABC transporter C family member 9
LOCUS_022861-RA	Mba07_g10530.1	61.4893	11.2172	72.7064	5.48171	2.45462	1.54889e-09	1.10643e-08	Abuab-preferring	Alcohol dehydrogenase-like 7
LOCUS_005414-RA	Mba01_g23280.1	460.303	84.1288	544.432	5.47141	2.45191	9.12554e-64	5.59234e-62	Abuab-preferring	Tuberculostearic acid methyltransferase UfaA1
LOCUS_004942-RA	Mba06_g17600.1	21.6512	3.959	25.6102	5.46884	2.45123	0.000533521	0.00175792	Abuab-preferring	DEAD-box ATP-dependent RNA helicase 14
LOCUS_004156-RA	Mba01_g00860.1	46.7665	8.57784	55.3443	5.45201	2.44679	2.57157e-07	1.44396e-06	Abuab-preferring	Cytochrome b561 and DOMON domain-containing protein At3g61750
LOCUS_011415-RA	Mba01_g04720.1	1871.09	344.433	2215.53	5.43238	2.44158	2.25695e-253	1.11181e-250	Abuab-preferring	Luminal-binding protein 5
LOCUS_002132-RA	Mba08_g01320.1	26.8474	4.94876	31.7962	5.42509	2.43965	0.000113074	0.000424708	Abuab-preferring	Transcription factor MYB94
LOCUS_001930-RA	Mba08_g12990.1	239.895	44.5388	284.434	5.3862	2.42927	2.47154e-33	6.60866e-32	Abuab-preferring	Thioredoxin-like protein YLS8
LOCUS_007209-RA	Mba06_g19070.1	17.7539	3.29917	21.0531	5.38134	2.42796	0.00148964	0.00447556	Abuab-preferring	Auxin response factor 17
LOCUS_015375-RA	Mba09_g17160.1	280.166	52.1269	332.293	5.37469	2.42618	6.42753e-39	2.10547e-37	Abuab-preferring	Homeobox-leucine zipper protein HOX16
LOCUS_007329-RA	Mba04_g07960.1	61.9223	11.5471	73.4694	5.36259	2.42293	2.85555e-09	1.99204e-08	Abuab-preferring	CASP-like protein 3A1
LOCUS_011969-RA	Mba01_g29200.1	394.484	73.5715	468.055	5.36191	2.42275	8.6753e-54	4.32347e-52	Abuab-preferring	Histone H3.2
LOCUS_008677-RA	Mba08_g07360.1	65.3865	12.2069	77.5934	5.3565	2.42129	5.91771e-10	4.45062e-09	Abuab-preferring	Protein S-acyltransferase 8
LOCUS_008681-RA	Mba09_g17980.1	221.275	41.5695	262.844	5.323	2.41224	1.61416e-30	3.99886e-29	Abuab-preferring	Cellulose synthase A catalytic subunit 6 [UDP-forming]
LOCUS_007513-RA	Mba10_g12220.1	112.153	21.1147	133.268	5.31161	2.40915	3.31662e-16	4.01505e-15	Abuab-preferring	Protein GRAVITROPIC IN THE LIGHT 1
LOCUS_000410-RA	Mba07_g24850.1	109.988	20.7848	130.773	5.29175	2.40375	9.432e-16	1.10023e-14	Abuab-preferring	Aspartate aminotransferase, cytoplasmic
LOCUS_006018-RA	Mba07_g21650.1	57.5921	10.8873	68.4793	5.28986	2.40323	7.55583e-09	5.03774e-08	Abuab-preferring	putative arabinosyltransferase ARAD1
LOCUS_016904-RA	Mba04_g13070.1	83.5734	15.836	99.4095	5.27743	2.39983	2.60594e-12	2.40988e-11	Abuab-preferring	Protein kinase and PP2C-like domain-containing protein
LOCUS_012692-RA	Mba04_g04140.1	77.9441	14.8463	92.7904	5.25008	2.39234	1.93931e-11	1.65481e-10	Abuab-preferring	putative CCR4-associated factor 1 7
LOCUS_002092-RA	Mba02_g18530.1	34.6418	6.59834	41.2402	5.25008	2.39234	1.50972e-05	6.59274e-05	Abuab-preferring	putative inactive poly [ADP-ribose] polymerase SRO2
LOCUS_024286-RA	Mba04_g29760.1	19.053	3.62909	22.6821	5.25008	2.39234	0.00259948	0.00738065	Abuab-preferring	Guanylate-binding protein 5
LOCUS_000876-RA	Mba05_g07500.1	20.7851	3.959	24.7441	5.25008	2.39234	0.000910521	0.00286887	Abuab-preferring	Ataxin-10
LOCUS_006905-RA	Mba06_g09580.1	20.7851	3.959	24.7441	5.25008	2.39234	0.000910521	0.00286887	Abuab-preferring	CBL-interacting protein kinase 18
LOCUS_006133-RA	Mba10_g06780.1	355.079	67.9629	423.042	5.2246	2.38532	6.01795e-48	2.63965e-46	Abuab-preferring	Protein LHY
LOCUS_005690-RA	Mba06_g03340.1	209.583	40.2499	249.833	5.20705	2.38047	5.09902e-29	1.18958e-27	Abuab-preferring	Ubiquitin carboxyl-terminal hydrolase 23
LOCUS_016718-RA	Mba06_g07970.1	307.446	59.0552	366.502	5.20609	2.3802	1.48344e-41	5.39769e-40	Abuab-preferring	2-alkenal reductase (NADP(+)-dependent)
LOCUS_008716-RA	Mba03_g07650.1	126.443	24.4139	150.857	5.17914	2.37271	6.68984e-18	9.03834e-17	Abuab-preferring	Phospholipid:diacylglycerol acyltransferase 1
LOCUS_001068-RA	Mba07_g05640.1	29.0125	5.60859	34.6211	5.17288	2.37097	0.000116842	0.000437576	Abuab-preferring	F-box protein PP2-A13
LOCUS_011305-RA	Mba06_g06260.1	213.047	41.2396	254.287	5.16608	2.36907	3.32424e-29	7.82663e-28	Abuab-preferring	40S ribosomal protein S15a
LOCUS_012598-RA	Mba07_g12330.1	59.3242	11.5471	70.8713	5.13758	2.36109	1.34777e-08	8.75809e-08	Abuab-preferring	putative serine/threonine-protein kinase PBL23
LOCUS_020871-RA	Mba06_g20010.1	37.24	7.25817	44.4982	5.13076	2.35917	5.29958e-06	2.47095e-05	Abuab-preferring	LRR receptor-like serine/threonine-protein kinase FLS2
LOCUS_005697-RA	Mba03_g03440.1	82.7074	16.1659	98.8733	5.11615	2.35506	4.38959e-12	3.95928e-11	Abuab-preferring	Cyclin-dependent kinase B2-1
LOCUS_018770-RA	Mba11_g22370.1	156.754	30.6823	187.437	5.10895	2.35303	1.76868e-21	2.923e-20	Abuab-preferring	Ycf54-like protein
LOCUS_007259-RA	Mba07_g14960.1	125.577	24.7438	150.32	5.07508	2.34343	2.03978e-17	2.67405e-16	Abuab-preferring	tRNA modification GTPase MnmE
LOCUS_000165-RA	Mba05_g11040.1	306.147	60.3748	366.522	5.07078	2.34221	7.62656e-41	2.67619e-39	Abuab-preferring	Putative E3 ubiquitin-protein ligase UBR7
LOCUS_003337-RA	Mba01_g28410.1	119.947	23.754	143.701	5.04956	2.33616	1.49166e-16	1.84948e-15	Abuab-preferring	Small RNA 2'-O-methyltransferase
LOCUS_011421-RA	Mba01_g04800.1	302.683	60.0449	362.728	5.04095	2.33369	3.56835e-40	1.22202e-38	Abuab-preferring	ENHANCER OF AG-4 protein 2
LOCUS_025487-RA	Mba11_g07510.1	79.6762	15.836	95.5123	5.03133	2.33094	2.07441e-11	1.76539e-10	Abuab-preferring	Cytochrome b561, DM13 and DOMON domain-containing protein At5g54830
LOCUS_010896-RA	Mba08_g06730.1	28.1465	5.60859	33.7551	5.01846	2.32725	0.000195126	0.000699851	Abuab-preferring	Formin-like protein 11
LOCUS_017954-RA	Mba10_g14660.1	26.4144	5.27867	31.6931	5.00399	2.32308	0.000192195	0.000690501	Abuab-preferring	hypothetical protein
LOCUS_004312-RA	Mba06_g35510.1	32.9098	6.59834	39.5081	4.98758	2.31834	4.2277e-05	0.000171193	Abuab-preferring	LYR motif-containing protein 4
LOCUS_001460-RA	Mba05_g29320.1	31.1777	6.26842	37.4461	4.97376	2.31434	4.12576e-05	0.000167595	Abuab-preferring	Alpha-L-arabinofuranosidase 1
LOCUS_011301-RA	Mba03_g07380.1	67.1186	13.5266	80.6452	4.96197	2.31091	1.88903e-09	1.33968e-08	Abuab-preferring	Programmed cell death protein 2
LOCUS_013513-RA	Mba06_g14950.1	35.9409	7.25817	43.1991	4.95178	2.30795	8.96304e-06	4.03794e-05	Abuab-preferring	Protein IQ-DOMAIN 1
LOCUS_025893-RA	Mba05_g00250.1	57.159	11.5471	68.7061	4.95008	2.30745	3.74225e-08	2.33353e-07	Abuab-preferring	hypothetical protein
LOCUS_002914-RA	Mba08_g20690.1	280.166	56.7457	336.912	4.93722	2.3037	1.72389e-36	5.15879e-35	Abuab-preferring	putative polygalacturonase
LOCUS_031518-RA	Mba02_g22320.1	25.9814	5.27867	31.2601	4.92195	2.29923	0.000192195	0.000690501	Abuab-preferring	3-ketoacyl-CoA synthase 6
LOCUS_010613-RA	Mba07_g01520.1	32.4767	6.59834	39.0751	4.92195	2.29923	7.02548e-05	0.000273741	Abuab-preferring	Double-stranded RNA-binding protein 1
LOCUS_012450-RA	Mba10_g22590.1	51.9628	10.5573	62.5201	4.92195	2.29923	1.6735e-07	9.642e-07	Abuab-preferring	F-box/LRR-repeat protein 20
LOCUS_014256-RA	Mba08_g31120.1	95.6981	19.4651	115.163	4.91639	2.2976	1.44675e-13	1.4718e-12	Abuab-preferring	hypothetical protein
LOCUS_006605-RA	Mba11_g02020.1	1742.48	354.661	2097.15	4.9131	2.29663	4.58006e-219	1.8923e-216	Abuab-preferring	putative aquaporin TIP1-1
LOCUS_005879-RA	Mba02_g12530.1	176.24	35.961	212.201	4.90088	2.29304	2.44748e-23	4.42135e-22	Abuab-preferring	hypothetical protein
LOCUS_001060-RA	Mba03_g11600.1	24.2493	4.94876	29.198	4.90008	2.2928	0.000546113	0.00179119	Abuab-preferring	Protein GPR107
LOCUS_012706-RA	Mba10_g01220.1	239.029	48.8277	287.856	4.89535	2.29141	3.52174e-31	8.93197e-30	Abuab-preferring	Histone H4
LOCUS_000582-RA	Mba10_g22660.1	90.0688	18.4754	108.544	4.87508	2.28543	1.06578e-12	1.01265e-11	Abuab-preferring	putative histidine kinase 4
LOCUS_002071-RA	Mba08_g01470.1	212.181	43.549	255.73	4.87224	2.28458	1.48133e-27	3.21574e-26	Abuab-preferring	60S ribosomal protein L10
LOCUS_009779-RA	Mba04_g05530.1	382.359	78.5203	460.88	4.86956	2.28379	1.05659e-48	4.68265e-47	Abuab-preferring	Protein TPR2
LOCUS_015322-RA	Mba10_g13010.1	48.0656	9.89751	57.9631	4.85633	2.27987	4.51662e-07	2.45643e-06	Abuab-preferring	putative WRKY transcription factor 19
LOCUS_002388-RA	Mba02_g07250.1	115.184	23.754	138.938	4.84904	2.2777	1.91094e-15	2.19117e-14	Abuab-preferring	Spermidine synthase 1
LOCUS_010779-RA	Mba04_g22780.1	20.7851	4.28892	25.074	4.84623	2.27686	0.000910521	0.00286887	Abuab-preferring	hypothetical protein
LOCUS_000579-RA	Mba07_g10160.1	89.2027	18.4754	107.678	4.8282	2.27149	1.78099e-12	1.66018e-11	Abuab-preferring	Homeobox-leucine zipper protein ROC8
LOCUS_002385-RA	Mba02_g07300.1	87.4707	18.1454	105.616	4.82053	2.26919	4.94626e-12	4.44261e-11	Abuab-preferring	Protein C2-DOMAIN ABA-RELATED 11
LOCUS_013055-RA	Mba03_g17450.1	144.63	30.0225	174.652	4.81738	2.26825	2.76151e-19	4.07481e-18	Abuab-preferring	putative inactive purple acid phosphatase 27
LOCUS_022984-RA	Mba07_g16560.1	19.053	3.959	23.012	4.81258	2.26681	0.00259948	0.00738065	Abuab-preferring	54S ribosomal protein L12, mitochondrial
LOCUS_023878-RA	Mba07_g16620.1	19.053	3.959	23.012	4.81258	2.26681	0.00259948	0.00738065	Abuab-preferring	RNA polymerase sigma factor sigB
LOCUS_022630-RA	Mba08_g07600.1	47.6325	9.89751	57.53	4.81258	2.26681	4.51662e-07	2.45643e-06	Abuab-preferring	Tol-Pal system protein TolB
LOCUS_006827-RA	Mba07_g03120.1	23.8163	4.94876	28.765	4.81258	2.26681	0.000546113	0.00179119	Abuab-preferring	Auxin-responsive protein IAA25
LOCUS_024417-RA	Mba05_g02390.1	57.159	11.877	69.0361	4.81258	2.26681	3.74225e-08	2.33353e-07	Abuab-preferring	putative inositol transporter 2
LOCUS_001231-RA	Mba05_g02980.1	451.21	94.3563	545.566	4.78198	2.25761	6.66914e-57	3.52969e-55	Abuab-preferring	AUGMIN subunit 3
LOCUS_007948-RA	Mba09_g23670.1	22.0842	4.61884	26.703	4.78133	2.25741	0.00151372	0.00453726	Abuab-preferring	Replication protein A DNA-binding subunit A
LOCUS_002029-RA	Mba06_g15500.1	121.246	25.4036	146.65	4.7728	2.25484	2.63099e-16	3.20016e-15	Abuab-preferring	Endoribonuclease YBEY, chloroplastic
LOCUS_020471-RA	Mba04_g16910.1	42.4363	8.90776	51.344	4.76396	2.25216	3.38883e-06	1.62198e-05	Abuab-preferring	Secoisolariciresinol dehydrogenase
LOCUS_020258-RA	Mba04_g15360.1	109.988	23.0942	133.082	4.76258	2.25174	8.36323e-15	9.17091e-14	Abuab-preferring	Splicing factor SF3a60
LOCUS_008525-RA	Mba03_g19310.1	28.1465	5.93851	34.085	4.73966	2.24478	0.000195126	0.000699851	Abuab-preferring	BSD domain-containing protein 1
LOCUS_023264-RA	Mba08_g21430.1	43.7353	9.23768	52.973	4.73445	2.2432	1.22085e-06	6.2672e-06	Abuab-preferring	DNA repair protein RAD51 2
LOCUS_011975-RA	Mba10_g11960.1	193.561	40.9097	234.471	4.73143	2.24228	5.4843e-25	1.05947e-23	Abuab-preferring	60S ribosomal protein L36-2
LOCUS_028636-RA	Mba01_g22640.1	88.7697	18.8053	107.575	4.72047	2.23893	5.13116e-12	4.60546e-11	Abuab-preferring	40S ribosomal protein S20-1
LOCUS_002172-RA	Mba08_g09880.1	107.39	22.7643	130.154	4.71747	2.23801	3.79371e-14	3.99587e-13	Abuab-preferring	GTP-binding protein SAR1A
LOCUS_019779-RA	Mba05_g30160.1	135.103	28.7028	163.806	4.70697	2.2348	1.49777e-17	1.98792e-16	Abuab-preferring	Receptor-like protein kinase HERK 1
LOCUS_004935-RA	Mba06_g17550.1	21.6512	4.61884	26.27	4.68757	2.22884	0.00151372	0.00453726	Abuab-preferring	F-box protein PP2-A15
LOCUS_000855-RA	Mba05_g02490.1	78.8102	16.8258	95.636	4.6839	2.22771	9.94151e-11	8.0335e-10	Abuab-preferring	hypothetical protein
LOCUS_008276-RA	Mba10_g26290.1	323.468	69.2826	392.751	4.66882	2.22306	2.18196e-40	7.53275e-39	Abuab-preferring	Transcription factor bHLH96
LOCUS_026236-RA	Mba06_g21610.1	30.7446	6.59834	37.343	4.65945	2.22016	0.000116167	0.000435431	Abuab-preferring	Sister chromatid cohesion protein DCC1
LOCUS_020405-RA	Mba03_g08720.1	341.222	73.2416	414.464	4.65886	2.21998	1.72008e-42	6.38574e-41	Abuab-preferring	hypothetical protein
LOCUS_020365-RA	Mba01_g27410.1	196.592	42.2294	238.822	4.65535	2.21889	3.45666e-25	6.73865e-24	Abuab-preferring	Signal peptide peptidase 1
LOCUS_011221-RA	Mba04_g33920.1	16.8879	3.62909	20.517	4.65348	2.21831	0.00719738	0.0184294	Abuab-preferring	SNF1-related protein kinase regulatory subunit beta-3
LOCUS_025942-RA	Mba10_g12400.1	16.8879	3.62909	20.517	4.65348	2.21831	0.00719738	0.0184294	Abuab-preferring	Pseudo histidine-containing phosphotransfer protein 2
LOCUS_016043-RA	Mba04_g29480.1	813.65	175.186	988.836	4.6445	2.21552	4.76199e-99	5.70015e-97	Abuab-preferring	ATPase 4, plasma membrane-type
LOCUS_001737-RA	Mba07_g07250.1	22.9502	4.94876	27.899	4.63757	2.21337	0.000912234	0.00287144	Abuab-preferring	(S)-2-hydroxy-acid oxidase GLO1
LOCUS_006209-RA	Mba11_g13530.1	22.9502	4.94876	27.899	4.63757	2.21337	0.000912234	0.00287144	Abuab-preferring	Ubiquitin thioesterase otubain-like
LOCUS_000139-RA	Mba06_g05330.1	117.349	25.4036	142.753	4.61939	2.2077	1.98566e-15	2.27074e-14	Abuab-preferring	F-box/kelch-repeat protein At1g22040
LOCUS_022030-RA	Mba08_g27300.1	487.151	105.573	592.724	4.61433	2.20612	2.74974e-59	1.53125e-57	Abuab-preferring	hypothetical protein
LOCUS_013890-RA	Mba09_g01070.1	263.278	57.0756	320.354	4.61279	2.20564	9.03758e-33	2.37686e-31	Abuab-preferring	GSH-induced LITAF domain protein
LOCUS_003711-RA	Mba06_g25700.1	86.6046	18.8053	105.41	4.60534	2.20331	1.39919e-11	1.20923e-10	Abuab-preferring	putative leucine-rich repeat receptor-like protein kinase At1g35710
LOCUS_027276-RA	Mba10_g23740.1	33.3428	7.25817	40.6009	4.59382	2.1997	4.2277e-05	0.000171193	Abuab-preferring	hypothetical protein
LOCUS_009717-RA	Mba04_g35010.1	315.241	68.6227	383.864	4.59382	2.1997	1.17664e-38	3.79607e-37	Abuab-preferring	Expansin-A9
LOCUS_007434-RA	Mba01_g20190.1	120.38	26.3934	146.774	4.56101	2.18935	1.2396e-15	1.43812e-14	Abuab-preferring	Serine/arginine-rich SC35-like splicing factor SCL30
LOCUS_025943-RA	Mba10_g12410.1	61.4893	13.5266	75.0159	4.5458	2.18454	3.8077e-08	2.37029e-07	Abuab-preferring	Protein phosphatase 1 regulatory inhibitor subunit PPP1R7
LOCUS_018341-RA	Mba06_g30730.1	19.486	4.28892	23.775	4.54334	2.18375	0.00259948	0.00738065	Abuab-preferring	Protein RESTRICTED TEV MOVEMENT 2
LOCUS_022061-RA	Mba09_g03770.1	1102.91	242.819	1345.73	4.54211	2.18336	5.07191e-131	9.69568e-129	Abuab-preferring	Kinesin-like protein KIN-5A
LOCUS_018218-RA	Mba09_g10370.1	35.9409	7.91801	43.8589	4.53913	2.18242	2.54486e-05	0.000107184	Abuab-preferring	Transcription factor SPATULA
LOCUS_021080-RA	Mba08_g34020.1	190.097	41.8995	231.997	4.53698	2.18173	1.13308e-23	2.07915e-22	Abuab-preferring	GDP-mannose transporter GONST1
LOCUS_007219-RA	Mba08_g28870.1	32.9098	7.25817	40.1679	4.53416	2.18084	4.2277e-05	0.000171193	Abuab-preferring	Very-long-chain 3-oxoacyl-CoA reductase 1
LOCUS_028626-RA	Mba10_g22290.1	754.759	166.608	921.367	4.53015	2.17956	6.76949e-90	7.16558e-88	Abuab-preferring	Phospholipase A2-alpha
LOCUS_014908-RA	Mba02_g01590.1	126.443	28.0429	154.486	4.5089	2.17277	4.78375e-16	5.69426e-15	Abuab-preferring	Protein GRAVITROPIC IN THE LIGHT 1
LOCUS_015905-RA	Mba05_g24340.1	798.494	177.165	975.66	4.50706	2.17219	1.03618e-94	1.13431e-92	Abuab-preferring	Squamosa promoter-binding-like protein 15
LOCUS_018885-RA	Mba06_g32450.1	20.7851	4.61884	25.4039	4.50007	2.16995	0.00249392	0.00712357	Abuab-preferring	Glucan endo-1,3-beta-glucosidase 7
LOCUS_002234-RA	Mba09_g25270.1	17.7539	3.959	21.7129	4.48445	2.16493	0.00434351	0.0117021	Abuab-preferring	Transcription factor GHD7
LOCUS_017816-RA	Mba11_g12980.1	25.1153	5.60859	30.7239	4.47801	2.16286	0.00087791	0.00277705	Abuab-preferring	3-phosphoinositide-dependent protein kinase 1
LOCUS_014797-RA	#N/A	519.628	116.131	635.758	4.4745	2.16173	5.84665e-62	3.46685e-60	Abuab-preferring	40S ribosomal protein S5
LOCUS_004168-RA	Mba09_g16060.1	47.1995	10.5573	57.7569	4.47077	2.16052	2.03159e-06	1.00427e-05	Abuab-preferring	Histone-lysine N-methyltransferase ATXR4
LOCUS_025032-RA	Mba05_g10330.1	120.813	27.0532	147.867	4.46577	2.15891	2.08048e-15	2.37494e-14	Abuab-preferring	Plant intracellular Ras-group-related LRR protein 8
LOCUS_006654-RA	Mba02_g10730.1	44.1683	9.89751	54.0659	4.46257	2.15788	3.38569e-06	1.62108e-05	Abuab-preferring	UPF0678 fatty acid-binding protein-like protein At1g79260
LOCUS_028790-RA	Mba04_g36370.1	147.228	32.9917	180.22	4.46257	2.15788	2.24311e-18	3.1228e-17	Abuab-preferring	24-methylenesterol C-methyltransferase 2
LOCUS_010744-RA	Mba07_g24300.1	121.679	27.3831	149.063	4.4436	2.15173	1.26763e-15	1.4693e-14	Abuab-preferring	Beclin-1-like protein
LOCUS_022550-RA	Mba09_g13290.1	35.0749	7.91801	42.9929	4.42976	2.14723	4.19342e-05	0.000170181	Abuab-preferring	hypothetical protein
LOCUS_022939-RA	Mba07_g17540.1	16.0219	3.62909	19.6509	4.41484	2.14236	0.0118179	0.0284412	Abuab-preferring	hypothetical protein
LOCUS_025433-RA	Mba08_g32470.1	56.726	12.8668	69.5928	4.40872	2.14036	1.02899e-07	6.08746e-07	Abuab-preferring	IAA-amino acid hydrolase ILR1-like 7
LOCUS_022681-RA	Mba05_g09420.1	20.3521	4.61884	24.9709	4.40632	2.13957	0.00407732	0.011064	Abuab-preferring	Protein transport protein Sec61 subunit beta
LOCUS_014536-RA	Mba05_g29920.1	171.477	38.9302	210.407	4.40473	2.13905	6.55376e-21	1.05852e-19	Abuab-preferring	Asparagine synthetase [glutamine-hydrolyzing]
LOCUS_009773-RA	Mba06_g18100.1	114.751	26.0634	140.815	4.40276	2.13841	1.48238e-14	1.59818e-13	Abuab-preferring	ATP-dependent DNA helicase Q-like 4A
LOCUS_007484-RA	Mba04_g22460.1	33.3428	7.58809	40.9309	4.39409	2.13557	0.000112221	0.000422178	Abuab-preferring	hypothetical protein
LOCUS_000749-RA	Mba04_g05780.1	59.3242	13.5266	72.8508	4.38574	2.13282	1.01364e-07	6.00776e-07	Abuab-preferring	Trihelix transcription factor ASIL2
LOCUS_018742-RA	Mba01_g13730.1	25.9814	5.93851	31.9199	4.37507	2.12931	0.000535053	0.00175801	Abuab-preferring	hypothetical protein
LOCUS_016494-RB	Mba10_g24110.1	51.9628	11.877	63.8398	4.37507	2.12931	4.56661e-07	2.48151e-06	Abuab-preferring	Protein BZR1 3
LOCUS_013568-RA	Mba07_g04580.1	298.353	68.2928	366.646	4.36873	2.12721	1.86725e-35	5.4108e-34	Abuab-preferring	Protection of telomeres protein 1a
LOCUS_005749-RA	Mba05_g01230.1	18.62	4.28892	22.9089	4.34142	2.11817	0.00259948	0.00738065	Abuab-preferring	Serine/threonine-protein kinase-like protein CCR4
LOCUS_025429-RA	Mba06_g36700.1	173.209	39.92	213.129	4.33891	2.11733	6.58441e-21	1.06213e-19	Abuab-preferring	Transmembrane protein 87A
LOCUS_006573-RA	Mba05_g06650.1	38.539	8.90776	47.4468	4.32646	2.11319	1.52218e-05	6.6339e-05	Abuab-preferring	3-ketoacyl-CoA synthase 1
LOCUS_000289-RA	Mba09_g17800.1	34.2088	7.91801	42.1268	4.32038	2.11116	6.87711e-05	0.000268461	Abuab-preferring	DNA-3-methyladenine glycosylase 1
LOCUS_017381-RA	Mba04_g31190.1	105.225	24.4139	129.638	4.31004	2.1077	2.80484e-13	2.80003e-12	Abuab-preferring	hypothetical protein
LOCUS_020869-RA	Mba09_g26800.1	171.91	39.92	211.83	4.30637	2.10647	1.07138e-20	1.70252e-19	Abuab-preferring	Putative lysine-specific demethylase JMJ16
LOCUS_001457-RA	Mba05_g29360.1	25.5484	5.93851	31.4869	4.30215	2.10506	0.000535053	0.00175801	Abuab-preferring	hypothetical protein
LOCUS_014864-RA	Mba02_g09280.1	295.322	68.9527	364.274	4.28296	2.09861	2.13832e-34	6.00607e-33	Abuab-preferring	CDPK-related kinase 5
LOCUS_014171-RA	Mba07_g22390.1	70.5828	16.4959	87.0786	4.27882	2.09721	1.95699e-09	1.38635e-08	Abuab-preferring	E3 ubiquitin-protein ligase ORTHRUS 2
LOCUS_014356-RA	Mba10_g10790.1	49.3646	11.5471	60.9117	4.27507	2.09595	1.96988e-06	9.75646e-06	Abuab-preferring	hypothetical protein
LOCUS_000961-RA	Mba01_g17750.1	182.736	42.8892	225.625	4.26064	2.09107	9.39002e-22	1.57418e-20	Abuab-preferring	Phospholipase D alpha 1
LOCUS_008116-RA	Mba10_g21170.1	92.6669	21.7745	114.441	4.25575	2.08941	1.40721e-11	1.21535e-10	Abuab-preferring	putative E3 ubiquitin-protein ligase RHY1A
LOCUS_026275-RA	Mba05_g07730.1	23.8163	5.60859	29.4249	4.24639	2.08624	0.00143091	0.0043214	Abuab-preferring	hypothetical protein
LOCUS_001719-RA	Mba09_g09120.1	48.4986	11.5471	60.0457	4.20007	2.07041	3.18363e-06	1.52833e-05	Abuab-preferring	Bifunctional 15-cis-phytoene synthase, chromoplastic
LOCUS_000384-RA	Mba10_g13260.1	642.173	153.411	795.585	4.18595	2.06556	5.63874e-72	4.10347e-70	Abuab-preferring	Auxin-responsive protein IAA27
LOCUS_003759-RA	Mba02_g02980.1	23.3832	5.60859	28.9918	4.16918	2.05977	0.0023157	0.00665459	Abuab-preferring	G-type lectin S-receptor-like serine/threonine-protein kinase At1g34300
LOCUS_001241-RA	Mba01_g23630.1	71.4488	17.1557	88.6045	4.16473	2.05822	5.15395e-09	3.49639e-08	Abuab-preferring	Protein Dr1
LOCUS_025449-RA	Mba06_g35940.1	958.713	230.282	1189	4.16321	2.0577	3.90323e-106	5.31836e-104	Abuab-preferring	Beta-xylosidase/alpha-L-arabinofuranosidase 2
LOCUS_013031-RA	Mba08_g08830.1	32.9098	7.91801	40.8278	4.15632	2.05531	0.000112221	0.000422178	Abuab-preferring	Serine/threonine-protein phosphatase 7 long form
LOCUS_000684-RA	Mba11_g13820.1	32.9098	7.91801	40.8278	4.15632	2.05531	0.000112221	0.000422178	Abuab-preferring	putative pectinesterase/pectinesterase inhibitor 40
LOCUS_000654-RA	Mba07_g03760.1	51.9628	12.5368	64.4996	4.1448	2.0513	1.16881e-06	6.0242e-06	Abuab-preferring	Rac-like GTP-binding protein 7
LOCUS_023745-RA	Mba06_g21910.1	79.2432	19.1352	98.3784	4.14123	2.05006	7.12739e-10	5.3105e-09	Abuab-preferring	hypothetical protein
LOCUS_016875-RA	Mba07_g04170.1	62.7883	15.1762	77.9645	4.13729	2.04869	3.74866e-08	2.33639e-07	Abuab-preferring	Elicitor-responsive protein 3
LOCUS_012230-RA	Mba07_g21360.1	19.053	4.61884	23.6719	4.12507	2.04442	0.00661075	0.0170535	Abuab-preferring	hypothetical protein
LOCUS_031413-RA	Mba09_g18480.1	19.053	4.61884	23.6719	4.12507	2.04442	0.00661075	0.0170535	Abuab-preferring	Non-specific lipid-transfer protein 2
LOCUS_018633-RA	Mba07_g16660.1	77.5111	18.8053	96.3164	4.12178	2.04327	1.15342e-09	8.36525e-09	Abuab-preferring	hypothetical protein
LOCUS_011773-RA	Mba03_g07880.1	58.4581	14.1864	72.6445	4.12071	2.04289	1.64643e-07	9.49031e-07	Abuab-preferring	Heparan-alpha-glucosaminide N-acetyltransferase
LOCUS_028122-RA	Mba05_g23410.1	216.078	52.4568	268.535	4.11917	2.04235	6.27954e-25	1.20763e-23	Abuab-preferring	putative methyltransferase PMT8
LOCUS_025322-RA	Mba06_g32720.1	50.2307	12.2069	62.4376	4.11493	2.04087	1.21438e-06	6.24399e-06	Abuab-preferring	hypothetical protein
LOCUS_011436-RA	Mba06_g33130.1	130.773	32.002	162.775	4.08641	2.03083	2.02261e-15	2.31094e-14	Abuab-preferring	Transmembrane protein 87B
LOCUS_022428-RA	Mba09_g23340.1	48.4986	11.877	60.3756	4.0834	2.02977	3.18363e-06	1.52833e-05	Abuab-preferring	Galactoside 2-alpha-L-fucosyltransferase
LOCUS_018929-RA	Mba08_g27940.1	61.9223	15.1762	77.0985	4.08023	2.02865	6.08325e-08	3.69437e-07	Abuab-preferring	putative alpha,alpha-trehalose-phosphate synthase [UDP-forming] 7
LOCUS_000823-RA	Mba04_g09110.1	49.7976	12.2069	62.0046	4.07946	2.02838	1.21438e-06	6.24399e-06	Abuab-preferring	GDSL esterase/lipase At2g04570
LOCUS_022806-RA	Mba08_g00680.1	51.0967	12.5368	63.6336	4.07572	2.02706	1.88096e-06	9.38137e-06	Abuab-preferring	Non-specific lipid transfer protein GPI-anchored 1
LOCUS_006510-RA	Mba05_g04050.1	116.916	28.7028	145.619	4.07334	2.02621	9.90772e-14	1.01844e-12	Abuab-preferring	Histidine--tRNA ligase, cytoplasmic
LOCUS_007237-RA	Mba03_g05990.1	41.5702	10.2274	51.7976	4.06458	2.02311	9.06327e-06	4.08022e-05	Abuab-preferring	Protein LSM12 A
LOCUS_020551-RA	Mba10_g02310.1	618.357	152.752	771.108	4.04812	2.01725	5.20521e-67	3.40145e-65	Abuab-preferring	Villin-2
LOCUS_005685-RA	Mba06_g03250.1	34.6418	8.57784	43.2197	4.03853	2.01383	0.000106045	0.000400655	Abuab-preferring	Glutamate receptor 2.7
LOCUS_021290-RA	Mba02_g21800.1	35.9409	8.90776	44.8487	4.03479	2.01249	6.57466e-05	0.000257991	Abuab-preferring	Surfeit locus protein 2
LOCUS_012241-RA	Mba03_g22210.1	110.421	27.3831	137.804	4.03244	2.01165	4.37716e-13	4.31916e-12	Abuab-preferring	Kinesin-like protein KIN-4A
LOCUS_005654-RA	Mba09_g19870.1	19.9191	4.94876	24.8678	4.02506	2.00901	0.00407732	0.011064	Abuab-preferring	putative receptor-like serine/threonine-protein kinase At5g57670
LOCUS_024680-RA	Mba06_g13490.1	21.2181	5.27867	26.4968	4.0196	2.00705	0.00249392	0.00712357	Abuab-preferring	1-aminocyclopropane-1-carboxylate oxidase
LOCUS_002845-RA	Mba10_g13180.1	182.736	45.5286	228.264	4.01365	2.00492	1.56007e-20	2.45773e-19	Abuab-preferring	Transcription factor MYB3R-1
LOCUS_027830-RA	Mba08_g21840.1	160.219	39.92	200.138	4.01349	2.00486	3.38402e-18	4.70092e-17	Abuab-preferring	Zinc finger CCCH domain-containing protein 53
LOCUS_017777-RA	Mba08_g05220.1	169.312	42.2294	211.541	4.00934	2.00337	2.99539e-19	4.39966e-18	Abuab-preferring	Protein-lysine N-methyltransferase EFM3
LOCUS_026011-RA	Mba06_g13260.1	314.375	78.5203	392.895	4.00374	2.00135	2.94479e-34	8.19932e-33	Abuab-preferring	Peptidyl-prolyl cis-trans isomerase FKBP42
LOCUS_008983-RA	Mba01_g12660.1	106.957	26.7233	133.68	4.00238	2.00086	1.81833e-12	1.69191e-11	Abuab-preferring	hypothetical protein
LOCUS_005061-RA	Mba09_g06270.1	27.7135	6.92826	34.6417	4.00006	2.00002	0.00050826	0.00168429	Abuab-preferring	Cinnamoyl-CoA reductase-like SNL6
LOCUS_000601-RA	Mba04_g26150.1	567.693	142.194	709.887	3.99238	1.99725	3.67774e-61	2.14111e-59	Abuab-preferring	FACT complex subunit SPT16
LOCUS_006686-RA	Mba04_g37360.1	132.938	33.3216	166.26	3.98954	1.99622	1.97018e-15	2.25505e-14	Abuab-preferring	60S ribosomal protein L35
LOCUS_020787-RA	Mba03_g16120.1	173.642	43.549	217.191	3.98728	1.9954	1.75474e-19	2.61335e-18	Abuab-preferring	CRAL-TRIO domain-containing protein C23B6.04c
LOCUS_004494-RA	Mba03_g11210.1	94.399	23.754	118.153	3.97402	1.9906	5.56043e-11	4.58879e-10	Abuab-preferring	Copper-transporting ATPase HMA4
LOCUS_014973-RA	Mba02_g21520.1	74.48	18.8053	93.2852	3.96059	1.98572	7.72092e-09	5.14514e-08	Abuab-preferring	DNA-binding protein HEXBP
LOCUS_002456-RA	Mba11_g00200.1	123.845	31.3421	155.187	3.95138	1.98236	2.24244e-14	2.40144e-13	Abuab-preferring	RNA-binding KH domain-containing protein PEPPER
LOCUS_016458-RA	Mba10_g06480.1	15.5888	3.959	19.5478	3.93756	1.9773	0.0118179	0.0284412	Abuab-preferring	Transcription factor IBH1-like 1
LOCUS_006524-RA	Mba08_g23050.1	27.2805	6.92826	34.2087	3.93756	1.9773	0.000821395	0.00261832	Abuab-preferring	Mitochondrial substrate carrier family protein J
LOCUS_003193-RA	Mba07_g09300.1	28.5795	7.25817	35.8377	3.93756	1.9773	0.000312551	0.00107786	Abuab-preferring	Ribonuclease P protein subunit p30
LOCUS_024270-RA	Mba09_g22690.1	25.9814	6.59834	32.5797	3.93756	1.9773	0.00131873	0.00400243	Abuab-preferring	hypothetical protein
LOCUS_011715-RA	Mba04_g24220.1	37.673	9.56759	47.2406	3.93756	1.9773	6.16964e-05	0.000243216	Abuab-preferring	Transcription repressor OFP6
LOCUS_009475-RA	Mba01_g04970.1	23.3832	5.93851	29.3218	3.93756	1.9773	0.0023157	0.00665459	Abuab-preferring	putative serine/threonine-protein kinase PIX13
LOCUS_010917-RA	Mba05_g04350.1	23.3832	5.93851	29.3218	3.93756	1.9773	0.0023157	0.00665459	Abuab-preferring	Bifunctional UDP-glucose 4-epimerase and UDP-xylose 4-epimerase 1
LOCUS_000653-RA	Mba08_g33420.1	20.7851	5.27867	26.0638	3.93756	1.9773	0.00249392	0.00712357	Abuab-preferring	Protein POLLENLESS 3-LIKE 2
LOCUS_024949-RA	Mba10_g12390.1	20.7851	5.27867	26.0638	3.93756	1.9773	0.00249392	0.00712357	Abuab-preferring	Transcription factor MYBS3
LOCUS_000511-RA	Mba07_g04910.1	40.2711	10.2274	50.4986	3.93756	1.9773	2.38613e-05	0.00010073	Abuab-preferring	Ubiquitin carboxyl-terminal hydrolase 19
LOCUS_024136-RA	Mba09_g27140.1	669.887	170.237	840.124	3.93502	1.97637	6.99976e-71	4.9532e-69	Abuab-preferring	putative cinnamyl alcohol dehydrogenase 9
LOCUS_000341-RA	Mba04_g31430.1	217.811	55.4261	273.237	3.92975	1.97444	3.91013e-24	7.26864e-23	Abuab-preferring	putative oxidoreductase At4g09670
LOCUS_016766-RA	Mba09_g07080.1	734.407	187.063	921.47	3.92599	1.97306	3.32256e-77	2.69338e-75	Abuab-preferring	Ribonuclease 3
LOCUS_024648-RA	Mba07_g14420.1	142.465	36.2909	178.755	3.92563	1.97292	4.32214e-16	5.17364e-15	Abuab-preferring	Coatomer subunit beta-1
LOCUS_010106-RA	Mba11_g20890.1	95.6981	24.4139	120.112	3.91983	1.97079	2.16223e-11	1.83768e-10	Abuab-preferring	Transcription factor MYC2
LOCUS_019344-RA	Mba03_g22420.1	90.5018	23.0942	113.596	3.91881	1.97042	9.29097e-11	7.5268e-10	Abuab-preferring	Potassium transporter 8
LOCUS_016807-RA	Mba04_g04650.1	254.618	64.9937	319.611	3.91758	1.96996	9.58833e-28	2.10286e-26	Abuab-preferring	Cell division control protein 2
LOCUS_011485-RA	Mba09_g19700.1	64.5204	16.4959	81.0163	3.91131	1.96765	3.6414e-08	2.27507e-07	Abuab-preferring	Heptahelical transmembrane protein 1
LOCUS_017010-RA	Mba11_g23550.1	55.4269	14.1864	69.6134	3.90704	1.96608	6.92192e-07	3.68478e-06	Abuab-preferring	hypothetical protein
LOCUS_005699-RA	Mba09_g17980.1	162.384	41.5695	203.953	3.90631	1.96581	8.01479e-18	1.07603e-16	Abuab-preferring	putative cellulose synthase A catalytic subunit 3 [UDP-forming]
LOCUS_001458-RA	Mba05_g29350.1	269.34	68.9527	338.293	3.90616	1.96575	5.01833e-29	1.1729e-27	Abuab-preferring	Exportin-7
LOCUS_018244-RA	Mba02_g22530.1	149.393	38.2704	187.663	3.90362	1.96481	9.79277e-17	1.22606e-15	Abuab-preferring	Beta-galactosidase 15
LOCUS_018279-RA	Mba02_g02430.1	42.4363	10.8873	53.3235	3.89779	1.96266	2.24756e-05	9.52257e-05	Abuab-preferring	F-box only protein 6
LOCUS_020107-RA	Mba08_g27260.1	193.994	49.8175	243.812	3.8941	1.96129	3.30111e-21	5.38607e-20	Abuab-preferring	Aspartic proteinase oryzasin-1
LOCUS_022594-RA	Mba02_g18110.1	35.9409	9.23768	45.1786	3.89069	1.96002	6.57466e-05	0.000257991	Abuab-preferring	GDP-mannose 3,5-epimerase 1
LOCUS_006153-RA	Mba07_g00500.1	70.5828	18.1454	88.7282	3.88983	1.95971	1.29687e-08	8.44452e-08	Abuab-preferring	ABC transporter B family member 25
LOCUS_009394-RA	Mba01_g27650.1	67.9846	17.4856	85.4702	3.88803	1.95904	2.17506e-08	1.38944e-07	Abuab-preferring	Serine/threonine-protein kinase EDR1
LOCUS_021323-RA	Mba01_g01660.1	64.0874	16.4959	80.5833	3.88506	1.95794	5.87133e-08	3.58095e-07	Abuab-preferring	hypothetical protein
LOCUS_014805-RA	Mba05_g03390.1	28.1465	7.25817	35.4047	3.8779	1.95528	0.00050826	0.00168429	Abuab-preferring	hypothetical protein
LOCUS_019333-RA	Mba06_g06790.1	26.8474	6.92826	33.7757	3.87506	1.95422	0.000821395	0.00261832	Abuab-preferring	hypothetical protein
LOCUS_008412-RA	Mba01_g21370.1	48.4986	12.5368	61.0354	3.86848	1.95177	7.66517e-06	3.49628e-05	Abuab-preferring	Bifunctional protein FolD 2
LOCUS_004606-RA	Mba04_g20230.1	48.4986	12.5368	61.0354	3.86848	1.95177	7.66517e-06	3.49628e-05	Abuab-preferring	putative membrane protein At4g09580
LOCUS_005927-RA	Mba02_g16920.1	72.7479	18.8053	91.5531	3.86848	1.95177	1.23404e-08	8.05995e-08	Abuab-preferring	hypothetical protein
LOCUS_022486-RA	Mba01_g01020.1	45.9004	11.877	57.7775	3.86465	1.95034	8.21966e-06	3.73324e-05	Abuab-preferring	Basic leucine zipper 34
LOCUS_005035-RA	Mba01_g04540.1	66.2525	17.1557	83.4082	3.86184	1.94929	5.60293e-08	3.43525e-07	Abuab-preferring	UMP-CMP kinase 4
LOCUS_006809-RA	Mba01_g25960.1	20.3521	5.27867	25.6308	3.85553	1.94693	0.00407732	0.011064	Abuab-preferring	Sulfhydryl oxidase 1
LOCUS_014173-RA	Mba02_g14750.1	20.3521	5.27867	25.6308	3.85553	1.94693	0.00407732	0.011064	Abuab-preferring	Ankyrin repeat domain-containing protein 13C
LOCUS_006988-RA	Mba09_g16300.1	20.3521	5.27867	25.6308	3.85553	1.94693	0.00407732	0.011064	Abuab-preferring	Pentatricopeptide repeat-containing protein At5g56310
LOCUS_006348-RA	Mba08_g02920.1	19.053	4.94876	24.0018	3.85006	1.94488	0.00661075	0.0170535	Abuab-preferring	Costars family protein
LOCUS_010540-RA	Mba02_g14610.1	71.0158	18.4754	89.4911	3.84381	1.94254	1.29687e-08	8.44452e-08	Abuab-preferring	Protein C2-DOMAIN ABA-RELATED 3
LOCUS_007406-RA	Mba04_g10150.1	50.6637	13.1967	63.8604	3.83912	1.94078	1.88096e-06	9.38137e-06	Abuab-preferring	Tubby-like F-box protein 9
LOCUS_000058-RA	Mba01_g18100.1	404.877	105.573	510.45	3.83502	1.93923	3.50935e-42	1.2916e-40	Abuab-preferring	Ubiquitin domain-containing protein DSK2b
LOCUS_010535-RA	Mba02_g14660.1	79.6762	20.7848	100.461	3.83339	1.93862	2.72664e-09	1.90731e-08	Abuab-preferring	Glyoxysomal processing protease, glyoxysomal
LOCUS_013078-RA	Mba11_g00040.1	108.689	28.3729	137.062	3.83073	1.93762	1.74492e-12	1.62774e-11	Abuab-preferring	hypothetical protein
LOCUS_018146-RA	Mba03_g22620.1	158.919	41.5695	200.489	3.82298	1.9347	3.21899e-17	4.16033e-16	Abuab-preferring	RNA-binding protein Musashi 1
LOCUS_005351-RA	Mba01_g07810.1	56.726	14.8463	71.5723	3.82089	1.93391	6.53997e-07	3.48871e-06	Abuab-preferring	hypothetical protein
LOCUS_016572-RA	Mba08_g32350.1	81.8414	21.4446	103.286	3.81641	1.93222	1.06968e-09	7.80205e-09	Abuab-preferring	hypothetical protein
LOCUS_012233-RA	Mba07_g21330.1	52.8288	13.8565	66.6853	3.81256	1.93076	1.77287e-06	8.87088e-06	Abuab-preferring	Zinc finger protein 830
LOCUS_006000-RA	Mba01_g33030.1	356.378	93.6964	450.074	3.80354	1.92734	6.16236e-37	1.88822e-35	Abuab-preferring	60S ribosomal protein L28-2
LOCUS_008919-RA	Mba09_g02970.1	84.0065	22.1044	106.111	3.80043	1.92616	1.01683e-09	7.42929e-09	Abuab-preferring	Elongator complex protein 5
LOCUS_023377-RA	Mba03_g03600.1	33.7758	8.90776	42.6836	3.79173	1.92286	0.000170155	0.000617904	Abuab-preferring	DNA damage-repair/toleration protein DRT100
LOCUS_000059-RA	Mba08_g13380.1	1429.41	378.415	1807.82	3.77736	1.91738	2.12038e-143	4.45211e-141	Abuab-preferring	Callose synthase 3
LOCUS_011150-RA	Mba07_g13310.1	61.0562	16.1659	77.2222	3.77685	1.91718	2.41763e-07	1.3629e-06	Abuab-preferring	Bidirectional sugar transporter SWEET4
LOCUS_023629-RA	Mba06_g23570.1	69.7167	18.4754	88.1921	3.7735	1.9159	2.07835e-08	1.32832e-07	Abuab-preferring	hypothetical protein
LOCUS_008001-RA	Mba05_g20170.1	98.2962	26.0634	124.36	3.77142	1.91511	5.02329e-11	4.15891e-10	Abuab-preferring	1,4-dihydroxy-2-naphthoyl-CoA thioesterase 1
LOCUS_000181-RA	Mba08_g19560.1	67.1186	17.8155	84.9341	3.76742	1.91358	8.41232e-08	5.04188e-07	Abuab-preferring	Fatty-acid-binding protein 1
LOCUS_016848-RA	Mba08_g20970.1	161.518	42.8892	204.407	3.76593	1.913	1.92612e-17	2.53543e-16	Abuab-preferring	D-aminoacyl-tRNA deacylase
LOCUS_016481-RA	Mba03_g21020.1	18.62	4.94876	23.5687	3.76256	1.91171	0.00661075	0.0170535	Abuab-preferring	hypothetical protein
LOCUS_022626-RA	Mba08_g29840.1	91.8009	24.4139	116.215	3.7602	1.91081	1.41818e-10	1.13172e-09	Abuab-preferring	ABC transporter B family member 4
LOCUS_025054-RA	Mba05_g16060.1	35.9409	9.56759	45.5085	3.75653	1.9094	0.000156417	0.000571418	Abuab-preferring	Glutathione S-transferase
LOCUS_010234-RA	Mba08_g04770.1	87.9037	23.4241	111.328	3.7527	1.90793	3.79572e-10	2.9059e-09	Abuab-preferring	Putative aminoacrylate hydrolase RutD
LOCUS_020163-RA	Mba08_g25590.1	85.3055	22.7643	108.07	3.74734	1.90587	1.51979e-09	1.08746e-08	Abuab-preferring	H/ACA ribonucleoprotein complex subunit 2-like protein
LOCUS_009406-RA	Mba04_g35090.1	76.6451	20.4549	97.0999	3.74704	1.90575	4.59076e-09	3.13258e-08	Abuab-preferring	hypothetical protein
LOCUS_003114-RA	Mba01_g02650.1	24.6823	6.59834	31.2807	3.74068	1.9033	0.0021024	0.00608395	Abuab-preferring	Pentatricopeptide repeat-containing protein At4g28010
LOCUS_011852-RA	Mba08_g11670.1	65.3865	17.4856	82.8721	3.73945	1.90282	8.95388e-08	5.34147e-07	Abuab-preferring	Transcription factor bHLH70
LOCUS_003683-RA	Mba02_g04650.1	46.7665	12.5368	59.3033	3.73032	1.8993	1.21467e-05	5.36281e-05	Abuab-preferring	hypothetical protein
LOCUS_014544-RA	Mba08_g30060.1	232.533	62.3543	294.888	3.72923	1.89888	1.82121e-24	3.44042e-23	Abuab-preferring	putative acyl-CoA dehydrogenase IBR3
LOCUS_004533-RA	Mba02_g06610.1	120.38	32.3319	152.712	3.72327	1.89657	3.53109e-13	3.50319e-12	Abuab-preferring	Two-component response regulator-like PRR1
LOCUS_010349-RA	Mba02_g15160.1	57.5921	15.5061	73.0982	3.71416	1.89303	9.67489e-07	5.04133e-06	Abuab-preferring	Ribonucleases P/MRP protein subunit POP1
LOCUS_025186-RA	Mba09_g22380.1	28.1465	7.58809	35.7346	3.7093	1.89115	0.00119324	0.00365623	Abuab-preferring	putative glutathione S-transferase parA
LOCUS_008374-RA	Mba06_g09910.1	103.493	28.0429	131.535	3.6905	1.88382	2.80458e-11	2.36946e-10	Abuab-preferring	Pantothenate kinase 2
LOCUS_024273-RA	Mba09_g22720.1	93.533	25.4036	118.937	3.68188	1.88044	1.3417e-10	1.07269e-09	Abuab-preferring	E3 ubiquitin-protein ligase RNF5
LOCUS_005839-RA	Mba02_g16740.1	430.858	117.121	547.978	3.67876	1.87922	3.20674e-43	1.20445e-41	Abuab-preferring	Calcium-transporting ATPase, endoplasmic reticulum-type
LOCUS_021391-RA	Mba04_g05530.1	288.826	78.5203	367.347	3.67837	1.87907	3.0424e-29	7.18949e-28	Abuab-preferring	Protein TPR2
LOCUS_010634-RA	Mba11_g23380.1	133.371	36.2909	169.662	3.67506	1.87777	2.80724e-14	2.98878e-13	Abuab-preferring	Diacylglycerol kinase 5
LOCUS_018412-RA	Mba05_g03290.1	30.3116	8.24793	38.5595	3.67506	1.87777	0.000471987	0.00158003	Abuab-preferring	Major facilitator superfamily domain-containing protein 12
LOCUS_019832-RA	Mba07_g01500.1	230.368	63.0142	293.382	3.65582	1.87019	1.6823e-23	3.06935e-22	Abuab-preferring	40S ribosomal protein S18
LOCUS_010178-RA	Mba01_g28790.1	414.836	113.491	528.328	3.65522	1.86996	1.52541e-41	5.53468e-40	Abuab-preferring	Pumilio 24
LOCUS_014126-RA	Mba08_g29490.1	154.156	42.2294	196.386	3.65045	1.86807	3.18371e-16	3.8578e-15	Abuab-preferring	hypothetical protein
LOCUS_019531-RA	Mba03_g02370.1	64.9535	17.8155	82.769	3.64589	1.86627	2.10545e-07	1.20172e-06	Abuab-preferring	Elongator complex protein 3
LOCUS_006692-RA	Mba01_g03300.1	21.6512	5.93851	27.5897	3.64589	1.86627	0.00371917	0.0102331	Abuab-preferring	Two-pore potassium channel 3
LOCUS_027422-RA	Mba10_g27130.1	317.406	87.0981	404.504	3.64423	1.86562	8.1344e-32	2.11329e-30	Abuab-preferring	RanBP2-type zinc finger protein At1g67325
LOCUS_017742-RA	Mba07_g06600.1	45.4674	12.5368	58.0043	3.6267	1.85866	3.01159e-05	0.000125889	Abuab-preferring	O-fucosyltransferase 29
LOCUS_016465-RA	Mba03_g20470.1	135.103	37.2806	172.384	3.62395	1.85756	2.63346e-14	2.80844e-13	Abuab-preferring	hypothetical protein
LOCUS_004645-RA	Mba07_g03480.1	314.808	87.0981	401.906	3.6144	1.85376	2.00662e-31	5.14016e-30	Abuab-preferring	putative protein S-acyltransferase 19
LOCUS_015597-RA	Mba01_g10690.1	28.5795	7.91801	36.4975	3.60943	1.85177	0.000752897	0.0024144	Abuab-preferring	Transcription factor HHO3
LOCUS_014227-RA	Mba08_g08980.1	19.053	5.27867	24.3317	3.60943	1.85177	0.00661075	0.0170535	Abuab-preferring	AT-hook motif nuclear-localized protein 17
LOCUS_002271-RA	Mba01_g14870.1	38.106	10.5573	48.6634	3.60943	1.85177	0.000141971	0.000523694	Abuab-preferring	Hexokinase-3
LOCUS_005024-RA	Mba05_g05100.1	38.106	10.5573	48.6634	3.60943	1.85177	0.000141971	0.000523694	Abuab-preferring	putative DNA-directed RNA polymerase I subunit RPA43
LOCUS_019826-RA	Mba06_g10550.1	60.6232	16.8258	77.449	3.603	1.8492	5.66374e-07	3.03774e-06	Abuab-preferring	Delta(7)-sterol-C5(6)-desaturase
LOCUS_016345-RA	Mba03_g08720.1	263.711	73.2416	336.953	3.60056	1.84822	1.58418e-26	3.2832e-25	Abuab-preferring	MORC family CW-type zinc finger protein 4
LOCUS_012567-RA	Mba02_g08790.1	117.349	32.6618	150.011	3.59286	1.84513	3.2064e-12	2.92921e-11	Abuab-preferring	hypothetical protein
LOCUS_011116-RA	Mba02_g04310.1	67.5516	18.8053	86.3569	3.59216	1.84485	1.23516e-07	7.22703e-07	Abuab-preferring	Dephospho-CoA kinase
LOCUS_029688-RA	Mba09_g25680.1	17.7539	4.94876	22.7027	3.58756	1.843	0.010622	0.0260477	Abuab-preferring	F-box protein At1g67340
LOCUS_004740-RA	Mba03_g18200.1	179.705	50.1474	229.852	3.58353	1.84138	2.02637e-18	2.83647e-17	Abuab-preferring	hypothetical protein
LOCUS_004574-RA	Mba02_g22080.1	25.9814	7.25817	33.2396	3.5796	1.8398	0.00131873	0.00400243	Abuab-preferring	Respiratory burst oxidase C
LOCUS_023572-RA	Mba06_g00570.1	159.352	44.5388	203.891	3.57783	1.83909	4.05445e-16	4.86686e-15	Abuab-preferring	60S ribosomal protein L34
LOCUS_024903-RA	Mba10_g08650.1	21.2181	5.93851	27.1566	3.57297	1.83713	0.00592461	0.0155179	Abuab-preferring	Microfibrillar-associated protein 1
LOCUS_026302-RA	Mba07_g25890.1	58.8911	16.4959	75.387	3.57006	1.83595	6.11416e-07	3.27247e-06	Abuab-preferring	U-box domain-containing protein 4
LOCUS_014466-RA	Mba03_g13190.1	241.194	67.633	308.827	3.56622	1.83439	7.64418e-24	1.41076e-22	Abuab-preferring	Calcium-transporting ATPase 5, plasma membrane-type
LOCUS_023593-RA	Mba03_g09550.1	74.0469	20.7848	94.8317	3.56256	1.83291	4.24989e-08	2.63852e-07	Abuab-preferring	Sorting nexin 2B
LOCUS_008742-RA	Mba01_g27560.1	84.4395	23.754	108.194	3.55474	1.82975	5.48987e-09	3.70075e-08	Abuab-preferring	OTU domain-containing protein DDB_G0284757
LOCUS_027703-RA	Mba06_g25040.1	28.1465	7.91801	36.0645	3.55474	1.82975	0.00119324	0.00365623	Abuab-preferring	Beta-amylase
LOCUS_018356-RA	Mba01_g27160.1	59.7572	16.8258	76.5829	3.55153	1.82844	8.90985e-07	4.6712e-06	Abuab-preferring	60S ribosome subunit biogenesis protein NIP7
LOCUS_012951-RA	Mba06_g13070.1	19.9191	5.60859	25.5276	3.55153	1.82844	0.00935531	0.023226	Abuab-preferring	Nicotinamidase 1
LOCUS_013511-RA	Mba02_g20790.1	542.578	153.411	695.989	3.53675	1.82242	4.91109e-52	2.33833e-50	Abuab-preferring	Ubiquitin carboxyl-terminal hydrolase 15
LOCUS_009206-RA	Mba04_g17100.1	87.4707	24.7438	112.214	3.53506	1.82173	3.22512e-09	2.23403e-08	Abuab-preferring	Transcription factor bHLH49
LOCUS_021921-RA	Mba06_g33540.1	64.0874	18.1454	82.2328	3.53187	1.82043	3.31552e-07	1.83912e-06	Abuab-preferring	Zinc finger CCCH domain-containing protein 33
LOCUS_001538-RA	Mba05_g19840.1	33.7758	9.56759	43.3434	3.53023	1.81976	0.000388131	0.00131827	Abuab-preferring	Uncharacterized protein At3g50808
LOCUS_005203-RA	Mba08_g03940.1	126.876	35.961	162.837	3.52815	1.81891	4.23464e-13	4.19144e-12	Abuab-preferring	U-box domain-containing protein 43
LOCUS_020797-RA	Mba04_g13320.1	18.62	5.27867	23.8987	3.5274	1.81861	0.00661075	0.0170535	Abuab-preferring	IQ domain-containing protein IQM6
LOCUS_004441-RA	Mba07_g08860.1	411.372	116.791	528.163	3.5223	1.81652	2.54913e-39	8.5024e-38	Abuab-preferring	Heat shock protein 14
LOCUS_028127-RA	Mba10_g23430.1	190.53	54.1064	244.637	3.5214	1.81615	3.96007e-19	5.80326e-18	Abuab-preferring	Putative L-ascorbate peroxidase 6
LOCUS_016941-RA	Mba07_g22210.1	58.0251	16.4959	74.5209	3.51756	1.81457	9.67489e-07	5.04133e-06	Abuab-preferring	Macrophage migration inhibitory factor
LOCUS_022578-RA	Mba04_g25160.1	61.4893	17.4856	78.9749	3.51657	1.81417	5.66374e-07	3.03774e-06	Abuab-preferring	ADP-ribosylation factor-like protein 5
LOCUS_010033-RA	Mba10_g18370.1	104.359	29.6925	134.051	3.51464	1.81338	9.31931e-11	7.54499e-10	Abuab-preferring	NADH-cytochrome b5 reductase-like protein
LOCUS_019116-RA	Mba01_g11790.1	35.9409	10.2274	46.1683	3.51417	1.81318	0.000156417	0.000571418	Abuab-preferring	ER membrane protein complex subunit 2
LOCUS_007355-RA	Mba01_g29460.1	34.6418	9.89751	44.5394	3.50006	1.80738	0.000247088	0.000869901	Abuab-preferring	Putative beta-glucosidase 41
LOCUS_007167-RA	Mba02_g11730.1	83.1404	23.754	106.894	3.50006	1.80738	8.57771e-09	5.70126e-08	Abuab-preferring	Vacuolar protein sorting-associated protein 24 1
LOCUS_009157-RA	Mba01_g03930.1	27.7135	7.91801	35.6315	3.50006	1.80738	0.00119324	0.00365623	Abuab-preferring	Eukaryotic translation initiation factor isoform 4G-1
LOCUS_004768-RA	Mba04_g25280.1	183.602	52.4568	236.059	3.50006	1.80738	1.75586e-18	2.47133e-17	Abuab-preferring	Putative hydrolase YtaP
LOCUS_019846-RA	Mba03_g22420.1	80.5423	23.0942	103.636	3.48756	1.80222	9.3447e-09	6.17261e-08	Abuab-preferring	Potassium transporter 6
LOCUS_016732-RA	Mba02_g07650.1	163.25	46.8482	210.098	3.48465	1.80101	3.46322e-16	4.1728e-15	Abuab-preferring	Glutamine-dependent NAD(+) synthetase
LOCUS_020710-RA	Mba03_g10210.1	29.8786	8.57784	38.4564	3.48323	1.80043	0.00106502	0.0032932	Abuab-preferring	LRR receptor-like serine/threonine-protein kinase
LOCUS_022565-RA	Mba08_g16810.1	145.929	41.8995	187.828	3.48283	1.80026	1.15997e-14	1.26442e-13	Abuab-preferring	hypothetical protein
LOCUS_003842-RA	Mba07_g19440.1	151.558	43.549	195.107	3.48017	1.79916	4.05506e-15	4.5519e-14	Abuab-preferring	NADP-dependent glyceraldehyde-3-phosphate dehydrogenase
LOCUS_006631-RA	Mba09_g12080.1	22.9502	6.59834	29.5486	3.47818	1.79833	0.00522288	0.0138184	Abuab-preferring	hypothetical protein
LOCUS_000788-RA	Mba07_g07950.1	54.9939	15.836	70.8299	3.47271	1.79606	3.75324e-06	1.78837e-05	Abuab-preferring	hypothetical protein
LOCUS_012584-RA	Mba06_g23810.1	35.5079	10.2274	45.7353	3.47183	1.7957	0.000156417	0.000571418	Abuab-preferring	B-box zinc finger protein 22
LOCUS_000859-RA	Mba02_g13780.1	128.175	36.9507	165.126	3.46881	1.79444	6.0951e-13	5.92307e-12	Abuab-preferring	3-oxo-5-alpha-steroid 4-dehydrogenase 1
LOCUS_015415-RA	Mba02_g05160.1	1515.15	437.14	1952.29	3.46605	1.79329	9.43259e-139	1.94859e-136	Abuab-preferring	Histone H3.3
LOCUS_020468-RA	Mba07_g14720.1	260.68	75.2211	335.901	3.46552	1.79307	3.12745e-25	6.11547e-24	Abuab-preferring	QWRF motif-containing protein 2
LOCUS_005119-RA	Mba04_g37940.1	50.2307	14.5163	64.747	3.46028	1.79089	1.5717e-05	6.8077e-05	Abuab-preferring	hypothetical protein
LOCUS_027457-RA	Mba05_g10580.1	171.044	49.4876	220.532	3.45631	1.78923	5.00155e-17	6.40598e-16	Abuab-preferring	U-box domain-containing protein 13
LOCUS_025723-RA	Mba03_g11530.1	111.72	32.3319	144.052	3.45541	1.78886	1.3287e-11	1.14987e-10	Abuab-preferring	Transcription factor MYB61
LOCUS_024230-RA	Mba10_g06940.1	122.979	35.631	158.61	3.45144	1.7872	2.50087e-12	2.31607e-11	Abuab-preferring	Protein UPSTREAM OF FLC
LOCUS_003933-RA	Mba10_g03940.1	158.053	45.8585	203.912	3.44655	1.78515	1.41694e-15	1.64088e-14	Abuab-preferring	Dolichyl-phosphate beta-glucosyltransferase
LOCUS_011632-RA	Mba08_g15440.1	60.1902	17.4856	77.6758	3.44227	1.78336	8.90985e-07	4.6712e-06	Abuab-preferring	Ras-related protein RABE1c
LOCUS_020823-RA	Mba09_g24760.1	303.982	88.4178	392.4	3.43802	1.78158	6.13226e-29	1.42286e-27	Abuab-preferring	hypothetical protein
LOCUS_003279-RA	Mba06_g01910.1	62.3553	18.1454	80.5008	3.43642	1.78091	8.14267e-07	4.29713e-06	Abuab-preferring	putative LRR receptor-like serine/threonine-protein kinase At5g45780
LOCUS_029386-RA	Mba08_g03140.1	114.318	33.3216	147.64	3.43075	1.77852	1.22221e-11	1.06345e-10	Abuab-preferring	hypothetical protein
LOCUS_009542-RA	Mba08_g22800.1	35.0749	10.2274	45.3023	3.42949	1.77799	0.000247088	0.000869901	Abuab-preferring	Sperm-associated antigen 1
LOCUS_012501-RA	Mba07_g17120.1	118.648	34.6413	153.29	3.42505	1.77613	6.59307e-12	5.87641e-11	Abuab-preferring	FT-interacting protein 1
LOCUS_001892-RA	Mba11_g18720.1	94.832	27.713	122.545	3.42193	1.77481	1.01658e-09	7.42929e-09	Abuab-preferring	Oxysterol-binding protein-related protein 2A
LOCUS_019877-RA	Mba09_g05800.1	117.349	34.3114	151.661	3.42013	1.77405	7.20246e-12	6.40619e-11	Abuab-preferring	Putative methyltransferase NSUN6
LOCUS_005689-RA	Mba06_g03330.1	42.8693	12.5368	55.4061	3.41946	1.77377	7.33322e-05	0.000285136	Abuab-preferring	Putrescine hydroxycinnamoyltransferase 1
LOCUS_025663-RA	Mba09_g21180.1	71.0158	20.7848	91.8006	3.41672	1.77261	1.61681e-07	9.32799e-07	Abuab-preferring	Autophagy-related protein 18f
LOCUS_022708-RA	Mba09_g18820.1	16.8879	4.94876	21.8367	3.41255	1.77085	0.0169005	0.0390092	Abuab-preferring	ATP-dependent Clp protease proteolytic subunit 2, mitochondrial
LOCUS_004188-RA	Mba11_g04620.1	33.7758	9.89751	43.6733	3.41255	1.77085	0.000388131	0.00131827	Abuab-preferring	DUF724 domain-containing protein 6
LOCUS_014415-RA	Mba06_g03160.1	35.9409	10.5573	46.4983	3.40435	1.76738	0.000346001	0.0011865	Abuab-preferring	Auxin response factor 5
LOCUS_007240-RA	Mba03_g05970.1	24.6823	7.25817	31.9405	3.40062	1.7658	0.0021024	0.00608395	Abuab-preferring	hypothetical protein
LOCUS_002918-RA	Mba04_g33150.1	43.7353	12.8668	56.6021	3.39909	1.76515	4.71044e-05	0.000189483	Abuab-preferring	Putative Myb family transcription factor At1g14600
LOCUS_000748-RA	Mba04_g05750.1	19.053	5.60859	24.6616	3.39711	1.76431	0.0146333	0.0344022	Abuab-preferring	Mitogen-activated protein kinase kinase 4
LOCUS_011455-RA	Mba03_g04720.1	34.6418	10.2274	44.8693	3.38715	1.76007	0.000247088	0.000869901	Abuab-preferring	putative alpha,alpha-trehalose-phosphate synthase [UDP-forming] 9
LOCUS_000718-RA	Mba04_g34260.1	216.512	64.0039	280.515	3.38279	1.75821	1.24052e-20	1.96641e-19	Abuab-preferring	Sphingoid long-chain bases kinase 1
LOCUS_010445-RA	Mba06_g02070.1	64.5204	19.1352	83.6556	3.37182	1.75353	4.74849e-07	2.57379e-06	Abuab-preferring	Protein FAR1-RELATED SEQUENCE 5
LOCUS_001120-RA	Mba11_g22070.1	90.0688	26.7233	116.792	3.37042	1.75293	4.16682e-09	2.85089e-08	Abuab-preferring	Serine/threonine-protein kinase ATM
LOCUS_026281-RA	Mba10_g05080.1	84.4395	25.0737	109.513	3.36765	1.75174	1.21596e-08	7.94998e-08	Abuab-preferring	putative galacturonosyltransferase 7
LOCUS_023508-RA	Mba08_g29910.1	25.5484	7.58809	33.1365	3.3669	1.75142	0.00293506	0.00823848	Abuab-preferring	Rab9 effector protein with kelch motifs
LOCUS_024768-RA	Mba05_g15960.1	190.963	56.7457	247.709	3.36524	1.75071	4.34152e-18	5.95355e-17	Abuab-preferring	Monosaccharide-sensing protein 2
LOCUS_009103-RA	Mba02_g08840.1	17.7539	5.27867	23.0326	3.36333	1.74989	0.010622	0.0260477	Abuab-preferring	Exonuclease 1
LOCUS_009806-RA	Mba10_g12810.1	17.7539	5.27867	23.0326	3.36333	1.74989	0.010622	0.0260477	Abuab-preferring	Extra-large guanine nucleotide-binding protein 1
LOCUS_021279-RA	Mba07_g17380.1	100.894	30.0225	130.917	3.36063	1.74873	3.50192e-10	2.69224e-09	Abuab-preferring	Protein argonaute 1A
LOCUS_007776-RA	Mba06_g33000.1	131.639	39.2601	170.899	3.35299	1.74545	5.11595e-13	5.0134e-12	Abuab-preferring	Ricin B-like lectin R40G2
LOCUS_021950-RA	Mba07_g26870.1	102.626	30.6823	133.309	3.34481	1.74192	3.17954e-10	2.44586e-09	Abuab-preferring	Nucleolar MIF4G domain-containing protein 1
LOCUS_026072-RA	Mba03_g11070.1	179.705	53.7765	233.481	3.34169	1.74058	5.02616e-17	6.43108e-16	Abuab-preferring	Protein EMSY-LIKE 3
LOCUS_023441-RA	Mba10_g21870.1	48.4986	14.5163	63.0149	3.34096	1.74026	3.76061e-05	0.00015418	Abuab-preferring	Trafficking protein particle complex subunit 5
LOCUS_026386-RA	Mba10_g17270.1	24.2493	7.25817	31.5075	3.34096	1.74026	0.00332689	0.00924313	Abuab-preferring	hypothetical protein
LOCUS_018232-RA	Mba00_g06490.1	154.156	46.1884	200.345	3.33755	1.73879	8.17045e-15	8.97488e-14	Abuab-preferring	Cysteine proteinase inhibitor 6
LOCUS_028117-RA	Mba04_g03820.1	150.692	45.1986	195.891	3.33399	1.73725	1.38577e-14	1.49906e-13	Abuab-preferring	hypothetical protein
LOCUS_011892-RA	Mba04_g36090.1	83.5734	25.0737	108.647	3.33311	1.73687	1.21596e-08	7.94998e-08	Abuab-preferring	Protein NTM1-like 9
LOCUS_019126-RA	Mba02_g15660.1	59.3242	17.8155	77.1397	3.32991	1.73549	3.05506e-06	1.47324e-05	Abuab-preferring	hypothetical protein
LOCUS_026749-RA	Mba08_g20570.1	343.387	103.264	446.651	3.32533	1.7335	3.32338e-31	8.4456e-30	Abuab-preferring	SCAR-like protein 2
LOCUS_005608-RA	Mba07_g06530.1	18.62	5.60859	24.2286	3.31991	1.73114	0.0146333	0.0344022	Abuab-preferring	Probably inactive leucine-rich repeat receptor-like protein kinase IMK2
LOCUS_009769-RA	Mba10_g09830.1	37.24	11.2172	48.4572	3.31991	1.73114	0.000222245	0.000789821	Abuab-preferring	CAAX prenyl protease 2
LOCUS_005172-RA	Mba01_g32910.1	20.7851	6.26842	27.0535	3.31584	1.72938	0.00592461	0.0155179	Abuab-preferring	Pentatricopeptide repeat-containing protein At2g13600
LOCUS_007614-RA	Mba01_g20380.1	66.6855	20.1249	86.8105	3.31358	1.72839	4.30537e-07	2.35252e-06	Abuab-preferring	Putative threonine aspartase
LOCUS_024412-RA	Mba00_g05490.1	22.9502	6.92826	29.8785	3.31255	1.72794	0.00522288	0.0138184	Abuab-preferring	hypothetical protein
LOCUS_016846-RA	Mba08_g20990.1	25.1153	7.58809	32.7034	3.30984	1.72676	0.00455138	0.0121827	Abuab-preferring	putative folate-biopterin transporter 4
LOCUS_012291-RA	Mba09_g01690.1	29.4456	8.90776	38.3533	3.30561	1.72492	0.00165805	0.00492494	Abuab-preferring	Phosphatidylinositol/phosphatidylcholine transfer protein SFH9
LOCUS_018074-RA	Mba04_g33040.1	63.2214	19.1352	82.3566	3.30393	1.72418	1.14675e-06	5.91766e-06	Abuab-preferring	Prolyl endopeptidase
LOCUS_022873-RA	Mba02_g14170.1	33.7758	10.2274	44.0032	3.30247	1.72355	0.000388131	0.00131827	Abuab-preferring	Plastid division protein PDV2
LOCUS_028953-RA	Mba10_g14000.1	144.63	43.879	188.509	3.29611	1.72076	8.64353e-14	8.91355e-13	Abuab-preferring	Cationic peroxidase SPC4
LOCUS_025424-RA	Mba08_g01220.1	43.3023	13.1967	56.499	3.2813	1.71427	7.33322e-05	0.000285136	Abuab-preferring	E3 ubiquitin-protein ligase RGLG2
LOCUS_002243-RA	Mba09_g25370.1	41.1372	12.5368	53.674	3.2813	1.71427	0.000175127	0.000634698	Abuab-preferring	Prolyl 3-hydroxylase 1
LOCUS_000757-RA	Mba04_g05530.1	257.649	78.5203	336.169	3.2813	1.71427	2.63675e-23	4.74319e-22	Abuab-preferring	Protein TPR1
LOCUS_026046-RA	Mba11_g07540.1	38.9721	11.877	50.8491	3.2813	1.71427	0.000198039	0.000709111	Abuab-preferring	Two-component response regulator ORR22
LOCUS_017753-RA	Mba04_g18040.1	145.929	44.5388	190.468	3.27644	1.71213	1.20159e-13	1.2263e-12	Abuab-preferring	Chalcone--flavonone isomerase
LOCUS_011741-RA	Mba10_g04030.1	104.792	32.002	136.794	3.27454	1.71129	2.8763e-10	2.22866e-09	Abuab-preferring	Pumilio 2
LOCUS_004628-RA	Mba09_g23050.1	105.658	32.3319	137.989	3.26791	1.70837	1.86514e-10	1.47007e-09	Abuab-preferring	Transcription initiation factor TFIID subunit 8
LOCUS_005800-RA	Mba06_g20460.1	142.032	43.549	185.581	3.26142	1.7055	3.13464e-13	3.12196e-12	Abuab-preferring	DNA mismatch repair protein PMS1
LOCUS_024874-RA	Mba04_g22190.1	53.6949	16.4959	70.1907	3.25505	1.70268	5.85396e-06	2.70435e-05	Abuab-preferring	Thioredoxin M2, chloroplastic
LOCUS_017868-RA	Mba07_g12260.1	24.6823	7.58809	32.2704	3.25277	1.70167	0.00455138	0.0121827	Abuab-preferring	Polyadenylate-binding protein-interacting protein 9
LOCUS_003525-RA	Mba01_g10100.1	65.3865	20.1249	85.5114	3.24903	1.70001	1.02989e-06	5.35558e-06	Abuab-preferring	Heterogeneous nuclear ribonucleoprotein U-like protein 1
LOCUS_004719-RA	Mba04_g05530.1	255.051	78.5203	333.571	3.24821	1.69965	9.48699e-23	1.66451e-21	Abuab-preferring	Protein TPR2
LOCUS_022405-RA	Mba02_g05470.1	20.3521	6.26842	26.6205	3.24676	1.699	0.00935531	0.023226	Abuab-preferring	Aspartyl protease family protein 1
LOCUS_025563-RA	Mba07_g17990.1	178.405	55.0961	233.502	3.23808	1.69514	2.54821e-16	3.1113e-15	Abuab-preferring	HVA22-like protein a
LOCUS_007429-RA	Mba02_g13950.1	343.82	106.233	450.054	3.23646	1.69442	2.13425e-30	5.26695e-29	Abuab-preferring	Homeobox-leucine zipper protein HOX9
LOCUS_008223-RA	Mba06_g09650.1	107.823	33.3216	141.144	3.23582	1.69413	1.68628e-10	1.33485e-09	Abuab-preferring	ABC transporter G family member 16
LOCUS_022113-RA	Mba10_g18620.1	137.701	42.5593	180.261	3.23552	1.694	8.17267e-13	7.85853e-12	Abuab-preferring	Putative phospholipid-transporting ATPase 9
LOCUS_007030-RA	Mba05_g28090.1	185.334	57.4056	242.739	3.2285	1.69086	5.76928e-17	7.32339e-16	Abuab-preferring	Polycomb group protein FIE1
LOCUS_023511-RA	Mba11_g11310.1	129.907	40.2499	170.157	3.22751	1.69042	2.63035e-12	2.42895e-11	Abuab-preferring	26S proteasome non-ATPase regulatory subunit 8 A
LOCUS_013569-RA	Mba03_g14350.1	21.2181	6.59834	27.8165	3.21568	1.68512	0.012541	0.0300401	Abuab-preferring	ADP-ribosylation factor
LOCUS_013618-RA	Mba04_g00400.1	30.7446	9.56759	40.3122	3.21341	1.68411	0.00145049	0.0043723	Abuab-preferring	Pentatricopeptide repeat-containing protein At5g66520
LOCUS_029477-RA	Mba06_g23260.1	30.7446	9.56759	40.3122	3.21341	1.68411	0.00145049	0.0043723	Abuab-preferring	Zinc-finger homeodomain protein 6
LOCUS_025103-RA	Mba09_g15080.1	123.845	38.6003	162.445	3.20838	1.68185	1.61159e-11	1.38253e-10	Abuab-preferring	Protein FAM91A1
LOCUS_002027-RA	Mba06_g15460.1	19.053	5.93851	24.9915	3.20838	1.68185	0.0146333	0.0344022	Abuab-preferring	Protein IQ-DOMAIN 31
LOCUS_021907-RA	Mba05_g15710.1	93.1	29.0327	122.133	3.20673	1.6811	5.20861e-09	3.5316e-08	Abuab-preferring	hypothetical protein
LOCUS_009025-RA	Mba10_g08970.1	261.113	81.4895	342.602	3.20425	1.67999	3.30658e-23	5.92316e-22	Abuab-preferring	hypothetical protein
LOCUS_010075-RA	Mba07_g13470.1	26.4144	8.24793	34.6623	3.20255	1.67922	0.00293506	0.00823848	Abuab-preferring	18. class I heat shock protein
LOCUS_021770-RA	Mba10_g06180.1	43.3023	13.5266	56.8289	3.20127	1.67864	0.000153889	0.000563307	Abuab-preferring	CDP-diacylglycerol--glycerol-3-phosphate 3-phosphatidyltransferase 1, chloroplastic
LOCUS_011675-RA	Mba09_g08920.1	86.6046	27.0532	113.658	3.20127	1.67864	1.52617e-08	9.85735e-08	Abuab-preferring	Uncharacterized protein At1g01500
LOCUS_006566-RA	Mba05_g11860.1	287.96	90.0674	378.028	3.19717	1.67679	2.8835e-25	5.6644e-24	Abuab-preferring	Uncharacterized protein At1g66480
LOCUS_019323-RA	Mba04_g16320.1	38.9721	12.2069	51.179	3.19262	1.67474	0.000198039	0.000709111	Abuab-preferring	Phytosulfokine receptor 1
LOCUS_009729-RA	Mba05_g24520.1	68.4176	21.4446	89.8622	3.19044	1.67375	5.98667e-07	3.20825e-06	Abuab-preferring	Sn1-specific diacylglycerol lipase alpha
LOCUS_022656-RA	Mba10_g20880.1	296.621	93.0366	389.657	3.18822	1.67275	5.93727e-26	1.20324e-24	Abuab-preferring	WAT1-related protein At4g30420
LOCUS_014064-RA	Mba11_g09560.1	64.0874	20.1249	84.2123	3.18448	1.67106	1.58493e-06	8.0141e-06	Abuab-preferring	Helicase and polymerase-containing protein TEBICHI
LOCUS_009891-RA	Mba06_g02950.1	27.2805	8.57784	35.8583	3.18034	1.66918	0.00393317	0.0107046	Abuab-preferring	DNA topoisomerase 3-alpha
LOCUS_010378-RA	Mba05_g26170.1	258.948	81.4895	340.437	3.17768	1.66797	7.72212e-23	1.35858e-21	Abuab-preferring	Putative cyclic nucleotide-gated ion channel 9
LOCUS_027398-RA	Mba04_g26290.1	32.4767	10.2274	42.7042	3.17545	1.66696	0.000940674	0.00295081	Abuab-preferring	hypothetical protein
LOCUS_004054-RA	Mba03_g09350.1	143.331	45.1986	188.529	3.17113	1.665	4.31064e-13	4.26008e-12	Abuab-preferring	Eukaryotic translation initiation factor 2 subunit beta
LOCUS_000255-RA	Mba02_g16020.1	292.724	92.3768	385.1	3.1688	1.66394	1.53392e-25	3.06497e-24	Abuab-preferring	Auxin-responsive protein IAA27
LOCUS_026614-RA	Mba07_g13660.1	103.493	32.6618	136.154	3.16861	1.66385	1.41957e-09	1.01859e-08	Abuab-preferring	Telomere-binding protein 1
LOCUS_012018-RA	Mba01_g15190.1	600.603	189.702	790.305	3.16603	1.66267	1.82897e-50	8.51836e-49	Abuab-preferring	V-type proton ATPase subunit d2
LOCUS_008662-RA	Mba05_g07770.1	196.159	62.0244	258.184	3.16262	1.66112	2.23219e-17	2.91734e-16	Abuab-preferring	DEAD-box ATP-dependent RNA helicase 13
LOCUS_024508-RA	Mba05_g23050.1	22.9502	7.25817	30.2084	3.16198	1.66083	0.00522288	0.0138184	Abuab-preferring	Ethylene-responsive transcription factor 1
LOCUS_000596-RA	Mba01_g14380.1	265.876	84.1288	350.005	3.16034	1.66008	3.68927e-23	6.57193e-22	Abuab-preferring	Lysine-specific demethylase JMJ703
LOCUS_020175-RA	Mba06_g19890.1	161.518	51.1371	212.655	3.15852	1.65925	1.16288e-14	1.26651e-13	Abuab-preferring	Peroxisomal (S)-2-hydroxy-acid oxidase
LOCUS_001874-RA	Mba08_g27640.1	100.028	31.672	131.7	3.15825	1.65913	2.42847e-09	1.70432e-08	Abuab-preferring	60S ribosomal protein L37a-2
LOCUS_010853-RA	Mba03_g03550.1	71.8818	22.7643	94.6461	3.15766	1.65886	4.75748e-07	2.57757e-06	Abuab-preferring	Ribose-phosphate pyrophosphokinase 1
LOCUS_020859-RA	Mba08_g15780.1	38.539	12.2069	50.746	3.15714	1.65862	0.000198039	0.000709111	Abuab-preferring	Nuclear transcription factor Y subunit B-8
LOCUS_015642-RA	Mba01_g17680.1	69.7167	22.1044	91.8211	3.15397	1.65717	5.34814e-07	2.88053e-06	Abuab-preferring	Pleiotropic drug resistance protein 3
LOCUS_011934-RA	Mba07_g24950.1	315.241	99.9649	415.206	3.15352	1.65696	5.24982e-27	1.12066e-25	Abuab-preferring	Katanin p60 ATPase-containing subunit A-like 2
LOCUS_014010-RA	Mba01_g22930.1	46.7665	14.8463	61.6128	3.15005	1.65537	5.77837e-05	0.000229486	Abuab-preferring	Metacaspase-1
LOCUS_005095-RA	Mba01_g07280.1	239.029	75.8809	314.91	3.15005	1.65537	8.8966e-21	1.42435e-19	Abuab-preferring	Protein REDUCED WALL ACETYLATION 1
LOCUS_002800-RA	Mba01_g12870.1	174.508	55.4261	229.934	3.14849	1.65466	9.11945e-16	1.06571e-14	Abuab-preferring	hypothetical protein
LOCUS_005372-RA	Mba09_g24190.1	167.147	53.1166	220.264	3.14679	1.65388	6.13002e-15	6.79769e-14	Abuab-preferring	ADP-ribosylation factor GTPase-activating protein AGD12
LOCUS_017693-RA	Mba01_g09780.1	222.141	70.6022	292.743	3.14637	1.65369	2.89402e-19	4.25564e-18	Abuab-preferring	Glyoxylate reductase
LOCUS_021642-RA	Mba05_g13940.1	185.334	59.0552	244.389	3.13832	1.64999	2.5376e-16	3.10426e-15	Abuab-preferring	Phenylalanine ammonia-lyase 3
LOCUS_020429-RA	Mba03_g12090.1	169.745	54.1064	223.851	3.13725	1.6495	3.6044e-15	4.05669e-14	Abuab-preferring	putative boron transporter 2
LOCUS_009541-RA	Mba08_g22820.1	82.7074	26.3934	109.101	3.13364	1.64784	4.01212e-08	2.49452e-07	Abuab-preferring	Epoxide hydrolase A
LOCUS_017512-RA	Mba08_g10230.1	240.328	76.8707	317.198	3.12639	1.6445	1.21057e-20	1.92131e-19	Abuab-preferring	hypothetical protein
LOCUS_004926-RA	Mba09_g05670.1	78.3772	25.0737	103.451	3.12587	1.64426	1.60993e-07	9.30083e-07	Abuab-preferring	putative protein ABIL5
LOCUS_023623-RA	Mba09_g23760.1	43.3023	13.8565	57.1588	3.12505	1.64388	0.000153889	0.000563307	Abuab-preferring	F-box protein At-B
LOCUS_008641-RA	Mba04_g20420.1	81.4083	26.0634	107.472	3.12347	1.64315	9.37451e-08	5.582e-07	Abuab-preferring	Plant intracellular Ras-group-related LRR protein 5
LOCUS_015750-RA	Mba08_g09370.1	29.8786	9.56759	39.4462	3.12289	1.64288	0.00222143	0.00640958	Abuab-preferring	Nuclear transcription factor Y subunit B-5
LOCUS_008564-RA	Mba09_g11740.1	187.499	60.0449	247.544	3.12265	1.64277	2.26913e-16	2.78115e-15	Abuab-preferring	Calcineurin B-like protein 3
LOCUS_022801-RA	Mba01_g15260.1	46.3335	14.8463	61.1797	3.12088	1.64195	8.83756e-05	0.000338188	Abuab-preferring	Guanine nucleotide-binding protein subunit beta-like protein
LOCUS_016188-RA	Mba08_g19060.1	325.2	104.254	429.454	3.11931	1.64123	1.47153e-27	3.1999e-26	Abuab-preferring	Phosphatidylinositol 4-kinase beta 1
LOCUS_019336-RA	Mba06_g06810.1	57.5921	18.4754	76.0674	3.11724	1.64027	4.71324e-06	2.21369e-05	Abuab-preferring	Pyridine nucleotide-disulfide oxidoreductase domain-containing protein 2
LOCUS_025799-RA	Mba06_g13120.1	300.951	96.6657	397.617	3.11332	1.63845	2.06027e-25	4.07851e-24	Abuab-preferring	ER membrane protein complex subunit 10
LOCUS_012608-RA	Mba04_g10450.1	35.9409	11.5471	47.488	3.11255	1.6381	0.00071727	0.00230824	Abuab-preferring	60S ribosomal protein L10a
LOCUS_000291-RA	Mba05_g26550.1	27.7135	8.90776	36.6212	3.11116	1.63745	0.00256321	0.00730845	Abuab-preferring	hypothetical protein
LOCUS_011078-RA	Mba10_g06730.1	314.808	101.285	416.092	3.10815	1.63606	1.08612e-26	2.28423e-25	Abuab-preferring	Eyes absent
LOCUS_020213-RA	Mba01_g02240.1	30.7446	9.89751	40.6421	3.1063	1.6352	0.00145049	0.0043723	Abuab-preferring	LOB domain-containing protein 39
LOCUS_005380-RA	Mba01_g09590.1	33.7758	10.8873	44.6631	3.10232	1.63335	0.000824082	0.00262493	Abuab-preferring	PHD finger protein EHD3
LOCUS_015448-RA	Mba05_g10510.1	177.972	57.4056	235.378	3.10026	1.63239	1.11508e-15	1.29483e-14	Abuab-preferring	Ankyrin repeat-containing protein ITN1
LOCUS_005760-RA	Mba05_g01350.1	96.1311	31.0122	127.143	3.09978	1.63217	6.32744e-09	4.23859e-08	Abuab-preferring	MLO-like protein 1
LOCUS_011226-RA	Mba06_g11760.1	187.066	60.3748	247.441	3.09841	1.63153	2.26913e-16	2.78115e-15	Abuab-preferring	UDP-glucose 6-dehydrogenase 5
LOCUS_024593-RA	Mba11_g09310.1	168.446	54.4363	222.882	3.09437	1.62964	8.33632e-15	9.14923e-14	Abuab-preferring	Serine/threonine-protein kinase KIPK1
LOCUS_011119-RA	Mba07_g10930.1	42.8693	13.8565	56.7258	3.0938	1.62938	0.000153889	0.000563307	Abuab-preferring	Mechanosensitive ion channel protein 10
LOCUS_005264-RA	Mba01_g32550.1	28.5795	9.23768	37.8172	3.0938	1.62938	0.00165805	0.00492494	Abuab-preferring	hypothetical protein
LOCUS_021583-RA	Mba01_g23990.1	103.059	33.3216	136.381	3.09287	1.62895	1.41957e-09	1.01859e-08	Abuab-preferring	Endonuclease 4
LOCUS_007932-RA	Mba05_g02490.1	51.9628	16.8258	68.7885	3.08828	1.62681	2.93043e-05	0.000122655	Abuab-preferring	hypothetical protein
LOCUS_004936-RA	Mba06_g17560.1	491.048	159.02	650.068	3.08796	1.62666	2.58019e-40	8.88361e-39	Abuab-preferring	UDP-D-apiose/UDP-D-xylose synthase 2
LOCUS_001936-RA	Mba08_g13080.1	37.673	12.2069	49.8799	3.0862	1.62583	0.000305864	0.00105793	Abuab-preferring	hypothetical protein
LOCUS_008093-RA	Mba08_g25130.1	67.1186	21.7745	88.8931	3.08244	1.62407	1.89985e-06	9.47188e-06	Abuab-preferring	tRNA (adenine(37)-N6)-methyltransferase
LOCUS_020022-RA	Mba10_g23250.1	26.4144	8.57784	34.9922	3.07938	1.62264	0.00598812	0.0156554	Abuab-preferring	50S ribosomal protein L17
LOCUS_025190-RA	Mba03_g03130.1	187.932	61.0347	248.967	3.0791	1.62251	3.07063e-16	3.72431e-15	Abuab-preferring	VHS domain-containing protein At3g16270
LOCUS_014306-RA	Mba05_g03710.1	193.994	63.0142	257.008	3.07858	1.62227	1.06241e-16	1.32368e-15	Abuab-preferring	FAM10 family protein At4g22670
LOCUS_028938-RA	Mba02_g04320.1	29.4456	9.56759	39.0132	3.07764	1.62182	0.00337785	0.00937047	Abuab-preferring	putative glutathione S-transferase GSTF1
LOCUS_016112-RA	Mba03_g22310.1	200.923	65.3236	266.246	3.07581	1.62096	2.42775e-17	3.16727e-16	Abuab-preferring	Triacylglycerol lipase 1
LOCUS_023036-RA	Mba11_g15880.1	170.178	55.4261	225.604	3.07036	1.61841	7.43471e-15	8.19482e-14	Abuab-preferring	hypothetical protein
LOCUS_023995-RA	Mba05_g18810.1	48.4986	15.836	64.3346	3.06255	1.61473	7.73308e-05	0.000298959	Abuab-preferring	OTU domain-containing protein DDB_G0284757
LOCUS_028102-RA	Mba09_g18300.1	54.5609	17.8155	72.3764	3.06255	1.61473	1.69136e-05	7.3013e-05	Abuab-preferring	Transcription repressor OFP13
LOCUS_023899-RA	Mba09_g16210.1	24.2493	7.91801	32.1673	3.06255	1.61473	0.00700037	0.0179861	Abuab-preferring	Putative disease resistance protein RGA3
LOCUS_016914-RA	Mba07_g10830.1	226.038	73.9014	299.939	3.05864	1.61289	4.71631e-19	6.8488e-18	Abuab-preferring	hypothetical protein
LOCUS_004361-RA	Mba06_g12180.1	76.6451	25.0737	101.719	3.05679	1.61202	2.45191e-07	1.3804e-06	Abuab-preferring	hypothetical protein
LOCUS_015667-RA	Mba05_g00630.1	107.823	35.3011	143.124	3.05437	1.61088	7.38134e-10	5.49014e-09	Abuab-preferring	Ubiquitin thioesterase OTU1
LOCUS_003483-RA	Mba02_g11830.1	86.6046	28.3729	114.977	3.05237	1.60993	3.18415e-08	2.00111e-07	Abuab-preferring	DUF724 domain-containing protein 10
LOCUS_025194-RA	Mba09_g20730.1	418.3	137.245	555.546	3.04783	1.60778	4.94764e-34	1.35695e-32	Abuab-preferring	BTB/POZ domain-containing protein At2g30600
LOCUS_004249-RA	Mba01_g02290.1	44.1683	14.5163	58.6847	3.04266	1.60533	0.000203722	0.000727866	Abuab-preferring	putative calcium-transporting ATPase 9, plasma membrane-type
LOCUS_017568-RA	Mba07_g19520.1	54.1279	17.8155	71.9434	3.03824	1.60324	2.56872e-05	0.000108082	Abuab-preferring	QWRF motif-containing protein 4
LOCUS_000736-RA	Mba11_g18240.1	156.321	51.4671	207.788	3.03731	1.60279	1.43237e-13	1.45833e-12	Abuab-preferring	Protein DEHYDRATION-INDUCED 19 2
LOCUS_005883-RA	Mba04_g22240.1	48.9316	16.1659	65.0975	3.02683	1.59781	5.08477e-05	0.000203518	Abuab-preferring	Ultraviolet-B receptor UVR8
LOCUS_024114-RA	Mba03_g16810.1	22.9502	7.58809	30.5383	3.0245	1.5967	0.0106738	0.0261347	Abuab-preferring	Ras-related protein RABA1f
LOCUS_026742-RA	Mba10_g20730.1	72.7479	24.0839	96.8318	3.0206	1.59483	6.40473e-07	3.42084e-06	Abuab-preferring	putative receptor-like serine/threonine-protein kinase At5g57670
LOCUS_015430-RA	Mba03_g15010.1	222.141	73.5715	295.712	3.01939	1.59426	2.43491e-18	3.38614e-17	Abuab-preferring	Alpha-L-fucosidase 1
LOCUS_004953-RA	Mba03_g14050.1	19.9191	6.59834	26.5174	3.0188	1.59397	0.0191573	0.043792	Abuab-preferring	5-amino-6-(5-phospho-D-ribitylamino)uracil phosphatase, chloroplastic
LOCUS_018027-RA	Mba01_g01790.1	69.7167	23.0942	92.8109	3.0188	1.59397	1.10263e-06	5.70373e-06	Abuab-preferring	L-galactose dehydrogenase
LOCUS_022221-RA	Mba08_g18520.1	417.867	138.565	556.432	3.01567	1.59248	2.0111e-33	5.41138e-32	Abuab-preferring	Actin-related protein 4
LOCUS_020755-RA	Mba03_g14580.1	167.147	55.4261	222.573	3.01567	1.59248	2.57531e-14	2.74871e-13	Abuab-preferring	O-fucosyltransferase 16
LOCUS_008583-RA	Mba06_g14310.1	43.7353	14.5163	58.2517	3.01283	1.59112	0.000203722	0.000727866	Abuab-preferring	hypothetical protein
LOCUS_015668-RA	Mba05_g00640.1	167.58	55.756	223.336	3.0056	1.58765	3.43837e-14	3.63956e-13	Abuab-preferring	Glutamate receptor 3.4
LOCUS_014847-RA	Mba05_g22470.1	127.742	42.5593	170.301	3.0015	1.58568	5.30026e-11	4.37972e-10	Abuab-preferring	E3 ubiquitin-protein ligase WAV3
LOCUS_010385-RA	Mba03_g07770.1	27.7135	9.23768	36.9512	3.00005	1.58499	0.00256321	0.00730845	Abuab-preferring	hypothetical protein
LOCUS_008154-RA	Mba09_g17980.1	124.711	41.5695	166.28	3.00005	1.58499	9.04811e-11	7.33934e-10	Abuab-preferring	putative cellulose synthase A catalytic subunit 3 [UDP-forming]
LOCUS_014328-RA	Mba03_g08170.1	20.7851	6.92826	27.7134	3.00005	1.58499	0.012541	0.0300401	Abuab-preferring	Pentatricopeptide repeat-containing protein At1g08070, chloroplastic
LOCUS_010237-RA	Mba08_g04830.1	20.7851	6.92826	27.7134	3.00005	1.58499	0.012541	0.0300401	Abuab-preferring	RNA polymerase II transcriptional coactivator KELP
LOCUS_023943-RA	Mba11_g15530.1	34.6418	11.5471	46.1889	3.00005	1.58499	0.00108854	0.00335709	Abuab-preferring	Putative L-cysteine desulfhydrase 1
LOCUS_005923-RA	Mba02_g16870.1	161.951	54.1064	216.057	2.99319	1.58168	9.96738e-14	1.02375e-12	Abuab-preferring	Zinc finger protein GIS2
LOCUS_006770-RA	Mba08_g13190.1	24.6823	8.24793	32.9302	2.99255	1.58137	0.00455138	0.0121827	Abuab-preferring	Glutaredoxin-2
LOCUS_005750-RA	Mba05_g01240.1	185.334	62.0244	247.358	2.98808	1.57922	2.13017e-15	2.42949e-14	Abuab-preferring	60S ribosomal protein L3
LOCUS_025430-RA	Mba06_g36690.1	57.159	19.1352	76.2942	2.98712	1.57875	1.48369e-05	6.48128e-05	Abuab-preferring	Protein FAR1-RELATED SEQUENCE 5
LOCUS_008998-RA	Mba04_g20460.1	154.589	51.797	206.386	2.98452	1.5775	4.35026e-13	4.29592e-12	Abuab-preferring	CAAX prenyl protease 1
LOCUS_026336-RA	Mba09_g13730.1	58.0251	19.4651	77.4902	2.98098	1.57579	9.77507e-06	4.37606e-05	Abuab-preferring	GLABRA2 expression modulator
LOCUS_000379-RA	Mba10_g13200.1	80.5423	27.0532	107.595	2.97718	1.57395	1.90741e-07	1.09161e-06	Abuab-preferring	TOM1-like protein 9
LOCUS_015999-RA	Mba04_g21230.1	33.3428	11.2172	44.56	2.97247	1.57166	0.00126003	0.00385259	Abuab-preferring	Silicon efflux transporter LSI2
LOCUS_025114-RA	Mba11_g01640.1	89.2027	30.0225	119.225	2.9712	1.57105	5.68829e-08	3.48258e-07	Abuab-preferring	hypothetical protein
LOCUS_002269-RA	Mba01_g14910.1	79.2432	26.7233	105.966	2.96533	1.56819	4.32778e-07	2.36376e-06	Abuab-preferring	Folylpolyglutamate synthase
LOCUS_015399-RA	Mba08_g23910.1	107.39	36.2909	143.681	2.95914	1.56518	2.25338e-09	1.58753e-08	Abuab-preferring	hypothetical protein
LOCUS_011053-RA	Mba08_g16400.1	42.8693	14.5163	57.3856	2.95317	1.56227	0.000306947	0.00106139	Abuab-preferring	Actin
LOCUS_004359-RA	Mba10_g15440.1	109.122	36.9507	146.073	2.95317	1.56227	1.98037e-09	1.40135e-08	Abuab-preferring	Exportin-T
LOCUS_003434-RA	Mba08_g02090.1	93.533	31.672	125.205	2.95317	1.56227	2.91019e-08	1.83977e-07	Abuab-preferring	Nuclear pore complex protein NUP62
LOCUS_010828-RA	Mba11_g03790.1	85.7386	29.0327	114.771	2.95317	1.56227	9.75891e-08	5.80549e-07	Abuab-preferring	Sphingolipid delta(4)-desaturase DES1-like
LOCUS_002042-RA	Mba09_g13450.1	35.0749	11.877	46.9519	2.95317	1.56227	0.00108854	0.00335709	Abuab-preferring	E3 ubiquitin-protein ligase CIP8
LOCUS_002758-RA	Mba05_g01680.1	113.885	38.6003	152.485	2.95037	1.56089	1.01634e-09	7.42929e-09	Abuab-preferring	Extra-large guanine nucleotide-binding protein 1
LOCUS_024441-RA	Mba03_g18550.1	751.295	254.696	1005.99	2.94977	1.5606	2.78816e-57	1.49417e-55	Abuab-preferring	Protein IQ-DOMAIN 14
LOCUS_004642-RA	Mba07_g03420.1	60.1902	20.4549	80.6451	2.94259	1.55709	8.58056e-06	3.8779e-05	Abuab-preferring	hypothetical protein
LOCUS_004177-RA	Mba10_g03560.1	84.4395	28.7028	113.142	2.94186	1.55673	2.20077e-07	1.25055e-06	Abuab-preferring	Unknown protein 1
LOCUS_001775-RA	Mba07_g01850.1	28.1465	9.56759	37.7141	2.94186	1.55673	0.00509764	0.0135289	Abuab-preferring	E3 ubiquitin-protein ligase WAV3
LOCUS_014248-RA	Mba04_g25340.1	699.765	237.87	937.635	2.94179	1.5567	2.10242e-53	1.03969e-51	Abuab-preferring	Inactive protein kinase SELMODRAFT_444075
LOCUS_014775-RA	Mba10_g23420.1	2578.65	879.559	3458.21	2.93176	1.55177	2.31139e-191	7.40108e-189	Abuab-preferring	Endoplasmin
LOCUS_022027-RA	Mba09_g14660.1	41.5702	14.1864	55.7566	2.93028	1.55104	0.000234446	0.000832026	Abuab-preferring	Transcription factor TT2
LOCUS_025614-RA	Mba05_g25140.1	50.2307	17.1557	67.3864	2.92793	1.54988	6.73797e-05	0.000263511	Abuab-preferring	Transcription factor MYB16
LOCUS_007754-RA	Mba07_g02810.1	80.1093	27.3831	107.492	2.9255	1.54868	2.87737e-07	1.60721e-06	Abuab-preferring	Zinc finger CCCH domain-containing protein 67
LOCUS_014758-RA	Mba08_g27080.1	21.2181	7.25817	28.4763	2.92334	1.54762	0.012541	0.0300401	Abuab-preferring	Protein IQ-DOMAIN 31
LOCUS_003176-RA	Mba05_g13550.1	238.163	81.4895	319.652	2.92262	1.54726	4.53727e-19	6.60379e-18	Abuab-preferring	Varicose-related protein
LOCUS_025359-RA	Mba06_g00960.1	102.193	34.9712	137.165	2.92222	1.54706	8.69165e-09	5.771e-08	Abuab-preferring	Pentatricopeptide repeat-containing protein At5g15280, mitochondrial
LOCUS_008999-RA	Mba05_g04220.1	141.599	48.4978	190.096	2.91969	1.54581	5.51303e-12	4.93782e-11	Abuab-preferring	hypothetical protein
LOCUS_001569-RA	Mba09_g02060.1	202.222	69.2826	271.504	2.9188	1.54537	2.61809e-16	3.1875e-15	Abuab-preferring	Telomere length regulation protein TEL2
LOCUS_018358-RA	Mba04_g15540.1	39.4051	13.5266	52.9317	2.91316	1.54258	0.000802331	0.00256138	Abuab-preferring	Transcription factor bHLH87
LOCUS_008270-RA	Mba10_g26220.1	96.9972	33.3216	130.319	2.91094	1.54148	1.69872e-08	1.09278e-07	Abuab-preferring	Ubiquitin carboxyl-terminal hydrolase 17
LOCUS_005633-RA	Mba10_g11480.1	125.577	43.2191	168.796	2.90558	1.53883	1.19454e-10	9.59827e-10	Abuab-preferring	Transcription factor bHLH61
LOCUS_007816-RA	Mba06_g30560.1	210.882	72.5817	283.464	2.90544	1.53876	1.04516e-16	1.30726e-15	Abuab-preferring	Aspartic proteinase-like protein 2
LOCUS_023178-RA	Mba04_g03500.1	58.4581	20.1249	78.583	2.90476	1.53842	1.95191e-05	8.34169e-05	Abuab-preferring	E3 ubiquitin ligase BIG BROTHER
LOCUS_002259-RA	Mba03_g01820.1	306.58	105.573	412.154	2.90395	1.53802	9.18599e-24	1.69043e-22	Abuab-preferring	Dual specificity tyrosine-phosphorylation-regulated kinase 4
LOCUS_015979-RA	Mba06_g16650.1	113.019	38.9302	151.949	2.90312	1.5376	1.52104e-09	1.08775e-08	Abuab-preferring	Autophagy-related protein 18g
LOCUS_008213-RA	Mba08_g26290.1	81.4083	28.0429	109.451	2.90299	1.53754	3.77805e-07	2.08092e-06	Abuab-preferring	Peroxisomal membrane protein PMP22
LOCUS_002972-RA	Mba01_g14210.1	99.5953	34.3114	133.907	2.90269	1.53739	9.92011e-09	6.54257e-08	Abuab-preferring	Protein ENHANCED DISEASE RESISTANCE 2-like
LOCUS_006360-RA	Mba10_g23860.1	113.885	39.2601	153.145	2.90078	1.53644	1.01634e-09	7.42929e-09	Abuab-preferring	hypothetical protein
LOCUS_015048-RA	Mba11_g19710.1	41.1372	14.1864	55.3236	2.89976	1.53593	0.000355281	0.0012154	Abuab-preferring	hypothetical protein
LOCUS_001291-RA	Mba11_g07510.1	45.9004	15.836	61.7365	2.89848	1.5353	0.000176327	0.000637965	Abuab-preferring	Cytochrome b561, DM13 and DOMON domain-containing protein At5g54830
LOCUS_015006-RA	Mba07_g17080.1	78.3772	27.0532	105.43	2.89715	1.53463	6.48972e-07	3.46335e-06	Abuab-preferring	Protein HESO1
LOCUS_012302-RA	Mba02_g07100.1	55.4269	19.1352	74.5621	2.8966	1.53436	3.37681e-05	0.000139562	Abuab-preferring	hypothetical protein
LOCUS_008204-RA	Mba05_g10350.1	55.4269	19.1352	74.5621	2.8966	1.53436	3.37681e-05	0.000139562	Abuab-preferring	Pyruvate decarboxylase 2
LOCUS_028136-RA	Mba06_g35760.1	87.9037	30.3524	118.256	2.89611	1.53411	8.55354e-08	5.11455e-07	Abuab-preferring	Vesicle-associated membrane protein 711
LOCUS_007854-RA	Mba06_g34540.1	42.0032	14.5163	56.5196	2.89351	1.53282	0.000460005	0.00154315	Abuab-preferring	Arginyl-tRNA--protein transferase 1
LOCUS_000766-RA	Mba11_g01510.1	46.7665	16.1659	62.9324	2.8929	1.53252	0.000117055	0.000438248	Abuab-preferring	LysM and putative peptidoglycan-binding domain-containing protein 2
LOCUS_024237-RA	Mba01_g24050.1	384.524	132.957	517.481	2.89211	1.53212	2.00014e-29	4.75285e-28	Abuab-preferring	Chromatin modification-related protein EAF1 A
LOCUS_019838-RA	Mba04_g39390.1	56.293	19.4651	75.7581	2.892	1.53207	2.24296e-05	9.5094e-05	Abuab-preferring	Transcription factor TCP13
LOCUS_014314-RA	Mba08_g33920.1	80.1093	27.713	107.822	2.89067	1.5314	5.64869e-07	3.03348e-06	Abuab-preferring	UNC93-like protein 3
LOCUS_002872-RA	Mba11_g23160.1	122.979	42.5593	165.538	2.88958	1.53086	3.98319e-10	3.04033e-09	Abuab-preferring	Deubiquitinase OTUD6B
LOCUS_009109-RA	Mba03_g09010.1	28.5795	9.89751	38.477	2.88755	1.52984	0.00337785	0.00937047	Abuab-preferring	SNF1-related protein kinase regulatory subunit beta-1
LOCUS_004389-RA	Mba07_g07410.1	33.3428	11.5471	44.8899	2.88755	1.52984	0.0024589	0.00703453	Abuab-preferring	hypothetical protein
LOCUS_017683-RA	Mba03_g18870.1	742.634	257.335	999.97	2.88586	1.529	2.61365e-55	1.3444e-53	Abuab-preferring	putative histone H2A.6
LOCUS_003295-RA	Mba11_g21350.1	96.1311	33.3216	129.453	2.88495	1.52854	2.54756e-08	1.61771e-07	Abuab-preferring	Floral homeotic protein APETALA 2
LOCUS_027880-RA	Mba07_g19690.1	228.203	79.1801	307.383	2.88208	1.52711	6.49508e-18	8.78448e-17	Abuab-preferring	Serrate RNA effector molecule
LOCUS_015536-RA	Mba01_g23330.1	82.7074	28.7028	111.41	2.88151	1.52683	3.29085e-07	1.8278e-06	Abuab-preferring	50S ribosomal protein L28, chloroplastic
LOCUS_009246-RA	Mba11_g23910.1	58.8911	20.4549	79.346	2.87908	1.52561	1.29671e-05	5.7073e-05	Abuab-preferring	UPF0301 protein Cag_1601
LOCUS_000802-RA	Mba09_g23480.1	30.3116	10.5573	40.869	2.87114	1.52162	0.004324	0.011659	Abuab-preferring	Dynein light chain, cytoplasmic
LOCUS_014739-RA	Mba06_g03160.1	222.574	77.5305	300.104	2.87079	1.52145	2.44047e-17	3.17981e-16	Abuab-preferring	Auxin response factor 5
LOCUS_002115-RA	Mba11_g10990.1	501.008	174.526	675.534	2.87067	1.52139	2.6779e-37	8.30473e-36	Abuab-preferring	Protein STRUBBELIG-RECEPTOR FAMILY 6
LOCUS_023652-RA	Mba06_g09060.1	86.1716	30.0225	116.194	2.87024	1.52117	1.91827e-07	1.09733e-06	Abuab-preferring	putative beta-1,4-xylosyltransferase IRX10L
LOCUS_018700-RA	Mba06_g07150.1	102.193	35.631	137.824	2.8681	1.5201	1.68974e-08	1.08809e-07	Abuab-preferring	hypothetical protein
LOCUS_008559-RA	Mba02_g08680.1	98.2962	34.3114	132.608	2.86483	1.51845	2.22571e-08	1.42037e-07	Abuab-preferring	40S ribosomal protein S9-2
LOCUS_014721-RA	Mba09_g27100.1	72.7479	25.4036	98.1515	2.86368	1.51787	1.27961e-06	6.56093e-06	Abuab-preferring	Urease accessory protein D
LOCUS_011012-RA	Mba10_g23780.1	115.184	40.2499	155.434	2.86173	1.51689	1.32962e-09	9.56193e-09	Abuab-preferring	Sterol 3-beta-glucosyltransferase UGT80B1
LOCUS_027436-RA	Mba05_g24790.1	42.4363	14.8463	57.2825	2.85838	1.5152	0.000460005	0.00154315	Abuab-preferring	hypothetical protein
LOCUS_011118-RA	Mba07_g10940.1	42.4363	14.8463	57.2825	2.85838	1.5152	0.000460005	0.00154315	Abuab-preferring	Mechanosensitive ion channel protein 10
LOCUS_009161-RA	Mba01_g03870.1	54.5609	19.1352	73.6961	2.85134	1.51164	3.37681e-05	0.000139562	Abuab-preferring	Alpha/beta hydrolase domain-containing protein 17C
LOCUS_025579-RA	Mba10_g05710.1	61.0562	21.4446	82.5009	2.84716	1.50952	1.1296e-05	5.00102e-05	Abuab-preferring	putative thiol methyltransferase 2
LOCUS_012166-RA	Mba09_g03300.1	50.6637	17.8155	68.4792	2.8438	1.50782	8.76866e-05	0.000336559	Abuab-preferring	Folylpolyglutamate synthase
LOCUS_003329-RA	Mba04_g24480.1	119.081	41.8995	160.981	2.84207	1.50694	1.01135e-09	7.41041e-09	Abuab-preferring	putative serine/threonine-protein kinase WNK4
LOCUS_027903-RA	Mba11_g05000.1	51.5297	18.1454	69.6752	2.83982	1.5058	5.84955e-05	0.000232025	Abuab-preferring	hypothetical protein
LOCUS_026528-RA	Mba03_g08510.1	23.3832	8.24793	31.6312	2.83505	1.50337	0.0106738	0.0261347	Abuab-preferring	Mediator of DNA damage checkpoint protein 1
LOCUS_014998-RA	Mba10_g03630.1	59.7572	21.1147	80.8719	2.83012	1.50086	1.69358e-05	7.30597e-05	Abuab-preferring	Elongation factor P
LOCUS_016433-RA	Mba01_g06240.1	29.8786	10.5573	40.4359	2.83012	1.50086	0.004324	0.011659	Abuab-preferring	Serine/threonine-protein kinase TOUSLED
LOCUS_016637-RA	Mba01_g19870.1	175.374	62.0244	237.399	2.82751	1.49953	1.17006e-13	1.19506e-12	Abuab-preferring	Monodehydroascorbate reductase 3, cytosolic
LOCUS_018994-RA	Mba07_g22310.1	36.3739	12.8668	49.2407	2.82697	1.49926	0.00140269	0.00424318	Abuab-preferring	Ran-binding protein 1 b
LOCUS_013910-RA	Mba01_g10590.1	24.2493	8.57784	32.8271	2.82697	1.49926	0.013531	0.0320697	Abuab-preferring	Vacuolar protein sorting-associated protein 9A
LOCUS_004451-RA	Mba11_g11790.1	463.768	164.299	628.066	2.82271	1.49708	4.17759e-34	1.14821e-32	Abuab-preferring	Kinesin-like protein KIN-13A
LOCUS_001596-RA	Mba09_g21670.1	179.705	63.674	243.379	2.82226	1.49685	6.00333e-14	6.2462e-13	Abuab-preferring	hypothetical protein
LOCUS_008056-RA	Mba08_g17430.1	100.461	35.631	136.092	2.81949	1.49543	3.72022e-08	2.32205e-07	Abuab-preferring	BRCA1-associated protein
LOCUS_008241-RA	Mba05_g07050.1	132.072	46.8482	178.92	2.81915	1.49526	1.54526e-10	1.22701e-09	Abuab-preferring	ABC transporter G family member 11
LOCUS_005059-RA	Mba06_g28250.1	38.106	13.5266	51.6326	2.81712	1.49422	0.00119512	0.00366023	Abuab-preferring	hypothetical protein
LOCUS_016618-RA	Mba10_g14250.1	89.2027	31.672	120.875	2.81645	1.49388	2.14992e-07	1.22546e-06	Abuab-preferring	Putative methyltransferase At1g22800, mitochondrial
LOCUS_000184-RA	Mba08_g19630.1	156.754	55.756	212.51	2.81144	1.49131	2.82572e-12	2.60186e-11	Abuab-preferring	putative serine/threonine-protein kinase WNK1
LOCUS_013878-RA	Mba04_g32030.1	639.575	227.643	867.218	2.80956	1.49034	5.69977e-46	2.30292e-44	Abuab-preferring	Kinesin-like protein KIN-7F
LOCUS_008557-RA	Mba02_g08660.1	92.6669	32.9917	125.659	2.80879	1.48995	8.46237e-08	5.06951e-07	Abuab-preferring	Haloacid dehalogenase-like hydrolase domain-containing protein 3
LOCUS_022235-RA	Mba06_g07520.1	177.539	63.3441	240.884	2.80278	1.48686	6.8846e-14	7.13992e-13	Abuab-preferring	RNA-binding protein pno1
LOCUS_008818-RA	Mba07_g15050.1	145.929	52.1269	198.056	2.79949	1.48516	1.59885e-11	1.37529e-10	Abuab-preferring	Protein NRT1/ PTR FAMILY 8.3
LOCUS_002137-RA	Mba08_g01240.1	132.072	47.1781	179.25	2.79943	1.48513	1.54526e-10	1.22701e-09	Abuab-preferring	DEAD-box ATP-dependent RNA helicase 30
LOCUS_022542-RA	Mba09_g19360.1	35.9409	12.8668	48.8077	2.79331	1.48198	0.00140269	0.00424318	Abuab-preferring	Phosphatidylinositol/phosphatidylcholine transfer protein SFH11
LOCUS_026094-RA	Mba04_g26620.1	122.546	43.879	166.424	2.79281	1.48172	7.65012e-10	5.68345e-09	Abuab-preferring	Transcription initiation factor TFIID subunit 6
LOCUS_005224-RA	Mba07_g10420.1	101.327	36.2909	137.618	2.79209	1.48135	2.51032e-08	1.59485e-07	Abuab-preferring	40S ribosomal protein S16
LOCUS_004181-RA	Mba11_g04680.1	506.204	181.454	687.658	2.7897	1.48011	1.86972e-36	5.58215e-35	Abuab-preferring	ATP-citrate synthase beta chain protein 1
LOCUS_027441-RA	Mba04_g36540.1	36.807	13.1967	50.0036	2.78911	1.4798	0.000936223	0.00293973	Abuab-preferring	NADH dehydrogenase [ubiquinone] 1 beta subcomplex subunit 7
LOCUS_011872-RA	Mba04_g39590.1	29.4456	10.5573	40.0029	2.78911	1.4798	0.00642658	0.0166555	Abuab-preferring	Heterogeneous nuclear ribonucleoprotein 1
LOCUS_012255-RA	Mba05_g31270.1	30.3116	10.8873	41.1989	2.78414	1.47723	0.004324	0.011659	Abuab-preferring	putative serine/threonine-protein kinase PBL15
LOCUS_017653-RA	Mba11_g16180.1	30.3116	10.8873	41.1989	2.78414	1.47723	0.004324	0.011659	Abuab-preferring	Uncharacterized protein P8A3.02c
LOCUS_024008-RA	Mba11_g17340.1	30.3116	10.8873	41.1989	2.78414	1.47723	0.004324	0.011659	Abuab-preferring	O-fucosyltransferase 13
LOCUS_012912-RA	Mba05_g25020.1	85.3055	30.6823	115.988	2.78029	1.47523	5.44461e-07	2.92756e-06	Abuab-preferring	14-3-3-like protein
LOCUS_006419-RA	Mba09_g13230.1	31.1777	11.2172	42.3948	2.77946	1.4748	0.00288725	0.00811954	Abuab-preferring	Gibberellin-regulated protein 14
LOCUS_005802-RA	Mba10_g01910.1	219.976	79.1801	299.156	2.77817	1.47413	1.51817e-16	1.87872e-15	Abuab-preferring	Putative callose synthase 8
LOCUS_012570-RA	Mba02_g08760.1	47.6325	17.1557	64.7882	2.77649	1.47326	0.000152107	0.000557579	Abuab-preferring	hypothetical protein
LOCUS_009410-RA	Mba06_g25530.1	55.86	20.1249	75.9849	2.77566	1.47283	4.36893e-05	0.000176633	Abuab-preferring	BTB/POZ domain-containing protein At1g63850
LOCUS_012728-RA	Mba04_g27310.1	32.0437	11.5471	43.5908	2.77504	1.47251	0.00365777	0.010075	Abuab-preferring	EH domain-containing protein 1
LOCUS_001810-RA	Mba04_g00890.1	41.1372	14.8463	55.9835	2.77088	1.47034	0.000685564	0.00221344	Abuab-preferring	Protein WHAT'S THIS FACTOR 1
LOCUS_027143-RA	Mba01_g10530.1	65.8195	23.754	89.5735	2.77088	1.47034	1.0902e-05	4.84334e-05	Abuab-preferring	Transmembrane protein 131-like
LOCUS_010122-RA	Mba04_g03870.1	223.44	80.8297	304.27	2.76433	1.46693	1.69174e-16	2.09149e-15	Abuab-preferring	Protein EMSY-LIKE 3
LOCUS_006689-RA	Mba04_g37410.1	51.9628	18.8053	70.768	2.7632	1.46634	0.000112269	0.000422178	Abuab-preferring	Phototropin-1A
LOCUS_001260-RA	Mba08_g26210.1	43.7353	15.836	59.5713	2.76176	1.46559	0.000394043	0.00133693	Abuab-preferring	Homeobox-leucine zipper protein HOX16
LOCUS_013079-RA	Mba11_g00030.1	114.751	41.5695	156.321	2.76046	1.46491	4.85065e-09	3.29762e-08	Abuab-preferring	Acetylornithine deacetylase
LOCUS_015454-RA	Mba11_g22660.1	36.3739	13.1967	49.5706	2.75629	1.46273	0.00140269	0.00424318	Abuab-preferring	hypothetical protein
LOCUS_011457-RA	Mba06_g14990.1	118.215	42.8892	161.105	2.75629	1.46273	2.8465e-09	1.98789e-08	Abuab-preferring	Dol-P-Man:Man(6)GlcNAc(2)-PP-Dol alpha-1,2-mannosyltransferase
LOCUS_025335-RA	Mba08_g03840.1	85.3055	31.0122	116.318	2.75071	1.4598	5.44461e-07	2.92756e-06	Abuab-preferring	Cytosolic sulfotransferase 17
LOCUS_011945-RA	Mba09_g20930.1	200.49	72.9117	273.401	2.74976	1.45931	7.82367e-15	8.61612e-14	Abuab-preferring	Ubiquitin carboxyl-terminal hydrolase MINDY-2
LOCUS_005470-RA	Mba08_g31600.1	172.343	62.6842	235.027	2.74939	1.45911	7.12335e-13	6.89092e-12	Abuab-preferring	Phospholipid-transporting ATPase 3
LOCUS_023045-RA	Mba08_g24830.1	29.0125	10.5573	39.5699	2.74809	1.45843	0.00642658	0.0166555	Abuab-preferring	Transcription factor bHLH49
LOCUS_013735-RA	Mba11_g02560.1	29.0125	10.5573	39.5699	2.74809	1.45843	0.00642658	0.0166555	Abuab-preferring	Protein FIZZY-RELATED 2
LOCUS_021275-RA	Mba06_g09260.1	19.9191	7.25817	27.1772	2.74436	1.45647	0.0191573	0.043792	Abuab-preferring	Cytochrome P450 734A1
LOCUS_003645-RA	Mba07_g09520.1	59.7572	21.7745	81.5317	2.74436	1.45647	3.23171e-05	0.000133867	Abuab-preferring	ABC transporter G family member 8
LOCUS_002753-RA	Mba02_g12860.1	41.5702	15.1762	56.7464	2.73917	1.45374	0.000460005	0.00154315	Abuab-preferring	UPF0160 protein MYG1, mitochondrial
LOCUS_021558-RA	Mba09_g16800.1	31.6107	11.5471	43.1578	2.73754	1.45288	0.00365777	0.010075	Abuab-preferring	Gamma-interferon-responsive lysosomal thiol protein
LOCUS_011066-RA	Mba01_g30890.1	42.4363	15.5061	57.9424	2.73675	1.45246	0.000861782	0.0027294	Abuab-preferring	hypothetical protein
LOCUS_022779-RA	Mba10_g10960.1	74.913	27.3831	102.296	2.73574	1.45193	2.14769e-06	1.05839e-05	Abuab-preferring	Respiratory burst oxidase B
LOCUS_005664-RA	Mba09_g22020.1	471.995	172.547	644.542	2.73546	1.45179	5.83697e-33	1.54463e-31	Abuab-preferring	CRC domain-containing protein TSO1
LOCUS_004215-RA	Mba06_g22330.1	75.779	27.713	103.492	2.73442	1.45123	2.73678e-06	1.33027e-05	Abuab-preferring	NAC domain-containing protein 17
LOCUS_012134-RA	Mba06_g10130.1	310.911	113.821	424.732	2.73157	1.44973	3.37817e-22	5.79218e-21	Abuab-preferring	Piriformospora indica-insensitive protein 2
LOCUS_006135-RA	Mba00_g02260.1	538.681	197.29	735.971	2.73039	1.44911	1.39984e-37	4.37295e-36	Abuab-preferring	60S ribosomal protein L2, mitochondrial
LOCUS_017212-RA	Mba05_g05200.1	22.5172	8.24793	30.7651	2.73004	1.44892	0.0106738	0.0261347	Abuab-preferring	putative purine permease 11
LOCUS_000475-RA	Mba07_g26590.1	23.3832	8.57784	31.9611	2.72601	1.44679	0.0200616	0.0455781	Abuab-preferring	hypothetical protein
LOCUS_021882-RA	Mba09_g14810.1	60.1902	22.1044	82.2946	2.72299	1.44519	3.23171e-05	0.000133867	Abuab-preferring	Pre-mRNA-splicing factor ISY1
LOCUS_004860-RA	Mba09_g23970.1	84.4395	31.0122	115.452	2.72278	1.44508	8.02856e-07	4.2404e-06	Abuab-preferring	ETHYLENE INSENSITIVE 3-like 3 protein
LOCUS_011054-RA	Mba08_g16410.1	108.689	39.92	148.609	2.72267	1.44502	1.40935e-08	9.14436e-08	Abuab-preferring	Glutamine synthetase nodule isozyme
LOCUS_020531-RA	Mba07_g04420.1	72.7479	26.7233	99.4711	2.72227	1.44481	4.69241e-06	2.20471e-05	Abuab-preferring	Protein REVEILLE 8
LOCUS_006598-RA	Mba05_g22330.1	97.8632	35.961	133.824	2.72137	1.44434	8.10907e-08	4.87153e-07	Abuab-preferring	hypothetical protein
LOCUS_016439-RA	Mba06_g14480.1	184.035	67.633	251.668	2.72108	1.44418	1.60643e-13	1.63036e-12	Abuab-preferring	DNA replication licensing factor MCM6
LOCUS_012887-RA	Mba06_g20490.1	25.9814	9.56759	35.549	2.71556	1.44125	0.011331	0.0275802	Abuab-preferring	Poly [ADP-ribose] polymerase 2-A
LOCUS_010874-RA	Mba06_g13150.1	234.698	86.4383	321.137	2.71522	1.44107	3.8571e-17	4.975e-16	Abuab-preferring	Ankyrin repeat protein SKIP35
LOCUS_007580-RA	Mba07_g23170.1	131.639	48.4978	180.137	2.71433	1.4406	2.93029e-10	2.26911e-09	Abuab-preferring	putative glucuronoxylan glucuronosyltransferase F8H
LOCUS_001503-RA	Mba06_g08830.1	383.225	141.204	524.43	2.71397	1.44041	7.53889e-27	1.596e-25	Abuab-preferring	putative protein S-acyltransferase 22
LOCUS_021949-RA	Mba07_g26880.1	174.508	64.3338	238.842	2.71254	1.43965	4.19841e-13	4.15879e-12	Abuab-preferring	RNA polymerase II C-terminal domain phosphatase-like 4
LOCUS_015537-RA	Mba01_g23300.1	476.758	175.846	652.604	2.71123	1.43895	5.5934e-33	1.48323e-31	Abuab-preferring	Protein ECERIFERUM 1
LOCUS_000664-RA	Mba03_g03460.1	100.028	36.9507	136.979	2.70707	1.43673	6.99021e-08	4.22115e-07	Abuab-preferring	AT-hook motif nuclear-localized protein 10
LOCUS_023201-RA	Mba08_g33230.1	43.7353	16.1659	59.9013	2.7054	1.43584	0.000394043	0.00133693	Abuab-preferring	SPX domain-containing protein 4
LOCUS_013376-RA	Mba01_g32310.1	29.4456	10.8873	40.3328	2.70459	1.43541	0.00642658	0.0166555	Abuab-preferring	hypothetical protein
LOCUS_007217-RA	Mba08_g28890.1	531.752	196.631	728.383	2.70432	1.43527	2.01812e-36	5.99724e-35	Abuab-preferring	Glucose-6-phosphate 1-dehydrogenase, cytoplasmic isoform
LOCUS_006643-RA	Mba06_g19390.1	46.3335	17.1557	63.4892	2.70076	1.43337	0.000336709	0.00115619	Abuab-preferring	putative fatty acyl-CoA reductase 4
LOCUS_009234-RA	Mba05_g17750.1	175.374	64.9937	240.368	2.69833	1.43207	7.8188e-13	7.54091e-12	Abuab-preferring	2-alkenal reductase (NADP(+)-dependent)
LOCUS_012952-RA	Mba06_g13090.1	142.032	52.7867	194.818	2.69067	1.42796	1.41154e-10	1.12712e-09	Abuab-preferring	hypothetical protein
LOCUS_017515-RA	Mba05_g24930.1	89.6358	33.3216	122.957	2.69002	1.42762	2.74466e-07	1.53576e-06	Abuab-preferring	Ubiquitin carboxyl-terminal hydrolase 16
LOCUS_005790-RA	Mba04_g35550.1	54.1279	20.1249	74.2528	2.68959	1.42739	9.61299e-05	0.000366329	Abuab-preferring	40S ribosomal protein S28
LOCUS_007682-RA	Mba05_g29980.1	270.639	100.625	371.264	2.68959	1.42739	4.52309e-19	6.59065e-18	Abuab-preferring	Phosphoinositide phospholipase C 4
LOCUS_002827-RA	Mba08_g30550.1	92.2339	34.3114	126.545	2.68814	1.42661	2.36492e-07	1.33612e-06	Abuab-preferring	40S ribosomal protein SA
LOCUS_026142-RA	Mba01_g06510.1	38.106	14.1864	52.2925	2.68609	1.42551	0.00119512	0.00366023	Abuab-preferring	UDP-arabinopyranose mutase 1
LOCUS_015907-RA	Mba05_g24330.1	351.615	130.977	482.592	2.68455	1.42468	2.06539e-24	3.87882e-23	Abuab-preferring	40S ribosomal protein S15
LOCUS_019923-RA	Mba09_g20650.1	98.2962	36.6208	134.917	2.68416	1.42447	1.50209e-07	8.72114e-07	Abuab-preferring	putative polyamine oxidase 4
LOCUS_013885-RA	Mba04_g09490.1	118.648	44.2089	162.857	2.68381	1.42428	3.61809e-09	2.49277e-08	Abuab-preferring	putative inactive receptor kinase At5g67200
LOCUS_000142-RA	Mba06_g05360.1	4917.84	1832.69	6750.53	2.6834	1.42406	5.7459834611337e-320	4.32909162661161e-317	Abuab-preferring	Elongation factor 1-alpha
LOCUS_006776-RA	Mba08_g13150.1	61.9223	23.0942	85.0165	2.68129	1.42293	2.77136e-05	0.00011615	Abuab-preferring	Cytokinin dehydrogenase 3
LOCUS_005641-RA	Mba10_g19640.1	41.5702	15.5061	57.0763	2.68089	1.42271	0.000861782	0.0027294	Abuab-preferring	Zinc finger CCCH domain-containing protein 25
LOCUS_028563-RA	Mba10_g12150.1	106.957	39.92	146.877	2.67928	1.42184	3.03967e-08	1.91407e-07	Abuab-preferring	Glycerol-3-phosphate 2-O-acyltransferase 6
LOCUS_022868-RA	Mba01_g01990.1	22.9502	8.57784	31.5281	2.67552	1.41982	0.0200616	0.0455781	Abuab-preferring	hypothetical protein
LOCUS_013438-RA	Mba06_g13840.1	47.6325	17.8155	65.4481	2.67365	1.41881	0.000287118	0.00099767	Abuab-preferring	Protein trichome birefringence-like 36
LOCUS_014999-RA	Mba10_g03620.1	49.3646	18.4754	67.84	2.67192	1.41788	0.000194298	0.000697477	Abuab-preferring	Serine/threonine-protein kinase HT1
LOCUS_026101-RA	Mba03_g07470.1	24.6823	9.23768	33.92	2.67192	1.41788	0.00904119	0.0225342	Abuab-preferring	hypothetical protein
LOCUS_011229-RA	Mba06_g11770.1	126.01	47.1781	173.188	2.67093	1.41734	1.58132e-09	1.12896e-08	Abuab-preferring	GDP-Man:Man(3)GlcNAc(2)-PP-Dol alpha-1,2-mannosyltransferase
LOCUS_028256-RA	Mba09_g06870.1	55.4269	20.7848	76.2117	2.66671	1.41506	0.000120629	0.000450574	Abuab-preferring	Ankyrin repeat-containing protein BDA1
LOCUS_009925-RA	Mba11_g09210.1	139	52.1269	191.127	2.66658	1.41499	2.39602e-10	1.87123e-09	Abuab-preferring	Actin-7
LOCUS_024112-RA	Mba02_g09550.1	120.38	45.1986	165.579	2.66336	1.41325	4.5693e-09	3.11959e-08	Abuab-preferring	Transcription factor MYB61
LOCUS_021972-RA	Mba02_g18390.1	64.0874	24.0839	88.1714	2.661	1.41197	2.37266e-05	0.000100261	Abuab-preferring	UDP-N-acetylmuramate--L-alanine ligase
LOCUS_017517-RA	Mba01_g29130.1	32.4767	12.2069	44.6837	2.66052	1.41171	0.00365777	0.010075	Abuab-preferring	Synaptotagmin-5
LOCUS_026878-RA	Mba10_g19070.1	229.935	86.4383	316.373	2.66011	1.41149	2.59705e-16	3.16489e-15	Abuab-preferring	hypothetical protein
LOCUS_001391-RA	Mba02_g19460.1	35.9409	13.5266	49.4675	2.65705	1.40983	0.00260217	0.00738339	Abuab-preferring	Centromere protein V
LOCUS_016626-RA	Mba06_g04710.1	109.555	41.2396	150.794	2.65654	1.40955	1.78506e-08	1.14602e-07	Abuab-preferring	60S ribosomal protein L31
LOCUS_009088-RA	Mba08_g22210.1	38.539	14.5163	53.0554	2.65487	1.40864	0.00149626	0.00449228	Abuab-preferring	Protein EFFECTOR OF TRANSCRIPTION 2
LOCUS_010318-RA	Mba06_g23320.1	1258.36	474.421	1732.79	2.65242	1.40731	7.97827e-82	7.24721e-80	Abuab-preferring	Polygalacturonase At1g48100
LOCUS_005771-RA	Mba10_g10660.1	148.527	56.0859	204.613	2.6482	1.40501	6.17922e-11	5.07004e-10	Abuab-preferring	RNA polymerase II C-terminal domain phosphatase-like 3
LOCUS_009270-RA	Mba05_g05840.1	64.5204	24.4139	88.9343	2.64278	1.40206	1.61138e-05	6.96545e-05	Abuab-preferring	LanC-like protein GCL2
LOCUS_003555-RA	Mba04_g14000.1	133.371	50.4773	183.848	2.6422	1.40174	6.90438e-10	5.15635e-09	Abuab-preferring	Receptor-like protein 35
LOCUS_014338-RA	Mba08_g09120.1	98.2962	37.2806	135.577	2.63666	1.39871	1.50209e-07	8.72114e-07	Abuab-preferring	Hexokinase-3
LOCUS_000760-RA	Mba11_g01390.1	241.627	91.7169	333.344	2.63448	1.39752	1.07001e-16	1.33184e-15	Abuab-preferring	Remorin 4.1
LOCUS_009715-RA	Mba10_g19310.1	451.643	171.887	623.53	2.62756	1.39372	6.01288e-30	1.45582e-28	Abuab-preferring	hypothetical protein
LOCUS_019163-RA	Mba10_g11020.1	47.6325	18.1454	65.778	2.62504	1.39234	0.000287118	0.00099767	Abuab-preferring	Basic transcription factor 3
LOCUS_003742-RA	Mba04_g14840.1	231.234	88.0879	319.322	2.62504	1.39234	5.96811e-16	7.06465e-15	Abuab-preferring	60S ribosomal protein L27
LOCUS_026013-RA	Mba06_g02720.1	46.7665	17.8155	64.582	2.62504	1.39234	0.00042213	0.00142355	Abuab-preferring	tRNA (guanine-N(7)-)-methyltransferase
LOCUS_011982-RA	Mba07_g04590.1	71.8818	27.3831	99.2649	2.62504	1.39234	6.9007e-06	3.16789e-05	Abuab-preferring	hypothetical protein
LOCUS_022392-RA	Mba06_g25190.1	23.3832	8.90776	32.291	2.62504	1.39234	0.0200616	0.0455781	Abuab-preferring	Cinnamoyl-CoA reductase-like SNL6
LOCUS_002395-RA	Mba02_g07170.1	25.1153	9.56759	34.6829	2.62504	1.39234	0.0166738	0.0385694	Abuab-preferring	Zinc finger CCCH domain-containing protein ZFN-like
LOCUS_012609-RA	Mba04_g10460.1	28.5795	10.8873	39.4668	2.62504	1.39234	0.00642658	0.0166555	Abuab-preferring	Cytochrome P450 90B2
LOCUS_026439-RA	Mba08_g20920.1	32.0437	12.2069	44.2506	2.62504	1.39234	0.00365777	0.010075	Abuab-preferring	Protein ABIL3
LOCUS_001684-RA	Mba07_g08860.1	305.714	116.791	422.505	2.61763	1.38826	1.38708e-20	2.19059e-19	Abuab-preferring	Heat shock protein 14
LOCUS_000530-RA	Mba08_g09200.1	138.134	52.7867	190.921	2.61684	1.38782	6.38014e-10	4.77876e-09	Abuab-preferring	Eukaryotic peptide chain release factor subunit 1-3
LOCUS_001734-RA	Mba07_g07280.1	262.412	100.295	362.707	2.61641	1.38759	7.27852e-18	9.82331e-17	Abuab-preferring	Tyrosine/DOPA decarboxylase 2
LOCUS_004236-RA	Mba08_g21700.1	507.936	194.321	702.257	2.6139	1.3862	2.683e-33	7.14426e-32	Abuab-preferring	CBL-interacting protein kinase 18
LOCUS_006613-RA	Mba06_g11990.1	206.552	79.1801	285.732	2.60864	1.3833	2.16411e-14	2.31949e-13	Abuab-preferring	Protein OBERON 3
LOCUS_007610-RA	Mba07_g14680.1	46.3335	17.8155	64.149	2.60074	1.37892	0.000617378	0.00200746	Abuab-preferring	UDP-glucuronate 4-epimerase 1
LOCUS_001662-RA	Mba02_g17180.1	87.4707	33.6515	121.122	2.59931	1.37813	1.57165e-06	7.95642e-06	Abuab-preferring	ATP-dependent 6-phosphofructokinase 3
LOCUS_023605-RA	Mba08_g25020.1	42.8693	16.4959	59.3651	2.59879	1.37784	0.000584365	0.00190738	Abuab-preferring	Cadmium/zinc-transporting ATPase HMA2
LOCUS_012033-RA	Mba08_g29320.1	167.147	64.3338	231.481	2.59812	1.37747	8.72697e-12	7.71394e-11	Abuab-preferring	hypothetical protein
LOCUS_025244-RA	Mba07_g20340.1	81.4083	31.3421	112.75	2.59741	1.37707	2.52775e-06	1.23523e-05	Abuab-preferring	ADP-ribosylation factor GTPase-activating protein AGD12
LOCUS_023980-RA	Mba11_g06290.1	40.2711	15.5061	55.7772	2.59712	1.37691	0.00184155	0.00541972	Abuab-preferring	Transcription initiation factor TFIID subunit 8
LOCUS_026224-RA	Mba10_g03450.1	299.652	115.471	415.123	2.59504	1.37576	3.9329e-20	6.09837e-19	Abuab-preferring	Heat shock protein 81-2
LOCUS_011518-RA	Mba01_g30470.1	446.88	172.217	619.096	2.59487	1.37566	3.83941e-29	9.00645e-28	Abuab-preferring	Histidine kinase 3
LOCUS_022464-RA	Mba07_g05550.1	73.6139	28.3729	101.987	2.59452	1.37547	5.90783e-06	2.72713e-05	Abuab-preferring	hypothetical protein
LOCUS_012748-RA	Mba03_g05000.1	72.7479	28.0429	100.791	2.59416	1.37527	8.63578e-06	3.89736e-05	Abuab-preferring	putative protein phosphatase 2C 59
LOCUS_027492-RA	Mba04_g39810.1	35.9409	13.8565	49.7974	2.59379	1.37506	0.00260217	0.00738339	Abuab-preferring	Squamosa promoter-binding-like protein 13
LOCUS_017760-RA	Mba05_g28630.1	420.032	161.989	582.022	2.59296	1.3746	2.27468e-27	4.91301e-26	Abuab-preferring	Anaphase-promoting complex subunit 7
LOCUS_019706-RA	Mba02_g22910.1	34.2088	13.1967	47.4055	2.59223	1.37419	0.00308768	0.00863848	Abuab-preferring	Signal peptidase complex-like protein DTM1
LOCUS_000990-RA	Mba04_g26610.1	371.967	143.514	515.481	2.59185	1.37398	2.84049e-24	5.3111e-23	Abuab-preferring	DNA topoisomerase 1 beta
LOCUS_021611-RA	Mba07_g11200.1	32.4767	12.5368	45.0136	2.5905	1.37323	0.00660882	0.0170535	Abuab-preferring	NF-X1-type zinc finger protein NFXL1
LOCUS_009664-RA	Mba02_g07430.1	31.6107	12.2069	43.8176	2.58957	1.37271	0.00365777	0.010075	Abuab-preferring	hypothetical protein
LOCUS_020209-RA	Mba05_g06570.1	274.97	106.233	381.203	2.58836	1.37204	2.03757e-18	2.84904e-17	Abuab-preferring	Proline-rich protein 2
LOCUS_008392-RA	Mba08_g21190.1	53.6949	20.7848	74.4796	2.58337	1.36926	0.000176309	0.000637965	Abuab-preferring	Telomere-binding protein 1
LOCUS_003474-RA	Mba03_g00890.1	106.524	41.2396	147.763	2.58304	1.36907	5.56446e-08	3.41329e-07	Abuab-preferring	Tropinone reductase-like 3
LOCUS_007104-RA	Mba08_g16930.1	78.3772	30.3524	108.73	2.58224	1.36862	4.31475e-06	2.03698e-05	Abuab-preferring	Protein YIPF1
LOCUS_012872-RA	Mba06_g12230.1	122.546	47.5081	170.054	2.57947	1.36707	8.87761e-09	5.88228e-08	Abuab-preferring	Polyadenylate-binding protein-interacting protein 7
LOCUS_022378-RA	Mba04_g33480.1	23.8163	9.23768	33.0539	2.57817	1.36635	0.013531	0.0320697	Abuab-preferring	Cytochrome P450 86A2
LOCUS_011223-RA	Mba04_g33980.1	23.8163	9.23768	33.0539	2.57817	1.36635	0.013531	0.0320697	Abuab-preferring	Spindle and kinetochore-associated protein 1
LOCUS_024824-RA	Mba03_g21210.1	137.701	53.4466	191.148	2.57643	1.36537	6.38014e-10	4.77876e-09	Abuab-preferring	Patatin-like protein 2
LOCUS_006002-RA	Mba09_g25930.1	44.1683	17.1557	61.324	2.57456	1.36433	0.000729905	0.00234713	Abuab-preferring	hypothetical protein
LOCUS_022767-RA	Mba05_g23600.1	174.941	67.9629	242.904	2.57407	1.36405	4.73061e-12	4.25788e-11	Abuab-preferring	Chitin elicitor receptor kinase 1
LOCUS_026895-RA	Mba01_g05070.1	87.4707	33.9815	121.452	2.57407	1.36405	1.57165e-06	7.95642e-06	Abuab-preferring	IST1-like protein
LOCUS_011833-RA	Mba03_g02490.1	191.829	74.5613	266.39	2.57277	1.36332	5.32273e-13	5.18824e-12	Abuab-preferring	Ankyrin repeat protein SKIP35
LOCUS_019030-RA	Mba10_g02660.1	42.4363	16.4959	58.9321	2.57254	1.36319	0.000861782	0.0027294	Abuab-preferring	hypothetical protein
LOCUS_002383-RA	Mba02_g07320.1	62.7883	24.4139	87.2022	2.57183	1.3628	3.47997e-05	0.000143455	Abuab-preferring	Transcription factor BIM2
LOCUS_027331-RA	Mba04_g34970.1	431.724	167.928	599.652	2.57089	1.36227	9.2051e-28	2.02228e-26	Abuab-preferring	hypothetical protein
LOCUS_016456-RA	Mba06_g31050.1	78.8102	30.6823	109.492	2.56859	1.36098	5.34489e-06	2.48936e-05	Abuab-preferring	TLD domain-containing protein 2
LOCUS_017902-RA	Mba09_g18360.1	37.24	14.5163	51.7563	2.56538	1.35917	0.00318525	0.00887271	Abuab-preferring	Homeobox-leucine zipper protein ROC5
LOCUS_005295-RA	Mba01_g17750.1	109.988	42.8892	152.877	2.56446	1.35866	5.90809e-08	3.60166e-07	Abuab-preferring	Phospholipase D alpha 1
LOCUS_003333-RA	Mba04_g24440.1	54.1279	21.1147	75.2426	2.56352	1.35812	0.000176309	0.000637965	Abuab-preferring	Dof zinc finger protein 1
LOCUS_004012-RA	Mba09_g17980.1	106.524	41.5695	148.093	2.56254	1.35758	1.00129e-07	5.94829e-07	Abuab-preferring	Cellulose synthase A catalytic subunit 4 [UDP-forming]
LOCUS_024524-RA	Mba10_g13900.1	174.941	68.2928	243.234	2.56164	1.35706	4.73061e-12	4.25788e-11	Abuab-preferring	OTU domain-containing protein 5
LOCUS_012139-RA	Mba10_g11560.1	68.4176	26.7233	95.1409	2.56023	1.35627	3.11406e-05	0.000129454	Abuab-preferring	Uncharacterized protein At5g01610
LOCUS_002886-RA	Mba04_g28010.1	991.623	387.982	1379.61	2.55584	1.3538	3.15589e-61	1.84569e-59	Abuab-preferring	Beta-galactosidase 6
LOCUS_016375-RA	Mba09_g06060.1	30.3116	11.877	42.1886	2.55212	1.3517	0.0079159	0.0199384	Abuab-preferring	Eukaryotic translation initiation factor 3 subunit D
LOCUS_025846-RA	#N/A	105.225	41.2396	146.464	2.55154	1.35137	1.17304e-07	6.90457e-07	Abuab-preferring	putative metal-nicotianamine transporter YSL6
LOCUS_011158-RA	Mba08_g05900.1	354.213	138.895	493.108	2.55022	1.35062	1.13664e-22	1.98338e-21	Abuab-preferring	Importin subunit alpha-1b
LOCUS_000606-RA	Mba05_g10930.1	58.8911	23.0942	81.9853	2.55004	1.35052	8.71548e-05	0.000334892	Abuab-preferring	putative inactive receptor kinase At4g23740
LOCUS_003571-RA	Mba11_g09030.1	58.8911	23.0942	81.9853	2.55004	1.35052	8.71548e-05	0.000334892	Abuab-preferring	putative catabolite repression protein creC
LOCUS_020417-RA	Mba07_g23310.1	42.8693	16.8258	59.695	2.54783	1.34927	0.00106577	0.0032932	Abuab-preferring	hypothetical protein
LOCUS_007922-RA	Mba09_g17990.1	42.8693	16.8258	59.695	2.54783	1.34927	0.00106577	0.0032932	Abuab-preferring	Putative pentatricopeptide repeat-containing protein At5g09950
LOCUS_000687-RA	Mba01_g19860.1	149.393	58.7252	208.118	2.54393	1.34706	3.62405e-10	2.78278e-09	Abuab-preferring	Nuclear pore complex protein NUP50B
LOCUS_003197-RA	Mba08_g17770.1	26.8474	10.5573	37.4048	2.54301	1.34654	0.013853	0.032742	Abuab-preferring	Piriformospora indica-insensitive protein 2
LOCUS_020091-RA	Mba10_g18620.1	107.823	42.5593	150.382	2.53347	1.34112	1.23178e-07	7.21385e-07	Abuab-preferring	putative phospholipid-transporting ATPase 8
LOCUS_013678-RA	Mba08_g04610.1	131.206	51.797	183.003	2.53308	1.34089	4.7208e-09	3.21617e-08	Abuab-preferring	NHP2-like protein 1
LOCUS_010149-RA	Mba04_g36000.1	46.7665	18.4754	65.2418	2.53129	1.33987	0.00042213	0.00142355	Abuab-preferring	Heat stress transcription factor B-2a
LOCUS_021648-RA	Mba02_g17940.1	45.9004	18.1454	64.0459	2.52959	1.3389	0.000617378	0.00200746	Abuab-preferring	F-box protein At5g46170
LOCUS_001329-RA	Mba02_g11060.1	246.823	97.6554	344.479	2.52749	1.33771	5.62654e-16	6.67265e-15	Abuab-preferring	UPF0261 protein SACE_5696
LOCUS_020661-RA	Mba01_g33270.1	100.028	39.59	139.618	2.5266	1.3372	4.1434e-07	2.27372e-06	Abuab-preferring	Vacuolar protein sorting-associated protein 25
LOCUS_002955-RA	Mba10_g25450.1	33.3428	13.1967	46.5395	2.5266	1.3372	0.00453386	0.012151	Abuab-preferring	Biogenesis of lysosome-related organelles complex 1 subunit 1
LOCUS_001988-RA	Mba02_g02730.1	652.566	258.325	910.891	2.52614	1.33694	3.40332e-40	1.16862e-38	Abuab-preferring	Calreticulin-3
LOCUS_022161-RA	Mba07_g07120.1	32.4767	12.8668	45.3435	2.52408	1.33576	0.00660882	0.0170535	Abuab-preferring	VAN3-binding protein
LOCUS_010242-RA	Mba06_g29330.1	116.483	46.1884	162.672	2.52192	1.33452	3.6698e-08	2.2917e-07	Abuab-preferring	Proteasome subunit beta type-5
LOCUS_012891-RA	Mba06_g20550.1	103.059	40.9097	143.969	2.51919	1.33296	2.44806e-07	1.37884e-06	Abuab-preferring	F-box/LRR-repeat protein 3
LOCUS_028874-RA	Mba03_g15100.1	77.9441	31.0122	108.956	2.51334	1.3296	7.73392e-06	3.52638e-05	Abuab-preferring	SWI/SNF complex subunit SWI3B
LOCUS_003543-RA	Mba03_g16640.1	125.144	49.8175	174.961	2.51204	1.32886	1.34453e-08	8.74146e-08	Abuab-preferring	Protein NINJA 1
LOCUS_016122-RA	Mba01_g26860.1	124.278	49.4876	173.765	2.51129	1.32843	1.0954e-08	7.18374e-08	Abuab-preferring	YTH domain-containing family protein 1
LOCUS_001019-RA	Mba09_g08400.1	57.159	22.7643	79.9233	2.51091	1.32821	0.000183117	0.000660478	Abuab-preferring	Transcription initiation factor TFIID subunit 8
LOCUS_012167-RA	Mba09_g03310.1	112.586	44.8687	157.455	2.50923	1.32725	6.20407e-08	3.76596e-07	Abuab-preferring	26S proteasome non-ATPase regulatory subunit 14
LOCUS_005029-RA	Mba06_g06120.1	65.3865	26.0634	91.4499	2.50874	1.32696	5.31176e-05	0.000212338	Abuab-preferring	Protein IQ-DOMAIN 1
LOCUS_021362-RA	Mba08_g29250.1	37.24	14.8463	52.0862	2.50837	1.32675	0.00318525	0.00887271	Abuab-preferring	hypothetical protein
LOCUS_001395-RA	Mba02_g19430.1	27.2805	10.8873	38.1677	2.50572	1.32523	0.013853	0.032742	Abuab-preferring	Clathrin coat assembly protein AP180
LOCUS_009061-RA	Mba04_g05530.1	196.592	78.5203	275.113	2.50372	1.32407	8.47183e-13	8.14008e-12	Abuab-preferring	Protein TPR3
LOCUS_001115-RA	Mba09_g03910.1	295.322	118.11	413.432	2.50039	1.32215	1.37981e-18	1.94633e-17	Abuab-preferring	Two-component response regulator-like PRR73
LOCUS_016489-RA	Mba07_g08470.1	42.8693	17.1557	60.025	2.49884	1.32126	0.00106577	0.0032932	Abuab-preferring	putative complex I intermediate-associated protein 30
LOCUS_014206-RA	Mba09_g02730.1	366.771	146.813	513.584	2.49821	1.3209	9.73565e-23	1.7058e-21	Abuab-preferring	Receptor-like protein kinase THESEUS 1
LOCUS_019197-RA	Mba06_g26880.1	107.823	43.2191	151.042	2.49479	1.31892	1.23178e-07	7.21385e-07	Abuab-preferring	NAD-dependent protein deacylase SRT2
LOCUS_001997-RA	Mba11_g22100.1	95.2651	38.2704	133.535	2.48926	1.31572	8.25e-07	4.35019e-06	Abuab-preferring	RNA pseudouridine synthase 5
LOCUS_014436-RA	Mba06_g11310.1	39.4051	15.836	55.2411	2.48832	1.31517	0.00266726	0.00753469	Abuab-preferring	Transcription factor MYB88
LOCUS_009989-RA	Mba05_g09990.1	180.138	72.5817	252.719	2.48186	1.31142	1.32307e-11	1.1481e-10	Abuab-preferring	Phosphatidylinositol 3,4,5-trisphosphate 3-phosphatase and protein-tyrosine-phosphatase PTEN2A
LOCUS_005761-RA	Mba05_g01390.1	52.3958	21.1147	73.5105	2.48148	1.3112	0.00037134	0.00126493	Abuab-preferring	hypothetical protein
LOCUS_008458-RA	Mba02_g17550.1	492.78	198.61	691.39	2.48114	1.31101	1.10624e-29	2.64836e-28	Abuab-preferring	26S proteasome non-ATPase regulatory subunit 12 A
LOCUS_020192-RA	Mba08_g27330.1	337.758	136.256	474.014	2.47885	1.30967	6.67792e-21	1.07586e-19	Abuab-preferring	CTD small phosphatase-like protein 2
LOCUS_010001-RA	Mba01_g13170.1	58.0251	23.4241	81.4492	2.47715	1.30868	0.000126611	0.000469631	Abuab-preferring	hypothetical protein
LOCUS_019264-RA	Mba04_g33110.1	50.6637	20.4549	71.1186	2.47685	1.30851	0.000303163	0.00104941	Abuab-preferring	Protein PIN-LIKES 5
LOCUS_018236-RA	Mba09_g06990.1	187.066	75.551	262.617	2.47602	1.30802	5.72481e-12	5.12034e-11	Abuab-preferring	Proteasome subunit beta type-5
LOCUS_011334-RA	Mba01_g05520.1	100.461	40.5798	141.041	2.47565	1.30781	7.2371e-07	3.84143e-06	Abuab-preferring	ER membrane protein complex subunit 6
LOCUS_002171-RA	Mba05_g23210.1	283.197	114.481	397.678	2.47374	1.3067	1.08492e-17	1.44898e-16	Abuab-preferring	Calmodulin-binding transcription activator CBT
LOCUS_000218-RA	Mba01_g05700.1	56.293	22.7643	79.0573	2.47287	1.30618	0.000263637	0.000924606	Abuab-preferring	Sucrose transport protein SUT2
LOCUS_024463-RA	Mba10_g25890.1	150.692	61.0347	211.727	2.46896	1.3039	5.43381e-10	4.10113e-09	Abuab-preferring	DEAD-box ATP-dependent RNA helicase 27
LOCUS_024499-RA	Mba09_g10320.1	68.4176	27.713	96.1307	2.46879	1.3038	5.45915e-05	0.000217551	Abuab-preferring	Dirigent protein 11
LOCUS_007342-RA	Mba11_g20500.1	108.256	43.879	152.135	2.46714	1.30284	2.15876e-07	1.22995e-06	Abuab-preferring	putative beta-1,4-xylosyltransferase IRX9H
LOCUS_004879-RA	Mba04_g16970.1	260.247	105.573	365.82	2.46508	1.30163	4.66109e-16	5.56377e-15	Abuab-preferring	Phosphoinositide phosphatase SAC1
LOCUS_006097-RA	Mba04_g25880.1	86.1716	34.9712	121.143	2.46407	1.30104	4.00411e-06	1.89592e-05	Abuab-preferring	WD repeat-containing protein GTS1
LOCUS_024732-RA	Mba10_g26820.1	196.592	79.8399	276.432	2.46233	1.30003	1.47876e-12	1.38754e-11	Abuab-preferring	Trafficking protein particle complex II-specific subunit 120
LOCUS_003464-RA	Mba03_g01000.1	248.555	100.955	349.51	2.46205	1.29986	1.47444e-15	1.70593e-14	Abuab-preferring	40S ribosomal protein S23
LOCUS_023409-RA	Mba07_g09190.1	38.9721	15.836	54.8081	2.46098	1.29923	0.00266726	0.00753469	Abuab-preferring	Aldehyde oxidase GLOX
LOCUS_009671-RA	Mba07_g20120.1	38.9721	15.836	54.8081	2.46098	1.29923	0.00266726	0.00753469	Abuab-preferring	RING-H2 finger protein ATL46
LOCUS_005190-RA	Mba01_g19290.1	51.9628	21.1147	73.0775	2.46098	1.29923	0.00037134	0.00126493	Abuab-preferring	RNA-binding motif protein, X chromosome
LOCUS_013476-RA	Mba04_g06810.1	93.1	37.9405	131.04	2.45384	1.29504	1.70051e-06	8.54791e-06	Abuab-preferring	Myosin-11
LOCUS_019954-RA	Mba05_g05310.1	49.3646	20.1249	69.4896	2.45291	1.29449	0.000636173	0.00206579	Abuab-preferring	hypothetical protein
LOCUS_024596-RA	Mba08_g27420.1	207.851	84.7887	292.64	2.4514	1.29361	4.64848e-13	4.56929e-12	Abuab-preferring	Homeobox-DDT domain protein RLT2
LOCUS_026493-RA	Mba06_g33210.1	225.605	92.0469	317.652	2.45098	1.29336	3.66281e-14	3.86338e-13	Abuab-preferring	Protein ESKIMO 1
LOCUS_011724-RA	Mba02_g22660.1	247.256	100.955	348.211	2.44918	1.2923	2.99743e-15	3.39444e-14	Abuab-preferring	hypothetical protein
LOCUS_006860-RA	Mba01_g18750.1	94.399	38.6003	132.999	2.44555	1.29016	2.0566e-06	1.015e-05	Abuab-preferring	Aberrant root formation protein 4
LOCUS_015954-RA	Mba08_g20810.1	264.577	108.213	372.79	2.44497	1.28982	2.37714e-16	2.91075e-15	Abuab-preferring	Eukaryotic translation initiation factor 3 subunit L
LOCUS_011662-RA	Mba08_g27420.1	206.985	84.7887	291.774	2.44119	1.28758	6.62088e-13	6.41454e-12	Abuab-preferring	Homeobox-DDT domain protein RLT2
LOCUS_000828-RA	Mba05_g25480.1	407.475	166.938	574.413	2.44087	1.2874	4.14535e-24	7.69473e-23	Abuab-preferring	Proline--tRNA ligase, cytoplasmic
LOCUS_024449-RA	Mba09_g14450.1	45.9004	18.8053	64.7057	2.44083	1.28737	0.00109008	0.00336024	Abuab-preferring	N-alpha-acetyltransferase 40
LOCUS_015842-RA	Mba04_g30700.1	755.625	309.792	1065.42	2.43914	1.28637	1.46285e-43	5.57626e-42	Abuab-preferring	UDP-arabinopyranose mutase 1
LOCUS_004528-RA	Mba07_g23510.1	22.5172	9.23768	31.7549	2.43754	1.28543	0.0200616	0.0455781	Abuab-preferring	Ribonuclease 2
LOCUS_013595-RA	Mba07_g11510.1	56.293	23.0942	79.3872	2.43754	1.28543	0.000263637	0.000924606	Abuab-preferring	Protein SCAI
LOCUS_007844-RA	Mba07_g08750.1	122.112	50.1474	172.26	2.43507	1.28396	3.95246e-08	2.45863e-07	Abuab-preferring	Mitogen-activated protein kinase kinase 2
LOCUS_005981-RA	Mba08_g19070.1	215.212	88.4178	303.63	2.43404	1.28335	2.01438e-13	2.02832e-12	Abuab-preferring	DDB1- and CUL4-associated factor 13
LOCUS_012821-RA	Mba06_g27550.1	38.539	15.836	54.3751	2.43363	1.28311	0.00266726	0.00753469	Abuab-preferring	Protein tesmin/TSO1-like CXC 5
LOCUS_016531-RA	Mba11_g04360.1	38.539	15.836	54.3751	2.43363	1.28311	0.00266726	0.00753469	Abuab-preferring	Anaphase-promoting complex subunit 8
LOCUS_008034-RA	Mba04_g30560.1	27.2805	11.2172	38.4976	2.43202	1.28216	0.013853	0.032742	Abuab-preferring	LYR motif-containing protein 4
LOCUS_016260-RA	Mba08_g15530.1	32.0437	13.1967	45.2404	2.42816	1.27987	0.00660882	0.0170535	Abuab-preferring	putative E3 ubiquitin-protein ligase RHC1A
LOCUS_012979-RA	Mba08_g21620.1	112.153	46.1884	158.341	2.42816	1.27987	1.55409e-07	8.99857e-07	Abuab-preferring	Peptide-N4-(N-acetyl-beta- glucosaminyl)asparagine amidase A
LOCUS_020945-RA	Mba01_g03040.1	64.0874	26.3934	90.4808	2.42816	1.27987	7.65707e-05	0.000296379	Abuab-preferring	AUGMIN subunit 2
LOCUS_022510-RA	Mba01_g30980.1	31.1777	12.8668	44.0444	2.42312	1.27686	0.00955988	0.0236513	Abuab-preferring	hypothetical protein
LOCUS_005704-RA	Mba06_g00530.1	30.3116	12.5368	42.8485	2.4178	1.2737	0.0137182	0.0324714	Abuab-preferring	F-box/LRR-repeat MAX2 A
LOCUS_016562-RA	Mba06_g18580.1	45.4674	18.8053	64.2727	2.4178	1.2737	0.00156279	0.00466144	Abuab-preferring	TLD domain-containing protein 1
LOCUS_005269-RA	Mba11_g06740.1	124.278	51.4671	175.745	2.4147	1.27185	3.35459e-08	2.10409e-07	Abuab-preferring	putative galacturonosyltransferase 3
LOCUS_020833-RA	Mba01_g02870.1	24.6823	10.2274	34.9097	2.41334	1.27103	0.0166738	0.0385694	Abuab-preferring	E3 ubiquitin-protein ligase MBR1
LOCUS_009196-RA	Mba09_g10700.1	335.593	139.225	474.818	2.41044	1.26929	7.0039e-20	1.0692e-18	Abuab-preferring	Microtubule-associated protein TORTIFOLIA1
LOCUS_014005-RA	Mba04_g31050.1	58.0251	24.0839	82.109	2.40929	1.26861	0.000221964	0.000789041	Abuab-preferring	Sphingosine kinase 1
LOCUS_004620-RA	Mba08_g06260.1	172.343	71.592	243.935	2.4073	1.26741	1.29197e-10	1.03551e-09	Abuab-preferring	Cation-transporting ATPase HMA5
LOCUS_022123-RA	Mba10_g06360.1	38.106	15.836	53.942	2.40629	1.26681	0.00383827	0.0105201	Abuab-preferring	Two-component response regulator ORR22
LOCUS_026031-RA	Mba08_g22510.1	189.664	78.8502	268.514	2.40537	1.26626	1.01588e-11	8.90581e-11	Abuab-preferring	Polygalacturonase At1g48100
LOCUS_006180-RA	Mba06_g07720.1	46.7665	19.4651	66.2316	2.40258	1.26458	0.000756107	0.00242227	Abuab-preferring	Serine/threonine-protein kinase STY13
LOCUS_004958-RA	Mba03_g14100.1	102.193	42.5593	144.753	2.4012	1.26376	1.05034e-06	5.4575e-06	Abuab-preferring	hypothetical protein
LOCUS_022665-RA	Mba04_g34370.1	32.4767	13.5266	46.0033	2.40095	1.26361	0.0113516	0.0276042	Abuab-preferring	Protein HOTHEAD
LOCUS_027877-RA	Mba11_g07460.1	87.9037	36.6208	124.524	2.40038	1.26326	5.83304e-06	2.6971e-05	Abuab-preferring	Zinc finger protein CONSTANS-LIKE 5
LOCUS_014231-RA	Mba04_g17560.1	64.0874	26.7233	90.8107	2.39819	1.26194	0.000132163	0.000489233	Abuab-preferring	putative apyrase 2
LOCUS_016959-RA	Mba01_g03810.1	196.159	81.8194	277.979	2.39747	1.26151	6.21985e-12	5.55535e-11	Abuab-preferring	General negative regulator of transcription subunit 4
LOCUS_007449-RA	Mba02_g12280.1	36.3739	15.1762	51.5501	2.39678	1.2611	0.00460131	0.0122881	Abuab-preferring	putative amidase At4g34880
LOCUS_023203-RA	Mba08_g33220.1	104.359	43.549	147.908	2.39635	1.26084	8.87305e-07	4.65953e-06	Abuab-preferring	Lipase
LOCUS_016200-RA	Mba01_g10260.1	81.4083	33.9815	115.39	2.39567	1.26043	1.38003e-05	6.05947e-05	Abuab-preferring	Peptidyl-prolyl cis-trans isomerase CYP23
LOCUS_006733-RA	Mba08_g06480.1	76.6451	32.002	108.647	2.39501	1.26003	1.93805e-05	8.30185e-05	Abuab-preferring	Deubiquitinase OTUD6B
LOCUS_017915-RA	Mba04_g17160.1	45.0344	18.8053	63.8397	2.39478	1.25989	0.00156279	0.00466144	Abuab-preferring	Peptidyl serine alpha-galactosyltransferase
LOCUS_011671-RA	Mba05_g08170.1	45.0344	18.8053	63.8397	2.39478	1.25989	0.00156279	0.00466144	Abuab-preferring	Light-harvesting complex-like protein OHP2, chloroplastic
LOCUS_017526-RA	Mba03_g06470.1	337.325	140.875	478.2	2.39451	1.25973	1.43964e-19	2.16165e-18	Abuab-preferring	F-box protein FBW2
LOCUS_002770-RA	Mba04_g38740.1	58.4581	24.4139	82.872	2.39446	1.2597	0.000221964	0.000789041	Abuab-preferring	Amino acid permease 6
LOCUS_005976-RA	Mba03_g16050.1	107.39	44.8687	152.258	2.39342	1.25907	5.28986e-07	2.85394e-06	Abuab-preferring	BTB/POZ domain and ankyrin repeat-containing protein NPR1
LOCUS_025558-RA	Mba06_g31340.1	67.1186	28.0429	95.1615	2.39342	1.25907	7.80425e-05	0.000301075	Abuab-preferring	NEDD8 ultimate buster 1
LOCUS_011566-RA	Mba01_g21640.1	115.184	48.1679	163.352	2.39131	1.2578	1.58926e-07	9.19805e-07	Abuab-preferring	Nucleolar protein 10
LOCUS_012497-RA	Mba03_g22700.1	70.1497	29.3626	99.5123	2.38908	1.25646	4.60624e-05	0.0001857	Abuab-preferring	Uclacyanin 1
LOCUS_017540-RA	Mba06_g29850.1	140.299	58.7252	199.025	2.38908	1.25646	8.93677e-09	5.91842e-08	Abuab-preferring	Auxin response factor 7
LOCUS_017876-RA	Mba02_g18400.1	197.025	82.4793	279.505	2.38879	1.25628	4.38926e-12	3.95928e-11	Abuab-preferring	Transmembrane protein 120
LOCUS_022850-RA	Mba10_g05520.1	56.726	23.754	80.48	2.38806	1.25584	0.000317317	0.00109223	Abuab-preferring	snRNA-activating protein complex subunit
LOCUS_008309-RA	Mba06_g24210.1	372.4	156.051	528.451	2.3864	1.25484	2.24851e-21	3.69216e-20	Abuab-preferring	40S ribosomal protein S26-1
LOCUS_017338-RA	Mba09_g04170.1	34.6418	14.5163	49.1582	2.3864	1.25484	0.00660045	0.0170535	Abuab-preferring	Serine/threonine-protein kinase STY8
LOCUS_015807-RA	Mba03_g14760.1	25.9814	10.8873	36.8686	2.3864	1.25484	0.0200739	0.0455781	Abuab-preferring	U-box domain-containing protein 4
LOCUS_003748-RA	Mba04_g14760.1	177.106	74.2313	251.338	2.38587	1.25452	6.56466e-11	5.3691e-10	Abuab-preferring	Protein MALE DISCOVERER 2
LOCUS_000034-RA	Mba01_g17810.1	150.259	63.0142	213.273	2.38453	1.2537	2.29573e-09	1.61648e-08	Abuab-preferring	40S ribosomal protein S12
LOCUS_000839-RA	Mba06_g26630.1	59.7572	25.0737	84.8309	2.38326	1.25294	0.000186799	0.000673003	Abuab-preferring	hypothetical protein
LOCUS_009942-RA	Mba02_g18970.1	51.0967	21.4446	72.5413	2.38273	1.25262	0.000534964	0.00175801	Abuab-preferring	ELMO domain-containing protein A
LOCUS_000299-RA	Mba06_g05800.1	42.4363	17.8155	60.2518	2.38198	1.25216	0.00267044	0.007542	Abuab-preferring	Putative rRNA methylase YtqB
LOCUS_021035-RA	Mba03_g13130.1	111.287	46.8482	158.135	2.37548	1.24822	3.77905e-07	2.08092e-06	Abuab-preferring	hypothetical protein
LOCUS_022394-RA	Mba06_g25220.1	540.846	227.973	768.818	2.37241	1.24636	3.5584e-30	8.6977e-29	Abuab-preferring	NADPH-dependent aldehyde reductase-like protein, chloroplastic
LOCUS_003209-RA	Mba05_g28700.1	28.1465	11.877	40.0235	2.36983	1.24478	0.016589	0.0384009	Abuab-preferring	60S ribosomal protein L22-2
LOCUS_019878-RA	Mba04_g02260.1	79.6762	33.6515	113.328	2.36768	1.24348	1.95964e-05	8.37192e-05	Abuab-preferring	Non-specific lipid transfer protein GPI-anchored 2
LOCUS_007919-RA	Mba08_g13640.1	174.075	73.5715	247.647	2.36607	1.24249	1.85393e-10	1.46264e-09	Abuab-preferring	Protein S-acyltransferase 10
LOCUS_017147-RA	Mba03_g15020.1	67.1186	28.3729	95.4914	2.36559	1.2422	7.80425e-05	0.000301075	Abuab-preferring	SPX domain-containing membrane protein Os02g45520
LOCUS_002057-RA	Mba06_g16270.1	145.929	61.6945	207.623	2.36535	1.24205	5.42066e-09	3.65987e-08	Abuab-preferring	Uncharacterized protein At5g01610
LOCUS_014358-RA	Mba10_g10820.1	614.893	259.975	874.867	2.3652	1.24196	6.49059e-34	1.77631e-32	Abuab-preferring	Chalcone synthase 2
LOCUS_009023-RA	Mba10_g08950.1	673.351	284.718	958.069	2.36497	1.24182	7.33018e-37	2.23536e-35	Abuab-preferring	B2 protein
LOCUS_006046-RA	Mba09_g18450.1	90.5018	38.2704	128.772	2.3648	1.24172	3.46449e-06	1.65448e-05	Abuab-preferring	Kinesin-like protein KIN-7A
LOCUS_015463-RA	Mba09_g18670.1	102.193	43.2191	145.413	2.36454	1.24156	1.05034e-06	5.4575e-06	Abuab-preferring	Diacylglycerol kinase 5
LOCUS_026318-RA	Mba01_g24750.1	234.698	99.305	334.004	2.36341	1.24087	6.78593e-14	7.04329e-13	Abuab-preferring	Transmembrane emp24 domain-containing protein p24delta9
LOCUS_026900-RA	Mba06_g22830.1	31.1777	13.1967	44.3743	2.36254	1.24034	0.00955988	0.0236513	Abuab-preferring	putative NADH kinase
LOCUS_012601-RA	Mba07_g12360.1	31.1777	13.1967	44.3743	2.36254	1.24034	0.00955988	0.0236513	Abuab-preferring	SH3 domain-containing protein PJ696.02
LOCUS_004207-RA	Mba07_g19250.1	35.0749	14.8463	49.9211	2.36254	1.24034	0.00660045	0.0170535	Abuab-preferring	Ethylene-responsive transcription factor RAP2-4
LOCUS_007062-RA	Mba05_g07970.1	329.098	139.555	468.652	2.35819	1.23768	1.33241e-18	1.8836e-17	Abuab-preferring	Endoglucanase 10
LOCUS_020848-RA	Mba05_g13070.1	185.767	78.8502	264.617	2.35595	1.23631	4.06641e-11	3.38859e-10	Abuab-preferring	Protein CYPRO4
LOCUS_024028-RA	Mba04_g08250.1	115.617	49.1576	164.775	2.35197	1.23387	1.90722e-07	1.09161e-06	Abuab-preferring	TPR repeat-containing thioredoxin TTL1
LOCUS_001908-RA	Mba11_g15190.1	37.24	15.836	53.076	2.3516	1.23364	0.00548634	0.0144527	Abuab-preferring	Protein MOS2
LOCUS_008094-RA	Mba04_g08890.1	353.347	150.442	503.789	2.34872	1.23188	6.60973e-20	1.01144e-18	Abuab-preferring	Serine/arginine-rich splicing factor RSZ21
LOCUS_002434-RA	Mba05_g13780.1	504.039	214.776	718.815	2.34681	1.2307	1.25972e-27	2.74863e-26	Abuab-preferring	Leucoanthocyanidin dioxygenase
LOCUS_013909-RA	Mba01_g10610.1	51.0967	21.7745	72.8712	2.34663	1.23059	0.000914275	0.00287434	Abuab-preferring	Oxysterol-binding protein-related protein 1C
LOCUS_010288-RA	Mba03_g20980.1	25.5484	10.8873	36.4356	2.34663	1.23059	0.0200739	0.0455781	Abuab-preferring	UDP-D-xylose:L-fucose alpha-1,3-D-xylosyltransferase MGP4
LOCUS_007409-RA	Mba04_g10090.1	47.1995	20.1249	67.3244	2.34532	1.22979	0.00130717	0.00397743	Abuab-preferring	Pentatricopeptide repeat-containing protein At2g15690, mitochondrial
LOCUS_014920-RA	Mba10_g14490.1	446.447	190.362	636.809	2.34525	1.22974	1.13545e-24	2.16089e-23	Abuab-preferring	Adenylate kinase 4
LOCUS_027523-RA	Mba07_g17640.1	39.4051	16.8258	56.2309	2.34195	1.22771	0.00456153	0.0122022	Abuab-preferring	B-box zinc finger protein 20
LOCUS_012049-RA	Mba06_g33900.1	28.5795	12.2069	40.7865	2.34125	1.22728	0.0115078	0.0279628	Abuab-preferring	Protein GPR107
LOCUS_002916-RA	Mba06_g14830.1	46.3335	19.795	66.1285	2.34066	1.22692	0.00185823	0.00546629	Abuab-preferring	hypothetical protein
LOCUS_003596-RA	Mba03_g02140.1	45.4674	19.4651	64.9325	2.33584	1.22394	0.00156279	0.00466144	Abuab-preferring	Integrator complex subunit 7
LOCUS_017737-RA	Mba08_g14440.1	174.075	74.5613	248.637	2.33466	1.22321	3.1072e-10	2.39843e-09	Abuab-preferring	Protein GDAP2
LOCUS_000712-RA	Mba04_g24650.1	34.6418	14.8463	49.4881	2.33337	1.22242	0.00660045	0.0170535	Abuab-preferring	Mediator of RNA polymerase II transcription subunit 19a
LOCUS_004408-RA	Mba02_g14000.1	55.4269	23.754	79.181	2.33337	1.22242	0.000639398	0.00207327	Abuab-preferring	Methyltransferase-like protein 25
LOCUS_021499-RA	Mba04_g27990.1	58.4581	25.0737	83.5318	2.33145	1.22123	0.000378343	0.00128639	Abuab-preferring	Protein WHAT'S THIS FACTOR 1
LOCUS_014062-RA	Mba10_g25000.1	75.346	32.3319	107.678	2.33039	1.22057	3.91872e-05	0.000160303	Abuab-preferring	putative serine/threonine-protein kinase abkC
LOCUS_016929-RA	Mba03_g21220.1	68.4176	29.3626	97.7803	2.33009	1.22039	9.34069e-05	0.00035627	Abuab-preferring	Root phototropism protein 3
LOCUS_012362-RA	Mba01_g08770.1	215.212	92.3768	307.589	2.32972	1.22016	1.68652e-12	1.57556e-11	Abuab-preferring	Transcriptional activator DEMETER
LOCUS_021945-RA	Mba01_g21980.1	409.64	175.846	585.486	2.32954	1.22005	1.69893e-22	2.94053e-21	Abuab-preferring	putative acetyl-CoA acetyltransferase, cytosolic 2
LOCUS_017373-RA	Mba06_g19830.1	1426.38	612.326	2038.7	2.32944	1.21998	1.66499e-74	1.28465e-72	Abuab-preferring	Lactoylglutathione lyase
LOCUS_010873-RA	Mba10_g14340.1	119.081	51.1371	170.218	2.32867	1.2195	1.92366e-07	1.09992e-06	Abuab-preferring	START domain-containing protein 10
LOCUS_010124-RA	Mba05_g14170.1	95.2651	40.9097	136.175	2.32867	1.2195	4.17041e-06	1.97175e-05	Abuab-preferring	ADP-ribosylation factor
LOCUS_004724-RA	Mba01_g18400.1	363.306	156.051	519.357	2.32813	1.21917	4.86818e-20	7.51225e-19	Abuab-preferring	3-ketoacyl-CoA thiolase 2, peroxisomal
LOCUS_014243-RA	Mba02_g04150.1	36.807	15.836	52.643	2.32426	1.21677	0.00548634	0.0144527	Abuab-preferring	hypothetical protein
LOCUS_001522-RA	Mba07_g14310.1	380.194	163.639	543.833	2.32337	1.21622	9.28689e-21	1.48312e-19	Abuab-preferring	Cycloartenol synthase
LOCUS_027621-RA	Mba10_g02750.1	75.779	32.6618	108.441	2.32011	1.21419	4.65558e-05	0.000187568	Abuab-preferring	Exocyst complex component EXO70B1
LOCUS_000294-RA	Mba06_g05840.1	213.48	92.0469	305.527	2.31926	1.21366	3.32617e-12	3.03646e-11	Abuab-preferring	Subtilisin-like protease SBT2.3
LOCUS_025928-RA	Mba07_g05590.1	715.354	308.472	1023.83	2.31902	1.21352	6.68477e-38	2.12453e-36	Abuab-preferring	Kinesin-like protein KIN-7H
LOCUS_028657-RA	Mba06_g36200.1	68.8507	29.6925	98.5432	2.31879	1.21337	0.00011094	0.000418165	Abuab-preferring	Internalin-A
LOCUS_010275-RA	Mba09_g06510.1	25.9814	11.2172	37.1986	2.31621	1.21177	0.0200739	0.0455781	Abuab-preferring	Receptor-like kinase TMK4
LOCUS_012744-RA	Mba03_g05070.1	84.0065	36.2909	120.297	2.31481	1.21089	1.3897e-05	6.09148e-05	Abuab-preferring	Metal tolerance protein C4
LOCUS_011808-RA	Mba08_g09190.1	87.0376	37.6105	124.648	2.31418	1.2105	1.3863e-05	6.07866e-05	Abuab-preferring	putative glycerol-3-phosphate dehydrogenase [NAD(+)] 1, cytosolic
LOCUS_007641-RA	Mba10_g04320.1	32.0437	13.8565	45.9002	2.31254	1.20948	0.0113516	0.0276042	Abuab-preferring	putative WRKY transcription factor 49
LOCUS_020861-RA	Mba05_g09180.1	115.184	49.8175	165.002	2.31212	1.20922	4.51444e-07	2.45643e-06	Abuab-preferring	40S ribosomal protein S3a
LOCUS_018302-RA	Mba08_g18680.1	234.698	101.614	336.313	2.3097	1.2077	3.19129e-13	3.17345e-12	Abuab-preferring	Sodium/hydrogen exchanger 7
LOCUS_015271-RA	Mba10_g20400.1	44.1683	19.1352	63.3035	2.30823	1.20678	0.00222753	0.00642283	Abuab-preferring	hypothetical protein
LOCUS_016519-RA	Mba09_g05720.1	298.353	129.327	427.68	2.30696	1.20599	1.72728e-16	2.13337e-15	Abuab-preferring	Phosphoenolpyruvate carboxylase 2
LOCUS_011992-RA	Mba08_g29190.1	50.2307	21.7745	72.0052	2.30685	1.20593	0.00129358	0.00394388	Abuab-preferring	22. heat shock protein
LOCUS_020489-RA	Mba01_g02480.1	106.524	46.1884	152.712	2.30629	1.20557	8.93148e-07	4.67871e-06	Abuab-preferring	WRKY transcription factor SUSIBA2
LOCUS_025089-RA	Mba04_g13310.1	251.586	109.203	360.789	2.30385	1.20405	3.61735e-14	3.82269e-13	Abuab-preferring	Serine/arginine-rich SC35-like splicing factor SCL30A
LOCUS_008096-RA	Mba08_g25170.1	43.3023	18.8053	62.1076	2.30267	1.20331	0.00315606	0.00880671	Abuab-preferring	NADPH-dependent 1-acyldihydroxyacetone phosphate reductase
LOCUS_005293-RA	Mba07_g09090.1	132.938	57.7355	190.674	2.30254	1.20322	5.86417e-08	3.58095e-07	Abuab-preferring	SPX domain-containing protein 1
LOCUS_028305-RA	Mba10_g25380.1	64.5204	28.0429	92.5634	2.30077	1.20212	0.000157571	0.000574322	Abuab-preferring	F-box protein At5g46170
LOCUS_018250-RA	Mba03_g07530.1	30.3116	13.1967	43.5083	2.29691	1.1997	0.0137182	0.0324714	Abuab-preferring	DNA polymerase epsilon subunit B
LOCUS_009117-RA	Mba07_g07370.1	103.059	44.8687	147.928	2.29691	1.1997	2.09688e-06	1.03375e-05	Abuab-preferring	Protein LOL2
LOCUS_024958-RA	Mba01_g07190.1	33.3428	14.5163	47.8591	2.29691	1.1997	0.0132833	0.0315761	Abuab-preferring	GDSL esterase/lipase At1g09390
LOCUS_011493-RA	Mba10_g01320.1	36.3739	15.836	52.21	2.29691	1.1997	0.00778744	0.0196973	Abuab-preferring	hypothetical protein
LOCUS_006247-RA	Mba04_g01540.1	294.456	128.338	422.793	2.29438	1.19811	3.99082e-16	4.79498e-15	Abuab-preferring	putative protein phosphatase 2C 66
LOCUS_009001-RA	Mba06_g07160.1	113.452	49.4876	162.94	2.29254	1.19694	5.35518e-07	2.88311e-06	Abuab-preferring	Peroxisome biogenesis protein 3-2
LOCUS_024340-RA	Mba10_g14830.1	104.359	45.5286	149.887	2.29216	1.19671	2.47158e-06	1.20917e-05	Abuab-preferring	Ribonuclease H2 subunit B
LOCUS_019837-RA	Mba09_g20410.1	44.6014	19.4651	64.0665	2.29135	1.1962	0.00156279	0.00466144	Abuab-preferring	Protein UPSTREAM OF FLC
LOCUS_013913-RA	Mba08_g07260.1	74.0469	32.3319	106.379	2.29022	1.19548	5.54198e-05	0.000220577	Abuab-preferring	Histone H3.2
LOCUS_020112-RA	Mba03_g11980.1	2719.38	1187.7	3907.09	2.28962	1.19511	7.23865e-136	1.42635e-133	Abuab-preferring	Peptidyl-prolyl cis-trans isomerase
LOCUS_010093-RA	Mba11_g17070.1	97.4302	42.5593	139.989	2.28928	1.19489	5.81546e-06	2.68994e-05	Abuab-preferring	Ankyrin repeat-containing protein At5g02620
LOCUS_003565-RA	Mba02_g21630.1	348.151	152.092	500.242	2.28908	1.19477	9.90025e-19	1.40892e-17	Abuab-preferring	Protein FAR1-RELATED SEQUENCE 6
LOCUS_022508-RA	Mba08_g17860.1	29.4456	12.8668	42.3123	2.2885	1.1944	0.0195205	0.0444872	Abuab-preferring	hypothetical protein
LOCUS_027658-RA	Mba07_g19790.1	291.424	127.348	418.772	2.28841	1.19435	6.58689e-16	7.75412e-15	Abuab-preferring	60S ribosomal protein L32-1
LOCUS_026416-RA	Mba04_g20560.1	85.3055	37.2806	122.586	2.2882	1.19421	1.64896e-05	7.12308e-05	Abuab-preferring	Peroxisomal membrane protein 11C
LOCUS_010325-RA	Mba10_g26860.1	119.947	52.4568	172.404	2.28659	1.1932	2.28496e-07	1.29494e-06	Abuab-preferring	DEAD-box ATP-dependent RNA helicase 1
LOCUS_012703-RA	Mba06_g33990.1	177.972	77.8604	255.833	2.28579	1.19269	3.68089e-10	2.82135e-09	Abuab-preferring	Actin-depolymerizing factor 2
LOCUS_022968-RA	Mba03_g02880.1	116.05	50.8072	166.857	2.28413	1.19164	5.3324e-07	2.87447e-06	Abuab-preferring	Mitogen-activated protein kinase 10
LOCUS_006916-RA	Mba07_g17420.1	109.988	48.1679	158.156	2.28343	1.1912	8.92426e-07	4.67684e-06	Abuab-preferring	Autophagy protein 5
LOCUS_021774-RA	Mba01_g08970.1	164.116	71.9219	236.038	2.28186	1.19021	1.98482e-09	1.40373e-08	Abuab-preferring	putative calcium-binding protein CML49
LOCUS_000350-RA	Mba04_g31530.1	116.483	51.1371	167.62	2.27786	1.18768	5.3324e-07	2.87447e-06	Abuab-preferring	Protein SUPPRESSOR OF K(+) TRANSPORT GROWTH DEFECT 1
LOCUS_004351-RA	Mba02_g00780.1	232.1	101.944	334.045	2.27674	1.18697	8.70555e-13	8.35211e-12	Abuab-preferring	DNA-directed RNA polymerases II and IV subunit 5A
LOCUS_020776-RA	Mba04_g14740.1	70.5828	31.0122	101.595	2.27597	1.18648	9.30765e-05	0.000355116	Abuab-preferring	putative serine/threonine-protein kinase SIS8
LOCUS_017783-RA	Mba01_g16870.1	64.5204	28.3729	92.8933	2.27402	1.18524	0.000157571	0.000574322	Abuab-preferring	Protein SPA1-RELATED 3
LOCUS_028354-RA	Mba11_g11870.1	27.7135	12.2069	39.9204	2.27031	1.18289	0.016589	0.0384009	Abuab-preferring	putative polygalacturonase
LOCUS_002354-RA	Mba06_g19970.1	35.9409	15.836	51.7769	2.26957	1.18242	0.00778744	0.0196973	Abuab-preferring	WPP domain-associated protein
LOCUS_003560-RA	Mba04_g14040.1	44.1683	19.4651	63.6335	2.2691	1.18212	0.00222753	0.00642283	Abuab-preferring	Replication protein A DNA-binding subunit B
LOCUS_012321-RA	Mba05_g00660.1	96.5641	42.5593	139.123	2.26893	1.18201	5.81546e-06	2.68994e-05	Abuab-preferring	Histone-lysine N-methyltransferase ATXR2
LOCUS_009055-RA	Mba06_g37120.1	52.3958	23.0942	75.49	2.26879	1.18192	0.00107952	0.00333247	Abuab-preferring	Receptor-like serine/threonine-protein kinase NCRK
LOCUS_028212-RA	Mba07_g18230.1	68.8507	30.3524	99.203	2.26838	1.18166	0.00011094	0.000418165	Abuab-preferring	Protein IQ-DOMAIN 1
LOCUS_002564-RA	Mba05_g25500.1	46.3335	20.4549	66.7883	2.26516	1.17961	0.00185823	0.00546629	Abuab-preferring	NAC domain-containing protein 74
LOCUS_025989-RA	Mba10_g06510.1	111.287	49.1576	160.445	2.26388	1.1788	1.05256e-06	5.46681e-06	Abuab-preferring	ADP-ribosylation factor 1
LOCUS_008548-RA	Mba04_g23340.1	135.103	59.715	194.818	2.26247	1.1779	8.13861e-08	4.88698e-07	Abuab-preferring	DNA ligase 1
LOCUS_001962-RA	Mba03_g07950.1	215.645	95.346	310.991	2.26171	1.17742	5.50206e-12	4.93144e-11	Abuab-preferring	Mannosylglycoprotein endo-beta-mannosidase
LOCUS_018469-RA	Mba10_g04090.1	40.2711	17.8155	58.0867	2.26045	1.17661	0.00535486	0.01415	Abuab-preferring	Tropinone reductase At5g06060
LOCUS_000130-RA	Mba06_g05230.1	93.966	41.5695	135.536	2.26045	1.17661	9.66916e-06	4.33016e-05	Abuab-preferring	putative protein phosphatase 2C 11
LOCUS_010538-RA	Mba02_g14640.1	515.297	227.973	743.27	2.26035	1.17654	2.20543e-26	4.54866e-25	Abuab-preferring	Receptor-like protein 4
LOCUS_024360-RA	Mba06_g07250.1	45.4674	20.1249	65.5924	2.25926	1.17585	0.00262638	0.00743724	Abuab-preferring	putative 3-beta-hydroxysteroid-Delta(8),Delta(7)-isomerase
LOCUS_010143-RA	Mba05_g09840.1	181.004	80.1698	261.173	2.25775	1.17489	3.66143e-10	2.80812e-09	Abuab-preferring	hypothetical protein
LOCUS_015033-RA	Mba11_g19960.1	37.24	16.4959	53.7358	2.25754	1.17475	0.00548634	0.0144527	Abuab-preferring	DNA polymerase delta small subunit
LOCUS_005183-RA	Mba08_g13850.1	90.0688	39.92	129.989	2.25623	1.17392	1.37151e-05	6.02409e-05	Abuab-preferring	DEAD-box ATP-dependent RNA helicase 28
LOCUS_009129-RA	Mba04_g06120.1	139.866	62.0244	201.891	2.25502	1.17314	4.14257e-08	2.57438e-07	Abuab-preferring	60S ribosomal protein L6
LOCUS_026623-RA	Mba02_g00820.1	29.0125	12.8668	41.8793	2.25484	1.17303	0.0195205	0.0444872	Abuab-preferring	hypothetical protein
LOCUS_005149-RA	Mba09_g09380.1	263.278	116.791	380.069	2.25427	1.17266	4.99708e-14	5.23325e-13	Abuab-preferring	DnaJ subfamily C member 14
LOCUS_013744-RA	Mba05_g11640.1	93.533	41.5695	135.103	2.25004	1.16995	9.66916e-06	4.33016e-05	Abuab-preferring	Cellulose synthase A catalytic subunit 4 [UDP-forming]
LOCUS_019360-RA	Mba11_g06040.1	46.7665	20.7848	67.5513	2.25004	1.16995	0.00218624	0.00631516	Abuab-preferring	hypothetical protein
LOCUS_018860-RA	Mba09_g11670.1	165.415	73.5715	238.986	2.24835	1.16887	3.81389e-09	2.61501e-08	Abuab-preferring	ADP-ribosylation factor GTPase-activating protein AGD12
LOCUS_019157-RA	Mba02_g05010.1	80.1093	35.631	115.74	2.2483	1.16883	5.40045e-05	0.000215547	Abuab-preferring	Uncharacterized protein At4g19900
LOCUS_006320-RA	Mba10_g00770.1	80.1093	35.631	115.74	2.2483	1.16883	5.40045e-05	0.000215547	Abuab-preferring	SUN domain-containing protein 1
LOCUS_009937-RA	Mba01_g11700.1	33.3428	14.8463	48.189	2.24587	1.16727	0.0132833	0.0315761	Abuab-preferring	Nascent polypeptide-associated complex subunit alpha-like protein
LOCUS_004115-RA	Mba01_g16150.1	61.4893	27.3831	88.8724	2.24552	1.16705	0.000374022	0.00127271	Abuab-preferring	EEF1A lysine methyltransferase 2
LOCUS_004209-RA	Mba07_g19210.1	91.8009	40.9097	132.711	2.24399	1.16606	1.15159e-05	5.09308e-05	Abuab-preferring	Non-structural maintenance of chromosomes element 3
LOCUS_009794-RA	Mba07_g08840.1	513.565	228.962	742.528	2.24301	1.16544	4.98443e-26	1.01657e-24	Abuab-preferring	Protein GIGANTEA
LOCUS_014036-RA	Mba10_g08370.1	182.736	81.4895	264.225	2.24244	1.16507	3.08994e-10	2.38697e-09	Abuab-preferring	Gamma-tubulin complex component 6
LOCUS_007538-RA	Mba11_g03110.1	88.7697	39.59	128.36	2.24222	1.16493	1.91418e-05	8.21611e-05	Abuab-preferring	Transcription factor LHW
LOCUS_001245-RA	Mba09_g00710.1	195.293	87.0981	282.391	2.24222	1.16493	1.11479e-10	8.97999e-10	Abuab-preferring	Mitogen-activated protein kinase 12
LOCUS_015570-RA	Mba11_g06540.1	103.493	46.1884	149.681	2.24066	1.16392	3.45107e-06	1.6494e-05	Abuab-preferring	SH3 domain-containing protein 2
LOCUS_025896-RA	Mba03_g01550.1	42.8693	19.1352	62.0045	2.24034	1.16372	0.00315606	0.00880671	Abuab-preferring	UDP-glucuronate:xylan alpha-glucuronosyltransferase 2
LOCUS_012265-RA	Mba08_g19690.1	42.8693	19.1352	62.0045	2.24034	1.16372	0.00315606	0.00880671	Abuab-preferring	Glucan endo-1,3-beta-glucosidase 4
LOCUS_019392-RA	Mba08_g31130.1	186.2	83.1391	269.339	2.23962	1.16325	3.06003e-10	2.36529e-09	Abuab-preferring	COP9 signalosome complex subunit 4
LOCUS_000124-RA	Mba06_g31090.1	294.023	131.307	425.33	2.2392	1.16298	1.76178e-15	2.02557e-14	Abuab-preferring	Serine/threonine-protein kinase STY8
LOCUS_018732-RA	Mba08_g29010.1	50.2307	22.4344	72.665	2.23901	1.16286	0.00129358	0.00394388	Abuab-preferring	TNF receptor-associated factor family protein DDB_G0277243
LOCUS_020459-RA	Mba05_g00940.1	284.929	127.348	412.277	2.23741	1.16183	4.79876e-15	5.35387e-14	Abuab-preferring	60S ribosomal protein L3
LOCUS_006276-RA	Mba01_g20700.1	32.4767	14.5163	46.9931	2.23725	1.16173	0.0186238	0.0426868	Abuab-preferring	Uncharacterized protein At2g24330
LOCUS_012677-RA	Mba11_g08030.1	259.814	116.131	375.945	2.23725	1.16173	8.21463e-14	8.47808e-13	Abuab-preferring	Tryptophan--tRNA ligase, cytoplasmic
LOCUS_019310-RA	Mba07_g05350.1	611.429	273.501	884.93	2.23556	1.16064	2.74245e-30	6.72898e-29	Abuab-preferring	Protein MODIFIER OF SNC1 1
LOCUS_004404-RA	Mba02_g14050.1	460.737	206.198	666.935	2.23444	1.15991	2.29959e-23	4.17184e-22	Abuab-preferring	GRB10-interacting GYF protein 2
LOCUS_010642-RA	Mba01_g23890.1	747.398	334.536	1081.93	2.23413	1.15972	1.08499e-36	3.26978e-35	Abuab-preferring	hypothetical protein
LOCUS_031655-RA	Mba10_g00710.1	111.287	49.8175	161.104	2.23389	1.15956	1.72039e-06	8.63429e-06	Abuab-preferring	Glutathione transferase GST 23
LOCUS_010240-RA	Mba06_g29310.1	548.207	245.458	793.665	2.2334	1.15924	1.78616e-27	3.86439e-26	Abuab-preferring	hypothetical protein
LOCUS_017006-RA	Mba10_g08300.1	100.894	45.1986	146.093	2.23224	1.15849	4.10688e-06	1.94315e-05	Abuab-preferring	CCR4-NOT transcription complex subunit 9
LOCUS_013690-RA	Mba10_g10660.1	125.144	56.0859	181.23	2.23129	1.15788	3.14298e-07	1.74795e-06	Abuab-preferring	RNA polymerase II C-terminal domain phosphatase-like 3
LOCUS_006444-RA	Mba11_g04450.1	33.7758	15.1762	48.952	2.22558	1.15418	0.00939924	0.0233124	Abuab-preferring	Meiosis regulator and mRNA stability factor 1
LOCUS_025788-RA	Mba03_g07120.1	60.1902	27.0532	87.2434	2.22488	1.15373	0.000524355	0.00173046	Abuab-preferring	hypothetical protein
LOCUS_014273-RA	Mba06_g23530.1	38.106	17.1557	55.2617	2.22119	1.15133	0.0064558	0.0167211	Abuab-preferring	hypothetical protein
LOCUS_000642-RA	Mba08_g33340.1	145.063	65.3236	210.386	2.22068	1.151	3.44693e-08	2.15884e-07	Abuab-preferring	60S ribosomal protein L19-2
LOCUS_024531-RA	Mba10_g16170.1	175.807	79.1801	254.987	2.22035	1.15079	1.1678e-09	8.4647e-09	Abuab-preferring	Kinesin-like protein KIN-12C
LOCUS_005420-RA	Mba10_g02940.1	111.287	50.1474	161.434	2.2192	1.15004	1.72039e-06	8.63429e-06	Abuab-preferring	TBC1 domain family member 5 A
LOCUS_007720-RA	Mba08_g20680.1	71.0158	32.002	103.018	2.21911	1.14998	0.000153234	0.000561551	Abuab-preferring	Abscisic acid receptor PYL3
LOCUS_003444-RA	Mba06_g10800.1	202.655	91.387	294.042	2.21754	1.14896	5.64367e-11	4.65448e-10	Abuab-preferring	Phosphatidate phosphatase PAH2
LOCUS_023972-RA	Mba10_g19150.1	98.7293	44.5388	143.268	2.2167	1.14841	7.95254e-06	3.61833e-05	Abuab-preferring	Protein ENHANCED DISEASE RESISTANCE 4
LOCUS_005964-RA	Mba11_g07740.1	44.6014	20.1249	64.7263	2.21622	1.1481	0.00262638	0.00743724	Abuab-preferring	COMM domain-containing protein 9
LOCUS_011668-RA	Mba05_g08230.1	343.387	155.061	498.448	2.21453	1.147	2.21267e-17	2.89774e-16	Abuab-preferring	Myosin-17
LOCUS_011490-RA	Mba10_g01360.1	95.6981	43.2191	138.917	2.21425	1.14682	8.11847e-06	3.6899e-05	Abuab-preferring	Geranylgeranyl transferase type-1 subunit beta
LOCUS_007418-RA	Mba04_g20190.1	86.1716	38.9302	125.102	2.21349	1.14632	3.17761e-05	0.000131968	Abuab-preferring	Homeobox-leucine zipper protein ROC3
LOCUS_023696-RA	Mba05_g28340.1	74.48	33.6515	108.131	2.21327	1.14618	0.000149097	0.000548275	Abuab-preferring	BTB/POZ domain-containing protein At1g04390
LOCUS_015047-RA	Mba07_g16960.1	749.996	339.155	1089.15	2.21137	1.14494	2.78778e-36	8.26524e-35	Abuab-preferring	RuBisCO large subunit-binding protein subunit alpha, chloroplastic
LOCUS_003814-RA	Mba05_g06840.1	83.1404	37.6105	120.751	2.21056	1.14441	5.26733e-05	0.000210627	Abuab-preferring	Serine/threonine-protein kinase SRPK
LOCUS_016698-RA	Mba02_g15030.1	57.5921	26.0634	83.6555	2.20969	1.14384	0.000627947	0.00203975	Abuab-preferring	hypothetical protein
LOCUS_021857-RA	Mba09_g18010.1	43.7353	19.795	63.5303	2.20941	1.14366	0.00368996	0.0101615	Abuab-preferring	putative linoleate 9S-lipoxygenase 5
LOCUS_019041-RA	Mba01_g02550.1	161.085	72.9117	233.996	2.20931	1.1436	8.7017e-09	5.77468e-08	Abuab-preferring	Nuclear transcription factor Y subunit A-1
LOCUS_009858-RA	Mba01_g07160.1	542.578	245.788	788.366	2.2075	1.14241	1.45166e-26	3.01832e-25	Abuab-preferring	Squamosa promoter-binding-like protein 6
LOCUS_013849-RA	Mba03_g01820.1	232.966	105.573	338.54	2.20668	1.14187	4.37154e-12	3.94857e-11	Abuab-preferring	DYRK-family kinase pom1
LOCUS_022903-RA	Mba11_g02320.1	385.824	174.856	560.68	2.20652	1.14177	2.85991e-19	4.21516e-18	Abuab-preferring	Splicing factor U2AF subunit
LOCUS_010884-RA	Mba01_g15620.1	102.626	46.5183	149.145	2.20615	1.14153	5.59762e-06	2.59856e-05	Abuab-preferring	Mitogen-activated protein kinase kinase kinase 1
LOCUS_019430-RA	Mba09_g18720.1	159.785	72.5817	232.367	2.20146	1.13846	1.20319e-08	7.87455e-08	Abuab-preferring	putative histidine kinase 5
LOCUS_016368-RA	Mba07_g14750.1	69.7167	31.672	101.389	2.20121	1.13829	0.000213391	0.000761526	Abuab-preferring	Putrescine hydroxycinnamoyltransferase 1
LOCUS_004313-RA	Mba03_g05450.1	49.3646	22.4344	71.799	2.2004	1.13777	0.0018204	0.00538097	Abuab-preferring	Protein FATTY ACID EXPORT 2, chloroplastic
LOCUS_028096-RA	Mba06_g26240.1	76.2121	34.6413	110.853	2.20004	1.13753	0.000124656	0.000463185	Abuab-preferring	Transcription elongation factor TFIIS
LOCUS_017532-RA	Mba06_g10240.1	181.437	82.4793	263.916	2.19979	1.13736	9.6789e-10	7.1123e-09	Abuab-preferring	Protease Do-like 7
LOCUS_002890-RA	Mba06_g13890.1	142.898	64.9937	207.891	2.19864	1.13661	6.62863e-08	4.01606e-07	Abuab-preferring	hypothetical protein
LOCUS_011046-RA	Mba08_g16860.1	64.5204	29.3626	93.883	2.19737	1.13578	0.000261683	0.000919013	Abuab-preferring	Pollen-specific protein C13
LOCUS_024559-RA	Mba04_g18840.1	33.3428	15.1762	48.519	2.19705	1.13557	0.0132833	0.0315761	Abuab-preferring	Protein NRT1/ PTR FAMILY 2.13
LOCUS_006975-RA	Mba05_g14620.1	379.761	172.877	552.638	2.19672	1.13535	7.62495e-19	1.09485e-17	Abuab-preferring	WD repeat-containing protein 44
LOCUS_008972-RA	Mba07_g22810.1	122.112	55.756	177.868	2.19012	1.13101	8.37168e-07	4.4089e-06	Abuab-preferring	Protein PLASTID TRANSCRIPTIONALLY ACTIVE 10
LOCUS_008072-RA	Mba09_g14490.1	101.76	46.5183	148.279	2.18753	1.12931	7.74416e-06	3.52945e-05	Abuab-preferring	Potassium channel KOR1
LOCUS_022818-RA	Mba01_g18250.1	47.6325	21.7745	69.4071	2.18753	1.12931	0.00254756	0.00727032	Abuab-preferring	E3 ubiquitin-protein ligase RING1
LOCUS_009295-RA	Mba04_g08500.1	47.6325	21.7745	69.4071	2.18753	1.12931	0.00254756	0.00727032	Abuab-preferring	Protein REVERSION-TO-ETHYLENE SENSITIVITY1
LOCUS_005801-RA	Mba10_g01910.1	173.209	79.1801	252.389	2.18753	1.12931	3.09614e-09	2.14934e-08	Abuab-preferring	Putative callose synthase 8
LOCUS_017584-RA	Mba06_g07650.1	100.894	46.1884	147.083	2.18441	1.12724	6.67187e-06	3.06504e-05	Abuab-preferring	GPI transamidase component PIG-T
LOCUS_026857-RA	Mba01_g29200.1	160.652	73.5715	234.223	2.18361	1.12672	1.39671e-08	9.06691e-08	Abuab-preferring	Histone H3.2
LOCUS_006539-RA	#N/A	64.0874	29.3626	93.45	2.18262	1.12606	0.000365796	0.0012487	Abuab-preferring	putative histone H2A variant 3
LOCUS_013697-RA	Mba04_g38510.1	131.639	60.3748	192.014	2.18036	1.12457	2.18186e-07	1.24091e-06	Abuab-preferring	Serine/threonine-protein kinase 38-like
LOCUS_014323-RA	Mba08_g17520.1	80.5423	36.9507	117.493	2.17972	1.12414	6.29189e-05	0.000247882	Abuab-preferring	hypothetical protein
LOCUS_019984-RA	Mba05_g25240.1	38.106	17.4856	55.5916	2.17928	1.12385	0.0064558	0.0167211	Abuab-preferring	hypothetical protein
LOCUS_000818-RA	Mba04_g09140.1	71.8818	32.9917	104.874	2.17878	1.12352	0.000178357	0.000645128	Abuab-preferring	Serine/threonine-protein kinase 16
LOCUS_001858-RA	Mba04_g23580.1	103.493	47.5081	151.001	2.17842	1.12328	8.9516e-06	4.03562e-05	Abuab-preferring	Ras-related protein RABF1
LOCUS_005197-RA	Mba01_g06430.1	219.11	100.625	319.734	2.17749	1.12267	3.70689e-11	3.09623e-10	Abuab-preferring	Protein SPIRRIG
LOCUS_026516-RA	Mba05_g00560.1	92.6669	42.5593	135.226	2.17736	1.12258	2.16897e-05	9.22929e-05	Abuab-preferring	putative polyamine oxidase 2
LOCUS_010674-RA	Mba01_g02120.1	397.948	182.774	580.722	2.17727	1.12252	2.64633e-19	3.91387e-18	Abuab-preferring	Formin-like protein 5
LOCUS_014082-RA	Mba05_g02340.1	60.1902	27.713	87.9032	2.17191	1.11896	0.000846496	0.00268964	Abuab-preferring	Accelerated cell death 11
LOCUS_000673-RA	Mba03_g03310.1	78.8102	36.2909	115.101	2.17163	1.11878	7.51646e-05	0.000291641	Abuab-preferring	Ubiquitin carboxyl-terminal hydrolase 15
LOCUS_022994-RA	Mba03_g12720.1	116.05	53.4466	169.497	2.17133	1.11858	1.41385e-06	7.2031e-06	Abuab-preferring	putative WRKY transcription factor 4
LOCUS_003242-RA	Mba04_g21540.1	250.72	115.471	366.191	2.17128	1.11855	9.39453e-13	8.96826e-12	Abuab-preferring	putative cinnamyl alcohol dehydrogenase 1
LOCUS_015099-RA	Mba10_g11720.1	53.6949	24.7438	78.4386	2.17003	1.11772	0.00146607	0.00441615	Abuab-preferring	Tetraspanin-3
LOCUS_020969-RA	Mba07_g21570.1	30.7446	14.1864	44.9311	2.16719	1.11582	0.0160944	0.0373707	Abuab-preferring	Non-structural maintenance of chromosomes element 1
LOCUS_010070-RA	Mba07_g13420.1	28.5795	13.1967	41.7762	2.16566	1.11481	0.0195205	0.0444872	Abuab-preferring	BTB/POZ domain-containing protein At3g09030
LOCUS_009065-RA	Mba06_g37010.1	42.8693	19.795	62.6643	2.16566	1.11481	0.0051524	0.0136573	Abuab-preferring	Uncharacterized protein At1g76660
LOCUS_002792-RA	Mba01_g12750.1	74.913	34.6413	109.554	2.16253	1.11272	0.000172384	0.00062529	Abuab-preferring	hypothetical protein
LOCUS_015856-RA	Mba01_g26490.1	34.2088	15.836	50.0448	2.16019	1.11116	0.0153467	0.035954	Abuab-preferring	Phosphatidylinositol/phosphatidylcholine transfer protein SFH6
LOCUS_012829-RA	Mba10_g09330.1	34.2088	15.836	50.0448	2.16019	1.11116	0.0153467	0.035954	Abuab-preferring	FHA domain-containing protein PS1
LOCUS_021394-RA	Mba06_g28790.1	225.172	104.254	329.426	2.15984	1.11093	2.21383e-11	1.88028e-10	Abuab-preferring	Nuclear/nucleolar GTPase 2
LOCUS_009458-RA	Mba01_g07680.1	160.219	74.2313	234.45	2.15837	1.10994	1.92324e-08	1.23288e-07	Abuab-preferring	40S ribosomal protein S4
LOCUS_013742-RA	Mba06_g32560.1	197.892	91.7169	289.608	2.15763	1.10945	4.52565e-10	3.44208e-09	Abuab-preferring	Protein STICHEL-like 3
LOCUS_009155-RA	Mba04_g02050.1	81.8414	37.9405	119.782	2.1571	1.10909	7.2915e-05	0.000283859	Abuab-preferring	putative xyloglucan glycosyltransferase 5
LOCUS_014191-RA	Mba01_g27060.1	100.894	46.8482	147.743	2.15364	1.10678	1.06831e-05	4.75595e-05	Abuab-preferring	DNA primase small subunit
LOCUS_020940-RA	Mba06_g27160.1	35.5079	16.4959	52.0037	2.15253	1.10604	0.00778744	0.0196973	Abuab-preferring	Putative ABC transporter B family member 8
LOCUS_006357-RA	Mba02_g13320.1	58.8911	27.3831	86.2742	2.15064	1.10476	0.00073171	0.00235235	Abuab-preferring	Phosphoglycerate mutase-like protein 1
LOCUS_011949-RA	Mba04_g04050.1	331.263	154.071	485.334	2.15006	1.10438	6.34681e-16	7.49216e-15	Abuab-preferring	Centromere/kinetochore protein zw10
LOCUS_026876-RA	Mba08_g33730.1	41.1372	19.1352	60.2724	2.14982	1.10422	0.0062176	0.0162123	Abuab-preferring	hypothetical protein
LOCUS_019110-RA	Mba10_g17980.1	133.804	62.3543	196.158	2.14587	1.10156	2.93709e-07	1.63843e-06	Abuab-preferring	Iron-sulfur cluster assembly protein 1
LOCUS_002369-RA	Mba09_g06600.1	187.499	87.428	274.927	2.14461	1.10072	1.47338e-09	1.05602e-08	Abuab-preferring	Importin beta-like SAD2
LOCUS_012496-RA	Mba03_g22680.1	63.6544	29.6925	93.3469	2.14378	1.10016	0.000587902	0.00191697	Abuab-preferring	hypothetical protein
LOCUS_025369-RA	Mba07_g21940.1	422.197	196.96	619.158	2.14356	1.10001	8.60564e-20	1.30749e-18	Abuab-preferring	Vacuolar-sorting receptor 1
LOCUS_018321-RA	Mba10_g06140.1	34.6418	16.1659	50.8078	2.14289	1.09956	0.0109736	0.0268071	Abuab-preferring	Zinc finger protein CONSTANS-LIKE 15
LOCUS_011117-RA	Mba02_g04300.1	41.5702	19.4651	61.0353	2.13563	1.09466	0.00444402	0.0119227	Abuab-preferring	Heavy metal-associated isoprenylated plant protein 36
LOCUS_024047-RA	Mba08_g32870.1	64.0874	30.0225	94.1099	2.13465	1.094	0.000587902	0.00191697	Abuab-preferring	Biotin--protein ligase 1, chloroplastic
LOCUS_004210-RA	Mba07_g19190.1	326.499	153.082	479.581	2.13285	1.09278	1.92489e-15	2.20519e-14	Abuab-preferring	tRNA (cytosine(34)-C(5))-methyltransferase
LOCUS_021481-RA	Mba02_g19570.1	183.602	86.1083	269.71	2.13222	1.09235	2.40206e-09	1.68771e-08	Abuab-preferring	Patellin-6
LOCUS_004293-RA	Mba01_g10190.1	145.929	68.6227	214.552	2.12654	1.08851	1.62655e-07	9.37992e-07	Abuab-preferring	PTI1-like tyrosine-protein kinase 3
LOCUS_005667-RA	Mba10_g18620.1	90.5018	42.5593	133.061	2.12649	1.08847	4.1113e-05	0.000167114	Abuab-preferring	putative phospholipid-transporting ATPase 7
LOCUS_010331-RA	Mba07_g13780.1	65.8195	31.0122	96.8317	2.12237	1.08568	0.000490158	0.00162641	Abuab-preferring	ADP-ribosylation factor GTPase-activating protein AGD7
LOCUS_013177-RA	Mba10_g10490.1	107.823	50.8072	158.63	2.12219	1.08556	7.2316e-06	3.31504e-05	Abuab-preferring	ACT domain-containing protein ACR4
LOCUS_007061-RA	Mba05_g07990.1	51.0967	24.0839	75.1807	2.12161	1.08516	0.00244423	0.00699568	Abuab-preferring	DEAD-box ATP-dependent RNA helicase 36
LOCUS_000303-RA	Mba06_g05770.1	202.222	95.346	297.568	2.12092	1.08469	5.05345e-10	3.81856e-09	Abuab-preferring	Protein argonaute MEL1
LOCUS_000886-RA	Mba05_g07390.1	36.3739	17.1557	53.5296	2.12023	1.08422	0.0126603	0.0302978	Abuab-preferring	Zinc finger HIT domain-containing protein 2
LOCUS_011600-RA	Mba06_g16510.1	58.0251	27.3831	85.4082	2.11901	1.08339	0.00101622	0.00315381	Abuab-preferring	UBP1-associated protein 2B
LOCUS_013810-RA	Mba09_g07330.1	215.212	101.614	316.827	2.11793	1.08266	2.05196e-10	1.61137e-09	Abuab-preferring	Far upstream element-binding protein 3
LOCUS_019775-RA	Mba09_g03770.1	513.998	242.819	756.817	2.1168	1.08188	3.36305e-23	6.01592e-22	Abuab-preferring	Kinesin-like protein KIN-5A
LOCUS_013393-RA	Mba05_g07050.1	99.1623	46.8482	146.01	2.11667	1.0818	2.01517e-05	8.59196e-05	Abuab-preferring	ABC transporter G family member 11
LOCUS_025490-RA	Mba11_g18000.1	99.1623	46.8482	146.01	2.11667	1.0818	2.01517e-05	8.59196e-05	Abuab-preferring	Trafficking protein particle complex subunit 4
LOCUS_007631-RA	Mba10_g18620.1	90.0688	42.5593	132.628	2.11631	1.08155	5.63297e-05	0.000223851	Abuab-preferring	Phospholipid-transporting ATPase 6
LOCUS_019781-RA	Mba00_g07170.1	37.673	17.8155	55.4885	2.11462	1.0804	0.0104548	0.0257065	Abuab-preferring	Peroxisomal adenine nucleotide carrier 1
LOCUS_015524-RA	Mba10_g03890.1	37.673	17.8155	55.4885	2.11462	1.0804	0.0104548	0.0257065	Abuab-preferring	hypothetical protein
LOCUS_010578-RA	Mba09_g15970.1	110.854	52.4568	163.311	2.11324	1.07946	4.4165e-06	2.08348e-05	Abuab-preferring	65-kDa microtubule-associated protein 5
LOCUS_006103-RA	Mba11_g04020.1	32.0437	15.1762	47.2199	2.11145	1.07823	0.0186238	0.0426868	Abuab-preferring	hypothetical protein
LOCUS_018575-RA	#N/A	93.966	44.5388	138.505	2.10976	1.07708	3.93835e-05	0.000161055	Abuab-preferring	putative histone H2A variant 3
LOCUS_016308-RA	Mba06_g13320.1	52.8288	25.0737	77.9025	2.10694	1.07515	0.00203114	0.00589772	Abuab-preferring	hypothetical protein
LOCUS_024898-RA	Mba07_g13340.1	152.857	72.5817	225.439	2.106	1.07451	1.10227e-07	6.50891e-07	Abuab-preferring	Receptor-like protein kinase HSL1
LOCUS_005576-RA	Mba05_g26970.1	163.25	77.5305	240.78	2.10562	1.07424	4.59525e-08	2.84466e-07	Abuab-preferring	hypothetical protein
LOCUS_027345-RA	Mba06_g00650.1	70.1497	33.3216	103.471	2.10523	1.07398	0.000340998	0.00117028	Abuab-preferring	Cysteine proteinase inhibitor 6
LOCUS_017838-RA	Mba11_g02890.1	57.5921	27.3831	84.9752	2.1032	1.07258	0.00101622	0.00315381	Abuab-preferring	hypothetical protein
LOCUS_009860-RA	Mba01_g32990.1	126.876	60.3748	187.251	2.10147	1.0714	1.079e-06	5.59056e-06	Abuab-preferring	Alpha-N-acetylglucosaminidase
LOCUS_016942-RA	Mba07_g22240.1	38.106	18.1454	56.2515	2.10003	1.07041	0.0104548	0.0257065	Abuab-preferring	Shewanella-like protein phosphatase 1
LOCUS_002263-RA	Mba08_g18660.1	380.194	181.124	561.319	2.09908	1.06976	2.93299e-17	3.79835e-16	Abuab-preferring	Casein kinase 1-like protein HD16
LOCUS_012672-RA	Mba11_g07960.1	84.4395	40.2499	124.689	2.09788	1.06893	9.64781e-05	0.000367547	Abuab-preferring	2,3-dimethylmalate lyase
LOCUS_018375-RA	Mba03_g06790.1	60.1902	28.7028	88.893	2.09702	1.06834	0.00133526	0.00404878	Abuab-preferring	putative carboxylesterase 7
LOCUS_005951-RA	Mba08_g10500.1	42.8693	20.4549	63.3241	2.0958	1.0675	0.0051524	0.0136573	Abuab-preferring	Scarecrow-like protein 6
LOCUS_007023-RA	Mba04_g12820.1	82.2744	39.2601	121.535	2.09562	1.06738	0.000115475	0.000433089	Abuab-preferring	Protein phosphatase 1 regulatory inhibitor subunit PPP1R8
LOCUS_017124-RA	Mba01_g00730.1	136.835	65.3236	202.159	2.09473	1.06676	4.48179e-07	2.44163e-06	Abuab-preferring	Ultraviolet-B receptor UVR8
LOCUS_012860-RA	Mba02_g08000.1	90.5018	43.2191	133.721	2.09402	1.06628	4.1113e-05	0.000167114	Abuab-preferring	Protein root UVB sensitive 3
LOCUS_020990-RA	Mba10_g21650.1	134.67	64.3338	199.004	2.0933	1.06578	5.34209e-07	2.87848e-06	Abuab-preferring	14-3-3 protein 6
LOCUS_002128-RA	Mba09_g26340.1	142.898	68.2928	211.19	2.09242	1.06518	2.64746e-07	1.48527e-06	Abuab-preferring	mRNA cap guanine-N7 methyltransferase 1
LOCUS_026432-RA	Mba04_g39970.1	44.1683	21.1147	65.283	2.09183	1.06477	0.00591843	0.0155176	Abuab-preferring	Sigma intracellular receptor 2
LOCUS_008361-RA	Mba04_g23940.1	40.7042	19.4651	60.1693	2.09114	1.06429	0.0062176	0.0162123	Abuab-preferring	hypothetical protein
LOCUS_005583-RA	Mba02_g14910.1	55.86	26.7233	82.5833	2.09031	1.06372	0.00193144	0.00565049	Abuab-preferring	BTB/POZ domain-containing protein At3g22104
LOCUS_005523-RA	Mba01_g07100.1	74.48	35.631	110.111	2.09031	1.06372	0.000371251	0.00126493	Abuab-preferring	Transcription factor MYB61
LOCUS_025385-RA	Mba01_g19080.1	33.7758	16.1659	49.9417	2.08932	1.06303	0.0153467	0.035954	Abuab-preferring	Pentatricopeptide repeat-containing protein At1g60770
LOCUS_003746-RA	Mba04_g02620.1	38.539	18.4754	57.0144	2.08597	1.06072	0.00750818	0.0191106	Abuab-preferring	Nucleobase-ascorbate transporter 2
LOCUS_007949-RA	Mba09_g23690.1	39.8381	19.1352	58.9733	2.08193	1.05792	0.0086415	0.0215751	Abuab-preferring	hypothetical protein
LOCUS_024626-RA	Mba10_g15100.1	120.813	58.0654	178.879	2.08064	1.05703	2.8644e-06	1.38652e-05	Abuab-preferring	Ras GTPase-activating protein-binding protein 1
LOCUS_010259-RA	Mba03_g18380.1	451.643	217.415	669.058	2.07733	1.05473	6.11075e-20	9.36202e-19	Abuab-preferring	T-complex protein 11-like protein 1
LOCUS_010290-RA	Mba05_g11370.1	71.8818	34.6413	106.523	2.07503	1.05313	0.000445302	0.00149696	Abuab-preferring	Protein TWIN LOV 1
LOCUS_014883-RA	Mba04_g32270.1	81.4083	39.2601	120.668	2.07356	1.05211	0.000158034	0.000575846	Abuab-preferring	Barley B recombinant-like protein D
LOCUS_020841-RA	Mba08_g19280.1	47.1995	22.7643	69.9638	2.0734	1.052	0.00558267	0.0146793	Abuab-preferring	Protein RICE SALT SENSITIVE 3
LOCUS_008036-RA	Mba04_g30530.1	69.7167	33.6515	103.368	2.07172	1.05083	0.000534284	0.00175801	Abuab-preferring	putative galacturonosyltransferase 13
LOCUS_007636-RA	Mba07_g01580.1	161.085	77.8604	238.945	2.06889	1.04886	8.4806e-08	5.07568e-07	Abuab-preferring	Myosin-binding protein 1
LOCUS_006198-RA	Mba10_g09610.1	45.0344	21.7745	66.8089	2.06821	1.04839	0.00674145	0.0173516	Abuab-preferring	Phosphatidylserine decarboxylase proenzyme 3
LOCUS_010354-RA	Mba10_g13510.1	49.7976	24.0839	73.8816	2.06767	1.04801	0.00337223	0.00935895	Abuab-preferring	hypothetical protein
LOCUS_025548-RA	Mba03_g09690.1	81.8414	39.59	121.431	2.06722	1.04769	0.000179846	0.000649937	Abuab-preferring	SH3 domain-containing protein PJ696.02
LOCUS_025962-RA	Mba10_g20810.1	86.6046	41.8995	128.504	2.06696	1.04751	9.20661e-05	0.000351785	Abuab-preferring	DNA-dependent metalloprotease WSS1
LOCUS_009866-RA	Mba07_g12030.1	400.113	193.661	593.775	2.06605	1.04687	1.9402e-17	2.55134e-16	Abuab-preferring	Protein MARD1
LOCUS_025151-RA	Mba09_g14030.1	41.5702	20.1249	61.6952	2.06561	1.04657	0.00714873	0.0183305	Abuab-preferring	NKAP family protein
LOCUS_015298-RA	Mba01_g08890.1	55.86	27.0532	82.9132	2.06482	1.04602	0.00193144	0.00565049	Abuab-preferring	putative uridine nucleosidase 1
LOCUS_021888-RA	Mba05_g24210.1	70.1497	33.9815	104.131	2.06435	1.04569	0.000534284	0.00175801	Abuab-preferring	Metal tolerance protein 12
LOCUS_022900-RA	Mba06_g32410.1	147.661	71.592	219.253	2.06253	1.04442	3.29647e-07	1.83013e-06	Abuab-preferring	Cyclin-T1-4
LOCUS_019845-RA	Mba03_g06120.1	233.399	113.162	346.561	2.06253	1.04442	1.03467e-10	8.35035e-10	Abuab-preferring	U4/U6 small nuclear ribonucleoprotein Prp31
LOCUS_008698-RA	Mba06_g36620.1	283.63	137.575	421.205	2.06163	1.04379	1.00643e-12	9.57675e-12	Abuab-preferring	Squamosa promoter-binding-like protein 12
LOCUS_020178-RA	Mba05_g02290.1	58.4581	28.3729	86.831	2.06035	1.04289	0.00160556	0.00478234	Abuab-preferring	V-type proton ATPase subunit G
LOCUS_011491-RA	Mba10_g01340.1	48.9316	23.754	72.6856	2.05993	1.04259	0.00462629	0.0123419	Abuab-preferring	Beta-glucuronosyltransferase GlcAT14B
LOCUS_006158-RA	Mba05_g29350.1	142.032	68.9527	210.984	2.05984	1.04253	5.58946e-07	3.00419e-06	Abuab-preferring	Exportin-7
LOCUS_026669-RA	Mba03_g06300.1	211.315	102.604	313.919	2.05952	1.04231	1.07591e-09	7.83202e-09	Abuab-preferring	Phosphatidylinositol 4-kinase gamma 7
LOCUS_002049-RA	Mba09_g13520.1	129.041	62.6842	191.725	2.05859	1.04165	2.18387e-06	1.07539e-05	Abuab-preferring	CMP-sialic acid transporter 5
LOCUS_002718-RA	Mba03_g10810.1	54.9939	26.7233	81.7172	2.0579	1.04118	0.00264249	0.00747792	Abuab-preferring	40S ribosomal protein S20-1
LOCUS_011234-RA	Mba03_g22030.1	35.9409	17.4856	53.4265	2.05546	1.03946	0.0126603	0.0302978	Abuab-preferring	Nicotinamide/nicotinic acid mononucleotide adenylyltransferase
LOCUS_017153-RA	Mba10_g05780.1	103.059	50.1474	153.207	2.05513	1.03923	2.19746e-05	9.34121e-05	Abuab-preferring	60S ribosomal protein L38
LOCUS_010209-RA	Mba11_g10120.1	124.711	60.7047	185.415	2.05438	1.0387	3.11131e-06	1.4998e-05	Abuab-preferring	Bifunctional purine biosynthesis protein PurH
LOCUS_016747-RA	Mba04_g24320.1	79.2432	38.6003	117.844	2.05292	1.03768	0.00029274	0.0010161	Abuab-preferring	Bifunctional dTDP-4-dehydrorhamnose 3,5-epimerase/dTDP-4-dehydrorhamnose reductase
LOCUS_004450-RA	Mba02_g03710.1	43.3023	21.1147	64.417	2.05081	1.0362	0.0081469	0.0204199	Abuab-preferring	Protein RALF-like 33
LOCUS_010903-RA	Mba02_g16770.1	103.493	50.4773	153.97	2.05028	1.03582	2.19746e-05	9.34121e-05	Abuab-preferring	RuvB-like protein 1
LOCUS_020725-RA	Mba10_g18500.1	185.334	90.3973	275.731	2.05022	1.03578	1.03869e-08	6.82931e-08	Abuab-preferring	hypothetical protein
LOCUS_001278-RA	Mba06_g00160.1	60.1902	29.3626	89.5528	2.04989	1.03555	0.00133526	0.00404878	Abuab-preferring	Alpha/beta hydrolase domain-containing protein 17C
LOCUS_005531-RA	Mba01_g17070.1	38.539	18.8053	57.3443	2.04937	1.03518	0.0119281	0.0286795	Abuab-preferring	Eukaryotic translation initiation factor 3 subunit D
LOCUS_010482-RA	Mba04_g29080.1	160.219	78.1903	238.409	2.04908	1.03498	1.14877e-07	6.76483e-07	Abuab-preferring	Pre-mRNA-splicing factor SLU7
LOCUS_013930-RA	Mba04_g06870.1	83.1404	40.5798	123.72	2.04881	1.03479	0.000203789	0.000727866	Abuab-preferring	Aspartic proteinase-like protein 2
LOCUS_011540-RA	Mba03_g03820.1	84.4395	41.2396	125.679	2.04753	1.03389	0.000150133	0.000551451	Abuab-preferring	hypothetical protein
LOCUS_000695-RA	Mba01_g19780.1	141.166	68.9527	210.118	2.04728	1.03371	7.56938e-07	4.0078e-06	Abuab-preferring	Survival of motor neuron-related-splicing factor 30
LOCUS_006617-RA	Mba06_g11910.1	136.402	66.6432	203.045	2.04675	1.03334	1.45609e-06	7.40654e-06	Abuab-preferring	Microtubule-associated protein 70-2
LOCUS_009230-RA	Mba10_g02940.1	102.626	50.1474	152.774	2.0465	1.03316	2.19746e-05	9.34121e-05	Abuab-preferring	TBC1 domain family member 5 A
LOCUS_018494-RA	Mba07_g15650.1	85.7386	41.8995	127.638	2.04629	1.03301	0.000125358	0.000465658	Abuab-preferring	PI-PLC X domain-containing protein At5g67130
LOCUS_015503-RA	Mba07_g11650.1	87.0376	42.5593	129.597	2.04509	1.03216	0.000142004	0.000523694	Abuab-preferring	Cyclin-D4-1
LOCUS_001365-RA	Mba08_g08670.1	152.424	74.5613	226.985	2.04428	1.03159	3.55224e-07	1.96447e-06	Abuab-preferring	Bifunctional aspartokinase/homoserine dehydrogenase 1
LOCUS_024632-RA	Mba04_g01990.1	269.773	131.967	401.74	2.04425	1.03157	5.18059e-12	4.64657e-11	Abuab-preferring	LRR receptor-like serine/threonine-protein kinase FEI 1
LOCUS_000171-RA	Mba09_g10400.1	625.718	306.163	931.881	2.04374	1.03121	4.82656e-26	9.85942e-25	Abuab-preferring	Filament-like plant protein 7
LOCUS_005219-RA	Mba09_g03250.1	42.4363	20.7848	63.221	2.0417	1.02977	0.0111414	0.0271808	Abuab-preferring	Methylsterol monooxygenase 2-1
LOCUS_026214-RA	Mba06_g32190.1	115.184	56.4158	171.6	2.0417	1.02977	7.55173e-06	3.45808e-05	Abuab-preferring	Protein PAT1
LOCUS_003687-RA	Mba02_g04700.1	378.895	185.743	564.638	2.03989	1.02849	3.42238e-16	4.13917e-15	Abuab-preferring	Serine/threonine-protein phosphatase 6 regulatory subunit 3
LOCUS_009026-RA	Mba08_g03210.1	88.7697	43.549	132.319	2.03838	1.02743	0.000118579	0.000443435	Abuab-preferring	Tobamovirus multiplication protein 1
LOCUS_024796-RA	Mba06_g06460.1	133.804	65.6535	199.458	2.03804	1.02718	1.73759e-06	8.71038e-06	Abuab-preferring	Subtilisin-like protease SBT1.2
LOCUS_004596-RA	Mba06_g00100.1	85.3055	41.8995	127.205	2.03596	1.02571	0.000170094	0.000617859	Abuab-preferring	Serine incorporator 3
LOCUS_011782-RA	Mba04_g36970.1	230.801	113.491	344.293	2.03364	1.02407	1.88867e-10	1.48679e-09	Abuab-preferring	Non-lysosomal glucosylceramidase
LOCUS_003164-RA	Mba01_g06890.1	41.5702	20.4549	62.0251	2.03229	1.02311	0.00714873	0.0183305	Abuab-preferring	hypothetical protein
LOCUS_015771-RA	Mba10_g18990.1	41.5702	20.4549	62.0251	2.03229	1.02311	0.00714873	0.0183305	Abuab-preferring	putative beta-1,3-galactosyltransferase 13
LOCUS_007790-RA	Mba09_g06920.1	189.664	93.3665	283.031	2.03139	1.02247	8.31266e-09	5.53083e-08	Abuab-preferring	Cytochrome b-c1 complex subunit 7-2
LOCUS_018077-RA	Mba03_g22160.1	56.293	27.713	84.006	2.03128	1.02239	0.00298532	0.00836858	Abuab-preferring	ACT domain-containing protein ACR2
LOCUS_002438-RA	Mba08_g17130.1	91.8009	45.1986	137	2.03105	1.02223	7.30683e-05	0.000284369	Abuab-preferring	Transmembrane emp24 domain-containing protein p24delta3
LOCUS_003385-RA	Mba03_g08860.1	184.901	91.0571	275.958	2.0306	1.02191	1.59099e-08	1.02554e-07	Abuab-preferring	Squamosa promoter-binding-like protein 9
LOCUS_016706-RA	Mba06_g01210.1	138.567	68.2928	206.86	2.02902	1.02078	9.02939e-07	4.72806e-06	Abuab-preferring	CTD small phosphatase-like protein 2
LOCUS_010073-RA	Mba07_g13450.1	51.5297	25.4036	76.9334	2.02844	1.02037	0.00279905	0.00788612	Abuab-preferring	Sulfoquinovosyl transferase SQD2
LOCUS_022205-RA	Mba08_g32280.1	39.4051	19.4651	58.8702	2.0244	1.01749	0.0119281	0.0286795	Abuab-preferring	N-lysine methyltransferase setd6
LOCUS_013775-RA	Mba08_g27010.1	40.7042	20.1249	60.8291	2.02257	1.01619	0.00985345	0.0243353	Abuab-preferring	Serine/threonine-protein kinase SRPK
LOCUS_022183-RA	Mba02_g02210.1	176.673	87.428	264.101	2.02079	1.01492	3.20402e-08	2.01261e-07	Abuab-preferring	Suppressor of mec-8 and unc-52 2
LOCUS_008646-RA	Mba09_g13840.1	227.337	112.502	339.839	2.02074	1.01489	6.19003e-10	4.64451e-09	Abuab-preferring	hypothetical protein
LOCUS_011900-RA	Mba09_g02730.1	296.621	146.813	443.434	2.0204	1.01464	9.39678e-13	8.96826e-12	Abuab-preferring	Receptor-like protein kinase THESEUS 1
LOCUS_009521-RA	Mba06_g02380.1	61.9223	30.6823	92.6046	2.01818	1.01305	0.00171276	0.00507685	Abuab-preferring	Protein ALP1-like
LOCUS_013780-RA	Mba05_g24010.1	71.8818	35.631	107.513	2.01739	1.01249	0.00068423	0.0022108	Abuab-preferring	18S rRNA (guanine-N(7))-methyltransferase RID2
LOCUS_011697-RA	Mba11_g12850.1	63.2214	31.3421	94.5635	2.01714	1.01231	0.00126139	0.00385581	Abuab-preferring	NDR1/HIN1-like protein 10
LOCUS_000767-RA	Mba11_g01520.1	45.9004	22.7643	68.6647	2.01634	1.01174	0.00762052	0.0193466	Abuab-preferring	Translation initiation factor IF-2
LOCUS_021452-RA	Mba06_g15200.1	83.5734	41.5695	125.143	2.01045	1.00752	0.000229978	0.000816395	Abuab-preferring	hypothetical protein
LOCUS_005343-RA	Mba01_g07730.1	411.805	204.878	616.683	2.01	1.00719	5.64568e-17	7.1736e-16	Abuab-preferring	putative chromatin-remodeling complex ATPase chain
LOCUS_011330-RA	Mba04_g12180.1	167.58	83.469	251.049	2.00769	1.00554	8.70805e-08	5.19724e-07	Abuab-preferring	Upstream activation factor subunit spp27
LOCUS_015069-RA	Mba09_g25750.1	362.873	180.795	543.668	2.0071	1.00511	4.73754e-15	5.2948e-14	Abuab-preferring	Ribonuclease J
LOCUS_020718-RA	Mba01_g30060.1	70.1497	34.9712	105.121	2.00593	1.00427	0.000821453	0.00261832	Abuab-preferring	BEL1-like homeodomain protein 2
LOCUS_018947-RA	Mba07_g13120.1	154.156	76.8707	231.027	2.0054	1.00389	4.52271e-07	2.4587e-06	Abuab-preferring	Ras-related protein Rab7
LOCUS_021996-RA	Mba04_g34350.1	47.6325	23.754	71.3866	2.00524	1.00378	0.00630983	0.0164394	Abuab-preferring	DNA-directed RNA polymerases II, IV and V subunit 6A
LOCUS_014873-RA	Mba01_g19510.1	71.4488	35.631	107.08	2.00524	1.00378	0.000923158	0.00290084	Abuab-preferring	Protein EXORDIUM-like 3
LOCUS_002035-RA	Mba06_g15560.1	122.979	61.3646	184.343	2.00406	1.00293	5.68501e-06	2.63722e-05	Abuab-preferring	Protein SSUH2
LOCUS_005630-RA	Mba07_g18380.1	113.019	56.4158	169.435	2.00332	1.00239	1.38295e-05	6.06604e-05	Abuab-preferring	Trans-cinnamate 4-monooxygenase
LOCUS_017011-RA	Mba11_g23540.1	38.9721	19.4651	58.4372	2.00215	1.00155	0.0119281	0.0286795	Abuab-preferring	Putative uncharacterized protein DDB_G0277003
LOCUS_021226-RA	Mba03_g08330.1	172.343	86.1083	258.452	2.00147	1.00106	9.29762e-08	5.53878e-07	Abuab-preferring	Alpha-N-acetylglucosaminidase
LOCUS_013072-RA	Mba10_g10310.1	58.8911	117.78	176.672	0.500008	-0.999977	1.09243e-05	4.85152e-05	Pacol-preferring	hypothetical protein
LOCUS_004890-RA	Mba11_g13940.1	31.1777	62.3543	93.532	0.500008	-0.999977	0.00171276	0.00507685	Pacol-preferring	hypothetical protein
LOCUS_023413-RA	Mba03_g10190.1	17.3209	34.6413	51.9622	0.500008	-0.999977	0.0175332	0.0403677	Pacol-preferring	hypothetical protein
LOCUS_014571-RA	Mba01_g26940.1	60.1902	120.42	180.61	0.499837	-1.00047	9.14459e-06	4.11249e-05	Pacol-preferring	DEAD-box ATP-dependent RNA helicase 24
LOCUS_002997-RA	Mba05_g26300.1	53.2618	106.563	159.825	0.499814	-1.00054	2.36129e-05	9.98131e-05	Pacol-preferring	DNA mismatch repair protein MSH6
LOCUS_007761-RA	Mba07_g02730.1	99.5953	199.27	298.865	0.499801	-1.00057	1.07366e-08	7.04482e-08	Pacol-preferring	CRIB domain-containing protein RIC4
LOCUS_002241-RA	Mba09_g25350.1	42.8693	85.7784	128.648	0.499768	-1.00067	0.000191942	0.000690367	Pacol-preferring	Chaperone protein DnaJ
LOCUS_014657-RA	Mba08_g32990.1	181.004	362.249	543.253	0.499666	-1.00096	6.33923e-15	7.01753e-14	Pacol-preferring	hypothetical protein
LOCUS_008522-RA	Mba03_g19270.1	62.7883	125.698	188.487	0.499516	-1.0014	5.36783e-06	2.49913e-05	Pacol-preferring	Lamin-like protein
LOCUS_025755-RA	Mba09_g19910.1	59.3242	118.77	178.094	0.499487	-1.00148	8.10958e-06	3.68717e-05	Pacol-preferring	putative WRKY transcription factor 32
LOCUS_012787-RA	Mba05_g30370.1	30.3116	60.7047	91.0163	0.499329	-1.00194	0.00151651	0.00454351	Pacol-preferring	U-box domain-containing protein 13
LOCUS_023677-RA	Mba04_g19630.1	23.3832	46.8482	70.2315	0.499128	-1.00252	0.00558267	0.0146793	Pacol-preferring	Auxin response factor 18
LOCUS_005056-RA	Mba06_g28280.1	31.6107	63.3441	94.9548	0.499031	-1.0028	0.00192435	0.00563232	Pacol-preferring	Protein SPIRAL1-like 2
LOCUS_001322-RA	Mba11_g11560.1	206.119	413.056	619.175	0.49901	-1.00286	6.36139e-17	8.05902e-16	Pacol-preferring	Paired amphipathic helix protein Sin3-like 4
LOCUS_011731-RA	Mba02_g22740.1	37.673	75.551	113.224	0.498643	-1.00392	0.000475185	0.00159032	Pacol-preferring	HVA22-like protein a
LOCUS_023392-RA	Mba01_g26340.1	27.2805	54.7662	82.0467	0.498125	-1.00542	0.00264249	0.00747792	Pacol-preferring	U3 small nucleolar ribonucleoprotein MPP10
LOCUS_013465-RA	Mba09_g14700.1	44.1683	88.7477	132.916	0.497685	-1.0067	0.000118579	0.000443435	Pacol-preferring	O-fucosyltransferase 35
LOCUS_008298-RA	Mba10_g04990.1	25.1153	50.4773	75.5926	0.497557	-1.00707	0.00522824	0.0138297	Pacol-preferring	Transcription factor CSA
LOCUS_009859-RA	Mba05_g28980.1	50.2307	100.955	151.185	0.497557	-1.00707	4.03722e-05	0.00016452	Pacol-preferring	hypothetical protein
LOCUS_024187-RA	Mba09_g19630.1	63.6544	128.008	191.662	0.49727	-1.0079	4.4955e-06	2.11919e-05	Pacol-preferring	Protein-tyrosine-phosphatase IBR5
LOCUS_016885-RA	Mba10_g13660.1	24.2493	48.8277	73.077	0.49663	-1.00976	0.00462629	0.0123419	Pacol-preferring	Glucomannan 4-beta-mannosyltransferase 9
LOCUS_002993-RA	Mba05_g26360.1	20.7851	41.8995	62.6846	0.496071	-1.01138	0.0111414	0.0271808	Pacol-preferring	ABSCISIC ACID-INSENSITIVE 5-like protein 5
LOCUS_025743-RA	Mba10_g16750.1	83.1404	167.598	250.738	0.496071	-1.01138	8.70805e-08	5.19724e-07	Pacol-preferring	putative WD repeat-containing protein C2A9.03
LOCUS_012999-RA	Mba10_g22370.1	35.5079	71.592	107.1	0.495976	-1.01166	0.00068423	0.0022108	Pacol-preferring	hypothetical protein
LOCUS_014670-RA	Mba04_g01940.1	28.5795	57.7355	86.315	0.495008	-1.01448	0.00247942	0.00708848	Pacol-preferring	putative folate-biopterin transporter 2
LOCUS_014831-RA	Mba06_g12700.1	83.1404	168.258	251.398	0.494126	-1.01705	8.70805e-08	5.19724e-07	Pacol-preferring	26S proteasome non-ATPase regulatory subunit 6
LOCUS_006034-RA	Mba03_g07730.1	43.3023	87.7579	131.06	0.493429	-1.01909	0.000104694	0.000395903	Pacol-preferring	Peptidyl-prolyl cis-trans isomerase FKBP43
LOCUS_022047-RA	Mba07_g16740.1	43.3023	87.7579	131.06	0.493429	-1.01909	0.000104694	0.000395903	Pacol-preferring	Dolichyl-diphosphooligosaccharide--protein glycosyltransferase subunit DAD1
LOCUS_016555-RA	Mba06_g35710.1	55.86	113.491	169.351	0.492195	-1.0227	1.38295e-05	6.06604e-05	Pacol-preferring	putative protein phosphatase 2C 55
LOCUS_007144-RA	Mba05_g13260.1	29.8786	60.7047	90.5833	0.492195	-1.0227	0.00151651	0.00454351	Pacol-preferring	Phosphatidyl-N-methylethanolamine N-methyltransferase
LOCUS_007772-RA	Mba11_g06390.1	22.0842	44.8687	66.9529	0.492195	-1.0227	0.00674145	0.0173516	Pacol-preferring	hypothetical protein
LOCUS_017976-RA	Mba04_g03260.1	117.349	238.53	355.879	0.491968	-1.02336	9.42527e-11	7.62595e-10	Pacol-preferring	Histone deacetylase 5
LOCUS_018258-RA	Mba07_g19710.1	44.6014	90.7272	135.329	0.491599	-1.02445	9.90399e-05	0.000376634	Pacol-preferring	Beta-glucuronosyltransferase GlcAT14A
LOCUS_003574-RA	Mba11_g09000.1	40.7042	82.8092	123.513	0.491542	-1.02461	0.000203789	0.000727866	Pacol-preferring	Ribosomal RNA-processing protein 8
LOCUS_013605-RA	Mba04_g17500.1	107.823	219.395	327.218	0.491455	-1.02487	8.18763e-10	6.05818e-09	Pacol-preferring	Phosphatidylinositol transfer protein 3
LOCUS_003737-RA	Mba09_g14970.1	209.15	425.593	634.743	0.491432	-1.02494	4.85041e-18	6.6301e-17	Pacol-preferring	hypothetical protein
LOCUS_021998-RA	Mba04_g20590.1	101.327	206.198	307.526	0.491408	-1.02501	2.05783e-09	1.45216e-08	Pacol-preferring	Protein IQ-DOMAIN 32
LOCUS_005104-RA	Mba09_g09470.1	282.331	574.715	857.047	0.491254	-1.02546	7.17698e-24	1.32645e-22	Pacol-preferring	Protein ETHYLENE-INSENSITIVE 2
LOCUS_003452-RA	Mba10_g14380.1	41.1372	83.7989	124.936	0.490904	-1.02649	0.000150133	0.000551451	Pacol-preferring	putative uridine nucleosidase 2
LOCUS_027641-RA	Mba05_g13530.1	17.3209	35.3011	52.622	0.490662	-1.0272	0.0175332	0.0403677	Pacol-preferring	Zinc finger protein CONSTANS-LIKE 9
LOCUS_016354-RA	Mba07_g18080.1	17.3209	35.3011	52.622	0.490662	-1.0272	0.0175332	0.0403677	Pacol-preferring	Myb-related protein 306
LOCUS_027443-RA	Mba10_g02450.1	103.926	211.807	315.732	0.490662	-1.0272	1.21992e-09	8.79769e-09	Pacol-preferring	Adenosine deaminase-like protein
LOCUS_004766-RA	Mba04_g25260.1	69.7167	142.194	211.911	0.490292	-1.02829	8.57348e-07	4.50591e-06	Pacol-preferring	Ubiquitin-conjugating enzyme E2 35
LOCUS_003062-RA	Mba10_g25120.1	92.6669	189.042	281.709	0.490191	-1.02858	1.12147e-08	7.34721e-08	Pacol-preferring	C-type lectin receptor-like tyrosine-protein kinase At1g52310
LOCUS_008129-RA	Mba02_g21390.1	111.72	227.973	339.693	0.490058	-1.02897	3.03027e-10	2.3437e-09	Pacol-preferring	DEAD-box ATP-dependent RNA helicase FANCM
LOCUS_009120-RA	Mba07_g19530.1	56.726	115.801	172.527	0.489858	-1.02956	8.56602e-06	3.87407e-05	Pacol-preferring	Serine carboxypeptidase II-2
LOCUS_010980-RA	Mba06_g34170.1	28.5795	58.3953	86.9748	0.489415	-1.03087	0.00247942	0.00708848	Pacol-preferring	E3 ubiquitin-protein ligase SDIR1
LOCUS_010925-RA	Mba05_g04310.1	134.237	274.491	408.728	0.48904	-1.03197	3.66375e-12	3.32332e-11	Pacol-preferring	putative methyltransferase PMT15
LOCUS_002632-RA	Mba06_g35010.1	79.6762	162.979	242.655	0.488874	-1.03246	1.09314e-07	6.45802e-07	Pacol-preferring	Ubiquitin-conjugating enzyme E2 7
LOCUS_022525-RA	Mba10_g18620.1	20.7851	42.5593	63.3444	0.48838	-1.03392	0.0081469	0.0204199	Pacol-preferring	Putative phospholipid-transporting ATPase 9
LOCUS_010089-RA	Mba02_g09380.1	19.486	39.92	59.406	0.488128	-1.03467	0.0086415	0.0215751	Pacol-preferring	Putative GEM-like protein 3
LOCUS_001665-RA	Mba02_g17140.1	140.732	288.677	429.41	0.487508	-1.0365	8.0872e-13	7.79389e-12	Pacol-preferring	hypothetical protein
LOCUS_028124-RA	Mba08_g22170.1	67.9846	139.555	207.54	0.487153	-1.03755	6.66617e-07	3.55455e-06	Pacol-preferring	NEDD8-activating enzyme E1 catalytic subunit
LOCUS_005019-RA	Mba05_g05190.1	39.8381	81.8194	121.658	0.486903	-1.03829	0.000179846	0.000649937	Pacol-preferring	Expansin-like B1
LOCUS_028845-RA	Mba10_g07860.1	310.478	637.73	948.207	0.486848	-1.03846	7.39211e-27	1.56752e-25	Pacol-preferring	Heterogeneous nuclear ribonucleoprotein 1
LOCUS_007071-RA	Mba09_g09470.1	279.733	574.715	854.448	0.486733	-1.0388	3.08038e-24	5.75124e-23	Pacol-preferring	Ethylene-insensitive protein 2
LOCUS_018166-RA	Mba11_g02840.1	32.9098	67.633	100.543	0.486593	-1.03921	0.000641249	0.00207769	Pacol-preferring	Fasciclin-like arabinogalactan protein 8
LOCUS_004950-RA	Mba06_g01290.1	46.3335	95.346	141.679	0.485951	-1.04112	4.4918e-05	0.000181314	Pacol-preferring	30S ribosomal protein S1, chloroplastic
LOCUS_002860-RA	Mba11_g23020.1	84.0065	172.877	256.883	0.485933	-1.04117	2.96519e-08	1.87362e-07	Pacol-preferring	Ribosome biogenesis protein NOP53
LOCUS_011361-RA	Mba01_g26950.1	62.3553	128.338	190.693	0.485869	-1.04136	1.92164e-06	9.54338e-06	Pacol-preferring	RNA polymerase II-associated protein 3
LOCUS_006045-RA	Mba01_g26080.1	53.6949	110.522	164.217	0.485829	-1.04148	1.07756e-05	4.79217e-05	Pacol-preferring	Protein PLASTID MOVEMENT IMPAIRED 2
LOCUS_028752-RA	Mba02_g03080.1	88.7697	182.774	271.544	0.48568	-1.04192	1.23697e-08	8.07501e-08	Pacol-preferring	60S ribosomal protein L10a
LOCUS_024568-RA	Mba10_g24450.1	48.0656	98.9751	147.041	0.485633	-1.04206	3.14076e-05	0.000130522	Pacol-preferring	Endoribonuclease Dicer 3a
LOCUS_012814-RA	Mba02_g08240.1	16.0219	32.9917	49.0136	0.485633	-1.04206	0.0212941	0.0480252	Pacol-preferring	Histone deacetylase 6
LOCUS_019972-RA	Mba04_g13370.1	19.053	39.2601	58.3131	0.485302	-1.04305	0.0119281	0.0286795	Pacol-preferring	DNA-directed RNA polymerase V subunit 7
LOCUS_004452-RA	Mba02_g03740.1	137.701	284.059	421.76	0.484764	-1.04465	1.00643e-12	9.57675e-12	Pacol-preferring	Protein farnesyltransferase/geranylgeranyltransferase type-1 subunit alpha
LOCUS_004815-RA	Mba05_g24370.1	74.48	153.741	228.221	0.48445	-1.04558	1.25935e-07	7.3618e-07	Pacol-preferring	Transcription factor bHLH130
LOCUS_015030-RA	Mba11_g19930.1	66.2525	136.916	203.168	0.483893	-1.04724	6.98292e-07	3.71571e-06	Pacol-preferring	putative protein S-acyltransferase 19
LOCUS_019161-RA	Mba10_g01270.1	84.4395	174.526	258.966	0.483822	-1.04745	1.6107e-08	1.03772e-07	Pacol-preferring	putative histone H2A.1
LOCUS_008736-RA	Mba08_g05400.1	18.187	37.6105	55.7975	0.48356	-1.04823	0.0104548	0.0257065	Pacol-preferring	hypothetical protein
LOCUS_018299-RA	Mba08_g18650.1	22.9502	47.5081	70.4583	0.483081	-1.04966	0.00406512	0.0110473	Pacol-preferring	Nuclear transcription factor Y subunit A-6
LOCUS_027645-RA	Mba10_g10690.1	33.7758	69.9424	103.718	0.482909	-1.05018	0.000534284	0.00175801	Pacol-preferring	Obtusifoliol 14-alpha demethylase
LOCUS_013118-RA	Mba03_g00810.1	109.555	226.983	336.538	0.482657	-1.05093	1.74197e-10	1.37723e-09	Pacol-preferring	Lysosomal Pro-X carboxypeptidase
LOCUS_027190-RA	Mba10_g10270.1	45.0344	93.3665	138.401	0.48234	-1.05188	5.37308e-05	0.000214655	Pacol-preferring	Alpha-L-fucosidase 2
LOCUS_003566-RA	Mba11_g09090.1	31.1777	64.6637	95.8414	0.482151	-1.05244	0.000674719	0.00218282	Pacol-preferring	putative transcription factor PosF21
LOCUS_018202-RA	Mba10_g15680.1	326.066	676.33	1002.4	0.482111	-1.05256	7.92093e-29	1.82466e-27	Pacol-preferring	putative xyloglucan endotransglucosylase/hydrolase protein 28
LOCUS_018434-RA	Mba04_g29880.1	581.55	1207.83	1789.38	0.481485	-1.05444	2.13903e-50	9.89051e-49	Pacol-preferring	5-methyltetrahydropteroyltriglutamate-- homocysteine methyltransferase 2
LOCUS_008591-RA	Mba06_g14390.1	20.7851	43.2191	64.0042	0.480924	-1.05612	0.0081469	0.0204199	Pacol-preferring	ER membrane protein complex subunit 3
LOCUS_008439-RA	Mba02_g07480.1	90.0688	187.393	277.462	0.480641	-1.05697	5.65447e-09	3.8017e-08	Pacol-preferring	Protein ABHD18
LOCUS_003175-RA	Mba04_g14200.1	132.938	276.8	409.738	0.480267	-1.05809	9.62912e-13	9.18315e-12	Pacol-preferring	Glycine-rich RNA-binding protein GRP1A
LOCUS_003294-RA	Mba11_g21360.1	22.9502	47.838	70.7882	0.479749	-1.05965	0.00406512	0.0110473	Pacol-preferring	Pentatricopeptide repeat-containing protein At2g37320
LOCUS_010565-RA	Mba11_g14990.1	36.3739	75.8809	112.255	0.479355	-1.06083	0.000198237	0.00070962	Pacol-preferring	ATG8-interacting protein 1
LOCUS_017266-RA	Mba11_g20980.1	117.782	245.788	363.57	0.479202	-1.06129	1.74746e-11	1.49709e-10	Pacol-preferring	Cell division cycle 20.1, cofactor of APC complex
LOCUS_022660-RA	Mba08_g06500.1	145.063	302.864	447.927	0.47897	-1.06199	6.5991e-14	6.85493e-13	Pacol-preferring	Obg-like ATPase 1
LOCUS_020986-RA	Mba02_g22830.1	45.4674	95.0161	140.484	0.478523	-1.06334	2.87757e-05	0.000120484	Pacol-preferring	Nitrate regulatory gene2 protein
LOCUS_003150-RA	Mba01_g06740.1	15.1558	31.672	46.8278	0.478523	-1.06334	0.0186238	0.0426868	Pacol-preferring	putative mediator of RNA polymerase II transcription subunit 26b
LOCUS_006507-RA	Mba05_g04000.1	153.29	320.679	473.97	0.478017	-1.06487	9.02512e-15	9.87137e-14	Pacol-preferring	E3 ubiquitin-protein ligase UPL4
LOCUS_022720-RA	Mba09_g12450.1	29.0125	60.7047	89.7173	0.477929	-1.06513	0.000972761	0.00303883	Pacol-preferring	hypothetical protein
LOCUS_016851-RA	Mba10_g00580.1	168.446	352.681	521.127	0.477615	-1.06608	3.71078e-16	4.4627e-15	Pacol-preferring	DNA repair protein UVH3
LOCUS_002911-RA	Mba06_g14760.1	108.689	227.643	336.332	0.477453	-1.06657	8.30446e-11	6.7404e-10	Pacol-preferring	Plastid division protein PDV1
LOCUS_016993-RA	Mba05_g04110.1	19.053	39.92	58.973	0.47728	-1.06709	0.0086415	0.0215751	Pacol-preferring	hypothetical protein
LOCUS_010833-RA	Mba07_g09220.1	166.281	348.392	514.673	0.47728	-1.06709	7.10814e-16	8.36006e-15	Pacol-preferring	14-3-3-like protein
LOCUS_009350-RA	Mba06_g06430.1	51.9628	108.873	160.835	0.47728	-1.06709	8.28837e-06	3.76178e-05	Pacol-preferring	Protein argonaute PNH1
LOCUS_027520-RA	Mba11_g10320.1	43.7353	91.7169	135.452	0.476851	-1.06839	4.70967e-05	0.000189483	Pacol-preferring	Phytochrome-associated serine/threonine-protein phosphatase
LOCUS_003108-RA	Mba01_g02760.1	49.7976	104.584	154.381	0.476151	-1.07051	1.18209e-05	5.22437e-05	Pacol-preferring	IST1
LOCUS_014719-RA	Mba09_g27120.1	32.0437	67.3031	99.3468	0.476111	-1.07063	0.000562208	0.00184116	Pacol-preferring	Choline-phosphate cytidylyltransferase 2
LOCUS_018032-RA	Mba04_g31750.1	119.947	252.057	372.004	0.475875	-1.07135	6.69665e-12	5.96459e-11	Pacol-preferring	Serine/threonine-protein kinase fray2
LOCUS_009800-RA	Mba10_g12900.1	27.2805	57.4056	84.686	0.475223	-1.07332	0.00140449	0.00424764	Pacol-preferring	Myosin ID heavy chain
LOCUS_024928-RA	Mba08_g31190.1	27.7135	58.3953	86.1088	0.474584	-1.07527	0.00160556	0.00478234	Pacol-preferring	E3 ubiquitin ligase BIG BROTHER
LOCUS_020328-RA	Mba03_g21670.1	50.6637	106.893	157.557	0.473966	-1.07714	9.89772e-06	4.42478e-05	Pacol-preferring	Cyclin-T1-2
LOCUS_003806-RA	Mba01_g14770.1	37.673	79.51	117.183	0.473815	-1.07761	0.000138238	0.000511279	Pacol-preferring	Tubby-like F-box protein 6
LOCUS_031138-RA	Mba10_g13860.1	241.194	509.392	750.586	0.473494	-1.07858	6.43678e-23	1.13714e-21	Pacol-preferring	40S ribosomal protein S25-4
LOCUS_003273-RA	Mba06_g02010.1	64.9535	137.245	202.199	0.473265	-1.07928	4.48179e-07	2.44163e-06	Pacol-preferring	Autophagy-related protein 18g
LOCUS_006201-RA	Mba09_g00390.1	17.3209	36.6208	53.9417	0.472981	-1.08015	0.00907334	0.0225828	Pacol-preferring	Phosphoribosylamine--glycine ligase, chloroplastic
LOCUS_007334-RA	Mba04_g08000.1	23.3832	49.4876	72.8708	0.472508	-1.08159	0.00294276	0.00825649	Pacol-preferring	Protein Mpv17
LOCUS_001142-RA	Mba05_g11650.1	23.3832	49.4876	72.8708	0.472508	-1.08159	0.00294276	0.00825649	Pacol-preferring	DEAD-box ATP-dependent RNA helicase 37
LOCUS_009629-RA	Mba02_g03260.1	43.3023	91.7169	135.019	0.47213	-1.08274	2.99096e-05	0.000125108	Pacol-preferring	NAD(P)H dehydrogenase (quinone) FQR1
LOCUS_003871-RA	Mba06_g32950.1	27.7135	58.7252	86.4387	0.471918	-1.08339	0.00116864	0.00359287	Pacol-preferring	Phospholipid-transporting ATPase 1
LOCUS_017639-RA	Mba11_g21840.1	29.8786	63.3441	93.2227	0.471687	-1.0841	0.000810009	0.00258525	Pacol-preferring	30S ribosomal protein S9, mitochondrial
LOCUS_027459-RA	Mba07_g02460.1	16.0219	33.9815	50.0033	0.471488	-1.08471	0.0153467	0.035954	Pacol-preferring	hypothetical protein
LOCUS_015706-RA	Mba05_g14130.1	158.486	336.515	495.002	0.470963	-1.08631	5.98583e-16	7.07908e-15	Pacol-preferring	DNA topoisomerase 2
LOCUS_009558-RA	Mba10_g01170.1	16.4549	34.9712	51.4261	0.470526	-1.08765	0.0109736	0.0268071	Pacol-preferring	Elongator complex protein 6
LOCUS_012983-RA	Mba04_g33800.1	29.0125	61.6945	90.707	0.470262	-1.08846	0.000705341	0.00227385	Pacol-preferring	hypothetical protein
LOCUS_015479-RA	Mba02_g22030.1	56.293	119.76	176.053	0.470049	-1.08912	1.58933e-06	8.03319e-06	Pacol-preferring	Casein kinase II subunit beta-1
LOCUS_019929-RA	Mba07_g03620.1	69.2837	147.473	216.757	0.469806	-1.08986	1.18838e-07	6.99162e-07	Pacol-preferring	Bifunctional 3-dehydroquinate dehydratase/shikimate dehydrogenase, chloroplastic
LOCUS_014694-RA	Mba07_g13080.1	46.3335	98.6452	144.979	0.469698	-1.09019	1.27505e-05	5.61472e-05	Pacol-preferring	SMR domain-containing protein At5g58720
LOCUS_006211-RA	Mba11_g13500.1	16.8879	35.961	52.8489	0.469618	-1.09044	0.0126603	0.0302978	Pacol-preferring	hypothetical protein
LOCUS_000508-RA	Mba07_g04870.1	112.153	238.86	351.013	0.469534	-1.0907	1.04966e-11	9.1831e-11	Pacol-preferring	NADPH--cytochrome P450 reductase
LOCUS_018733-RA	Mba08_g28990.1	19.053	40.5798	59.6328	0.46952	-1.09074	0.0062176	0.0162123	Pacol-preferring	Serine/threonine-protein kinase-like protein CR4
LOCUS_015317-RA	Mba06_g07460.1	21.2181	45.1986	66.4168	0.469442	-1.09098	0.00427241	0.0115372	Pacol-preferring	Protein LAZY 1
LOCUS_028565-RA	Mba01_g21610.1	42.8693	91.387	134.256	0.469096	-1.09205	4.1113e-05	0.000167114	Pacol-preferring	RNA-binding protein 1
LOCUS_004622-RA	Mba09_g23100.1	42.8693	91.387	134.256	0.469096	-1.09205	4.1113e-05	0.000167114	Pacol-preferring	hypothetical protein
LOCUS_000209-RA	Mba01_g05600.1	35.0749	74.8912	109.966	0.468344	-1.09436	0.000172384	0.00062529	Pacol-preferring	putative protein phosphatase 2C 6
LOCUS_011521-RA	Mba04_g17400.1	22.0842	47.1781	69.2623	0.468102	-1.09511	0.00354481	0.00978491	Pacol-preferring	Dehydrogenase/reductase SDR family member 4
LOCUS_005438-RA	Mba09_g05960.1	96.1311	205.538	301.669	0.467704	-1.09633	2.26877e-10	1.77945e-09	Pacol-preferring	Protein VACUOLELESS1
LOCUS_006666-RA	Mba01_g03540.1	64.9535	138.895	203.849	0.467644	-1.09652	2.39064e-07	1.34887e-06	Pacol-preferring	putative serine/threonine-protein kinase DDB_G0276461
LOCUS_008743-RA	Mba02_g06160.1	38.106	81.4895	119.596	0.467619	-1.0966	0.000100579	0.000381692	Pacol-preferring	putative protein S-acyltransferase 15
LOCUS_020750-RA	Mba10_g22060.1	159.352	340.804	500.157	0.467578	-1.09672	2.70009e-16	3.28109e-15	Pacol-preferring	putative serine/threonine-protein kinase SIS8
LOCUS_002820-RA	Mba06_g21680.1	18.187	38.9302	57.1172	0.467168	-1.09799	0.00750818	0.0191106	Pacol-preferring	hypothetical protein
LOCUS_003531-RA	Mba01_g10030.1	68.4176	146.483	214.901	0.467068	-1.09829	1.03145e-07	6.0992e-07	Pacol-preferring	Uncharacterized protein YacP
LOCUS_027208-RA	Mba10_g04790.1	25.1153	53.7765	78.8918	0.467032	-1.09841	0.00146607	0.00441615	Pacol-preferring	5-amino-6-(5-phospho-D-ribitylamino)uracil phosphatase, chloroplastic
LOCUS_025463-RA	Mba02_g09350.1	52.8288	113.162	165.99	0.466844	-1.09899	3.70219e-06	1.76471e-05	Pacol-preferring	putative plant SNARE 13
LOCUS_009789-RA	Mba02_g16520.1	281.032	602.099	883.131	0.466754	-1.09927	1.26371e-27	2.75265e-26	Pacol-preferring	Coatomer subunit beta'-1
LOCUS_017960-RA	Mba06_g32530.1	67.1186	143.844	210.962	0.466607	-1.09972	1.2279e-07	7.1977e-07	Pacol-preferring	Heat stress transcription factor A-4b
LOCUS_015683-RA	Mba06_g28470.1	264.144	567.127	831.271	0.465758	-1.10235	3.09873e-26	6.3808e-25	Pacol-preferring	Eukaryotic translation initiation factor 3 subunit H
LOCUS_006853-RA	Mba08_g32080.1	28.5795	61.3646	89.9441	0.465733	-1.10242	0.000972761	0.00303883	Pacol-preferring	Receptor y region, transmembrane domain- and RING domain-containing protein 1
LOCUS_025657-RA	Mba07_g26950.1	55.4269	119.1	174.527	0.465381	-1.10351	1.37607e-06	7.03579e-06	Pacol-preferring	Protein OBERON 2
LOCUS_004984-RA	Mba05_g17550.1	24.2493	52.1269	76.3762	0.465197	-1.10409	0.00176187	0.00521638	Pacol-preferring	Cystinosin
LOCUS_006753-RA	Mba04_g30040.1	51.5297	110.852	162.382	0.464851	-1.10516	4.4165e-06	2.08348e-05	Pacol-preferring	Fanconi anemia group D2 protein
LOCUS_018078-RA	Mba07_g15590.1	105.658	227.313	332.97	0.464811	-1.10528	2.95157e-11	2.48545e-10	Pacol-preferring	Protein SMG7
LOCUS_020924-RA	Mba10_g15110.1	34.6418	74.5613	109.203	0.464609	-1.10591	0.000172384	0.00062529	Pacol-preferring	Galacturonosyltransferase 8
LOCUS_005153-RA	Mba09_g09420.1	74.48	160.34	234.82	0.464514	-1.10621	1.92324e-08	1.23288e-07	Pacol-preferring	Ubiquitin carboxyl-terminal hydrolase 25
LOCUS_017619-RA	Mba06_g17940.1	19.9191	42.8892	62.8083	0.46443	-1.10647	0.0051524	0.0136573	Pacol-preferring	Mitogen-activated protein kinase kinase kinase 3
LOCUS_018793-RA	Mba01_g28680.1	115.617	249.087	364.705	0.464163	-1.1073	2.81528e-12	2.59411e-11	Pacol-preferring	Cell number regulator 13
LOCUS_016152-RA	Mba04_g11720.1	68.8507	148.463	217.313	0.463757	-1.10856	8.66461e-08	5.17855e-07	Pacol-preferring	Protein SMG8
LOCUS_006243-RB	Mba11_g22420.1	45.9004	98.9751	144.876	0.463757	-1.10856	1.27505e-05	5.61472e-05	Pacol-preferring	Zinc finger CCCH domain-containing protein 53
LOCUS_004004-RA	Mba06_g36430.1	314.375	678.309	992.684	0.463468	-1.10946	2.05246e-31	5.24709e-30	Pacol-preferring	Beta-galactosidase 5
LOCUS_015022-RA	Mba07_g19330.1	61.9223	133.616	195.539	0.463433	-1.10957	2.93709e-07	1.63843e-06	Pacol-preferring	Casein kinase 1
LOCUS_005842-RA	Mba05_g12730.1	31.1777	67.3031	98.4807	0.463243	-1.11016	0.000354534	0.00121316	Pacol-preferring	Protein APEM9
LOCUS_010733-RA	Mba02_g22100.1	44.1683	95.346	139.514	0.463243	-1.11016	1.8168e-05	7.81906e-05	Pacol-preferring	hypothetical protein
LOCUS_026676-RA	Mba05_g24000.1	46.7665	100.955	147.721	0.463243	-1.11016	1.06831e-05	4.75595e-05	Pacol-preferring	UDP-sugar pyrophosphorylase
LOCUS_016350-RA	Mba04_g04820.1	60.1902	129.987	190.178	0.463047	-1.11077	4.16393e-07	2.28303e-06	Pacol-preferring	Glutathione S-transferase F10
LOCUS_001747-RA	Mba02_g16210.1	29.4456	63.674	93.1196	0.462443	-1.11265	0.000365796	0.0012487	Pacol-preferring	SAP-like protein BP-73
LOCUS_003830-RA	Mba04_g27030.1	58.8911	127.348	186.239	0.462443	-1.11265	6.8293e-07	3.64002e-06	Pacol-preferring	Mediator of RNA polymerase II transcription subunit 10b
LOCUS_011555-RA	Mba02_g00400.1	107.39	232.262	339.651	0.462365	-1.11289	9.62528e-12	8.4729e-11	Pacol-preferring	Tetratricopeptide repeat protein 27
LOCUS_019151-RA	Mba03_g15890.1	35.0749	75.8809	110.956	0.462236	-1.1133	0.000124656	0.000463185	Pacol-preferring	putative hydrolase YugF
LOCUS_006450-RA	Mba11_g04390.1	46.3335	100.295	146.628	0.461973	-1.11412	9.23685e-06	4.15107e-05	Pacol-preferring	Ceramide kinase
LOCUS_006635-RA	Mba09_g12050.1	24.6823	53.4466	78.1289	0.461813	-1.11462	0.00203114	0.00589772	Pacol-preferring	hypothetical protein
LOCUS_009477-RA	Mba01_g04940.1	357.244	773.655	1130.9	0.461761	-1.11478	6.13659e-36	1.79857e-34	Pacol-preferring	Glutelin type-B 2
LOCUS_025717-RA	Mba10_g21690.1	226.904	491.576	718.48	0.461585	-1.11533	2.26421e-23	4.11348e-22	Pacol-preferring	Homeobox-leucine zipper protein HOX20
LOCUS_007360-RA	Mba03_g06750.1	425.229	921.788	1347.02	0.461308	-1.1162	1.44681e-42	5.38683e-41	Pacol-preferring	hypothetical protein
LOCUS_026888-RA	Mba02_g04590.1	16.8879	36.6208	53.5087	0.461156	-1.11667	0.00907334	0.0225828	Pacol-preferring	hypothetical protein
LOCUS_027070-RA	Mba06_g26280.1	28.1465	61.0347	89.1811	0.461156	-1.11667	0.000610259	0.00198633	Pacol-preferring	hypothetical protein
LOCUS_003457-RA	Mba03_g01090.1	104.359	226.323	330.682	0.461104	-1.11683	1.6105e-11	1.38253e-10	Pacol-preferring	Isoprenylcysteine alpha-carbonyl methylesterase ICME
LOCUS_008317-RA	Mba07_g07080.1	36.807	79.8399	116.647	0.461009	-1.11713	8.71744e-05	0.000334892	Pacol-preferring	Light-inducible protein CPRF2
LOCUS_003601-RA	Mba10_g19910.1	179.705	389.962	569.667	0.460826	-1.11771	8.30266e-19	1.18949e-17	Pacol-preferring	AP3-complex subunit beta-A
LOCUS_026984-RA	Mba08_g12700.1	14.2898	31.0122	45.302	0.460779	-1.11785	0.0160944	0.0373707	Pacol-preferring	OTU domain-containing protein DDB_G0284757
LOCUS_016291-RA	Mba01_g32010.1	169.745	368.517	538.262	0.460616	-1.11836	6.24391e-18	8.46265e-17	Pacol-preferring	DNA repair RAD52-like protein 2, chloroplastic
LOCUS_006637-RA	Mba09_g12040.1	51.9628	112.832	164.794	0.460534	-1.11862	2.32821e-06	1.1434e-05	Pacol-preferring	Protein ENHANCED DISEASE RESISTANCE 2
LOCUS_023245-RA	Mba02_g00500.1	464.201	1008.23	1472.43	0.460413	-1.119	1.61777e-46	6.6625e-45	Pacol-preferring	60S ribosomal protein L9
LOCUS_010860-RA	Mba08_g32750.1	49.3646	107.223	156.588	0.460392	-1.11907	3.9406e-06	1.86723e-05	Pacol-preferring	hypothetical protein
LOCUS_019170-RA	Mba11_g07580.1	32.0437	69.6125	101.656	0.460315	-1.11931	0.000213391	0.000761526	Pacol-preferring	Sorting nexin 2B
LOCUS_016560-RA	Mba09_g03450.1	64.0874	139.225	203.312	0.460315	-1.11931	1.50441e-07	8.73065e-07	Pacol-preferring	Coronatine-insensitive 1b
LOCUS_024742-RA	Mba04_g25650.1	227.337	493.886	721.223	0.460303	-1.11934	1.20251e-23	2.20339e-22	Pacol-preferring	DENN domain and WD repeat-containing protein SCD1
LOCUS_009922-RA	Mba10_g00850.1	80.5423	175.186	255.728	0.459753	-1.12107	4.15995e-09	2.84771e-08	Pacol-preferring	Autophagy-related protein 18d
LOCUS_004887-RA	Mba11_g13910.1	18.187	39.59	57.777	0.459382	-1.12223	0.00535486	0.01415	Pacol-preferring	Peptide chain release factor PrfB2, chloroplastic
LOCUS_004553-RA	Mba08_g10740.1	30.7446	66.9732	97.7178	0.459059	-1.12325	0.000354534	0.00121316	Pacol-preferring	Transcription factor GLABRA 3
LOCUS_002267-RA	Mba01_g14960.1	27.7135	60.3748	88.0883	0.459024	-1.12336	0.000846496	0.00268964	Pacol-preferring	Glutaminyl-peptide cyclotransferase
LOCUS_020925-RA	Mba06_g12590.1	60.6232	132.297	192.92	0.458237	-1.12583	3.49707e-07	1.9348e-06	Pacol-preferring	Putative G3BP-like protein
LOCUS_024060-RA	Mba04_g30660.1	16.0219	34.9712	50.9931	0.458144	-1.12613	0.0109736	0.0268071	Pacol-preferring	Exocyst complex component EXO70E2
LOCUS_026966-RA	Mba04_g31070.1	16.8879	36.9507	53.8386	0.457039	-1.12961	0.00907334	0.0225828	Pacol-preferring	Vacuolar protein 8
LOCUS_001272-RA	Mba06_g00320.1	14.2898	31.3421	45.6319	0.455928	-1.13312	0.0160944	0.0373707	Pacol-preferring	Nucleotide-sugar uncharacterized transporter 2
LOCUS_024239-RA	Mba10_g25920.1	40.2711	88.4178	128.689	0.455464	-1.13459	2.663e-05	0.000111948	Pacol-preferring	Protein SHOOT GRAVITROPISM 5
LOCUS_019977-RA	Mba08_g23680.1	48.4986	106.563	155.062	0.455116	-1.13569	2.43672e-06	1.19394e-05	Pacol-preferring	Peptidyl-prolyl cis-trans isomerase CYP40
LOCUS_010959-RA	Mba04_g18310.1	34.2088	75.2211	109.43	0.454777	-1.13677	0.000107301	0.000405161	Pacol-preferring	Aminopeptidase P2
LOCUS_023628-RA	Mba01_g06940.1	72.3148	159.02	231.335	0.454753	-1.13684	1.03365e-08	6.80318e-08	Pacol-preferring	CSC1-like protein At4g02900
LOCUS_017978-RA	Mba06_g15800.1	86.1716	189.702	275.874	0.454246	-1.13845	3.52455e-10	2.708e-09	Pacol-preferring	putative protein phosphatase 2C 9
LOCUS_013837-RA	Mba05_g20010.1	29.0125	64.0039	93.0164	0.453293	-1.14148	0.000365796	0.0012487	Pacol-preferring	Pentatricopeptide repeat-containing protein At4g17616
LOCUS_007957-RA	Mba04_g00970.1	636.111	1404.79	2040.9	0.452817	-1.143	2.21536e-66	1.41166e-64	Pacol-preferring	Elongation factor 2
LOCUS_014728-RA	Mba08_g06720.1	65.3865	144.504	209.89	0.45249	-1.14404	3.44693e-08	2.15884e-07	Pacol-preferring	Protein H2A.7
LOCUS_004584-RA	Mba06_g33290.1	30.7446	67.9629	98.7075	0.452374	-1.14441	0.000255346	0.000898235	Pacol-preferring	hypothetical protein
LOCUS_018729-RA	Mba09_g25660.1	17.7539	39.2601	57.0141	0.452213	-1.14493	0.00750818	0.0191106	Pacol-preferring	hypothetical protein
LOCUS_013418-RA	Mba10_g10910.1	17.7539	39.2601	57.0141	0.452213	-1.14493	0.00750818	0.0191106	Pacol-preferring	hypothetical protein
LOCUS_000728-RA	Mba11_g18350.1	22.5172	49.8175	72.3347	0.451994	-1.14562	0.00211817	0.0061282	Pacol-preferring	Nuclear intron maturase 3, mitochondrial
LOCUS_003400-RA	Mba02_g18190.1	48.0656	106.563	154.629	0.451052	-1.14863	2.43672e-06	1.19394e-05	Pacol-preferring	WD repeat-containing protein 13
LOCUS_011157-RA	Mba08_g05910.1	24.2493	53.7765	78.0258	0.450927	-1.14903	0.000901004	0.00284448	Pacol-preferring	hypothetical protein
LOCUS_006438-RA	Mba07_g26210.1	24.6823	54.7662	79.4485	0.450685	-1.14981	0.00105273	0.00326238	Pacol-preferring	tRNA (guanosine(18)-2'-O)-methyltransferase
LOCUS_019528-RA	Mba07_g06290.1	80.9753	179.805	260.78	0.450351	-1.15088	8.2946e-10	6.12671e-09	Pacol-preferring	hypothetical protein
LOCUS_020116-RA	Mba07_g03390.1	108.256	240.51	348.765	0.45011	-1.15165	8.49383e-13	8.1551e-12	Pacol-preferring	ABC transporter C family member 2
LOCUS_001250-RA	Mba08_g26080.1	20.7851	46.1884	66.9735	0.450007	-1.15198	0.00306532	0.00857967	Pacol-preferring	putative membrane protein At3g27390
LOCUS_007166-RA	Mba02_g11740.1	27.2805	60.7047	87.9852	0.449396	-1.15394	0.000374022	0.00127271	Pacol-preferring	E3 ubiquitin-protein ligase RFWD3
LOCUS_015172-RA	Mba01_g15540.1	16.4549	36.6208	53.0757	0.449331	-1.15415	0.00548634	0.0144527	Pacol-preferring	Wee1-like protein kinase
LOCUS_028675-RA	Mba06_g33220.1	111.72	248.757	360.477	0.449112	-1.15485	4.30898e-13	4.26008e-12	Pacol-preferring	Mini-chromosome maintenance complex-binding protein
LOCUS_017822-RA	Mba10_g15930.1	99.5953	222.034	321.629	0.448558	-1.15663	8.79664e-12	7.77016e-11	Pacol-preferring	Mannose-1-phosphate guanyltransferase alpha
LOCUS_024476-RA	Mba02_g08110.1	35.9409	80.1698	116.111	0.44831	-1.15743	5.40045e-05	0.000215547	Pacol-preferring	Protein SEH1
LOCUS_001168-RA	Mba07_g02100.1	18.187	40.5798	58.7668	0.448178	-1.15786	0.00379371	0.0104136	Pacol-preferring	UPF0496 protein At3g19330
LOCUS_021146-RA	Mba07_g15320.1	19.053	42.5593	61.6123	0.447682	-1.15946	0.00315606	0.00880671	Pacol-preferring	Naringenin,2-oxoglutarate 3-dioxygenase
LOCUS_019788-RA	Mba02_g16740.1	104.359	233.251	337.61	0.447408	-1.16034	1.67318e-12	1.56424e-11	Pacol-preferring	Calcium-transporting ATPase 1, endoplasmic reticulum-type
LOCUS_009748-RA	Mba04_g26970.1	78.3772	175.186	253.563	0.447394	-1.16038	9.97244e-10	7.3154e-09	Pacol-preferring	Gamma-tubulin complex component 5
LOCUS_022404-RA	Mba09_g20570.1	26.8474	60.0449	86.8923	0.447123	-1.16126	0.000524355	0.00173046	Pacol-preferring	Transcription factor SRM1
LOCUS_022566-RA	Mba08_g16790.1	14.2898	32.002	46.2917	0.446528	-1.16318	0.0113516	0.0276042	Pacol-preferring	Leucine-rich repeat and coiled-coil domain-containing protein 1
LOCUS_008934-RA	Mba05_g18390.1	145.929	326.948	472.877	0.446337	-1.1638	5.27566e-17	6.73686e-16	Pacol-preferring	Peptidyl-prolyl cis-trans isomerase CYP21-4
LOCUS_022620-RA	Mba05_g27660.1	29.4456	65.9834	95.429	0.446257	-1.16405	0.000186402	0.00067176	Pacol-preferring	Cytochrome b-c1 complex subunit 8
LOCUS_007330-RA	Mba04_g07970.1	141.599	317.38	458.979	0.446148	-1.16441	1.98862e-16	2.44671e-15	Pacol-preferring	Protein unc-13
LOCUS_017641-RA	Mba11_g21820.1	174.941	392.271	567.213	0.44597	-1.16498	4.09093e-20	6.32809e-19	Pacol-preferring	Triosephosphate isomerase, cytosolic
LOCUS_006896-RA	Mba06_g09630.1	45.9004	102.934	148.835	0.445921	-1.16514	3.45107e-06	1.6494e-05	Pacol-preferring	60S ribosomal protein L13a-4
LOCUS_022172-RA	Mba10_g21610.1	38.539	86.4383	124.977	0.445856	-1.16535	3.17761e-05	0.000131968	Pacol-preferring	hypothetical protein
LOCUS_018076-RA	Mba03_g22170.1	40.7042	91.387	132.091	0.445404	-1.16681	1.60571e-05	6.94561e-05	Pacol-preferring	ESCRT-related protein CHMP1A
LOCUS_003874-RA	Mba08_g09340.1	16.4549	36.9507	53.4056	0.44532	-1.16709	0.00548634	0.0144527	Pacol-preferring	Zinc finger CCCH domain-containing protein 5
LOCUS_003428-RA	Mba01_g12310.1	25.5484	57.4056	82.9539	0.44505	-1.16796	0.000877552	0.00277705	Pacol-preferring	MLO-like protein 11
LOCUS_013143-RA	Mba06_g17050.1	52.3958	117.78	170.176	0.44486	-1.16858	4.4905e-07	2.44534e-06	Pacol-preferring	Glucose-6-phosphate 1-dehydrogenase 3, chloroplastic
LOCUS_006581-RA	Mba07_g26050.1	52.8288	118.77	171.599	0.444799	-1.16878	5.2775e-07	2.84847e-06	Pacol-preferring	Protein TRI1
LOCUS_018740-RA	Mba01_g13740.1	17.7539	39.92	57.6739	0.444739	-1.16897	0.00535486	0.01415	Pacol-preferring	putative xyloglucan endotransglucosylase/hydrolase protein 8
LOCUS_021763-RA	Mba11_g09140.1	26.8474	60.3748	87.2222	0.444679	-1.16916	0.000524355	0.00173046	Pacol-preferring	B-box zinc finger protein 22
LOCUS_014641-RA	Mba01_g02090.1	28.5795	64.3338	92.9133	0.444238	-1.1706	0.000365796	0.0012487	Pacol-preferring	EID1-like F-box protein 2
LOCUS_015786-RA	Mba11_g00290.1	19.9191	44.8687	64.7878	0.443941	-1.17156	0.00262638	0.00743724	Pacol-preferring	Protein LTV1
LOCUS_004343-RA	Mba03_g00500.1	93.966	211.807	305.773	0.44364	-1.17254	1.26443e-11	1.0987e-10	Pacol-preferring	putative protein phosphatase 2C 60
LOCUS_023484-RA	Mba01_g09650.1	53.2618	120.09	173.352	0.443517	-1.17294	3.78123e-07	2.08122e-06	Pacol-preferring	Protein disulfide-isomerase
LOCUS_022996-RA	#N/A	69.7167	157.7	227.417	0.442083	-1.17761	5.43172e-09	3.66348e-08	Pacol-preferring	40S ribosomal protein S5-1
LOCUS_010475-RA	Mba09_g25420.1	71.0158	160.67	231.685	0.441999	-1.17789	3.28471e-09	2.27163e-08	Pacol-preferring	Pentatricopeptide repeat-containing protein At1g12775, mitochondrial
LOCUS_008463-RA	Mba06_g27640.1	64.9535	147.143	212.096	0.441431	-1.17974	1.77794e-08	1.14202e-07	Pacol-preferring	Calcyclin-binding protein
LOCUS_002938-RA	Mba04_g13220.1	16.4549	37.2806	53.7355	0.441379	-1.17991	0.00548634	0.0144527	Pacol-preferring	Sm-like protein LSM8
LOCUS_007269-RA	Mba02_g19690.1	34.2088	77.5305	111.739	0.44123	-1.1804	3.91054e-05	0.00016002	Pacol-preferring	Nitrilase-like protein 2
LOCUS_001315-RA	Mba02_g10830.1	19.053	43.2191	62.2721	0.440847	-1.18165	0.00315606	0.00880671	Pacol-preferring	SAP-like protein BP-73
LOCUS_012279-RA	Mba07_g25800.1	57.5921	130.647	188.239	0.440821	-1.18173	1.14719e-07	6.75858e-07	Pacol-preferring	hypothetical protein
LOCUS_022661-RA	Mba04_g20990.1	120.38	273.171	393.552	0.440677	-1.18221	8.04747e-15	8.85499e-14	Pacol-preferring	Protein transport protein SEC16B
LOCUS_023983-RA	Mba05_g03160.1	100.894	228.962	329.857	0.440659	-1.18227	1.43604e-12	1.35042e-11	Pacol-preferring	LRR receptor-like serine/threonine-protein kinase FEI 1
LOCUS_025589-RA	Mba11_g01720.1	100.028	227.313	327.341	0.440047	-1.18427	1.69955e-12	1.58657e-11	Pacol-preferring	Serine carboxypeptidase 3
LOCUS_022287-RA	Mba05_g07640.1	57.159	129.987	187.146	0.439728	-1.18532	9.74066e-08	5.79732e-07	Pacol-preferring	Protein REVEILLE 8
LOCUS_008816-RA	Mba10_g06970.1	238.596	542.714	781.309	0.439635	-1.18562	4.9014e-28	1.08799e-26	Pacol-preferring	putative aquaporin PIP1-2
LOCUS_022017-RA	Mba05_g23420.1	219.543	499.494	719.037	0.43953	-1.18597	8.36179e-26	1.68393e-24	Pacol-preferring	U-box domain-containing protein 2
LOCUS_020465-RA	Mba05_g25370.1	33.7758	76.8707	110.646	0.439385	-1.18644	5.49482e-05	0.000218904	Pacol-preferring	Putative chloride channel-like protein CLC-g
LOCUS_015934-RA	Mba10_g22710.1	68.8507	156.711	225.561	0.439349	-1.18656	4.61461e-09	3.14717e-08	Pacol-preferring	Coiled-coil domain-containing protein 130
LOCUS_002555-RA	Mba01_g28230.1	16.8879	38.6003	55.4882	0.437507	-1.19262	0.00456153	0.0122022	Pacol-preferring	F-box/kelch-repeat protein At1g51550
LOCUS_007657-RA	Mba10_g03670.1	87.9037	200.919	288.823	0.437507	-1.19262	2.4973e-11	2.11125e-10	Pacol-preferring	Regulatory-associated protein of TOR 1
LOCUS_006167-RA	Mba01_g29250.1	11.2586	25.7335	36.9921	0.437507	-1.19262	0.0200739	0.0455781	Pacol-preferring	PRKR-interacting protein 1
LOCUS_015065-RA	Mba09_g19420.1	16.0219	36.6208	52.6426	0.437507	-1.19262	0.00548634	0.0144527	Pacol-preferring	putative GMP synthase [glutamine-hydrolyzing]
LOCUS_002630-RA	Mba08_g00730.1	17.7539	40.5798	58.3337	0.437507	-1.19262	0.00379371	0.0104136	Pacol-preferring	F-box protein At1g67340
LOCUS_013561-RA	Mba09_g17860.1	19.486	44.5388	64.0248	0.437507	-1.19262	0.00156279	0.00466144	Pacol-preferring	hypothetical protein
LOCUS_007643-RA	Mba11_g00750.1	19.486	44.5388	64.0248	0.437507	-1.19262	0.00156279	0.00466144	Pacol-preferring	IRK-interacting protein
LOCUS_004509-RA	Mba01_g06700.1	23.8163	54.4363	78.2526	0.437507	-1.19262	0.000901004	0.00284448	Pacol-preferring	putative WRKY transcription factor 41
LOCUS_012859-RA	Mba01_g16770.1	101.327	231.932	333.259	0.436885	-1.19468	5.27803e-13	5.14859e-12	Pacol-preferring	hypothetical protein
LOCUS_012420-RA	Mba09_g12500.1	70.1497	161	231.149	0.435714	-1.19855	1.98948e-09	1.40625e-08	Pacol-preferring	Putative glucose-6-phosphate 1-epimerase
LOCUS_009529-RA	Mba00_g05550.1	119.947	275.481	395.428	0.435411	-1.19955	4.13281e-15	4.63512e-14	Pacol-preferring	NEDD8-conjugating enzyme Ubc12
LOCUS_010672-RA	Mba07_g26150.1	27.7135	63.674	91.3875	0.43524	-1.20012	0.000222501	0.000790512	Pacol-preferring	Protein IMPAIRED IN BABA-INDUCED STERILITY 1
LOCUS_009676-RA	Mba10_g17750.1	22.9502	52.7867	75.7369	0.434773	-1.20167	0.000764582	0.00244758	Pacol-preferring	U-box domain-containing protein 3
LOCUS_028677-RA	Mba01_g01310.1	38.539	88.7477	127.287	0.434254	-1.20339	1.16537e-05	5.15226e-05	Pacol-preferring	Dihydroflavonol 4-reductase
LOCUS_024886-RA	Mba11_g11480.1	38.106	87.7579	125.864	0.434217	-1.20351	9.84804e-06	4.40411e-05	Pacol-preferring	Protein PIN-LIKES 2
LOCUS_004762-RA	Mba10_g15080.1	18.62	42.8892	61.5092	0.434142	-1.20376	0.00315606	0.00880671	Pacol-preferring	Transcription factor bHLH77
LOCUS_022741-RA	Mba03_g20460.1	32.0437	73.9014	105.945	0.433601	-1.20556	5.54198e-05	0.000220577	Pacol-preferring	putative LRR receptor-like serine/threonine-protein kinase At5g48740
LOCUS_015303-RA	Mba11_g17960.1	13.8567	32.002	45.8587	0.432997	-1.20757	0.0113516	0.0276042	Pacol-preferring	Crossover junction endonuclease MUS81
LOCUS_001268-RA	Mba06_g00350.1	102.193	236.221	338.414	0.432619	-1.20883	2.27825e-13	2.28503e-12	Pacol-preferring	Heat shock protein 81-2
LOCUS_011447-RA	Mba08_g00940.1	12.1246	28.0429	40.1676	0.43236	-1.2097	0.016589	0.0384009	Pacol-preferring	Cytochrome b561 and DOMON domain-containing protein At4g12980
LOCUS_029113-RA	Mba01_g16340.1	35.9409	83.1391	119.08	0.432299	-1.2099	1.96118e-05	8.37574e-05	Pacol-preferring	Protein trichome birefringence-like 33
LOCUS_006286-RA	Mba03_g19210.1	71.0158	164.299	235.314	0.432236	-1.21011	1.19869e-09	8.66411e-09	Pacol-preferring	Pre-mRNA-splicing factor SPF27
LOCUS_003800-RA	Mba01_g14710.1	11.2586	26.0634	37.322	0.431969	-1.211	0.0200739	0.0455781	Pacol-preferring	hypothetical protein
LOCUS_013444-RA	Mba04_g18820.1	75.779	175.516	251.295	0.43175	-1.21173	2.62765e-10	2.04465e-09	Pacol-preferring	Inositol hexakisphosphate and diphosphoinositol-pentakisphosphate kinase VIP2
LOCUS_029345-RA	Mba09_g06900.1	31.1777	72.2518	103.429	0.431514	-1.21252	6.59633e-05	0.000258683	Pacol-preferring	Thymidylate kinase
LOCUS_019341-RA	Mba05_g15500.1	102.626	237.87	340.497	0.431439	-1.21277	1.92859e-13	1.94652e-12	Pacol-preferring	Calcineurin B-like protein 1
LOCUS_008898-RA	Mba05_g27210.1	49.3646	114.481	163.846	0.431203	-1.21356	3.80531e-07	2.09357e-06	Pacol-preferring	putative methyltransferase PMT15
LOCUS_021371-RA	Mba05_g16170.1	18.62	43.2191	61.8391	0.430827	-1.21482	0.00315606	0.00880671	Pacol-preferring	Thaumatin-like protein 1
LOCUS_003985-RA	Mba08_g29590.1	18.62	43.2191	61.8391	0.430827	-1.21482	0.00315606	0.00880671	Pacol-preferring	Uridine 5'-monophosphate synthase
LOCUS_021913-RA	Mba11_g23590.1	18.62	43.2191	61.8391	0.430827	-1.21482	0.00315606	0.00880671	Pacol-preferring	putative xyloglucan 6-xylosyltransferase 5
LOCUS_001649-RA	Mba02_g17330.1	42.4363	98.6452	141.081	0.430191	-1.21695	1.76231e-06	8.82394e-06	Pacol-preferring	Serine/threonine-protein kinase EDR1
LOCUS_020060-RA	Mba01_g24790.1	33.3428	77.5305	110.873	0.43006	-1.21739	2.32627e-05	9.84302e-05	Pacol-preferring	Ethylene-responsive transcription factor 1
LOCUS_019338-RA	Mba08_g22480.1	16.0219	37.2806	53.3025	0.429763	-1.21839	0.00548634	0.0144527	Pacol-preferring	putative transcription factor At5g28040
LOCUS_001147-RA	Mba05_g11600.1	13.8567	32.3319	46.1886	0.428578	-1.22237	0.0113516	0.0276042	Pacol-preferring	hypothetical protein
LOCUS_004736-RA	Mba03_g18250.1	33.3428	77.8604	111.203	0.428238	-1.22352	2.32627e-05	9.84302e-05	Pacol-preferring	NADH dehydrogenase [ubiquinone] 1 beta subcomplex subunit 3-B
LOCUS_023863-RA	Mba10_g09580.1	52.8288	123.389	176.218	0.428149	-1.22382	1.37098e-07	7.99248e-07	Pacol-preferring	TOM1-like protein 3
LOCUS_007160-RA	Mba02_g11800.1	72.3148	168.918	241.232	0.428107	-1.22396	3.64534e-10	2.79745e-09	Pacol-preferring	DEAD-box ATP-dependent RNA helicase 8
LOCUS_003629-RA	Mba04_g34730.1	12.9907	30.3524	43.3431	0.427996	-1.22433	0.0137182	0.0324714	Pacol-preferring	Maltose excess protein 1-like, chloroplastic
LOCUS_013860-RA	Mba11_g22600.1	75.779	177.495	253.274	0.426935	-1.22791	1.87043e-10	1.47333e-09	Pacol-preferring	bZIP transcription factor 39
LOCUS_011344-RA	Mba06_g31160.1	17.3209	40.5798	57.9007	0.426836	-1.22825	0.00223255	0.00643441	Pacol-preferring	hypothetical protein
LOCUS_010827-RA	Mba11_g03760.1	129.907	304.513	434.42	0.426605	-1.22903	2.69246e-17	3.50101e-16	Pacol-preferring	Membrane steroid-binding protein 2
LOCUS_007586-RA	Mba07_g23080.1	27.7135	64.9937	92.7071	0.426403	-1.22971	0.000157571	0.000574322	Pacol-preferring	Proline-rich receptor-like protein kinase PERK12
LOCUS_003394-RA	Mba02_g18290.1	67.5516	158.69	226.242	0.425682	-1.23215	1.4106e-09	1.01329e-08	Pacol-preferring	Calcium-dependent protein kinase 30
LOCUS_004680-RA	Mba06_g12530.1	15.1558	35.631	50.7868	0.425354	-1.23326	0.00460131	0.0122881	Pacol-preferring	Sm-like protein LSM36B
LOCUS_017628-RA	Mba08_g19790.1	24.6823	58.0654	82.7477	0.425078	-1.2342	0.000378343	0.00128639	Pacol-preferring	Protein FLOURY ENDOSPERM 6, chloroplastic
LOCUS_009400-RA	Mba04_g35130.1	24.2493	57.0756	81.3249	0.424862	-1.23493	0.000317317	0.00109223	Pacol-preferring	Heterogeneous nuclear ribonucleoprotein 1
LOCUS_023796-RA	Mba04_g18970.1	42.4363	99.9649	142.401	0.424512	-1.23612	1.24301e-06	6.37583e-06	Pacol-preferring	putative cysteine protease RD21B
LOCUS_019001-RA	Mba01_g32920.1	58.8911	138.895	197.786	0.423997	-1.23787	1.26356e-08	8.24434e-08	Pacol-preferring	putative aldehyde dehydrogenase
LOCUS_000819-RA	Mba04_g09130.1	30.7446	72.5817	103.326	0.423586	-1.23927	4.65699e-05	0.000187568	Pacol-preferring	Nucleobase-ascorbate transporter 1
LOCUS_019244-RA	Mba01_g20630.1	350.749	828.752	1179.5	0.423225	-1.2405	4.61865e-45	1.81459e-43	Pacol-preferring	E3 ubiquitin-protein ligase IAP-3
LOCUS_027619-RA	Mba03_g06910.1	98.2962	232.262	330.558	0.423213	-1.24054	1.1288e-13	1.15662e-12	Pacol-preferring	Remorin 4.1
LOCUS_021142-RA	Mba01_g16570.1	25.1153	59.3851	84.5004	0.422923	-1.24153	0.000266451	0.000932943	Pacol-preferring	hypothetical protein
LOCUS_024480-RA	Mba01_g13240.1	74.913	177.165	252.078	0.422842	-1.24181	1.1132e-10	8.97288e-10	Pacol-preferring	BAG family molecular chaperone regulator 3
LOCUS_006811-RA	Mba01_g25980.1	74.913	177.165	252.078	0.422842	-1.24181	1.1132e-10	8.97288e-10	Pacol-preferring	Heavy metal-associated isoprenylated plant protein 32
LOCUS_021910-RA	Mba01_g08850.1	20.3521	48.1679	68.52	0.422524	-1.2429	0.000914391	0.00287434	Pacol-preferring	Growth-regulating factor 4
LOCUS_006334-RA	Mba01_g28580.1	19.9191	47.1781	67.0972	0.42221	-1.24397	0.00130717	0.00397743	Pacol-preferring	PAX-interacting protein 1
LOCUS_022117-RA	Mba10_g17880.1	11.6916	27.713	39.4047	0.421882	-1.24509	0.016589	0.0384009	Pacol-preferring	Uncharacterized protein At4g28440
LOCUS_023385-RA	Mba09_g03430.1	11.2586	26.7233	37.9819	0.421303	-1.24707	0.013853	0.032742	Pacol-preferring	hypothetical protein
LOCUS_010165-RA	Mba08_g11920.1	126.876	301.214	428.09	0.421214	-1.24737	2.21905e-17	2.90313e-16	Pacol-preferring	Pre-mRNA-processing factor 19
LOCUS_000563-RA	Mba06_g00870.1	59.3242	140.875	200.199	0.421113	-1.24772	6.30798e-09	4.22777e-08	Pacol-preferring	putative serine/threonine-protein kinase PBL8
LOCUS_005358-RA	Mba05_g10480.1	48.0656	114.151	162.217	0.421069	-1.24787	2.25544e-07	1.28105e-06	Pacol-preferring	Nuclear factor related to kappa-B-binding protein
LOCUS_021246-RA	Mba04_g24560.1	36.807	87.428	124.235	0.420997	-1.24812	8.27416e-06	3.75666e-05	Pacol-preferring	Kinesin-like protein KIN-14E
LOCUS_018649-RA	Mba01_g12230.1	18.187	43.2191	61.4061	0.420808	-1.24877	0.0018681	0.00549028	Pacol-preferring	hypothetical protein
LOCUS_000067-RA	Mba06_g27300.1	100.028	237.87	337.899	0.420516	-1.24977	4.07786e-14	4.2846e-13	Pacol-preferring	Inactive protein kinase SELMODRAFT_444075
LOCUS_017261-RA	Mba11_g21020.1	17.3209	41.2396	58.5606	0.420007	-1.25152	0.00223255	0.00643441	Pacol-preferring	hypothetical protein
LOCUS_009054-RA	Mba06_g37130.1	16.8879	40.2499	57.1378	0.419576	-1.25299	0.00320154	0.00891615	Pacol-preferring	E3 ubiquitin-protein ligase WAVH1
LOCUS_017301-RA	Mba11_g21080.1	16.4549	39.2601	55.715	0.419124	-1.25455	0.00266726	0.00753469	Pacol-preferring	putative RNA-binding protein EIF1AD
LOCUS_009513-RA	Mba05_g18930.1	22.9502	54.7662	77.7164	0.419058	-1.25478	0.000377792	0.0012852	Pacol-preferring	hypothetical protein
LOCUS_012019-RA	Mba06_g36500.1	29.4456	70.2723	99.7179	0.419021	-1.25491	4.60624e-05	0.0001857	Pacol-preferring	tRNase Z TRZ1
LOCUS_020074-RA	Mba04_g07150.1	19.486	46.5183	66.0043	0.41889	-1.25536	0.000756107	0.00242227	Pacol-preferring	Beta-glucosidase BoGH3B
LOCUS_000840-RA	Mba06_g26620.1	25.5484	61.0347	86.583	0.418588	-1.2564	0.000223689	0.000794513	Pacol-preferring	Filament-like plant protein
LOCUS_005827-RA	Mba01_g01630.1	19.053	45.5286	64.5816	0.418485	-1.25675	0.00109008	0.00336024	Pacol-preferring	hypothetical protein
LOCUS_032133-RA	Mba07_g14030.1	15.5888	37.2806	52.8695	0.418148	-1.25791	0.00548634	0.0144527	Pacol-preferring	PHD finger protein ALFIN-LIKE 1
LOCUS_004652-RA	Mba06_g19750.1	40.2711	96.3358	136.607	0.418029	-1.25833	1.73938e-06	8.71596e-06	Pacol-preferring	Ribonucleoside-diphosphate reductase large subunit
LOCUS_015526-RA	Mba05_g02770.1	76.6451	183.434	260.079	0.417835	-1.259	4.00768e-11	3.34182e-10	Pacol-preferring	Increased DNA methylation 1
LOCUS_017719-RA	Mba02_g21190.1	35.9409	86.1083	122.049	0.417392	-1.26053	6.90955e-06	3.17082e-05	Pacol-preferring	Transcription factor E2FB
LOCUS_026020-RA	Mba01_g08400.1	56.293	134.936	191.229	0.417183	-1.26125	1.03516e-08	6.8096e-08	Pacol-preferring	Cytochrome P450 77A3
LOCUS_024050-RA	Mba06_g21650.1	35.5079	85.1186	120.626	0.417158	-1.26133	9.81499e-06	4.39086e-05	Pacol-preferring	hypothetical protein
LOCUS_023862-RA	Mba04_g20020.1	11.6916	28.0429	39.7346	0.416918	-1.26216	0.016589	0.0384009	Pacol-preferring	Protein MALE DISCOVERER 2
LOCUS_008806-RA	Mba10_g07050.1	25.9814	62.3543	88.3357	0.416673	-1.26301	0.000157149	0.000573436	Pacol-preferring	N-acetylglucosaminyl-phosphatidylinositol de-N-acetylase
LOCUS_024158-RA	Mba10_g22890.1	28.1465	67.633	95.7795	0.416165	-1.26477	5.45915e-05	0.000217551	Pacol-preferring	Aquaporin TIP4-1
LOCUS_025930-RA	Mba03_g01910.1	27.7135	66.6432	94.3567	0.415848	-1.26587	7.80425e-05	0.000301075	Pacol-preferring	putative inactive receptor kinase At1g48480
LOCUS_023549-RA	Mba08_g11370.1	30.3116	72.9117	103.223	0.415731	-1.26628	2.71764e-05	0.000114113	Pacol-preferring	putative transcription factor PosF21
LOCUS_025761-RA	Mba10_g18400.1	28.5795	68.9527	97.5322	0.41448	-1.27062	6.57224e-05	0.000257991	Pacol-preferring	RuBisCO large subunit-binding protein subunit alpha, chloroplastic
LOCUS_031687-RA	Mba07_g21020.1	12.9907	31.3421	44.3328	0.41448	-1.27062	0.00955988	0.0236513	Pacol-preferring	Transcription factor MYB94
LOCUS_004466-RA	Mba02_g06090.1	158.053	381.714	539.767	0.414062	-1.27208	2.02808e-22	3.50075e-21	Pacol-preferring	Bet1-like SNARE 1-1
LOCUS_029802-RA	Mba01_g10270.1	43.3023	104.584	147.886	0.414044	-1.27214	3.63932e-07	2.00656e-06	Pacol-preferring	Homeobox-leucine zipper protein HOX21
LOCUS_013601-RA	Mba03_g03240.1	71.0158	171.557	242.573	0.413949	-1.27248	7.55251e-11	6.14956e-10	Pacol-preferring	putative protein phosphatase 2C 76
LOCUS_027876-RA	Mba05_g21860.1	17.7539	42.8892	60.6432	0.413949	-1.27248	0.0018681	0.00549028	Pacol-preferring	putative membrane protein At1g16860
LOCUS_005500-RA	Mba08_g24390.1	46.3335	112.172	158.505	0.413058	-1.27558	1.55409e-07	8.99857e-07	Pacol-preferring	Cytochrome P450 98A2
LOCUS_013132-RA	Mba06_g34280.1	31.6107	76.5408	108.151	0.412992	-1.27582	1.93805e-05	8.30185e-05	Pacol-preferring	hypothetical protein
LOCUS_017747-RA	Mba06_g28920.1	89.6358	217.085	306.721	0.412906	-1.27612	2.94734e-13	2.94e-12	Pacol-preferring	Cysteine proteinase 1
LOCUS_013858-RA	Mba11_g22610.1	26.4144	64.0039	90.4183	0.4127	-1.27684	7.65707e-05	0.000296379	Pacol-preferring	Histidine-containing phosphotransfer protein 5
LOCUS_010148-RA	Mba05_g09800.1	78.8102	191.022	269.832	0.412571	-1.27728	7.15513e-12	6.36851e-11	Pacol-preferring	SUMO-activating enzyme subunit 2
LOCUS_004743-RA	Mba05_g27340.1	14.2898	34.6413	48.931	0.412507	-1.27751	0.00380165	0.0104309	Pacol-preferring	BAG-associated GRAM protein 1
LOCUS_014867-RA	Mba04_g27500.1	38.106	92.3768	130.483	0.412507	-1.27751	2.43082e-06	1.19196e-05	Pacol-preferring	Protein PHOX1
LOCUS_002854-RA	Mba06_g23980.1	89.2027	216.426	305.628	0.412164	-1.27871	2.43993e-13	2.44425e-12	Pacol-preferring	Glucoamylase ARB_02327-1
LOCUS_016293-RA	Mba02_g12100.1	28.1465	68.2928	96.4393	0.412144	-1.27878	5.45915e-05	0.000217551	Pacol-preferring	Remorin 4.1
LOCUS_009659-RA	Mba04_g20100.1	20.7851	50.4773	71.2624	0.411771	-1.28008	0.000766765	0.00245395	Pacol-preferring	Protein trichome birefringence-like 32
LOCUS_017111-RA	Mba09_g06390.1	51.0967	124.379	175.475	0.410816	-1.28344	3.35459e-08	2.10409e-07	Pacol-preferring	Beta-glucosidase 6
LOCUS_002341-RA	Mba05_g02180.1	57.5921	140.545	198.137	0.409778	-1.28709	3.67919e-09	2.5335e-08	Pacol-preferring	Serine/threonine-protein kinase 38-like
LOCUS_027059-RA	Mba09_g17230.1	27.7135	67.633	95.3465	0.409763	-1.28714	5.45915e-05	0.000217551	Pacol-preferring	Ecotropic viral integration site 5
LOCUS_022648-RA	Mba09_g08490.1	21.2181	51.797	73.0151	0.40964	-1.28757	0.00037134	0.00126493	Pacol-preferring	Cyclic nucleotide-gated ion channel 2
LOCUS_007397-RA	Mba03_g19870.1	97.4302	237.87	335.3	0.409594	-1.28773	8.0995e-15	8.90458e-14	Pacol-preferring	Protein phosphatase methylesterase 1
LOCUS_003123-RA	Mba01_g14130.1	19.053	46.5183	65.5713	0.409581	-1.28778	0.000756107	0.00242227	Pacol-preferring	hypothetical protein
LOCUS_018269-RA	Mba06_g13210.1	52.8288	128.998	181.826	0.409533	-1.28795	1.69441e-08	1.09055e-07	Pacol-preferring	CLP protease regulatory subunit CLPX1, mitochondrial
LOCUS_009506-RA	Mba01_g25780.1	27.2805	66.6432	93.9237	0.409351	-1.28859	4.49643e-05	0.000181444	Pacol-preferring	tRNA-specific 2-thiouridylase MnmA
LOCUS_009041-RA	Mba11_g14870.1	10.3926	25.4036	35.7962	0.409097	-1.28948	0.0166738	0.0385694	Pacol-preferring	Arsenate reductase 2.2
LOCUS_016751-RA	Mba05_g12680.1	18.187	44.5388	62.7258	0.40834	-1.29216	0.000898047	0.00283724	Pacol-preferring	hypothetical protein
LOCUS_024940-RA	Mba07_g00870.1	22.0842	54.1064	76.1906	0.408162	-1.29279	0.000312979	0.00107875	Pacol-preferring	hypothetical protein
LOCUS_011626-RA	Mba04_g36240.1	16.0219	39.2601	55.282	0.408095	-1.29302	0.00266726	0.00753469	Pacol-preferring	Transmembrane protein 208
LOCUS_025669-RA	Mba09_g25630.1	42.0032	102.934	144.937	0.408059	-1.29315	4.2905e-07	2.3454e-06	Pacol-preferring	Squamosa promoter-binding-like protein 16
LOCUS_014419-RA	Mba04_g19830.1	80.9753	198.61	279.585	0.40771	-1.29438	1.25986e-12	1.19087e-11	Pacol-preferring	hypothetical protein
LOCUS_027180-RA	Mba05_g10980.1	22.9502	56.4158	79.366	0.406805	-1.29759	0.000263637	0.000924606	Pacol-preferring	Protein trichome birefringence-like 25
LOCUS_018403-RA	Mba09_g01410.1	39.8381	97.9854	137.823	0.406572	-1.29842	8.53658e-07	4.48836e-06	Pacol-preferring	SWI/SNF complex component SNF12
LOCUS_004363-RA	Mba08_g09450.1	35.5079	87.428	122.936	0.406139	-1.29996	4.84872e-06	2.26982e-05	Pacol-preferring	Heavy metal-associated isoprenylated plant protein 36
LOCUS_007205-RA	Mba06_g19020.1	55.86	137.575	193.435	0.406032	-1.30034	3.56689e-09	2.46014e-08	Pacol-preferring	Zinc finger protein STOP1
LOCUS_002441-RA	Mba08_g17110.1	55.86	137.575	193.435	0.406032	-1.30034	3.56689e-09	2.46014e-08	Pacol-preferring	Protein transport protein SEC23
LOCUS_001705-RA	Mba04_g28200.1	59.3242	146.483	205.807	0.40499	-1.30404	1.0731e-09	7.82261e-09	Pacol-preferring	Auxin-induced protein 22D
LOCUS_000435-RA	Mba03_g01610.1	12.5577	31.0122	43.5699	0.404927	-1.30427	0.00955988	0.0236513	Pacol-preferring	Patatin-like phospholipase domain-containing protein 4
LOCUS_014509-RA	Mba02_g23550.1	15.5888	38.6003	54.1891	0.403853	-1.3081	0.00266726	0.00753469	Pacol-preferring	Serine/threonine-protein kinase HT1
LOCUS_014032-RA	Mba04_g17070.1	17.3209	42.8892	60.2101	0.403853	-1.3081	0.00106577	0.0032932	Pacol-preferring	Receptor y region, transmembrane domain- and RING domain-containing protein 1
LOCUS_029695-RA	Mba01_g12910.1	30.7446	76.2108	106.955	0.403416	-1.30966	1.60286e-05	6.93561e-05	Pacol-preferring	Peptidyl-prolyl cis-trans isomerase CYP21-1
LOCUS_005273-RA	Mba11_g06770.1	29.0125	71.9219	100.934	0.403389	-1.30975	2.23696e-05	9.49022e-05	Pacol-preferring	Fanconi anemia group J
LOCUS_020464-RA	Mba06_g04190.1	33.7758	83.7989	117.575	0.403058	-1.31094	4.72447e-06	2.21652e-05	Pacol-preferring	putative vacuolar membrane protein YML018C
LOCUS_006869-RA	Mba11_g07340.1	21.6512	53.7765	75.4276	0.402614	-1.31253	0.000312979	0.00107875	Pacol-preferring	RNA polymerase sigma factor sigA
LOCUS_012409-RA	Mba03_g01260.1	122.979	305.503	428.482	0.402544	-1.31278	4.39984e-19	6.41836e-18	Pacol-preferring	Protein SUPPRESSOR OF K(+) TRANSPORT GROWTH DEFECT 1
LOCUS_012812-RA	Mba02_g08190.1	150.692	374.456	525.148	0.402429	-1.31319	7.43391e-23	1.30968e-21	Pacol-preferring	hypothetical protein
LOCUS_019532-RA	Mba03_g02380.1	18.187	45.1986	63.3856	0.402379	-1.31337	0.000898047	0.00283724	Pacol-preferring	F-box protein SKIP14
LOCUS_011997-RA	Mba05_g23660.1	75.779	188.383	264.162	0.402261	-1.3138	4.00576e-12	3.62585e-11	Pacol-preferring	RNA-binding protein Y14
LOCUS_012042-RA	Mba07_g23700.1	35.5079	88.4178	123.926	0.401592	-1.3162	3.39192e-06	1.62285e-05	Pacol-preferring	Serine/threonine-protein phosphatase PP2A-1 catalytic subunit
LOCUS_016437-RA	Mba01_g06270.1	16.0219	39.92	55.9418	0.401349	-1.31707	0.00184155	0.00541972	Pacol-preferring	Protein SINE1
LOCUS_007311-RA	Mba05_g22990.1	28.5795	71.2621	99.8416	0.401048	-1.31815	3.216e-05	0.000133412	Pacol-preferring	S-adenosylmethionine synthase
LOCUS_011217-RA	Mba03_g13230.1	38.106	95.0161	133.122	0.401048	-1.31815	8.25e-07	4.35019e-06	Pacol-preferring	putative membrane protein At1g16860
LOCUS_021462-RA	Mba06_g25520.1	31.6107	78.8502	110.461	0.400896	-1.3187	9.45105e-06	4.23544e-05	Pacol-preferring	putative receptor-like serine/threonine-protein kinase At4g34500
LOCUS_014611-RA	Mba01_g24530.1	17.3209	43.2191	60.5401	0.40077	-1.31915	0.00106577	0.0032932	Pacol-preferring	hypothetical protein
LOCUS_016085-RA	Mba04_g23330.1	174.941	437.14	612.081	0.400195	-1.32122	8.18105e-27	1.72624e-25	Pacol-preferring	Heterogeneous nuclear ribonucleoprotein Q
LOCUS_013591-RA	Mba07_g11460.1	29.0125	72.5817	101.594	0.399722	-1.32293	1.55027e-05	6.72623e-05	Pacol-preferring	hypothetical protein
LOCUS_013023-RA	Mba11_g20710.1	64.5204	161.659	226.18	0.399114	-1.32513	9.73811e-11	7.8741e-10	Pacol-preferring	SH2 domain-containing protein A
LOCUS_003310-RA	Mba03_g01330.1	29.8786	74.8912	104.77	0.39896	-1.32568	1.31537e-05	5.78545e-05	Pacol-preferring	Serine/threonine-protein kinase mph1
LOCUS_005952-RA	Mba08_g10510.1	23.8163	59.715	83.5313	0.398832	-1.32615	0.000107148	0.000404703	Pacol-preferring	Autophagy-related protein 8g
LOCUS_009283-RA	Mba03_g01970.1	10.3926	26.0634	36.456	0.398741	-1.32648	0.011331	0.0275802	Pacol-preferring	hypothetical protein
LOCUS_027596-RA	Mba06_g09510.1	10.3926	26.0634	36.456	0.398741	-1.32648	0.011331	0.0275802	Pacol-preferring	Transmembrane emp24 domain-containing protein p24delta8
LOCUS_029461-RA	Mba08_g05060.1	20.7851	52.1269	72.912	0.398741	-1.32648	0.00037134	0.00126493	Pacol-preferring	Methyltransferase-like protein 6
LOCUS_009378-RA	Mba03_g20590.1	155.022	389.632	544.654	0.397868	-1.32964	2.26432e-24	4.24618e-23	Pacol-preferring	hypothetical protein
LOCUS_014880-RA	Mba04_g14280.1	12.9907	32.6618	45.6525	0.397734	-1.33013	0.00453386	0.012151	Pacol-preferring	hypothetical protein
LOCUS_014807-RA	Mba04_g18480.1	92.2339	231.932	324.166	0.397677	-1.33033	4.25365e-15	4.76647e-14	Pacol-preferring	Importin-5
[truncated: 10,809 more rows]
