# Supplementary material for: Assessing Loss of Regulatory Divergence, Genome–Transcriptome Incongruence, and Preferential Expression Switching in Abaca × Banana Backcrosses
Source: Genes (Basel). 2022 Aug 6;13(8):1396. doi: 10.3390/genes13081396 (PMC9407414; doi:10.3390/genes13081396)
Supplement: Supplementary file 1 [file genes-13-01396-s001.zip › Table S6. Preferential expxression or allelic imbalance switching list of genes.xlsx]

## Sheet: abaca_normalized sum >20 (3)
Geneid	BC2_Abuab	BC2_Pacol	Sum	ExpRatio(A/P)	LogFC	FDR	BC3_Abuab	BC3_Pacol	Sum2	ExpRatio	Log_FC2	FDR2	Description/Function	Pattern	Product
LOCUS_016929-RA	2	33	35	0.0606061	-4.04439	2e-07	68	29	98	2.34483	1.22948	0.00035627	Root phototropism protein 3	ASE in BC2 and BC3	-4.97251
LOCUS_012912-RA	5	68	73	0.0735294	-3.76553	3.35e-14	85	31	116	2.74194	1.45519	2.93e-06	14-3-3-like protein	ASE in BC2 and BC3	-5.47959
LOCUS_009754-RA	27	318	345	0.0849057	-3.558	1.65e-62	1254	632	1886	1.98418	0.988541	1.36e-45	Acidic endochitinase	ASE in BC2 and BC3	-3.51722
LOCUS_022364-RA	19	165	184	0.115152	-3.11839	6.32e-29	252	180	432	1.4	0.485427	0.00201216	Proteasome adapter and scaffold protein ECM29	ASE in BC2 and BC3	-1.51375
LOCUS_003797-RA	10	64	74	0.15625	-2.67807	6.27e-10	158	80	238	1.975	0.981853	2.59e-06	Peptidyl-prolyl cis-trans isomerase	ASE in BC2 and BC3	-2.62947
LOCUS_011566-RA	10	49	59	0.204082	-2.29278	1.32e-06	115	48	163	2.39583	1.26053	9.2e-07	Nucleolar protein 10	ASE in BC2 and BC3	-2.89011
LOCUS_018412-RA	15	71	87	0.211268	-2.24286	4.59e-09	30	8	39	3.75	1.90689	0.00158003	Major facilitator superfamily domain-containing protein 12	ASE in BC2 and BC3	-4.27688
LOCUS_024627-RA	23	97	120	0.237113	-2.07635	4.13e-11	289	185	474	1.56216	0.643544	1.01e-05	Kinesin-like protein KIN-14T	ASE in BC2 and BC3	-1.33622
LOCUS_001084-RA	33	123	156	0.268293	-1.89812	1.84e-12	141	85	226	1.65882	0.73016	0.000841358	Protein GDAP2	ASE in BC2 and BC3	-1.38593
LOCUS_024824-RA	42	121	163	0.347107	-1.52655	3.02e-09	138	53	191	2.60377	1.3806	4.78e-09	Patatin-like protein 2	ASE in BC2 and BC3	-2.10756
LOCUS_010612-RA	13	37	50	0.351351	-1.50901	0.00270925	97	56	154	1.73214	0.792558	0.00353952	StAR-related lipid transfer protein 7, mitochondrial	ASE in BC2 and BC3	-1.19598
LOCUS_002200-RA	24	59	83	0.40678	-1.29768	0.000514582	132	81	213	1.62963	0.704544	0.00189771	Trihelix transcription factor GT-2	ASE in BC2 and BC3	-0.914273
LOCUS_009155-RA	25	61	87	0.409836	-1.28688	0.000437949	82	38	120	2.15789	1.10962	0.000283859	putative xyloglucan glycosyltransferase 5	ASE in BC2 and BC3	-1.42795
LOCUS_001313-RA	20	47	67	0.425532	-1.23266	0.00366732	98	55	153	1.78182	0.83335	0.00206579	LysM domain receptor-like kinase 3	ASE in BC2 and BC3	-1.02724
LOCUS_014303-RA	49	112	161	0.4375	-1.19265	3.5e-06	96	9	105	10.6667	3.41504	2.44e-18	ABC transporter C family member 14	ASE in BC2 and BC3	-4.07293
LOCUS_003464-RA	96	199	294	0.482412	-1.05166	1.23e-08	249	101	350	2.46535	1.30179	1.71e-14	40S ribosomal protein S23	ASE in BC2 and BC3	-1.36904
LOCUS_010643-RA	57	118	174	0.483051	-1.04975	1.95e-05	866	435	1301	1.9908	0.993352	6.33e-32	Alpha-xylosidase 1	ASE in BC2 and BC3	-1.04277
LOCUS_021481-RA	30	61	91	0.491803	-1.02385	0.00419242	184	86	270	2.13953	1.0973	1.69e-08	Patellin-6	ASE in BC2 and BC3	-1.12346
LOCUS_018074-RA	49	99	148	0.494949	-1.01465	0.000173741	63	19	82	3.31579	1.72935	5.92e-06	Prolyl endopeptidase	ASE in BC2 and BC3	-1.75468
LOCUS_000092-RA	112	222	333	0.504505	-0.987061	1.1e-08	272	139	411	1.95683	0.968522	4.22e-10	Zinc finger protein CONSTANS	ASE in BC2 and BC3	-0.95599
LOCUS_020672-RA	36	69	105	0.521739	-0.938599	0.00455202	96	52	149	1.84615	0.884523	0.0012714	putative ribosomal RNA small subunit methyltransferase B	ASE in BC2 and BC3	-0.830213
LOCUS_012134-RA	52	99	151	0.525253	-0.928917	0.000538683	311	114	425	2.72807	1.44788	5.79e-21	Piriformospora indica-insensitive protein 2	ASE in BC2 and BC3	-1.34496
LOCUS_006370-RA	168	291	459	0.57732	-0.792558	5.92e-08	368	199	566	1.84925	0.886937	1.12e-11	Heat shock protein 81-1	ASE in BC2 and BC3	-0.702949
LOCUS_009074-RA	250	428	677	0.584112	-0.775683	6.27e-11	347	242	589	1.43388	0.519929	7.5e-05	hypothetical protein	ASE in BC2 and BC3	-0.4033
LOCUS_014121-RA	84	143	226	0.587413	-0.767554	0.000373429	176	118	294	1.49153	0.576789	0.0027169	UDP-glucuronate:xylan alpha-glucuronosyltransferase 1	ASE in BC2 and BC3	-0.442716
LOCUS_002100-RA	133	215	347	0.618605	-0.69291	5.08e-05	252	144	396	1.75	0.807355	3.83e-07	Heat shock protein 81-1	ASE in BC2 and BC3	-0.559425
LOCUS_019872-RA	103	160	263	0.64375	-0.635428	0.00159902	241	174	415	1.38506	0.469946	0.00359593	ER membrane protein complex subunit 10	ASE in BC2 and BC3	-0.298617
LOCUS_022961-RA	140	216	356	0.648148	-0.625604	0.000233355	162	105	267	1.54286	0.625604	0.00190738	40S ribosomal protein S21	ASE in BC2 and BC3	-0.391381
LOCUS_025598-RA	227	346	573	0.656069	-0.60808	3.51e-06	280	191	472	1.46597	0.551854	0.000192231	UDP-galactose/UDP-glucose transporter 3	ASE in BC2 and BC3	-0.335571
LOCUS_007062-RA	121	180	301	0.672222	-0.57299	0.00235112	329	140	469	2.35	1.23266	1.88e-17	Endoglucanase 10	ASE in BC2 and BC3	-0.706302
LOCUS_017373-RA	998	1303	2300	0.765925	-0.384725	1.5e-09	1426	612	2039	2.33007	1.22037	1.28e-72	Lactoylglutathione lyase	ASE in BC2 and BC3	-0.469507
LOCUS_016237-RA	426	551	978	0.77314	-0.371199	0.00024921	389	233	622	1.66953	0.73944	3.19e-09	UDP-glucuronic acid decarboxylase 6	ASE in BC2 and BC3	-0.274479
LOCUS_013022-RA	382	488	870	0.782787	-0.353309	0.00113783	577	470	1047	1.22766	0.295911	0.00323531	26S proteasome non-ATPase regulatory subunit 2 A	ASE in BC2 and BC3	-0.104548
LOCUS_000692-RA	1788	2019	3807	0.885587	-0.175294	0.000630439	1375	1050	2426	1.30952	0.389042	3.67e-10	Protein disulfide-isomerase	ASE in BC2 and BC3	-0.0681968
LOCUS_023950-RA	586	476	1062	1.23109	0.299939	0.00239159	325	554	878	0.586643	-0.769446	1.14e-13	hypothetical protein	ASE in BC2 and BC3	-0.230787
LOCUS_024481-RA	501	388	889	1.29124	0.368754	0.000560524	265	386	651	0.686528	-0.542608	1.18e-05	Peroxidase 21	ASE in BC2 and BC3	-0.200089
LOCUS_006352-RA	374	264	638	1.41667	0.5025	5.89e-05	297	448	746	0.662946	-0.593036	2.2e-07	hypothetical protein	ASE in BC2 and BC3	-0.298001
LOCUS_003429-RA	208	143	351	1.45455	0.540568	0.00183626	102	155	256	0.658065	-0.603699	0.00350384	Ribonuclease TUDOR 2	ASE in BC2 and BC3	-0.326341
LOCUS_014075-RA	120	73	193	1.64384	0.717066	0.00256562	32	64	96	0.5	-1	0.00430407	Synaptotagmin-2	ASE in BC2 and BC3	-0.717066
LOCUS_014612-RA	278	164	443	1.69512	0.761389	3.44e-07	296	384	680	0.770833	-0.375509	0.00266081	Pollen-specific protein C13	ASE in BC2 and BC3	-0.285909
LOCUS_006725-RA	209	120	329	1.74167	0.800469	4.85e-06	129	227	355	0.568282	-0.815321	1.31e-06	Lysine--tRNA ligase	ASE in BC2 and BC3	-0.652639
LOCUS_028151-RA	580	297	877	1.95286	0.96559	1.06e-20	107	198	305	0.540404	-0.88789	1.2e-06	hypothetical protein	ASE in BC2 and BC3	-0.857337
LOCUS_012019-RA	180	92	273	1.95652	0.968291	5.37e-07	29	70	100	0.414286	-1.2713	0.0001857	tRNase Z TRZ1	ASE in BC2 and BC3	-1.23099
LOCUS_013027-RA	200	101	300	1.9802	0.985645	6.97e-08	118	203	321	0.581281	-0.782693	1.19e-05	Glutamate-rich WD repeat-containing protein 1	ASE in BC2 and BC3	-0.771457
LOCUS_008871-RA	121	61	182	1.98361	0.988126	4.09e-05	16	117	133	0.136752	-2.87036	5.9e-19	Trifunctional UDP-glucose 4,6-dehydratase/UDP-4-keto-6-deoxy-D-glucose 3,5-epimerase/UDP-4-keto-L-rhamnose-reductase RHM1	ASE in BC2 and BC3	-2.83628
LOCUS_018857-RA	85	40	126	2.125	1.08746	0.000245974	97	150	246	0.646667	-0.628906	0.00284362	14-3-3-like protein B	ASE in BC2 and BC3	-0.683912
LOCUS_018152-RA	52	24	75	2.16667	1.11548	0.00481438	110	188	298	0.585106	-0.773229	3.35e-05	Magnesium transporter MRS2-F	ASE in BC2 and BC3	-0.862519
LOCUS_011015-RA	49	22	71	2.22727	1.15528	0.00496608	15	47	62	0.319149	-1.6477	0.000229486	RNA-binding protein 48	ASE in BC2 and BC3	-1.90355
LOCUS_021105-RA	618	277	895	2.23105	1.15772	2.49e-29	297	572	869	0.519231	-0.945552	1.12e-19	Macro domain-containing protein XCC3184	ASE in BC2 and BC3	-1.09469
LOCUS_026925-RA	446	199	645	2.24121	1.16428	1.52e-21	223	356	580	0.626404	-0.674834	2.25e-07	Peptidyl-prolyl cis-trans isomerase FKBP12	ASE in BC2 and BC3	-0.785692
LOCUS_019869-RA	77	33	110	2.33333	1.22239	0.000121268	56	100	156	0.56	-0.836501	0.00175792	Fasciclin-like arabinogalactan protein 1	ASE in BC2 and BC3	-1.02253
LOCUS_024239-RA	58	24	83	2.41667	1.27302	0.000721552	40	88	129	0.454545	-1.1375	0.000111948	Protein SHOOT GRAVITROPISM 5	ASE in BC2 and BC3	-1.44806
LOCUS_029345-RA	49	20	69	2.45	1.29278	0.00189403	31	72	103	0.430556	-1.21573	0.000258683	Thymidylate kinase	ASE in BC2 and BC3	-1.57167
LOCUS_002632-RA	355	138	494	2.57246	1.36315	6.66e-22	80	163	243	0.490798	-1.0268	6.46e-07	Ubiquitin-conjugating enzyme E2 7	ASE in BC2 and BC3	-1.39968
LOCUS_016781-RA	137	53	191	2.58491	1.37011	5.96e-09	10	83	93	0.120482	-3.05311	2.12e-14	Metal transporter Nramp2	ASE in BC2 and BC3	-4.1831
LOCUS_019929-RA	579	202	781	2.86634	1.51921	1.94e-41	69	147	217	0.469388	-1.09115	6.99e-07	Bifunctional 3-dehydroquinate dehydratase/shikimate dehydrogenase, chloroplastic	ASE in BC2 and BC3	-1.65768
LOCUS_000168-RA	117	36	153	3.25	1.70044	2.49e-10	81	132	213	0.613636	-0.704544	0.00189771	putative E3 ubiquitin-protein ligase HIP1	ASE in BC2 and BC3	-1.19803
LOCUS_029197-RA	20	3	23	6.66667	2.73697	0.00148021	1	20	21	0.05	-4.32193	9.48e-06	Cytochrome P450 704C1	ASE in BC2 and BC3	-11.829
LOCUS_013375-RA	36	3	39	12	3.58496	1.97e-07	6	25	31	0.24	-2.05889	0.00277705	Cold-responsive protein kinase 1	ASE in BC2 and BC3	-7.38106
LOCUS_020310-RA	1308	1498	2806	0.873164	-0.195675	0.0011151	1417	1741	3158	0.8139	-0.297076	5.83e-08	Guanine nucleotide exchange factor SPIKE 1	ASE in BC2 and BC3	0.0581305
LOCUS_004949-RA	1468	1213	2681	1.21022	0.275272	4.22e-06	1208	997	2205	1.21163	0.276955	3.48e-05	Basic leucine zipper and W2 domain-containing protein 2	ASE in BC2 and BC3	0.0762381
LOCUS_016816-RA	2043	1707	3750	1.19684	0.259226	2.39e-07	1951	1575	3526	1.23873	0.308862	2.02e-09	Calreticulin	ASE in BC2 and BC3	0.0800651
LOCUS_001394-RA	1231	1654	2885	0.744256	-0.426128	3.45e-14	2548	3063	5611	0.831864	-0.26558	5.86e-11	Germin-like protein 8-14	ASE in BC2 and BC3	0.113171
LOCUS_000693-RA	701	560	1262	1.25179	0.323988	0.000276467	515	384	899	1.34115	0.423466	6.16e-05	Putative 1-phosphatidylinositol-3-phosphate 5-kinase FAB1D	ASE in BC2 and BC3	0.137198
LOCUS_006297-RA	300	396	696	0.757576	-0.400538	0.000977464	310	395	705	0.78481	-0.349584	0.00461219	Endo-1,3;1,4-beta-D-glucanase	ASE in BC2 and BC3	0.140022
LOCUS_014890-RA	487	373	860	1.30563	0.384746	0.000388871	524	404	928	1.29703	0.375212	0.000350737	Guanine nucleotide-binding protein-like NSN1	ASE in BC2 and BC3	0.144361
LOCUS_004372-RA	2263	1830	4093	1.23661	0.306393	1.05e-10	1765	1261	3026	1.39968	0.4851	7.64e-19	Putative E3 ubiquitin-protein ligase LIN-1	ASE in BC2 and BC3	0.148631
LOCUS_020563-RA	1001	1368	2369	0.731725	-0.450626	4.47e-13	918	1167	2085	0.786632	-0.346239	3.32e-07	Glyceraldehyde-3-phosphate dehydrogenase 2, cytosolic	ASE in BC2 and BC3	0.156024
LOCUS_019767-RA	368	524	892	0.70229	-0.509861	9.82e-07	453	566	1018	0.800353	-0.321291	0.00149642	ABC transporter D family member 1	ASE in BC2 and BC3	0.163814
LOCUS_018614-RA	975	802	1777	1.21571	0.2818	0.000160418	992	648	1640	1.53086	0.614346	2.49e-16	Plastidial pyruvate kinase 2	ASE in BC2 and BC3	0.173123
LOCUS_017740-RA	748	584	1332	1.28082	0.35707	3.14e-05	899	642	1541	1.40031	0.485748	5.17e-10	Protein disulfide isomerase-like 1-4	ASE in BC2 and BC3	0.173446
LOCUS_009544-RA	327	249	576	1.31325	0.393145	0.0036856	375	272	647	1.37868	0.463284	0.000232847	WD repeat-containing protein 3	ASE in BC2 and BC3	0.182138
LOCUS_007628-RA	344	490	834	0.702041	-0.510373	2.29e-06	383	492	875	0.778455	-0.361314	0.000902866	Receptor-like serine/threonine-protein kinase ALE2	ASE in BC2 and BC3	0.184405
LOCUS_006328-RA	1532	2255	3788	0.679379	-0.557711	1.23e-30	2518	3167	5685	0.795074	-0.330839	1.04e-16	putative aquaporin PIP1-2	ASE in BC2 and BC3	0.184512
LOCUS_000225-RA	523	407	930	1.28501	0.361782	0.00053002	555	384	939	1.44531	0.531381	1.69e-07	Coatomer subunit gamma-2	ASE in BC2 and BC3	0.192244
LOCUS_019070-RA	254	178	431	1.42697	0.512951	0.000942437	383	295	679	1.29831	0.376629	0.00261832	Transport inhibitor response 1-like protein Os04g0395600	ASE in BC2 and BC3	0.193193
LOCUS_026680-RA	326	239	565	1.36402	0.447861	0.000917224	343	254	597	1.35039	0.43338	0.00106807	Protein transport protein SEC16B	ASE in BC2 and BC3	0.194094
LOCUS_013437-RA	361	502	864	0.719124	-0.475689	7.98e-06	329	438	766	0.751142	-0.412843	0.000358221	hypothetical protein	ASE in BC2 and BC3	0.196385
LOCUS_023494-RA	2483	1496	3980	1.65976	0.730974	5.37e-54	1634	1355	2989	1.2059	0.270115	1.99e-06	Gamma-glutamylcyclotransferase 2-2	ASE in BC2 and BC3	0.197447
LOCUS_011883-RA	197	266	463	0.740602	-0.433231	0.0042688	181	249	430	0.726908	-0.460156	0.00369873	Transcription initiation factor TFIID subunit 1	ASE in BC2 and BC3	0.199354
LOCUS_023487-RA	300	227	527	1.32159	0.40227	0.00462124	292	207	499	1.41063	0.496338	0.000597115	Dynamin-related protein 3A	ASE in BC2 and BC3	0.199662
LOCUS_022748-RA	685	809	1494	0.846724	-0.240036	0.00404751	499	889	1388	0.561305	-0.833144	1.55e-24	ATPase family AAA domain-containing protein 1	ASE in BC2 and BC3	0.199984
LOCUS_005822-RA	1279	871	2150	1.46843	0.554272	1.58e-17	774	602	1376	1.28571	0.36257	1.86e-05	Coatomer subunit beta'-1	ASE in BC2 and BC3	0.200962
LOCUS_005155-RA	448	634	1082	0.706625	-0.500984	9.8e-08	434	575	1009	0.754783	-0.405867	4.53e-05	Protein ETHYLENE-INSENSITIVE 2	ASE in BC2 and BC3	0.203333
LOCUS_000602-RA	302	462	764	0.65368	-0.613344	4.58e-08	405	511	916	0.792564	-0.335401	0.00170508	Alcohol dehydrogenase class-3	ASE in BC2 and BC3	0.205717
LOCUS_004061-RA	402	309	711	1.30097	0.379589	0.00165204	332	228	560	1.45614	0.542149	5.61e-05	Nardilysin-like	ASE in BC2 and BC3	0.205794
LOCUS_009679-RA	687	514	1201	1.33658	0.418542	3.11e-06	578	411	989	1.40633	0.491931	7.15e-07	Heat shock protein 17	ASE in BC2 and BC3	0.205894
LOCUS_018634-RA	400	615	1015	0.650407	-0.620586	1.17e-10	422	543	965	0.777164	-0.363709	0.00041452	Transcription factor IBH1-like 1	ASE in BC2 and BC3	0.225713
LOCUS_006650-RA	2195	3061	5255	0.717086	-0.479782	1.33e-31	1431	1988	3419	0.719819	-0.474294	2.62e-20	Malonate--CoA ligase	ASE in BC2 and BC3	0.227558
LOCUS_008963-RA	420	309	728	1.35922	0.442782	0.000161554	262	182	444	1.43956	0.525628	0.00062064	Pyrophosphate--fructose 6-phosphate 1-phosphotransferase subunit beta	ASE in BC2 and BC3	0.232739
LOCUS_017999-RA	164	234	398	0.700855	-0.512813	0.00159133	197	270	466	0.72963	-0.454764	0.00268493	Non-canonical poly(A) RNA polymerase PAPD7	ASE in BC2 and BC3	0.233209
LOCUS_020679-RA	404	499	903	0.809619	-0.304685	0.00477209	191	326	517	0.58589	-0.771299	2.15e-08	Hydroxymethylglutaryl-CoA synthase	ASE in BC2 and BC3	0.235003
LOCUS_007982-RA	949	1603	2551	0.592015	-0.756294	3.51e-37	1131	1405	2536	0.804982	-0.312971	3.52e-07	Elongation factor 2	ASE in BC2 and BC3	0.236698
LOCUS_025547-RA	415	315	730	1.31746	0.39776	0.000784287	617	405	1022	1.52346	0.607349	2.94e-10	Ethylene-responsive transcription factor 1	ASE in BC2 and BC3	0.241579
LOCUS_007360-RA	892	1038	1930	0.859345	-0.218691	0.00277375	425	922	1347	0.460954	-1.1173	5.39e-41	hypothetical protein	ASE in BC2 and BC3	0.244344
LOCUS_023334-RA	2698	1813	4511	1.48814	0.573511	2.4e-38	2047	1521	3567	1.34583	0.428491	1.85e-17	Protein CELLULOSE SYNTHASE INTERACTIVE 1	ASE in BC2 and BC3	0.245744
LOCUS_024802-RA	263	190	453	1.38421	0.469063	0.00207326	244	169	413	1.44379	0.529858	0.000919231	putative inactive receptor kinase At5g58300	ASE in BC2 and BC3	0.248537
LOCUS_011666-RA	253	171	424	1.47953	0.565141	0.000277758	297	217	514	1.36866	0.452768	0.00160823	hypothetical protein	ASE in BC2 and BC3	0.255878
LOCUS_005939-RA	239	171	410	1.39766	0.483014	0.00265206	307	212	519	1.44811	0.534174	0.000144939	Proteasome subunit beta type-4	ASE in BC2 and BC3	0.258014
LOCUS_004211-RA	206	290	496	0.710345	-0.493409	0.000617517	137	197	334	0.695431	-0.52402	0.00371054	14-3-3-like protein 16R	ASE in BC2 and BC3	0.258556
LOCUS_012328-RA	504	379	884	1.32982	0.411226	0.000108676	538	347	885	1.55043	0.632671	1.15e-09	Two-component response regulator-like PRR73	ASE in BC2 and BC3	0.26017
LOCUS_027721-RA	684	983	1667	0.695829	-0.523195	2.18e-12	511	727	1238	0.702889	-0.508632	6.66e-09	Trafficking protein particle complex II-specific subunit 130	ASE in BC2 and BC3	0.266114
LOCUS_022983-RA	526	407	933	1.29238	0.370034	0.000375819	642	384	1026	1.67188	0.741467	8.56e-15	Coatomer subunit gamma-2	ASE in BC2 and BC3	0.274368
LOCUS_007515-RA	405	278	684	1.45683	0.542837	6.05e-06	504	355	859	1.41972	0.505605	2.28e-06	hypothetical protein	ASE in BC2 and BC3	0.274461
LOCUS_003259-RA	162	261	424	0.62069	-0.688056	7.62e-06	530	702	1232	0.754986	-0.405479	5.53e-06	GDSL esterase/lipase At5g33370	ASE in BC2 and BC3	0.278992
LOCUS_012826-RA	241	174	415	1.38506	0.469946	0.00330785	328	217	545	1.51152	0.596001	1.12e-05	Protein TPLATE	ASE in BC2 and BC3	0.280088
LOCUS_002567-RA	252	185	437	1.36216	0.445898	0.00430437	337	218	556	1.54587	0.62842	2.69e-06	Phosphatidylglycerol/phosphatidylinositol transfer protein	ASE in BC2 and BC3	0.280212
LOCUS_013687-RA	507	370	877	1.37027	0.45446	1.76e-05	673	438	1111	1.53653	0.619676	1.71e-11	Auxin response factor 24	ASE in BC2 and BC3	0.281618
LOCUS_019182-RA	348	579	927	0.601036	-0.734476	2.87e-13	324	424	748	0.764151	-0.38807	0.00100465	Aminopeptidase P1	ASE in BC2 and BC3	0.285028
LOCUS_014899-RA	182	118	300	1.54237	0.625152	0.00083909	255	185	439	1.37838	0.462972	0.00305443	Mediator of RNA polymerase II transcription subunit 23	ASE in BC2 and BC3	0.289428
LOCUS_016312-RA	429	860	1289	0.498837	-1.00336	2.75e-32	586	716	1302	0.818436	-0.289059	0.00118801	Long chain acyl-CoA synthetase 1	ASE in BC2 and BC3	0.29003
LOCUS_014664-RA	289	189	478	1.5291	0.612683	2.29e-05	271	195	466	1.38974	0.474819	0.00165558	COP1-interacting protein 7	ASE in BC2 and BC3	0.290913
LOCUS_015266-RA	361	502	864	0.719124	-0.475689	7.98e-06	284	438	721	0.648402	-0.62504	7.19e-08	hypothetical protein	ASE in BC2 and BC3	0.297324
LOCUS_001776-RA	537	357	894	1.5042	0.588998	1.17e-08	348	244	592	1.42623	0.512206	9.35e-05	Vacuolar protein sorting-associated protein 52 A	ASE in BC2 and BC3	0.301688
LOCUS_016154-RA	284	421	706	0.674584	-0.567929	1.36e-06	273	396	669	0.689394	-0.536599	1.11e-05	Signal peptide peptidase-like 4	ASE in BC2 and BC3	0.304751
LOCUS_023760-RA	655	414	1069	1.58213	0.661864	1.48e-12	621	451	1072	1.37694	0.461466	1.31e-06	Brefeldin A-inhibited guanine nucleotide-exchange protein 3	ASE in BC2 and BC3	0.305428
LOCUS_010904-RA	1814	1149	2963	1.57876	0.658796	4.08e-33	1523	1102	2625	1.38203	0.466792	2.61e-15	Actin-101	ASE in BC2 and BC3	0.30752
LOCUS_023715-RA	396	247	643	1.60324	0.680989	2.75e-08	483	353	836	1.36827	0.452355	3.56e-05	Far upstream element-binding protein 2	ASE in BC2 and BC3	0.308049
LOCUS_011102-RA	344	495	839	0.694949	-0.52502	1.04e-06	337	510	847	0.660784	-0.597749	2.1e-08	Helicase SEN1	ASE in BC2 and BC3	0.31383
LOCUS_017703-RA	501	941	1442	0.532412	-0.909384	4.72e-30	1087	1381	2468	0.787111	-0.345361	2.44e-08	LRR receptor-like serine/threonine-protein kinase ERECTA	ASE in BC2 and BC3	0.314066
LOCUS_017643-RA	277	190	466	1.45789	0.543887	0.000232572	219	146	364	1.5	0.584963	0.000572029	Putative glucose-6-phosphate 1-epimerase	ASE in BC2 and BC3	0.318153
LOCUS_015550-RA	254	363	617	0.699725	-0.515141	5.14e-05	287	443	729	0.647856	-0.626256	5.66e-08	Putative glucose-6-phosphate 1-epimerase	ASE in BC2 and BC3	0.32261
LOCUS_013979-RA	203	125	329	1.624	0.699552	7.46e-05	241	175	416	1.37714	0.461678	0.00426051	hypothetical protein	ASE in BC2 and BC3	0.322968
LOCUS_023289-RA	211	324	535	0.651235	-0.618751	5.36e-06	189	273	462	0.692308	-0.530515	0.000408627	ABC transporter G family member 7	ASE in BC2 and BC3	0.328256
LOCUS_021327-RA	278	441	718	0.630385	-0.665694	8.26e-09	271	382	653	0.709424	-0.49528	6.93e-05	Sister chromatid cohesion 1 protein 4	ASE in BC2 and BC3	0.329705
LOCUS_012213-RA	789	450	1238	1.75333	0.8101	6.17e-21	597	449	1045	1.32962	0.411015	2.47e-05	Nodal modulator 1	ASE in BC2 and BC3	0.332964
LOCUS_017061-RA	169	280	449	0.603571	-0.728404	9.13e-07	223	307	529	0.726384	-0.461195	0.00105061	Deoxycytidine kinase	ASE in BC2 and BC3	0.335936
LOCUS_012503-RA	354	495	849	0.715152	-0.483679	6.63e-06	263	427	690	0.615925	-0.699173	3.46e-09	N-terminal acetyltransferase A complex auxiliary subunit NAA15	ASE in BC2 and BC3	0.338176
LOCUS_008147-RA	179	269	448	0.665428	-0.587647	9.26e-05	165	248	414	0.665323	-0.587874	0.000207066	Protein Jade-3	ASE in BC2 and BC3	0.345462
LOCUS_021161-RA	234	152	385	1.53947	0.622437	0.000128841	302	204	506	1.48039	0.565979	6.63e-05	Reticulon-like protein B5	ASE in BC2 and BC3	0.352287
LOCUS_012404-RA	277	166	443	1.66867	0.738703	7.59e-07	288	206	494	1.39806	0.483424	0.000914374	GRB10-interacting GYF protein 2	ASE in BC2 and BC3	0.357107
LOCUS_006630-RA	188	285	472	0.659649	-0.600229	3.79e-05	223	338	560	0.659763	-0.59998	7.01e-06	26S proteasome regulatory subunit 6A A	ASE in BC2 and BC3	0.360125
LOCUS_021150-RA	242	389	631	0.622108	-0.684763	3.16e-08	159	229	389	0.694323	-0.526321	0.0014974	putative serine/threonine-protein kinase PIX7	ASE in BC2 and BC3	0.360405
LOCUS_018046-RA	314	503	817	0.624254	-0.679794	2.86e-10	333	481	814	0.692308	-0.530515	1.35e-06	hypothetical protein	ASE in BC2 and BC3	0.360641
LOCUS_000037-RA	170	265	435	0.641509	-0.640458	2.5e-05	182	269	450	0.67658	-0.563668	0.000196155	T-complex protein 1 subunit zeta 1	ASE in BC2 and BC3	0.361005
LOCUS_005859-RA	100	187	287	0.534759	-0.903038	1.53e-06	256	338	595	0.757396	-0.400879	0.00276716	hypothetical protein	ASE in BC2 and BC3	0.362009
LOCUS_005906-RA	163	227	390	0.718062	-0.47782	0.00388578	146	247	393	0.591093	-0.758543	2.17e-06	Spermine synthase	ASE in BC2 and BC3	0.362447
LOCUS_001619-RA	110	168	278	0.654762	-0.610958	0.00180492	100	151	252	0.662252	-0.594549	0.00462866	CCR4-NOT transcription complex subunit 10	ASE in BC2 and BC3	0.363244
LOCUS_007500-RA	165	241	406	0.684647	-0.546567	0.000624021	179	284	463	0.630282	-0.665931	6.25e-06	COP1-interacting protein 7	ASE in BC2 and BC3	0.363976
LOCUS_024727-RA	763	378	1141	2.01852	1.0133	3.44e-29	1855	1446	3301	1.28285	0.359352	1.1e-11	putative aquaporin PIP2-6	ASE in BC2 and BC3	0.36413
LOCUS_026494-RA	289	209	498	1.38278	0.467567	0.0012056	285	166	451	1.71687	0.779779	1.47e-07	1-phosphatidylinositol-3-phosphate 5-kinase FAB1B	ASE in BC2 and BC3	0.364598
LOCUS_005181-RA	190	327	518	0.58104	-0.783291	1.12e-08	260	359	619	0.724234	-0.465472	0.000305376	E3 ubiquitin-protein ligase UPL3	ASE in BC2 and BC3	0.3646
LOCUS_016167-RA	756	418	1175	1.80861	0.854883	6.01e-22	316	235	551	1.34468	0.427264	0.00207754	UPF0301 protein Clim_0777	ASE in BC2 and BC3	0.365261
LOCUS_015047-RA	467	374	841	1.24866	0.320384	0.00414907	750	339	1089	2.21239	1.14561	8.27e-35	RuBisCO large subunit-binding protein subunit alpha, chloroplastic	ASE in BC2 and BC3	0.367034
LOCUS_010780-RA	366	270	635	1.35556	0.438884	0.000534006	1502	837	2339	1.7945	0.843585	6.93e-42	putative aquaporin PIP2-6	ASE in BC2 and BC3	0.370236
LOCUS_009899-RA	250	163	413	1.53374	0.617056	8.24e-05	314	207	520	1.51691	0.601134	1.52e-05	40S ribosomal protein S13	ASE in BC2 and BC3	0.370933
LOCUS_009273-RA	286	173	459	1.65318	0.725243	7.57e-07	283	197	480	1.43655	0.522606	0.000381674	Histone-lysine N-methyltransferase TRX1	ASE in BC2 and BC3	0.379017
LOCUS_022733-RA	342	257	598	1.33074	0.412228	0.00175804	518	273	791	1.89744	0.924051	3.08e-17	Basic blue protein	ASE in BC2 and BC3	0.38092
LOCUS_012303-RA	232	165	397	1.40606	0.491659	0.00262193	120	70	190	1.71429	0.777608	0.0012063	PX domain-containing protein EREL1	ASE in BC2 and BC3	0.382318
LOCUS_018542-RA	283	413	697	0.68523	-0.54534	4.33e-06	207	338	545	0.612426	-0.707392	1.41e-07	60S ribosomal protein L24	ASE in BC2 and BC3	0.385769
LOCUS_010614-RA	488	917	1405	0.53217	-0.910041	2.47e-29	900	1208	2108	0.745033	-0.424624	1.79e-10	5-methyltetrahydropteroyltriglutamate-- homocysteine methyltransferase 2	ASE in BC2 and BC3	0.386425
LOCUS_023917-RA	283	175	458	1.61714	0.693447	2.42e-06	187	127	314	1.47244	0.55821	0.00267816	Protein NPGR2	ASE in BC2 and BC3	0.387089
LOCUS_001948-RA	129	244	374	0.528689	-0.91951	1.65e-08	224	300	524	0.746667	-0.421464	0.00320298	putative protein phosphatase 2C 6	ASE in BC2 and BC3	0.38754
LOCUS_017158-RA	212	144	355	1.47222	0.557995	0.00114869	243	150	393	1.62	0.695994	1.51e-05	Eukaryotic translation initiation factor 4G	ASE in BC2 and BC3	0.388361
LOCUS_004573-RA	3023	2013	5036	1.50174	0.586634	1.24e-44	2337	1476	3813	1.58333	0.662965	7.23e-43	Calnexin 1	ASE in BC2 and BC3	0.388918
LOCUS_017785-RA	169	243	412	0.695473	-0.523933	0.000980719	453	759	1212	0.596838	-0.744589	1.81e-17	pEARLI1-like lipid transfer protein 2	ASE in BC2 and BC3	0.390115
LOCUS_020253-RA	227	159	385	1.42767	0.513666	0.00187816	100	59	159	1.69492	0.761213	0.00433112	hypothetical protein	ASE in BC2 and BC3	0.391009
LOCUS_009337-RA	495	277	772	1.787	0.837543	3.67e-14	368	266	634	1.38346	0.46828	0.000231652	E3 ubiquitin-protein ligase listerin	ASE in BC2 and BC3	0.392204
LOCUS_002122-RA	140	248	389	0.564516	-0.824913	2.48e-07	311	435	746	0.714943	-0.484101	2.94e-05	Transmembrane 9 superfamily member 1	ASE in BC2 and BC3	0.399341
LOCUS_009853-RA	379	285	664	1.32982	0.411236	0.000950187	358	182	541	1.96703	0.976021	3.19e-13	Interferon-related developmental regulator 1	ASE in BC2 and BC3	0.401375
LOCUS_000472-RA	201	124	326	1.62097	0.696855	8.66e-05	166	111	277	1.4955	0.580624	0.00350297	DEAD-box ATP-dependent RNA helicase 16	ASE in BC2 and BC3	0.404611
LOCUS_019311-RA	349	223	572	1.56502	0.646183	7.82e-07	386	250	636	1.544	0.626673	4.67e-07	putative receptor-like protein kinase At2g42960	ASE in BC2 and BC3	0.404945
LOCUS_005350-RA	281	421	702	0.667458	-0.58325	7.19e-07	239	387	626	0.617571	-0.695323	2.47e-08	Nodulin homeobox	ASE in BC2 and BC3	0.405547
LOCUS_019144-RA	347	240	587	1.44583	0.531901	4.56e-05	584	344	929	1.69767	0.76356	3.44e-14	FRIGIDA-like protein 3	ASE in BC2 and BC3	0.406138
LOCUS_021958-RA	130	82	212	1.58537	0.664816	0.0033679	214	140	354	1.52857	0.612184	0.000376634	Floral homeotic protein APETALA 2	ASE in BC2 and BC3	0.40699
LOCUS_012264-RA	7236	4712	11948	1.53565	0.618853	1.07e-116	6812	4318	11130	1.57758	0.657715	3.07e-122	Tubulin alpha-3 chain	ASE in BC2 and BC3	0.407029
LOCUS_003146-RA	157	263	419	0.596958	-0.744298	1.28e-06	225	329	553	0.683891	-0.548163	5.06e-05	Protein SUPPRESSOR OF GENE SILENCING 3	ASE in BC2 and BC3	0.407996
LOCUS_009032-RA	421	309	729	1.36246	0.446213	0.000140831	357	189	547	1.88889	0.917538	5.71e-12	E3 ubiquitin-protein ligase BRE1-like 2	ASE in BC2 and BC3	0.409418
LOCUS_008606-RA	338	220	557	1.53636	0.61952	3.12e-06	487	308	795	1.58117	0.660991	1.81e-09	Splicing factor 3B subunit 1	ASE in BC2 and BC3	0.409497
LOCUS_013776-RA	753	505	1258	1.49109	0.576366	2.26e-11	557	339	896	1.64307	0.716392	3.2e-12	hypothetical protein	ASE in BC2 and BC3	0.412904
LOCUS_018840-RA	443	669	1113	0.662182	-0.5947	9.76e-11	493	802	1296	0.614713	-0.702015	1.08e-16	hypothetical protein	ASE in BC2 and BC3	0.417488
LOCUS_004861-RA	239	143	382	1.67133	0.740995	4.73e-06	176	119	295	1.47899	0.564614	0.00332747	Uncharacterized protein At4g26450	ASE in BC2 and BC3	0.418376
LOCUS_016827-RA	494	304	798	1.625	0.70044	1.34e-10	319	210	529	1.51905	0.603167	1.2e-05	hypothetical protein	ASE in BC2 and BC3	0.422482
LOCUS_000374-RA	272	186	458	1.46237	0.548304	0.000239456	217	127	344	1.70866	0.772867	7.14e-06	Protein disulfide isomerase-like 1-5	ASE in BC2 and BC3	0.423766
LOCUS_005471-RA	136	81	218	1.67901	0.747613	0.000745455	341	230	571	1.48261	0.568138	1.85e-05	Beta-xylosidase/alpha-L-arabinofuranosidase 2	ASE in BC2 and BC3	0.424747
LOCUS_023173-RA	223	143	365	1.55944	0.641029	0.000124846	225	141	365	1.59574	0.67423	5.81e-05	putative serine/threonine-protein kinase At1g54610	ASE in BC2 and BC3	0.432201
LOCUS_014582-RA	509	760	1269	0.669737	-0.578334	1.56e-11	602	1012	1614	0.594862	-0.749374	2.6e-23	Protein ETHYLENE INSENSITIVE 3	ASE in BC2 and BC3	0.433388
LOCUS_007430-RA	207	122	329	1.69672	0.76275	1.38e-05	196	132	328	1.48485	0.570316	0.0016206	Zinc finger CCCH domain-containing protein 24	ASE in BC2 and BC3	0.435008
LOCUS_009622-RA	173	316	488	0.547468	-0.869153	6.98e-10	188	266	454	0.706767	-0.500694	0.00101547	Glutamine synthetase nodule isozyme	ASE in BC2 and BC3	0.435179
LOCUS_004295-RA	165	99	264	1.66667	0.736966	0.000207536	184	122	306	1.5082	0.592825	0.00157193	Protein EFR3 cmp44E	ASE in BC2 and BC3	0.436891
LOCUS_008078-RA	723	425	1148	1.70118	0.766533	1.44e-17	382	257	639	1.48638	0.571804	4.54e-06	Synaptotagmin-5	ASE in BC2 and BC3	0.438307
LOCUS_020229-RA	531	357	887	1.48739	0.572788	3.42e-08	442	260	702	1.7	0.765535	5.76e-11	Rop guanine nucleotide exchange factor 1	ASE in BC2 and BC3	0.438489
LOCUS_010357-RA	151	251	402	0.601594	-0.733139	3.25e-06	173	262	434	0.660305	-0.598795	9.76e-05	Protein MEI2-like 3	ASE in BC2 and BC3	0.439
LOCUS_012451-RA	140	226	366	0.619469	-0.690896	3.27e-05	204	317	521	0.643533	-0.635914	4.44e-06	Protein unc-13	ASE in BC2 and BC3	0.43935
LOCUS_018734-RA	133	230	363	0.578261	-0.790208	1.94e-06	141	208	349	0.677885	-0.560888	0.00134298	putative E3 ubiquitin-protein ligase ARI8	ASE in BC2 and BC3	0.443218
LOCUS_008521-RA	136	225	361	0.604444	-0.726318	1.39e-05	113	173	286	0.653179	-0.614449	0.00155834	CDPK-related kinase 1	ASE in BC2 and BC3	0.446286
LOCUS_006021-RA	256	471	726	0.543524	-0.879583	1.31e-14	314	447	761	0.702461	-0.50951	8.15e-06	Protein SPIRRIG	ASE in BC2 and BC3	0.448157
LOCUS_006417-RA	486	250	735	1.944	0.959028	2.8e-17	284	205	489	1.38537	0.470267	0.00138137	Nuclear-pore anchor	ASE in BC2 and BC3	0.450999
LOCUS_002841-RA	138	85	223	1.62353	0.699134	0.00144203	194	124	318	1.56452	0.645717	0.000390009	VHS domain-containing protein At3g16270	ASE in BC2 and BC3	0.451442
LOCUS_024789-RA	200	124	324	1.6129	0.68966	0.000106324	194	123	317	1.57724	0.657398	0.000305362	hypothetical protein	ASE in BC2 and BC3	0.453381
LOCUS_006418-RA	308	498	806	0.618474	-0.693215	1.68e-10	270	425	695	0.635294	-0.654503	3.06e-08	Nuclear-pore anchor	ASE in BC2 and BC3	0.453712
LOCUS_014917-RA	163	316	479	0.515823	-0.955053	2e-11	166	231	397	0.718615	-0.47671	0.00393189	Transcription factor GTE8	ASE in BC2 and BC3	0.455283
LOCUS_018454-RA	292	187	478	1.5615	0.64293	8.19e-06	247	151	399	1.63576	0.709962	8.63e-06	putative methyltransferase PMT26	ASE in BC2 and BC3	0.456456
LOCUS_003863-RA	355	202	557	1.75743	0.813464	6.39e-10	403	273	676	1.47619	0.561879	3.46e-06	La-related protein 1A	ASE in BC2 and BC3	0.457068
LOCUS_003257-RA	223	365	588	0.610959	-0.710853	3.08e-08	273	427	699	0.639344	-0.645335	4.29e-08	hypothetical protein	ASE in BC2 and BC3	0.458738
LOCUS_015199-RA	181	115	296	1.57391	0.654356	0.000497602	148	91	238	1.62637	0.701659	0.000958531	Nascent polypeptide-associated complex subunit beta	ASE in BC2 and BC3	0.459134
LOCUS_002550-RA	179	101	280	1.77228	0.825604	1.55e-05	209	142	351	1.47183	0.557612	0.00138938	Receptor protein kinase TMK1	ASE in BC2 and BC3	0.460367
LOCUS_005412-RA	665	979	1644	0.679265	-0.557955	9.27e-14	499	887	1386	0.56257	-0.829894	2.53e-24	Protein ILITYHIA	ASE in BC2 and BC3	0.463043
LOCUS_021779-RA	131	229	360	0.572052	-0.805781	1.32e-06	118	176	294	0.670455	-0.576789	0.0027169	putative translation initiation factor eIF-2B subunit epsilon	ASE in BC2 and BC3	0.464765
LOCUS_003341-RA	142	89	231	1.59551	0.674014	0.00177283	150	93	243	1.6129	0.68966	0.00106877	Protein transport protein SEC23	ASE in BC2 and BC3	0.46484
LOCUS_016580-RA	120	182	302	0.659341	-0.600904	0.00132351	114	195	309	0.584615	-0.77444	2.22e-05	Putative 1-phosphatidylinositol-3-phosphate 5-kinase FAB1C	ASE in BC2 and BC3	0.465364
LOCUS_001237-RA	143	226	369	0.632743	-0.660308	7e-05	106	173	279	0.612717	-0.706708	0.000281156	Transmembrane emp24 domain-containing protein p24beta3	ASE in BC2 and BC3	0.466645
LOCUS_003321-RA	319	187	506	1.70588	0.770518	2.84e-08	245	161	406	1.52174	0.605721	0.000147411	40S ribosomal protein S6	ASE in BC2 and BC3	0.466719
LOCUS_002772-RA	96	158	254	0.607595	-0.718818	0.000409796	86	135	221	0.637037	-0.650551	0.00365623	Vacuolar fusion protein CCZ1	ASE in BC2 and BC3	0.467628
LOCUS_022462-RA	410	206	616	1.99029	0.99298	1.64e-15	481	347	828	1.38617	0.471101	1.73e-05	Dynamin-related protein 1E	ASE in BC2 and BC3	0.467794
LOCUS_004146-RA	357	220	577	1.62273	0.698421	7.42e-08	393	247	640	1.59109	0.670018	5.73e-08	hypothetical protein	ASE in BC2 and BC3	0.467955
LOCUS_015191-RA	234	127	360	1.84252	0.88168	1.09e-07	315	218	533	1.44495	0.531024	0.000127381	COBRA-like protein 1	ASE in BC2 and BC3	0.468193
LOCUS_006143-RA	464	212	676	2.18868	1.13006	2.23e-21	328	246	575	1.33333	0.415037	0.00228544	ETO1-like protein 1	ASE in BC2 and BC3	0.469018
LOCUS_007235-RA	181	306	487	0.591503	-0.757542	9.2e-08	186	286	472	0.65035	-0.620713	2.25e-05	hypothetical protein	ASE in BC2 and BC3	0.470216
LOCUS_004158-RA	129	214	343	0.602804	-0.73024	2.15e-05	145	227	372	0.638767	-0.646639	0.000105034	YTH domain-containing family protein 1	ASE in BC2 and BC3	0.472202
LOCUS_009004-RA	153	234	387	0.653846	-0.612977	0.000162125	187	319	507	0.586207	-0.770518	3.23e-08	Anaphase-promoting complex subunit 5	ASE in BC2 and BC3	0.47231
LOCUS_006845-RA	195	315	509	0.619048	-0.691878	6.18e-07	244	392	636	0.622449	-0.683973	3.25e-08	KH domain-containing protein At1g09660/At1g09670	ASE in BC2 and BC3	0.473225
LOCUS_013033-RA	105	173	278	0.606936	-0.720383	0.00019361	107	169	276	0.633136	-0.659412	0.00080937	2-isopropylmalate synthase B	ASE in BC2 and BC3	0.475029
LOCUS_010348-RA	936	493	1429	1.89858	0.924921	9.71e-31	646	452	1098	1.4292	0.515211	3.55e-08	Structural maintenance of chromosomes protein 3	ASE in BC2 and BC3	0.47653
LOCUS_004983-RA	190	101	291	1.88119	0.911644	1.01e-06	246	171	418	1.4386	0.524662	0.000975963	Lysine-specific demethylase JMJ25	ASE in BC2 and BC3	0.478305
LOCUS_012071-RA	140	262	402	0.534351	-0.90414	7.6e-09	151	218	369	0.692661	-0.52978	0.001874	25. vesicle transport protein	ASE in BC2 and BC3	0.478995
LOCUS_002374-RA	200	124	323	1.6129	0.68966	0.000106324	141	87	228	1.62069	0.696608	0.00142831	hypothetical protein	ASE in BC2 and BC3	0.480422
LOCUS_012447-RA	1376	810	2186	1.69877	0.764487	1.32e-32	1086	702	1789	1.54701	0.629481	1.46e-18	hypothetical protein	ASE in BC2 and BC3	0.48123
LOCUS_012101-RA	472	757	1229	0.623514	-0.681506	4.22e-15	286	467	753	0.61242	-0.707407	3.63e-10	putative chalcone--flavonone isomerase 3	ASE in BC2 and BC3	0.482103
LOCUS_009576-RA	206	122	328	1.68852	0.755763	1.72e-05	165	106	271	1.5566	0.638402	0.00137448	Mitotic spindle checkpoint protein MAD1	ASE in BC2 and BC3	0.482481
LOCUS_013894-RA	85	139	225	0.611511	-0.70955	0.00116451	126	202	328	0.623762	-0.680932	0.000132953	Transport inhibitor response 1-like protein Os04g0395600	ASE in BC2 and BC3	0.483155
LOCUS_011795-RA	760	448	1208	1.69643	0.762501	2.86e-18	633	407	1040	1.55528	0.637177	2.3e-11	Cyclin-dependent kinase G-2	ASE in BC2 and BC3	0.485848
LOCUS_019356-RA	90	145	235	0.62069	-0.688056	0.00124944	146	239	385	0.610879	-0.711042	1.21e-05	Serine/threonine-protein kinase Nek4	ASE in BC2 and BC3	0.489237
LOCUS_022087-RA	107	169	276	0.633136	-0.659412	0.000739275	92	154	246	0.597403	-0.743225	0.000354797	Ubiquitin-like domain-containing CTD phosphatase	ASE in BC2 and BC3	0.490092
LOCUS_006304-RA	201	378	578	0.531746	-0.911191	1.48e-12	219	318	537	0.688679	-0.538096	9.48e-05	Transcription factor bHLH49	ASE in BC2 and BC3	0.490308
LOCUS_010912-RA	234	462	696	0.506494	-0.981384	4.48e-17	241	341	582	0.706745	-0.500739	0.000159804	Xyloglucan galactosyltransferase KATAMARI1	ASE in BC2 and BC3	0.491417
LOCUS_010892-RA	274	178	452	1.53933	0.622299	2.98e-05	251	145	396	1.73103	0.791634	6.57e-07	5'-3' exoribonuclease 3	ASE in BC2 and BC3	0.492633
LOCUS_006478-RA	160	267	427	0.599251	-0.738768	1.24e-06	175	278	452	0.629496	-0.66773	7.59e-06	Glucomannan 4-beta-mannosyltransferase 9	ASE in BC2 and BC3	0.493297
LOCUS_005347-RA	101	53	154	1.90566	0.930291	0.00045547	198	137	335	1.44526	0.531325	0.00315381	Kinesin-like protein KIN-14O	ASE in BC2 and BC3	0.494286
LOCUS_002364-RA	146	256	402	0.570312	-0.810175	2.44e-07	151	231	381	0.65368	-0.613344	0.000200413	Pre-mRNA-processing protein 40A	ASE in BC2 and BC3	0.496916
LOCUS_023945-RA	517	858	1375	0.602564	-0.730813	3.97e-19	447	717	1163	0.623431	-0.681698	2.71e-14	7-dehydrocholesterol reductase	ASE in BC2 and BC3	0.498194
LOCUS_017933-RA	1403	774	2177	1.81266	0.85811	2.27e-40	821	549	1370	1.49545	0.580576	2.06e-12	Kinesin-like protein KIN-14I	ASE in BC2 and BC3	0.498198
LOCUS_006433-RA	263	125	389	2.104	1.07313	1.68e-11	385	279	664	1.37993	0.464593	0.000179692	Chalcone synthase 2	ASE in BC2 and BC3	0.498571
LOCUS_004267-RA	151	273	424	0.553114	-0.854352	2e-08	152	228	380	0.666667	-0.584963	0.000426974	Zinc protease PQQL-like	ASE in BC2 and BC3	0.499764
LOCUS_000905-RA	439	297	736	1.47811	0.563758	9.31e-07	408	220	628	1.85455	0.891066	5.8e-13	Serine/threonine-protein phosphatase PP2A catalytic subunit	ASE in BC2 and BC3	0.502345
LOCUS_018219-RA	344	216	560	1.59259	0.671377	3.71e-07	360	214	574	1.68224	0.750386	8.48e-09	putative E3 ubiquitin-protein ligase HIP1	ASE in BC2 and BC3	0.503792
LOCUS_005080-RA	253	162	415	1.56173	0.643144	3.69e-05	268	155	424	1.72903	0.789965	2.68e-07	Serine/threonine-protein kinase PAK 4	ASE in BC2 and BC3	0.508061
LOCUS_002205-RA	144	83	227	1.73494	0.794886	0.000219526	142	91	234	1.56044	0.641952	0.00314342	Phosphatidate phosphatase PAH2	ASE in BC2 and BC3	0.510279
LOCUS_000429-RA	617	364	980	1.69505	0.761332	6.14e-15	331	208	539	1.59135	0.670248	7.66e-07	Phosphoinositide phosphatase SAC3	ASE in BC2 and BC3	0.510281
LOCUS_021814-RA	214	131	345	1.63359	0.708044	3.69e-05	122	74	196	1.64865	0.721284	0.00239448	Nuclear pore complex protein GP210	ASE in BC2 and BC3	0.510701
LOCUS_008201-RA	312	177	489	1.76271	0.817797	6.89e-09	301	195	495	1.54359	0.626289	1.1e-05	DnaJ protein ERDJ3A	ASE in BC2 and BC3	0.512177
LOCUS_003642-RA	351	550	901	0.638182	-0.647961	2.57e-10	394	682	1076	0.577713	-0.791576	1.9e-17	Polyadenylate-binding protein-interacting protein 2	ASE in BC2 and BC3	0.51291
LOCUS_021145-RA	408	1080	1488	0.377778	-1.40439	1.98e-68	623	803	1425	0.775841	-0.366168	1.02e-05	putative xyloglucan endotransglucosylase/hydrolase protein 28	ASE in BC2 and BC3	0.514243
LOCUS_026223-RA	267	185	452	1.44324	0.529314	0.000448663	208	106	313	1.96226	0.972519	5.93e-08	hypothetical protein	ASE in BC2 and BC3	0.514769
LOCUS_018229-RA	327	196	523	1.66837	0.738437	6.41e-08	120	74	194	1.62162	0.697437	0.00361713	Prefoldin subunit 1	ASE in BC2 and BC3	0.515013
LOCUS_006318-RA	206	138	344	1.49275	0.577976	0.000922207	249	134	383	1.85821	0.893913	3.01e-08	Leucine-rich repeat protein 1	ASE in BC2 and BC3	0.51666
LOCUS_018572-RA	651	315	966	2.06667	1.04731	2.31e-26	839	596	1435	1.40772	0.493358	1.21e-09	Cysteine proteinase 1	ASE in BC2 and BC3	0.516697
LOCUS_017993-RA	299	173	472	1.72832	0.789373	4.23e-08	233	148	381	1.57432	0.654733	6.76e-05	ACT domain-containing protein ACR12	ASE in BC2 and BC3	0.516829
LOCUS_020231-RA	225	127	352	1.77165	0.825097	9.82e-07	175	113	288	1.54867	0.631032	0.0010697	Protein arginine N-methyltransferase 7	ASE in BC2 and BC3	0.520662
LOCUS_016445-RA	146	339	485	0.430678	-1.21532	1.18e-17	222	299	521	0.742475	-0.429586	0.00270928	RNA-binding KH domain-containing protein RCF3	ASE in BC2 and BC3	0.522083
LOCUS_014252-RA	135	69	204	1.95652	0.968291	1.87e-05	175	120	294	1.45833	0.544321	0.0048257	hypothetical protein	ASE in BC2 and BC3	0.527061
LOCUS_020049-RA	307	171	478	1.79532	0.844242	3.36e-09	239	155	394	1.54194	0.624742	0.000114009	Protein DEFECTIVE IN EXINE FORMATION 1	ASE in BC2 and BC3	0.527434
LOCUS_002094-RA	800	544	1344	1.47059	0.556393	2.42e-11	796	412	1209	1.93204	0.950124	2.42e-27	Cyclin-dependent kinase F-4	ASE in BC2 and BC3	0.528643
LOCUS_029125-RA	74	129	204	0.573643	-0.801774	0.000463307	112	177	290	0.632768	-0.660251	0.000573795	hypothetical protein	ASE in BC2 and BC3	0.529372
LOCUS_016680-RA	113	182	295	0.620879	-0.687616	0.000245748	116	198	314	0.585859	-0.771376	2.04e-05	Methionine aminopeptidase 2B	ASE in BC2 and BC3	0.53041
LOCUS_001406-RA	337	183	519	1.84153	0.880905	1.05e-10	301	198	499	1.5202	0.604263	2.17e-05	TBC1 domain family member 8B	ASE in BC2 and BC3	0.532298
LOCUS_003864-RA	399	155	555	2.57419	1.36412	1.44e-24	396	302	697	1.31126	0.390952	0.00142817	putative ADP-ribosylation factor GTPase-activating protein AGD14	ASE in BC2 and BC3	0.533305
LOCUS_027417-RA	320	194	513	1.64948	0.722015	1.66e-07	269	161	430	1.67081	0.740545	1.22e-06	Vacuolar cation/proton exchanger 3	ASE in BC2 and BC3	0.534685
LOCUS_020686-RA	315	192	506	1.64062	0.714246	2.8e-07	701	417	1118	1.68106	0.749367	2.31e-16	60S ribosomal protein L15	ASE in BC2 and BC3	0.535232
LOCUS_024619-RA	147	95	242	1.54737	0.629817	0.00285447	137	76	213	1.80263	0.850105	0.000144663	Vacuolar protein-sorting-associated protein 11	ASE in BC2 and BC3	0.53541
LOCUS_005600-RA	179	115	294	1.55652	0.638326	0.000735525	181	101	282	1.79208	0.841634	1.08e-05	hypothetical protein	ASE in BC2 and BC3	0.537237
LOCUS_011607-RA	150	99	249	1.51515	0.599462	0.0041205	123	66	189	1.86364	0.89812	0.00016646	Protein phosphatase 1 regulatory inhibitor subunit PPP1R7	ASE in BC2 and BC3	0.538389
LOCUS_027650-RA	84	143	226	0.587413	-0.767554	0.000373429	110	179	289	0.614525	-0.702456	0.000233009	26S proteasome non-ATPase regulatory subunit 4	ASE in BC2 and BC3	0.539173
LOCUS_012813-RA	128	229	357	0.558952	-0.839204	5.19e-07	139	217	357	0.640553	-0.64261	0.000170332	AP-1 complex subunit mu-2	ASE in BC2 and BC3	0.539281
LOCUS_008783-RA	144	76	220	1.89474	0.921997	2.21e-05	186	124	309	1.5	0.584963	0.00169226	Transmembrane protein 87A	ASE in BC2 and BC3	0.539334
LOCUS_023973-RA	124	223	348	0.556054	-0.846704	6.12e-07	131	204	335	0.642157	-0.639002	0.000303696	Protein trichome birefringence-like 25	ASE in BC2 and BC3	0.541046
LOCUS_020007-RA	105	199	304	0.527638	-0.922379	4e-07	249	374	623	0.665775	-0.586893	3.33e-06	Chaperone protein DnaJ	ASE in BC2 and BC3	0.541337
LOCUS_026510-RA	331	197	528	1.6802	0.748636	3.52e-08	800	484	1283	1.65289	0.724993	1.42e-17	putative aquaporin TIP2-2	ASE in BC2 and BC3	0.542756
LOCUS_015683-RA	435	612	1047	0.710784	-0.492516	2.68e-07	264	567	831	0.465608	-1.10281	6.38e-25	Eukaryotic translation initiation factor 3 subunit H	ASE in BC2 and BC3	0.543152
LOCUS_004959-RA	415	178	592	2.33146	1.22123	1.3e-21	802	589	1390	1.36163	0.445335	8.06e-08	putative aquaporin PIP1-2	ASE in BC2 and BC3	0.543858
LOCUS_002901-RA	325	156	481	2.08333	1.05889	9.45e-14	233	163	396	1.42945	0.515458	0.00168922	GDP-L-galactose phosphorylase 1	ASE in BC2 and BC3	0.545815
LOCUS_010170-RA	108	179	287	0.603352	-0.728928	0.000121366	141	237	378	0.594937	-0.749192	4.73e-06	chaperonin	ASE in BC2 and BC3	0.546107
LOCUS_007794-RA	157	92	248	1.70652	0.771059	0.00016418	224	137	360	1.63504	0.709323	2.53e-05	hypothetical protein	ASE in BC2 and BC3	0.54693
LOCUS_016159-RA	91	152	244	0.598684	-0.740133	0.000376152	133	222	355	0.599099	-0.739133	1.3e-05	putative glucomannan 4-beta-mannosyltransferase 9	ASE in BC2 and BC3	0.547057
LOCUS_022181-RA	330	209	539	1.57895	0.658963	1.05e-06	311	174	486	1.78736	0.837827	3.85e-09	Squamosa promoter-binding-like protein 12	ASE in BC2 and BC3	0.552097
LOCUS_011306-RA	697	346	1043	2.01445	1.01039	1.33e-26	352	241	594	1.46058	0.546542	2.73e-05	UDP-glucuronic acid decarboxylase 6	ASE in BC2 and BC3	0.552219
LOCUS_004251-RA	146	262	408	0.557252	-0.843598	5.82e-08	132	208	340	0.634615	-0.656046	0.000179456	Protein BONZAI 1	ASE in BC2 and BC3	0.553439
LOCUS_024035-RA	105	193	298	0.544041	-0.878212	1.86e-06	164	254	418	0.645669	-0.631133	5.51e-05	Altered inheritance of mitochondria protein 32	ASE in BC2 and BC3	0.554268
LOCUS_009418-RA	247	129	376	1.91473	0.93714	7.51e-09	309	205	514	1.50732	0.591983	2.41e-05	Pumilio 1	ASE in BC2 and BC3	0.554771
LOCUS_007994-RA	828	416	1244	1.99038	0.993047	1.31e-30	637	432	1069	1.47454	0.560262	2.98e-09	Rho GTPase-activating protein 7	ASE in BC2 and BC3	0.556367
LOCUS_016379-RA	897	494	1391	1.81579	0.860597	3.37e-26	901	575	1476	1.56696	0.647965	2.63e-16	NIPA-like protein	ASE in BC2 and BC3	0.557637
LOCUS_016273-RA	158	80	238	1.975	0.981853	2.27e-06	184	124	309	1.48387	0.569366	0.00240067	hypothetical protein	ASE in BC2 and BC3	0.559033
LOCUS_007909-RA	522	306	828	1.70588	0.770518	5.19e-13	473	286	759	1.65385	0.725825	1.01e-10	hypothetical protein	ASE in BC2 and BC3	0.559261
LOCUS_004255-RA	654	371	1025	1.7628	0.817871	9.34e-18	402	250	652	1.608	0.685267	1.99e-08	Golgin candidate 5	ASE in BC2 and BC3	0.560461
LOCUS_004045-RA	125	73	198	1.71233	0.77596	0.000858157	180	109	288	1.65138	0.723669	0.000144911	Polyadenylate-binding protein RBP45	ASE in BC2 and BC3	0.561538
LOCUS_024717-RA	701	1914	2615	0.366249	-1.4491	7.5e-127	2693	3524	6216	0.764188	-0.388	1.12e-24	Non-specific lipid-transfer protein	ASE in BC2 and BC3	0.562252
LOCUS_007472-RA	113	201	314	0.562189	-0.830873	3.61e-06	133	213	347	0.624413	-0.679427	8.54e-05	Autophagy-related protein 8C	ASE in BC2 and BC3	0.564518
LOCUS_009870-RA	318	474	792	0.670886	-0.57586	1.81e-07	199	394	593	0.505076	-0.985427	1.06e-14	Spatacsin	ASE in BC2 and BC3	0.567468
LOCUS_001127-RA	208	353	562	0.589235	-0.763085	6.27e-09	236	396	632	0.59596	-0.746714	1.61e-09	Nuclear receptor corepressor 1	ASE in BC2 and BC3	0.569806
LOCUS_005272-RA	127	235	362	0.540426	-0.887832	8.45e-08	227	355	583	0.639437	-0.645127	7.36e-07	HMG1/2-like protein	ASE in BC2 and BC3	0.572764
LOCUS_021826-RA	120	276	396	0.434783	-1.20163	2.92e-14	255	355	610	0.71831	-0.477322	0.000233861	Polyadenylate-binding protein 2	ASE in BC2 and BC3	0.573566
LOCUS_022640-RA	326	572	898	0.56993	-0.811143	2.05e-15	255	417	672	0.611511	-0.70955	3.33e-09	Methyl-CpG-binding domain-containing protein 9	ASE in BC2 and BC3	0.575547
LOCUS_009662-RA	293	171	463	1.71345	0.776904	9.21e-08	229	137	366	1.67153	0.741172	8.75e-06	Sodium/hydrogen exchanger 6	ASE in BC2 and BC3	0.57582
LOCUS_027709-RA	135	391	525	0.345269	-1.53421	1.39e-28	281	365	645	0.769863	-0.377326	0.00332528	Eukaryotic translation initiation factor isoform 4E-2	ASE in BC2 and BC3	0.578898
LOCUS_001450-RA	76	136	212	0.558824	-0.839535	0.000164163	86	139	225	0.618705	-0.692676	0.00165588	hypothetical protein	ASE in BC2 and BC3	0.581526
LOCUS_004753-RA	923	450	1373	2.05111	1.03641	1.85e-36	957	648	1605	1.47685	0.562525	1.35e-13	E3 ubiquitin-protein ligase UPL2	ASE in BC2 and BC3	0.583004
LOCUS_020150-RA	96	164	260	0.585366	-0.77259	0.000109547	122	206	328	0.592233	-0.755763	1.94e-05	Mitogen-activated protein kinase kinase kinase YODA	ASE in BC2 and BC3	0.583895
LOCUS_013700-RA	454	226	680	2.00885	1.00637	1.82e-17	474	317	792	1.49527	0.580404	1.67e-07	Protein unc-13	ASE in BC2 and BC3	0.584101
LOCUS_013161-RA	90	183	272	0.491803	-1.02385	1.07e-07	142	211	354	0.672986	-0.571352	0.000986569	Flap endonuclease GEN-like 1	ASE in BC2 and BC3	0.584977
LOCUS_001091-RA	669	299	968	2.23746	1.16186	7.17e-32	1173	826	1999	1.4201	0.505989	9.46e-14	putative aquaporin PIP2-6	ASE in BC2 and BC3	0.587889
LOCUS_023647-RA	90	167	257	0.538922	-0.891851	8.01e-06	100	158	258	0.632911	-0.659925	0.00125477	Zinc finger CCCH domain-containing protein 5	ASE in BC2 and BC3	0.588555
LOCUS_018569-RA	95	173	267	0.549133	-0.864773	9.57e-06	111	178	289	0.623596	-0.681318	0.000368762	Monocopper oxidase-like protein SKU5	ASE in BC2 and BC3	0.589185
LOCUS_005044-RA	1126	549	1675	2.051	1.03633	2.43e-44	759	511	1270	1.48532	0.570777	3.27e-11	Protein BOBBER 1	ASE in BC2 and BC3	0.591512
LOCUS_005227-RA	1391	810	2201	1.71728	0.780129	4.25e-34	1188	702	1890	1.69231	0.758992	7.82e-28	hypothetical protein	ASE in BC2 and BC3	0.592111
LOCUS_024338-RA	779	1759	2538	0.442865	-1.17506	2.15e-84	586	831	1417	0.705174	-0.503948	6.62e-10	Calreticulin	ASE in BC2 and BC3	0.592169
LOCUS_002497-RA	110	167	277	0.658683	-0.602345	0.0021749	80	159	239	0.503145	-0.990955	1.98e-06	DNA-directed RNA polymerase I subunit 2	ASE in BC2 and BC3	0.596896
LOCUS_005149-RA	347	243	590	1.42798	0.513979	8.09e-05	263	117	380	2.24786	1.16855	5.23e-13	DnaJ subfamily C member 14	ASE in BC2 and BC3	0.600613
LOCUS_013481-RA	67	129	196	0.51938	-0.945138	4.45e-05	92	143	235	0.643357	-0.636309	0.0032932	hypothetical protein	ASE in BC2 and BC3	0.6014
LOCUS_010317-RA	174	109	283	1.59633	0.674759	0.000448308	214	115	329	1.86087	0.895977	3.22e-07	Iron-sulfur cluster assembly protein 1	ASE in BC2 and BC3	0.604569
LOCUS_013191-RA	247	113	360	2.18584	1.12819	1.1e-11	206	142	348	1.4507	0.536753	0.00228787	putative UDP-N-acetylglucosamine--peptide N-acetylglucosaminyltransferase SPINDLY	ASE in BC2 and BC3	0.605559
LOCUS_016970-RA	311	178	488	1.74719	0.805037	1.18e-08	226	134	360	1.68657	0.75409	7.27e-06	AP-2 complex subunit alpha-2	ASE in BC2 and BC3	0.60707
LOCUS_000126-RA	71	118	190	0.601695	-0.732896	0.0022793	58	103	161	0.563107	-0.82852	0.0016206	UDP-galactose/UDP-glucose transporter 7	ASE in BC2 and BC3	0.607219
LOCUS_008017-RA	201	85	285	2.36471	1.24166	4.21e-11	386	275	661	1.40364	0.489169	7.76e-05	putative aquaporin PIP2-6	ASE in BC2 and BC3	0.607382
LOCUS_019890-RA	92	173	265	0.531792	-0.911066	3.43e-06	100	159	259	0.628931	-0.669027	0.00102897	Zinc finger protein BRUTUS	ASE in BC2 and BC3	0.609528
LOCUS_015918-RA	338	208	546	1.625	0.70044	1.62e-07	278	152	430	1.82895	0.871014	9.17e-09	Choline-phosphate cytidylyltransferase 2	ASE in BC2 and BC3	0.610092
LOCUS_000867-RA	360	185	544	1.94595	0.960472	5.04e-13	963	620	1583	1.55323	0.635268	8.37e-17	FRIGIDA-like protein 4a	ASE in BC2 and BC3	0.610156
LOCUS_019976-RA	202	371	573	0.544474	-0.877064	1.28e-11	231	375	606	0.616	-0.698998	3.63e-08	Kinesin-like protein KIN-14L	ASE in BC2 and BC3	0.613066
LOCUS_008055-RA	110	249	359	0.441767	-1.17864	1.44e-12	147	211	358	0.696682	-0.521427	0.00268678	Homeobox protein knotted-1-like 3	ASE in BC2 and BC3	0.614576
LOCUS_023204-RA	458	276	733	1.65942	0.730679	1.41e-10	711	396	1108	1.79545	0.844349	3.39e-20	Adenosylhomocysteinase	ASE in BC2 and BC3	0.616948
LOCUS_007234-RA	283	109	392	2.59633	1.37647	7.54e-18	246	180	426	1.36667	0.450661	0.00478277	Rac-like GTP-binding protein 3	ASE in BC2 and BC3	0.620324
LOCUS_013196-RA	271	150	421	1.80667	0.85333	2.36e-08	270	163	433	1.65644	0.728087	1.71e-06	Serine carboxypeptidase-like 26	ASE in BC2 and BC3	0.621299
LOCUS_004771-RA	215	464	679	0.463362	-1.10979	8.7e-21	175	258	433	0.678295	-0.560016	0.000299646	DNA topoisomerase 1	ASE in BC2 and BC3	0.621499
LOCUS_023493-RA	90	166	256	0.542169	-0.883186	1.03e-05	81	132	213	0.613636	-0.704544	0.00189771	Proteasome subunit beta type-6	ASE in BC2 and BC3	0.622244
LOCUS_003113-RA	148	94	242	1.57447	0.654865	0.00186862	143	74	217	1.93243	0.950418	1.57e-05	Eukaryotic translation initiation factor NCBP	ASE in BC2 and BC3	0.622395
LOCUS_002300-RA	183	115	298	1.5913	0.67021	0.000336745	158	83	241	1.90361	0.928741	7.89e-06	Structural maintenance of chromosomes protein 6B	ASE in BC2 and BC3	0.622452
LOCUS_004105-RA	422	187	609	2.25668	1.1742	1.08e-20	211	146	357	1.44521	0.531275	0.00221189	Embryogenesis-associated protein EMB8	ASE in BC2 and BC3	0.623825
LOCUS_012138-RA	182	96	277	1.89583	0.922832	1.36e-06	136	85	220	1.6	0.678072	0.00235796	40S ribosomal protein S7	ASE in BC2 and BC3	0.625747
LOCUS_008611-RA	190	100	289	1.9	0.925999	7.04e-07	155	97	252	1.59794	0.676212	0.00107714	Mediator of RNA polymerase II transcription subunit 17	ASE in BC2 and BC3	0.626172
LOCUS_025189-RA	272	471	744	0.577495	-0.79212	2.36e-12	400	692	1092	0.578035	-0.790772	1.16e-17	Auxin-responsive protein IAA27	ASE in BC2 and BC3	0.626387
LOCUS_024742-RA	283	417	700	0.678657	-0.559245	2.2e-06	227	494	721	0.459514	-1.12182	2.2e-22	DENN domain and WD repeat-containing protein SCD1	ASE in BC2 and BC3	0.627372
LOCUS_024720-RA	59	99	159	0.59596	-0.746714	0.00497915	98	176	274	0.556818	-0.844722	1.38e-05	Remorin 4.1	ASE in BC2 and BC3	0.630765
LOCUS_007627-RA	111	190	301	0.584211	-0.77544	2.54e-05	165	290	454	0.568966	-0.813587	3.36e-08	WD-40 repeat-containing protein MSI4	ASE in BC2 and BC3	0.630888
LOCUS_022852-RA	192	111	303	1.72973	0.790547	1.61e-05	120	69	188	1.73913	0.798366	0.000897616	Protein LONGIFOLIA 1	ASE in BC2 and BC3	0.631146
LOCUS_011689-RA	228	355	582	0.642254	-0.638785	8.17e-07	200	397	597	0.503778	-0.989139	6.75e-15	Protein transport protein SEC31 B	ASE in BC2 and BC3	0.631847
LOCUS_001114-RA	273	143	417	1.90909	0.932886	1.25e-09	170	106	276	1.60377	0.68147	0.000518179	TBC1 domain family member 9	ASE in BC2 and BC3	0.635734
LOCUS_006015-RA	219	118	338	1.85593	0.892144	2.22e-07	200	122	323	1.63934	0.713119	7.03e-05	Phosphatidylinositol 3,4,5-trisphosphate 3-phosphatase and protein-tyrosine-phosphatase PTEN2A	ASE in BC2 and BC3	0.636205
LOCUS_015176-RA	357	150	507	2.38	1.25096	2.19e-19	249	175	424	1.42286	0.508791	0.00129294	Peroxisome biogenesis protein 5	ASE in BC2 and BC3	0.636478
LOCUS_001502-RA	83	148	231	0.560811	-0.834414	8.56e-05	76	129	205	0.589147	-0.7633	0.000919514	hypothetical protein	ASE in BC2 and BC3	0.636908
LOCUS_011900-RA	153	99	252	1.54545	0.628031	0.00237007	297	147	443	2.02041	1.01465	8.97e-12	Receptor-like protein kinase THESEUS 1	ASE in BC2 and BC3	0.63723
LOCUS_013519-RA	1042	544	1585	1.91544	0.937677	6.61e-35	1205	752	1957	1.60239	0.680229	1.96e-23	CLIP-associated protein	ASE in BC2 and BC3	0.637835
LOCUS_006358-RA	276	155	431	1.78065	0.8324	3.54e-08	228	134	362	1.70149	0.766801	4.67e-06	WD repeat-containing protein 75	ASE in BC2 and BC3	0.638285
LOCUS_001103-RA	360	185	546	1.94595	0.960472	5.04e-13	322	203	525	1.58621	0.665581	1.32e-06	T-complex protein 1 subunit alpha	ASE in BC2 and BC3	0.639272
LOCUS_015720-RA	3215	1717	4932	1.87245	0.904929	1.93e-100	1804	1105	2909	1.63258	0.707153	3.75e-37	Puromycin-sensitive aminopeptidase	ASE in BC2 and BC3	0.639923
LOCUS_023391-RA	1145	593	1738	1.93086	0.949244	4.55e-39	875	548	1423	1.59672	0.675107	5.43e-17	hypothetical protein	ASE in BC2 and BC3	0.640841
LOCUS_025124-RA	136	84	220	1.61905	0.695145	0.00166301	110	58	169	1.89655	0.923379	0.000286346	U-box domain-containing protein 43	ASE in BC2 and BC3	0.641882
LOCUS_003732-RA	214	125	339	1.712	0.775683	6.93e-06	233	131	363	1.77863	0.830763	5.92e-07	U3 small nucleolar RNA-associated protein 14	ASE in BC2 and BC3	0.644409
LOCUS_004690-RA	191	106	298	1.80189	0.849508	4.27e-06	112	66	178	1.69697	0.762961	0.00225649	Transmembrane emp24 domain-containing protein p24beta2	ASE in BC2 and BC3	0.648142
LOCUS_014304-RA	302	187	489	1.61497	0.69151	1.11e-06	395	206	601	1.91748	0.939208	1.15e-13	UDP-glucose:glycoprotein glucosyltransferase	ASE in BC2 and BC3	0.649472
LOCUS_004410-RA	162	93	255	1.74194	0.800691	7.09e-05	186	106	292	1.75472	0.811238	1.58e-05	DEAD-box ATP-dependent RNA helicase 53	ASE in BC2 and BC3	0.649551
LOCUS_012725-RA	205	108	313	1.89815	0.924593	2.45e-07	153	94	247	1.62766	0.702799	0.000750398	putative 1-acyl-sn-glycerol-3-phosphate acyltransferase 5	ASE in BC2 and BC3	0.649803
LOCUS_017698-RA	138	87	225	1.58621	0.665581	0.00240201	213	108	322	1.97222	0.979822	3.23e-08	Protein tas	ASE in BC2 and BC3	0.652151
LOCUS_004806-RA	246	111	357	2.21622	1.1481	5.96e-12	181	122	303	1.48361	0.569109	0.00265323	Zinc finger CCCH domain-containing protein 55	ASE in BC2 and BC3	0.653393
LOCUS_005893-RA	382	605	986	0.631405	-0.663363	1.06e-11	255	508	763	0.501969	-0.994331	5.16e-19	MAP3K epsilon protein kinase 1	ASE in BC2 and BC3	0.659602
LOCUS_008602-RA	78	168	246	0.464286	-1.10692	5.61e-08	123	186	308	0.66129	-0.596644	0.00136377	Trafficking protein particle complex subunit 3	ASE in BC2 and BC3	0.660435
LOCUS_008550-RA	74	124	198	0.596774	-0.744743	0.00143326	47	87	134	0.54023	-0.888355	0.00224288	Tetraspanin-19	ASE in BC2 and BC3	0.661596
LOCUS_003687-RA	305	195	500	1.5641	0.645335	4.55e-06	379	186	565	2.03763	1.0269	4.14e-15	Serine/threonine-protein phosphatase 6 regulatory subunit 3	ASE in BC2 and BC3	0.662692
LOCUS_011158-RA	225	160	385	1.40625	0.491853	0.00306584	354	139	493	2.54676	1.34866	1.98e-21	Importin subunit alpha-1b	ASE in BC2 and BC3	0.663345
LOCUS_006556-RA	60	115	175	0.521739	-0.938599	0.000142004	87	142	230	0.612676	-0.706804	0.00116172	WD40 repeat-containing protein HOS15	ASE in BC2 and BC3	0.663405
LOCUS_003152-RA	41	80	122	0.5125	-0.964376	0.00150995	93	150	243	0.62	-0.68966	0.00106877	Glutathione transferase GST 23	ASE in BC2 and BC3	0.665091
LOCUS_022915-RA	230	504	734	0.456349	-1.13179	3.2e-23	204	307	511	0.664495	-0.58967	2.76e-05	hypothetical protein	ASE in BC2 and BC3	0.667382
LOCUS_015069-RA	567	357	924	1.58824	0.667425	3.96e-11	363	181	544	2.00552	1.00398	5.29e-14	Ribonuclease J	ASE in BC2 and BC3	0.670081
LOCUS_010640-RA	269	140	409	1.92143	0.942179	1.2e-09	308	188	497	1.6383	0.712198	4.78e-07	Pyrophosphate-energized vacuolar membrane proton pump	ASE in BC2 and BC3	0.671018
LOCUS_004886-RA	309	168	477	1.83929	0.879146	7.46e-10	238	140	378	1.7	0.765535	2.85e-06	Cell division cycle and apoptosis regulator protein 1	ASE in BC2 and BC3	0.673017
LOCUS_000422-RA	193	90	283	2.14444	1.1006	5.65e-09	191	125	316	1.528	0.611645	0.00086142	hypothetical protein	ASE in BC2 and BC3	0.673178
LOCUS_009529-RA	232	343	574	0.676385	-0.564084	1.77e-05	120	275	395	0.436364	-1.1964	4.64e-14	NEDD8-conjugating enzyme Ubc12	ASE in BC2 and BC3	0.674868
LOCUS_010858-RA	49	89	138	0.550562	-0.861024	0.00244577	54	93	147	0.580645	-0.784271	0.00485226	Protein transport protein SEC23	ASE in BC2 and BC3	0.675276
LOCUS_000695-RA	126	80	206	1.575	0.655352	0.00453563	141	69	210	2.04348	1.03103	4.01e-06	Survival of motor neuron-related-splicing factor 30	ASE in BC2 and BC3	0.675685
LOCUS_015587-RA	189	315	503	0.6	-0.736966	1.23e-07	165	312	478	0.528846	-0.91908	1.38e-10	CCR4-NOT transcription complex subunit 3	ASE in BC2 and BC3	0.67733
LOCUS_026242-RA	76	146	223	0.520548	-0.941897	1.31e-05	74	122	197	0.606557	-0.721284	0.00239448	Programmed cell death protein 4	ASE in BC2 and BC3	0.679375
LOCUS_024509-RA	258	155	413	1.66452	0.735103	2.18e-06	150	79	228	1.89873	0.925038	1.51e-05	hypothetical protein	ASE in BC2 and BC3	0.679998
LOCUS_009355-RA	162	273	435	0.593407	-0.752907	5.92e-07	147	275	422	0.534545	-0.903615	3.55e-09	14-3-3-like protein	ASE in BC2 and BC3	0.680339
LOCUS_006661-RA	122	224	346	0.544643	-0.876618	2.46e-07	119	204	323	0.583333	-0.777608	1.27e-05	DNA-directed RNA polymerase I subunit 1	ASE in BC2 and BC3	0.681664
LOCUS_013959-RA	538	280	818	1.92143	0.942179	1.62e-18	309	187	495	1.65241	0.724569	2.95e-07	Exocyst complex component SEC6	ASE in BC2 and BC3	0.682674
LOCUS_000731-RA	167	293	460	0.569966	-0.811053	2.72e-08	161	289	450	0.557093	-0.844009	1.19e-08	Bromodomain and WD repeat-containing protein 1	ASE in BC2 and BC3	0.684536
LOCUS_007911-RA	3396	9105	12501	0.372982	-1.42282	0	2687	3755	6442	0.715579	-0.482817	5.79e-39	MLP-like protein 423	ASE in BC2 and BC3	0.686962
LOCUS_002193-RA	225	118	343	1.90678	0.931138	4.67e-08	222	133	354	1.66917	0.739133	1.3e-05	hypothetical protein	ASE in BC2 and BC3	0.688235
LOCUS_025679-RA	35	68	103	0.514706	-0.95818	0.00413249	68	112	180	0.607143	-0.719892	0.00392367	PHD finger protein ALFIN-LIKE 8	ASE in BC2 and BC3	0.689786
LOCUS_009005-RA	89	46	135	1.93478	0.952171	0.000860238	129	78	206	1.65385	0.725825	0.00160797	Long chain base biosynthesis protein 2a	ASE in BC2 and BC3	0.69111
LOCUS_005560-RA	159	346	505	0.459538	-1.12175	6.16e-16	242	371	613	0.652291	-0.616412	1.21e-06	Elongation factor 1-delta	ASE in BC2 and BC3	0.691457
LOCUS_012784-RA	119	248	367	0.479839	-1.05938	1.11e-10	136	214	350	0.635514	-0.654004	0.000147854	DUF724 domain-containing protein 3	ASE in BC2 and BC3	0.692838
LOCUS_006637-RA	117	180	297	0.65	-0.621488	0.000965786	52	113	165	0.460177	-1.11974	1.14e-05	Protein ENHANCED DISEASE RESISTANCE 2	ASE in BC2 and BC3	0.695905
LOCUS_000593-RA	234	115	350	2.03478	1.02487	1.23e-09	173	108	280	1.60185	0.679741	0.000468704	mRNA-decapping enzyme subunit 2	ASE in BC2 and BC3	0.696649
LOCUS_000930-RA	167	93	260	1.7957	0.844545	2.16e-05	174	98	272	1.77551	0.828234	2.22e-05	Nicalin	ASE in BC2 and BC3	0.699481
LOCUS_020508-RA	352	197	549	1.7868	0.83738	2.7e-10	391	219	611	1.78539	0.836238	2.91e-11	Oligouridylate-binding protein 1B	ASE in BC2 and BC3	0.700249
LOCUS_007227-RA	109	53	163	2.0566	1.04026	5.07e-05	126	79	205	1.59494	0.673499	0.0038511	Proline-rich receptor-like protein kinase PERK1	ASE in BC2 and BC3	0.700617
LOCUS_002049-RA	136	85	222	1.6	0.678072	0.00216459	129	63	192	2.04762	1.03395	1.08e-05	CMP-sialic acid transporter 5	ASE in BC2 and BC3	0.701091
LOCUS_006441-RA	138	80	218	1.725	0.786596	0.000356565	117	63	180	1.85714	0.893085	0.000271245	DNA annealing helicase and endonuclease ZRANB3	ASE in BC2 and BC3	0.702497
LOCUS_020927-RA	374	686	1060	0.54519	-0.87517	9.13e-21	325	567	892	0.573192	-0.802909	5.61e-15	Protein disulfide isomerase-like 2-3	ASE in BC2 and BC3	0.702682
LOCUS_000850-RA	150	76	226	1.97368	0.980891	4.45e-06	143	87	230	1.64368	0.716928	0.0009434	Serine/threonine-protein phosphatase BSL2	ASE in BC2 and BC3	0.703228
LOCUS_021521-RA	160	312	472	0.512821	-0.963474	1.91e-11	113	188	301	0.601064	-0.73441	7.83e-05	Translation initiation factor eIF-2B subunit beta	ASE in BC2 and BC3	0.707585
LOCUS_008766-RA	343	152	495	2.25658	1.17414	6e-17	246	162	409	1.51852	0.602665	0.000153656	Annexin D5	ASE in BC2 and BC3	0.707611
LOCUS_008094-RA	280	188	468	1.48936	0.574694	9.22e-05	353	150	504	2.35333	1.23471	1.01e-18	Serine/arginine-rich splicing factor RSZ21	ASE in BC2 and BC3	0.709578
LOCUS_014856-RA	130	74	205	1.75676	0.812914	0.00036828	198	108	306	1.83333	0.874469	1.67e-06	GPI ethanolamine phosphate transferase 2	ASE in BC2 and BC3	0.710869
LOCUS_026946-RA	117	211	328	0.554502	-0.850734	1.16e-06	65	116	181	0.560345	-0.835613	0.000666142	BTB/POZ domain-containing protein At3g50780	ASE in BC2 and BC3	0.710885
LOCUS_024933-RA	218	111	330	1.96396	0.973768	2.26e-08	166	100	267	1.66	0.731183	0.000245026	hypothetical protein	ASE in BC2 and BC3	0.712003
LOCUS_026301-RA	206	115	320	1.7913	0.84101	2.05e-06	191	106	297	1.80189	0.849508	4.86e-06	Mediator of RNA polymerase II transcription subunit 27	ASE in BC2 and BC3	0.714445
LOCUS_026092-RA	344	144	487	2.38889	1.25634	7.99e-19	199	134	333	1.48507	0.570535	0.00146826	Protein kinase G11A	ASE in BC2 and BC3	0.716786
LOCUS_011517-RA	119	69	188	1.72464	0.786293	0.00102292	113	60	172	1.88333	0.913288	0.000266758	Endoplasmic reticulum metallopeptidase 1	ASE in BC2 and BC3	0.718113
LOCUS_009922-RA	86	135	221	0.637037	-0.650551	0.00336557	81	175	256	0.462857	-1.11136	2.85e-08	Autophagy-related protein 18d	ASE in BC2 and BC3	0.722997
LOCUS_003978-RA	353	201	553	1.75622	0.812473	7.52e-10	193	104	297	1.85577	0.892017	1.51e-06	hypothetical protein	ASE in BC2 and BC3	0.72474
LOCUS_013804-RA	378	201	579	1.8806	0.911191	1.48e-12	210	121	331	1.73554	0.795382	5.92e-06	CBL-interacting protein kinase 32	ASE in BC2 and BC3	0.724745
LOCUS_006166-RA	112	64	175	1.75	0.807355	0.00114159	138	74	212	1.86486	0.899071	5.77e-05	DNA-directed RNA polymerases II, IV and V subunit 3	ASE in BC2 and BC3	0.725869
LOCUS_012968-RA	238	100	338	2.38	1.25096	3.72e-13	178	119	297	1.4958	0.580916	0.00236853	hypothetical protein	ASE in BC2 and BC3	0.726703
LOCUS_004377-RA	255	483	737	0.52795	-0.921526	4.09e-16	188	326	515	0.576687	-0.794139	8.75e-09	BTB/POZ domain-containing protein At3g50780	ASE in BC2 and BC3	0.73182
LOCUS_019925-RA	1653	974	2627	1.69713	0.763093	6.59e-39	992	509	1502	1.94892	0.962674	1.15e-34	Protein ECERIFERUM 2	ASE in BC2 and BC3	0.73461
LOCUS_002920-RA	312	178	490	1.75281	0.809669	9.41e-09	434	231	665	1.87879	0.909802	3.3e-14	Auxin response factor 12	ASE in BC2 and BC3	0.736638
LOCUS_017880-RA	106	243	348	0.436214	-1.19689	1.44e-12	136	209	344	0.650718	-0.619896	0.00038113	putative acyl-activating enzyme 17, peroxisomal	ASE in BC2 and BC3	0.741949
LOCUS_003829-RA	174	95	269	1.83158	0.873088	7.51e-06	121	67	188	1.80597	0.852774	0.000380726	hypothetical protein	ASE in BC2 and BC3	0.744547
LOCUS_012481-RA	185	502	687	0.368526	-1.44016	2.67e-33	227	325	553	0.698462	-0.517747	0.000143932	Protein disulfide isomerase-like 2-2	ASE in BC2 and BC3	0.74564
LOCUS_010115-RA	140	82	223	1.70732	0.771731	0.000408906	149	76	225	1.96053	0.971241	6.63e-06	Coiled-coil domain-containing protein SCD2	ASE in BC2 and BC3	0.749537
LOCUS_025771-RA	159	92	251	1.72826	0.789321	0.00010431	116	60	176	1.93333	0.95109	0.000122655	RNA-binding protein BRN1	ASE in BC2 and BC3	0.750716
LOCUS_014269-RA	131	241	372	0.543568	-0.879466	7.26e-08	157	284	441	0.552817	-0.855126	1.1e-08	COP1-interacting protein 7	ASE in BC2 and BC3	0.752055
LOCUS_015497-RA	251	132	384	1.90152	0.927149	7.75e-09	288	164	452	1.7561	0.812373	3.93e-08	Protein SPIRAL1-like 2	ASE in BC2 and BC3	0.753191
LOCUS_028718-RA	69	130	199	0.530769	-0.913843	7.03e-05	79	140	219	0.564286	-0.825502	0.000182526	Mediator of RNA polymerase II transcription subunit 34	ASE in BC2 and BC3	0.75438
LOCUS_009370-RA	113	60	174	1.88333	0.913288	0.000239695	126	71	197	1.77465	0.827533	0.000409981	putative apyrase 7	ASE in BC2 and BC3	0.755776
LOCUS_000908-RA	85	180	266	0.472222	-1.08246	3.19e-08	77	125	202	0.616	-0.698998	0.00283724	Transcription factor BHLH094	ASE in BC2 and BC3	0.756639
LOCUS_011696-RA	184	332	517	0.554217	-0.851477	5.13e-10	153	284	437	0.538732	-0.892359	2.86e-09	Alpha-mannosidase	ASE in BC2 and BC3	0.759824
LOCUS_010551-RA	74	187	260	0.395722	-1.33744	1.52e-11	145	215	359	0.674419	-0.568284	0.000929059	Dymeclin	ASE in BC2 and BC3	0.760046
LOCUS_014571-RA	72	122	194	0.590164	-0.760812	0.00125628	60	120	181	0.5	-1	4.11e-05	DEAD-box ATP-dependent RNA helicase 24	ASE in BC2 and BC3	0.760812
LOCUS_015956-RA	69	145	214	0.475862	-1.07138	1.1e-06	77	126	203	0.611111	-0.710493	0.00230446	Hsp70 nucleotide exchange factor FES1	ASE in BC2 and BC3	0.761212
LOCUS_007761-RA	57	97	154	0.587629	-0.767023	0.00436841	100	199	299	0.502513	-0.992768	7.04e-08	CRIB domain-containing protein RIC4	ASE in BC2 and BC3	0.761476
LOCUS_017960-RA	83	134	217	0.619403	-0.69105	0.00194281	67	144	211	0.465278	-1.10384	7.2e-07	Heat stress transcription factor A-4b	ASE in BC2 and BC3	0.762805
LOCUS_013433-RA	708	350	1058	2.02286	1.01639	2.87e-27	636	378	1015	1.68254	0.750641	5.81e-15	Zinc finger CCCH domain-containing protein 19	ASE in BC2 and BC3	0.762947
LOCUS_025463-RA	69	112	181	0.616071	-0.69883	0.00471079	53	113	166	0.469027	-1.09226	1.76e-05	putative plant SNARE 13	ASE in BC2 and BC3	0.763304
LOCUS_017795-RA	97	166	263	0.584337	-0.775127	9.35e-05	117	232	349	0.50431	-0.987616	5.5e-09	T-complex protein 1 subunit eta	ASE in BC2 and BC3	0.765528
LOCUS_013508-RA	98	251	349	0.390438	-1.35683	1.42e-15	177	262	438	0.675573	-0.565817	0.000230349	Protein MEI2-like 2	ASE in BC2 and BC3	0.76772
LOCUS_010388-RA	70	132	202	0.530303	-0.915111	5.92e-05	90	161	250	0.559006	-0.839064	3.94e-05	O-fucosyltransferase 15	ASE in BC2 and BC3	0.767837
LOCUS_013847-RA	52	24	76	2.16667	1.11548	0.00481438	266	165	431	1.61212	0.68896	6.72e-06	DNA (cytosine-5)-methyltransferase 1	ASE in BC2 and BC3	0.768519
LOCUS_012232-RA	143	75	218	1.90667	0.931053	2.01e-05	133	75	208	1.77333	0.826464	0.000273206	Eukaryotic translation initiation factor 3 subunit E	ASE in BC2 and BC3	0.769481
LOCUS_010372-RA	569	299	869	1.90301	0.928283	4.38e-19	597	336	932	1.77679	0.82927	1.41e-16	putative UDP-N-acetylglucosamine--peptide N-acetylglucosaminyltransferase SEC	ASE in BC2 and BC3	0.769797
LOCUS_024124-RA	325	464	788	0.700431	-0.513685	3.9e-06	150	424	574	0.353774	-1.4991	7.6e-30	Enolase	ASE in BC2 and BC3	0.770066
LOCUS_000741-RA	623	299	921	2.08361	1.05909	1.03e-25	457	276	733	1.6558	0.727526	2e-10	Villin-5	ASE in BC2 and BC3	0.770513
LOCUS_022470-RA	48	85	134	0.564706	-0.824428	0.0046409	68	130	198	0.523077	-0.934905	5.51e-05	Serine-threonine kinase receptor-associated protein	ASE in BC2 and BC3	0.770762
LOCUS_016346-RA	492	209	702	2.35407	1.23516	5.93e-26	316	205	521	1.54146	0.624301	6.76e-06	Nuclear cap-binding protein subunit 1	ASE in BC2 and BC3	0.771108
LOCUS_009504-RA	104	224	328	0.464286	-1.10692	2.23e-10	135	219	354	0.616438	-0.697971	4.21e-05	Putative MO25-like protein At5g47540	ASE in BC2 and BC3	0.772595
LOCUS_007544-RA	90	208	298	0.432692	-1.20859	5.07e-11	107	167	273	0.640719	-0.642237	0.00118987	Serine/threonine-protein kinase fray2	ASE in BC2 and BC3	0.776199
LOCUS_014958-RA	110	237	347	0.464135	-1.10738	6.1e-11	107	174	281	0.614943	-0.701477	0.000296758	Auxin-responsive protein IAA26	ASE in BC2 and BC3	0.776804
LOCUS_023304-RA	135	73	207	1.84932	0.886991	7.82e-05	158	86	244	1.83721	0.877516	2.22e-05	Ethylene-responsive transcription factor WIN1	ASE in BC2 and BC3	0.778349
LOCUS_013506-RA	735	378	1113	1.94444	0.959358	8.87e-26	512	291	803	1.75945	0.815125	6.22e-14	Histone-lysine N-methyltransferase ATX2	ASE in BC2 and BC3	0.781996
LOCUS_007623-RA	725	382	1107	1.89791	0.924408	6e-24	592	329	922	1.79939	0.84751	4.91e-17	E3 ubiquitin-protein ligase SHPRH	ASE in BC2 and BC3	0.783445
LOCUS_001684-RA	188	127	315	1.48031	0.565904	0.00206976	306	117	423	2.61538	1.38702	2.19e-19	Heat shock protein 14	ASE in BC2 and BC3	0.784922
LOCUS_000303-RA	241	146	387	1.65068	0.723065	7.09e-06	202	95	298	2.12632	1.08836	3.82e-09	Protein argonaute MEL1	ASE in BC2 and BC3	0.786952
LOCUS_017186-RA	101	50	150	2.02	1.01436	0.000146775	161	94	254	1.71277	0.776328	0.000134497	Polyadenylate-binding protein RBP47B'	ASE in BC2 and BC3	0.787472
LOCUS_015373-RA	552	282	834	1.95745	0.968973	7.53e-20	422	240	662	1.75833	0.814209	1.37e-11	AP-1 complex subunit gamma-2	ASE in BC2 and BC3	0.788946
LOCUS_023374-RA	204	91	295	2.24176	1.16463	2.95e-10	173	108	281	1.60185	0.679741	0.000468704	AP-4 complex subunit epsilon	ASE in BC2 and BC3	0.791647
LOCUS_015101-RA	42	81	123	0.518519	-0.947533	0.00166646	75	134	209	0.559701	-0.83727	0.00021621	Coronatine-insensitive 1b	ASE in BC2 and BC3	0.793341
LOCUS_002997-RA	68	117	184	0.581197	-0.782902	0.00120257	53	107	160	0.495327	-1.01355	9.98e-05	DNA mismatch repair protein MSH6	ASE in BC2 and BC3	0.793507
LOCUS_008395-RA	96	174	270	0.551724	-0.857981	1.04e-05	183	348	531	0.525862	-0.927244	7.01e-12	putative mediator of RNA polymerase II transcription subunit 37c	ASE in BC2 and BC3	0.795557
LOCUS_022017-RA	287	458	745	0.626638	-0.674297	2.65e-09	220	499	719	0.440882	-1.18154	1.68e-24	U-box domain-containing protein 2	ASE in BC2 and BC3	0.796706
LOCUS_007112-RA	78	176	254	0.443182	-1.17403	4.64e-09	88	141	230	0.624113	-0.68012	0.00183659	Purple acid phosphatase 18	ASE in BC2 and BC3	0.798481
LOCUS_010871-RA	519	274	793	1.89416	0.921559	2.87e-17	383	210	594	1.82381	0.866955	1.07e-11	E3 ubiquitin-protein ligase UPL7	ASE in BC2 and BC3	0.79895
LOCUS_022824-RA	99	229	328	0.432314	-1.20985	4.48e-12	122	193	315	0.632124	-0.66172	0.000291484	putative inactive receptor kinase At5g67200	ASE in BC2 and BC3	0.80058
LOCUS_010831-RA	283	132	416	2.14394	1.10026	8.6e-13	265	160	425	1.65625	0.72792	2.19e-06	putative serine/threonine protein kinase IREH1	ASE in BC2 and BC3	0.800905
LOCUS_003617-RA	49	92	141	0.532609	-0.908852	0.00114401	91	168	259	0.541667	-0.884523	9.78e-06	60S acidic ribosomal protein P0	ASE in BC2 and BC3	0.8039
LOCUS_000493-RA	396	211	607	1.87678	0.908257	4.74e-13	242	131	373	1.84733	0.88544	6.36e-08	rRNA biogenesis protein RRP5	ASE in BC2 and BC3	0.804208
LOCUS_003601-RA	225	371	596	0.606469	-0.721494	1.47e-08	180	390	570	0.461538	-1.11548	1.19e-17	AP3-complex subunit beta-A	ASE in BC2 and BC3	0.80481
LOCUS_026229-RA	136	248	385	0.548387	-0.866733	6.78e-08	106	202	308	0.524752	-0.930291	3e-07	Protein-L-isoaspartate O-methyltransferase	ASE in BC2 and BC3	0.806314
LOCUS_010325-RA	124	78	203	1.58974	0.668794	0.00412095	120	52	172	2.30769	1.20645	1.29e-06	DEAD-box ATP-dependent RNA helicase 1	ASE in BC2 and BC3	0.806867
LOCUS_000927-RA	83	150	233	0.553333	-0.853779	5.29e-05	68	131	199	0.519084	-0.94596	4.22e-05	SH3 domain-containing protein 3	ASE in BC2 and BC3	0.807641
LOCUS_001798-RA	321	180	500	1.78333	0.834576	2.06e-09	275	140	414	1.96429	0.974005	2.7e-10	Endoglucanase 10	ASE in BC2 and BC3	0.812881
LOCUS_013795-RA	123	65	188	1.89231	0.920147	0.000104689	120	65	185	1.84615	0.884523	0.000252067	Phospholipase D beta 1	ASE in BC2 and BC3	0.813891
LOCUS_001834-RA	80	40	120	2	1	0.00103239	97	55	153	1.76364	0.818553	0.00262619	Peptidyl-prolyl cis-trans isomerase CYP22	ASE in BC2 and BC3	0.818553
LOCUS_019879-RA	77	143	220	0.538462	-0.893085	4.05e-05	54	102	156	0.529412	-0.917538	0.000552034	Protein PAF1	ASE in BC2 and BC3	0.819439
LOCUS_006748-RA	142	76	219	1.86842	0.90182	3.7e-05	164	87	251	1.88506	0.914609	6.87e-06	Serine/threonine-protein phosphatase BSL3	ASE in BC2 and BC3	0.824812
LOCUS_012420-RA	129	208	337	0.620192	-0.689212	7.55e-05	70	161	231	0.434783	-1.20163	1.41e-08	Putative glucose-6-phosphate 1-epimerase	ASE in BC2 and BC3	0.828181
LOCUS_003049-RA	71	131	202	0.541985	-0.883676	0.00010848	62	119	181	0.521008	-0.940621	0.000114541	TOG array regulator of axonemal microtubules protein 1	ASE in BC2 and BC3	0.831204
LOCUS_009477-RA	176	295	471	0.59661	-0.74514	2.49e-07	357	774	1131	0.46124	-1.11641	1.8e-34	Glutelin type-B 2	ASE in BC2 and BC3	0.831881
LOCUS_001920-RA	96	214	310	0.448598	-1.1565	1.3e-10	91	150	241	0.606667	-0.721024	0.000632915	Phosphoglucan phosphatase DSP4, amyloplastic	ASE in BC2 and BC3	0.833868
LOCUS_015282-RA	62	128	190	0.484375	-1.0458	8.48e-06	65	113	178	0.575221	-0.797811	0.00134535	DnaJ subfamily C member 14	ASE in BC2 and BC3	0.834354
LOCUS_000623-RA	160	89	249	1.79775	0.846195	3.24e-05	127	64	191	1.98438	0.988685	2.78e-05	Phosphatidylinositol N-acetylglucosaminyltransferase subunit A	ASE in BC2 and BC3	0.83662
LOCUS_001939-RA	71	141	212	0.503546	-0.989804	7.81e-06	59	106	165	0.556604	-0.845277	0.00108321	Glycosyltransferase family protein 64 protein C5	ASE in BC2 and BC3	0.836659
LOCUS_022903-RA	424	255	679	1.66275	0.733567	6.41e-10	386	175	561	2.20571	1.14125	4.22e-18	Splicing factor U2AF subunit	ASE in BC2 and BC3	0.83718
LOCUS_004517-RA	384	145	529	2.64828	1.40505	1e-24	298	197	495	1.51269	0.597117	2.99e-05	Guanosine nucleotide diphosphate dissociation inhibitor 2	ASE in BC2 and BC3	0.838981
LOCUS_007779-RA	163	79	242	2.06329	1.04495	3.73e-07	171	98	269	1.7449	0.803143	4.5e-05	putative NOT transcription complex subunit VIP2	ASE in BC2 and BC3	0.839242
LOCUS_005848-RA	1078	475	1553	2.26947	1.18236	2.06e-52	1224	748	1971	1.63636	0.710493	1.27e-25	Peptidyl-prolyl cis-trans isomerase FKBP65	ASE in BC2 and BC3	0.840057
LOCUS_021562-RA	133	69	202	1.92754	0.946758	3.19e-05	134	72	206	1.86111	0.896164	8.02e-05	Caffeoylshikimate esterase	ASE in BC2 and BC3	0.848451
LOCUS_020234-RA	114	326	440	0.349693	-1.51584	1.58e-23	168	248	415	0.677419	-0.561879	0.000389225	hypothetical protein	ASE in BC2 and BC3	0.851717
LOCUS_004452-RA	76	134	210	0.567164	-0.818162	0.000265624	138	284	422	0.485915	-1.04122	9.58e-12	Protein farnesyltransferase/geranylgeranyltransferase type-1 subunit alpha	ASE in BC2 and BC3	0.851888
LOCUS_010883-RA	39	83	122	0.46988	-1.08964	0.000292217	61	105	167	0.580952	-0.783508	0.00253688	Delta(7)-sterol-C5(6)-desaturase	ASE in BC2 and BC3	0.85374
LOCUS_026482-RA	329	173	502	1.90173	0.927316	2.46e-11	178	94	272	1.89362	0.921145	2.17e-06	General transcription and DNA repair factor IIH subunit TFB1-1	ASE in BC2 and BC3	0.854192
LOCUS_000491-RA	327	150	476	2.18	1.12433	3.71e-15	271	160	431	1.69375	0.760221	5.94e-07	ATPase family AAA domain-containing protein 1-A	ASE in BC2 and BC3	0.854738
LOCUS_014682-RA	195	99	295	1.9697	0.977974	1.28e-07	145	79	223	1.83544	0.876128	5.41e-05	Myosin-binding protein 2	ASE in BC2 and BC3	0.85683
LOCUS_001747-RA	60	101	161	0.594059	-0.751321	0.00425087	29	64	93	0.453125	-1.14202	0.0012487	SAP-like protein BP-73	ASE in BC2 and BC3	0.858023
LOCUS_011336-RA	85	45	130	1.88889	0.917538	0.00171109	88	46	135	1.91304	0.93587	0.0012287	E3 ubiquitin-protein ligase RNF5	ASE in BC2 and BC3	0.858696
LOCUS_021041-RA	96	148	245	0.648649	-0.624491	0.00299399	57	148	205	0.385135	-1.37656	1.3e-09	hypothetical protein	ASE in BC2 and BC3	0.859651
LOCUS_019746-RA	208	109	317	1.90826	0.932255	1.6e-07	226	119	345	1.89916	0.925361	5.85e-08	26S proteasome regulatory subunit S10B B	ASE in BC2 and BC3	0.862673
LOCUS_010475-RA	150	249	399	0.60241	-0.731183	3.8e-06	71	161	232	0.440994	-1.18117	2.27e-08	Pentatricopeptide repeat-containing protein At1g12775, mitochondrial	ASE in BC2 and BC3	0.863652
LOCUS_001430-RA	191	83	274	2.3012	1.20239	4.13e-10	122	74	196	1.64865	0.721284	0.00239448	putative serine/threonine-protein kinase dyrk2	ASE in BC2 and BC3	0.867264
LOCUS_019091-RA	327	756	1084	0.43254	-1.2091	3.12e-38	290	477	766	0.607966	-0.717936	1.28e-10	putative phospholipid hydroperoxide glutathione peroxidase	ASE in BC2 and BC3	0.868054
LOCUS_021969-RA	374	798	1172	0.468672	-1.09335	2.01e-34	320	555	875	0.576577	-0.794416	2.01e-14	Pectin acetylesterase 10	ASE in BC2 and BC3	0.868575
LOCUS_007441-RA	75	148	224	0.506757	-0.980635	5.27e-06	92	170	261	0.541176	-0.885829	8.36e-06	26S proteasome non-ATPase regulatory subunit 4	ASE in BC2 and BC3	0.868675
LOCUS_012203-RA	3204	1578	4783	2.03042	1.02178	1.95e-122	1811	1003	2815	1.80558	0.852465	2.73e-51	Enolase	ASE in BC2 and BC3	0.871029
LOCUS_002197-RA	129	44	173	2.93182	1.5518	4.96e-10	195	132	327	1.47727	0.562936	0.00191092	Ankyrin repeat and death domain-containing protein 1A	ASE in BC2 and BC3	0.873562
LOCUS_001981-RA	405	200	605	2.025	1.01792	6.13e-16	233	128	361	1.82031	0.864186	2.23e-07	Transcription factor ILR3	ASE in BC2 and BC3	0.879674
LOCUS_026607-RA	377	130	506	2.9	1.53605	1.25e-27	180	121	301	1.4876	0.57299	0.00255691	hypothetical protein	ASE in BC2 and BC3	0.880143
LOCUS_019157-RA	124	73	197	1.69863	0.764372	0.00107097	80	36	116	2.22222	1.152	0.000215547	Uncharacterized protein At4g19900	ASE in BC2 and BC3	0.880559
LOCUS_006088-RA	113	217	330	0.520737	-0.941372	6.32e-08	81	155	237	0.522581	-0.936274	8.41e-06	putative aarF domain-containing protein kinase 1	ASE in BC2 and BC3	0.881383
LOCUS_017641-RA	208	352	560	0.590909	-0.758992	7.84e-09	175	392	567	0.446429	-1.1635	6.33e-19	Triosephosphate isomerase, cytosolic	ASE in BC2 and BC3	0.883086
LOCUS_022394-RA	326	199	524	1.63819	0.712104	1.81e-07	541	228	769	2.37281	1.24659	8.7e-29	NADPH-dependent aldehyde reductase-like protein, chloroplastic	ASE in BC2 and BC3	0.887705
LOCUS_011108-RA	70	137	207	0.510949	-0.968749	1.58e-05	72	136	208	0.529412	-0.917538	4.79e-05	Protein EI24	ASE in BC2 and BC3	0.888864
LOCUS_004171-RA	116	58	174	2	1	5.12e-05	113	61	174	1.85246	0.889442	0.000376634	Serine/threonine-protein kinase ATM	ASE in BC2 and BC3	0.889442
LOCUS_023979-RA	112	212	324	0.528302	-0.920566	1.64e-07	90	176	266	0.511364	-0.967579	8.56e-07	tRNA(Ile)-lysidine synthase	ASE in BC2 and BC3	0.890719
LOCUS_022312-RA	553	280	833	1.975	0.981853	2.64e-20	351	187	537	1.87701	0.908433	1.34e-11	Exocyst complex component SEC6	ASE in BC2 and BC3	0.891947
LOCUS_008787-RA	120	248	368	0.483871	-1.04731	1.68e-10	145	262	406	0.553435	-0.853514	4.74e-08	Two-component response regulator-like PRR73	ASE in BC2 and BC3	0.89389
LOCUS_020250-RA	238	125	363	1.904	0.929033	1.9e-08	246	126	373	1.95238	0.965235	3.69e-09	Piezo-type mechanosensitive ion channel	ASE in BC2 and BC3	0.896735
LOCUS_000992-RA	619	172	791	3.59884	1.84753	2.61e-58	245	175	420	1.4	0.485427	0.00238141	Delta-1-pyrroline-5-carboxylate synthase 1	ASE in BC2 and BC3	0.896841
LOCUS_027858-RA	290	148	439	1.95946	0.970456	8.16e-11	374	197	571	1.89848	0.924843	1.16e-12	ATP-dependent helicase BRM	ASE in BC2 and BC3	0.897519
LOCUS_018793-RA	169	298	467	0.567114	-0.818289	1.54e-08	116	249	365	0.465863	-1.10202	2.59e-11	Cell number regulator 13	ASE in BC2 and BC3	0.901772
LOCUS_018504-RA	753	356	1109	2.11517	1.08077	6.21e-32	537	301	837	1.78405	0.835159	3.69e-15	putative inactive leucine-rich repeat receptor-like protein kinase At3g03770	ASE in BC2 and BC3	0.902617
LOCUS_023656-RA	44	103	147	0.427184	-1.22707	5.69e-06	93	155	248	0.6	-0.736966	0.000377527	Mitogen-activated protein kinase kinase kinase 1	ASE in BC2 and BC3	0.904308
LOCUS_025503-RA	227	85	311	2.67059	1.41716	4.56e-15	288	185	473	1.55676	0.638544	1.23e-05	26S proteasome regulatory subunit 6B	ASE in BC2 and BC3	0.904917
LOCUS_021083-RA	269	119	388	2.2605	1.17664	1.73e-13	227	133	360	1.70677	0.771266	4.37e-06	hypothetical protein	ASE in BC2 and BC3	0.907506
LOCUS_005333-RA	94	39	133	2.41026	1.26919	9.03e-06	115	70	185	1.64286	0.716207	0.00356153	3'(2'),5'-bisphosphate nucleotidase	ASE in BC2 and BC3	0.909
LOCUS_010776-RA	121	55	176	2.2	1.1375	3.36e-06	141	81	223	1.74074	0.799701	0.000266768	Varicose-related protein	ASE in BC2 and BC3	0.909663
LOCUS_004693-RA	260	123	383	2.11382	1.07985	1.74e-11	203	113	315	1.79646	0.845157	2.53e-06	GRB10-interacting GYF protein 1	ASE in BC2 and BC3	0.912646
LOCUS_010860-RA	65	114	179	0.570175	-0.810522	0.00097157	49	107	157	0.457944	-1.12676	1.87e-05	hypothetical protein	ASE in BC2 and BC3	0.913262
LOCUS_022652-RA	166	76	242	2.18421	1.12711	4.23e-08	132	75	207	1.76	0.815575	0.000345778	hypothetical protein	ASE in BC2 and BC3	0.919245
LOCUS_028565-RA	51	92	142	0.554348	-0.851137	0.00224863	43	91	134	0.472527	-1.08153	0.000167114	RNA-binding protein 1	ASE in BC2 and BC3	0.92053
LOCUS_021645-RA	276	560	836	0.492857	-1.02076	7.33e-22	168	314	482	0.535032	-0.902303	2.39e-10	Actin-depolymerizing factor 11	ASE in BC2 and BC3	0.921034
LOCUS_004766-RA	63	118	182	0.533898	-0.905363	0.000189185	70	142	212	0.492958	-1.02046	4.51e-06	Ubiquitin-conjugating enzyme E2 35	ASE in BC2 and BC3	0.923891
LOCUS_014442-RA	74	182	257	0.406593	-1.29834	8.56e-11	138	226	363	0.610619	-0.711655	2.18e-05	Putative MYST-like histone acetyltransferase 1	ASE in BC2 and BC3	0.92397
LOCUS_007682-RA	168	107	275	1.57009	0.65085	0.000893774	271	101	371	2.68317	1.42394	6.59e-18	Phosphoinositide phospholipase C 4	ASE in BC2 and BC3	0.92677
LOCUS_020726-RA	96	153	250	0.627451	-0.672425	0.00114085	45	117	162	0.384615	-1.37851	9.17e-08	Serine/threonine-protein phosphatase 2A regulatory subunit A beta isoform	ASE in BC2 and BC3	0.926946
LOCUS_016291-RA	197	350	547	0.562857	-0.829159	4.35e-10	170	369	538	0.460705	-1.11809	8.46e-17	DNA repair RAD52-like protein 2, chloroplastic	ASE in BC2 and BC3	0.927071
LOCUS_015479-RA	102	183	284	0.557377	-0.843274	8.21e-06	56	120	176	0.466667	-1.09954	8.03e-06	Casein kinase II subunit beta-1	ASE in BC2 and BC3	0.92721
LOCUS_009170-RA	388	170	558	2.28235	1.19052	1.74e-19	285	166	451	1.71687	0.779779	1.47e-07	Proteasome subunit alpha type-2-A	ASE in BC2 and BC3	0.928344
LOCUS_009144-RA	181	80	261	2.2625	1.17792	2.44e-09	197	114	311	1.72807	0.789162	1.41e-05	E3 ubiquitin-protein ligase SIS3	ASE in BC2 and BC3	0.929568
LOCUS_000546-RA	644	327	971	1.96942	0.97777	2.24e-23	694	359	1053	1.93315	0.950952	5.89e-24	E3 ubiquitin-protein ligase UPL3	ASE in BC2 and BC3	0.929812
LOCUS_002911-RA	115	211	326	0.545024	-0.875609	6.02e-07	109	228	336	0.47807	-1.06471	6.74e-10	Plastid division protein PDV1	ASE in BC2 and BC3	0.932266
LOCUS_021226-RA	195	102	297	1.91176	0.934905	3.88e-07	172	86	258	2	1	5.54e-07	Alpha-N-acetylglucosaminidase	ASE in BC2 and BC3	0.934905
LOCUS_013510-RA	62	169	230	0.366864	-1.44668	1e-11	97	152	249	0.638158	-0.648015	0.00193408	hypothetical protein	ASE in BC2 and BC3	0.937472
LOCUS_015217-RA	174	347	521	0.501441	-0.995848	2.63e-13	127	244	371	0.520492	-0.942053	9.11e-09	DNA-directed RNA polymerase III subunit 1	ASE in BC2 and BC3	0.938142
LOCUS_017504-RA	93	46	140	2.02174	1.0156	0.000287727	76	40	116	1.9	0.925999	0.0032932	Tetratricopeptide repeat protein 33	ASE in BC2 and BC3	0.940442
LOCUS_005269-RA	158	95	253	1.66316	0.733925	0.00031121	124	51	176	2.43137	1.28177	2.1e-07	putative galacturonosyltransferase 3	ASE in BC2 and BC3	0.940724
LOCUS_020413-RA	137	280	417	0.489286	-1.03125	1.76e-11	129	243	372	0.530864	-0.913585	2.45e-08	Protein CHROMATIN REMODELING 4	ASE in BC2 and BC3	0.942136
LOCUS_007672-RA	87	43	130	2.02326	1.01668	0.000475004	99	52	152	1.90385	0.928917	0.000591357	Geranylgeranyl transferase type-2 subunit beta 1	ASE in BC2 and BC3	0.94441
LOCUS_004888-RA	641	293	934	2.18771	1.12942	3.02e-29	516	289	805	1.78547	0.836302	1.24e-14	PH-interacting protein	ASE in BC2 and BC3	0.944539
LOCUS_017189-RA	565	255	821	2.21569	1.14775	1.62e-26	430	243	673	1.76955	0.82338	5.22e-12	Pescadillo	ASE in BC2 and BC3	0.945038
LOCUS_027190-RA	69	129	198	0.534884	-0.902703	9.08e-05	45	93	138	0.483871	-1.04731	0.000214655	Alpha-L-fucosidase 2	ASE in BC2 and BC3	0.945406
LOCUS_001727-RA	69	31	101	2.22581	1.15433	0.000602852	99	56	156	1.76786	0.822002	0.00223256	Protein PAT1 1	ASE in BC2 and BC3	0.94886
LOCUS_024215-RA	93	47	140	1.97872	0.98457	0.00042277	129	66	195	1.95455	0.966833	3.47e-05	putative RNA-binding protein C17H9.04c	ASE in BC2 and BC3	0.951915
LOCUS_016834-RA	1350	616	1965	2.19156	1.13196	3.67e-61	679	379	1058	1.79156	0.841214	3.37e-19	hypothetical protein	ASE in BC2 and BC3	0.952218
LOCUS_011949-RA	373	205	578	1.81951	0.863552	2.13e-11	331	154	485	2.14935	1.1039	7.49e-15	Centromere/kinetochore protein zw10	ASE in BC2 and BC3	0.953275
LOCUS_024898-RA	91	49	140	1.85714	0.893085	0.00148021	153	73	225	2.09589	1.06756	6.51e-07	Receptor-like protein kinase HSL1	ASE in BC2 and BC3	0.953425
LOCUS_000782-RA	128	292	419	0.438356	-1.18982	7.98e-15	74	129	203	0.573643	-0.801774	0.000511217	(S)-coclaurine N-methyltransferase	ASE in BC2 and BC3	0.95397
LOCUS_011662-RA	221	132	353	1.67424	0.743508	1.09e-05	207	85	292	2.43529	1.2841	6.41e-12	Homeobox-DDT domain protein RLT2	ASE in BC2 and BC3	0.954736
LOCUS_005256-RA	113	220	332	0.513636	-0.961181	2.81e-08	115	229	344	0.502183	-0.993714	5.81e-09	Protein GFS12	ASE in BC2 and BC3	0.955139
LOCUS_002449-RA	625	255	880	2.45098	1.29336	3.67e-35	398	238	635	1.67227	0.741807	1.82e-09	Clathrin heavy chain 1	ASE in BC2 and BC3	0.959423
LOCUS_017575-RA	498	144	642	3.45833	1.79008	5.3e-45	406	280	686	1.45	0.536053	8.58e-06	Leucine-rich repeat protein 1	ASE in BC2 and BC3	0.959576
LOCUS_006416-RA	95	187	281	0.508021	-0.977039	2.48e-07	93	184	277	0.505435	-0.984403	3.02e-07	Hypersensitive-induced response protein-like protein 1	ASE in BC2 and BC3	0.9618
LOCUS_004228-RA	100	50	150	2	1	0.000194785	152	78	229	1.94872	0.962525	6.24e-06	hypothetical protein	ASE in BC2 and BC3	0.962525
LOCUS_023796-RA	78	133	211	0.586466	-0.76988	0.000613352	42	100	142	0.42	-1.25154	6.38e-06	putative cysteine protease RD21B	ASE in BC2 and BC3	0.963535
LOCUS_010538-RA	511	289	800	1.76817	0.822254	3.63e-14	515	228	743	2.25877	1.17554	4.55e-25	Receptor-like protein 4	ASE in BC2 and BC3	0.966591
LOCUS_024634-RA	194	587	781	0.330494	-1.5973	3.77e-45	278	423	701	0.65721	-0.605573	2.98e-07	Inositol-3-phosphate synthase	ASE in BC2 and BC3	0.967284
LOCUS_014474-RA	1944	817	2760	2.37944	1.25062	7.33e-103	876	512	1388	1.71094	0.774787	1.97e-21	Prosaposin	ASE in BC2 and BC3	0.968964
LOCUS_010617-RA	110	289	399	0.380623	-1.39357	1.52e-18	218	353	570	0.617564	-0.69534	1.14e-07	YTH domain-containing family protein 2	ASE in BC2 and BC3	0.969002
LOCUS_012812-RA	269	450	719	0.597778	-0.742319	1.13e-10	151	374	525	0.403743	-1.30849	1.31e-21	hypothetical protein	ASE in BC2 and BC3	0.971317
LOCUS_005103-RA	182	403	585	0.451613	-1.14684	4.3e-19	170	306	477	0.555556	-0.847997	3.55e-09	Cullin-4	ASE in BC2 and BC3	0.972518
LOCUS_011731-RA	54	106	160	0.509434	-0.973033	0.000172724	38	76	113	0.5	-1	0.00159033	HVA22-like protein a	ASE in BC2 and BC3	0.973033
LOCUS_028492-RA	39	82	121	0.47561	-1.07215	0.00039335	41	77	118	0.532468	-0.909235	0.00361766	F-box/LRR-repeat protein 4	ASE in BC2 and BC3	0.974836
LOCUS_010482-RA	119	62	181	1.91935	0.940621	0.00010207	160	78	238	2.05128	1.03653	6.76e-07	Pre-mRNA-splicing factor SLU7	ASE in BC2 and BC3	0.974978
LOCUS_015734-RA	187	69	256	2.71014	1.43837	8.48e-13	120	75	195	1.6	0.678072	0.00466144	SAC3 family protein B	ASE in BC2 and BC3	0.975318
LOCUS_010148-RA	107	182	289	0.587912	-0.766328	4.77e-05	79	191	270	0.413613	-1.27365	6.37e-11	SUMO-activating enzyme subunit 2	ASE in BC2 and BC3	0.976032
LOCUS_001227-RA	29	65	94	0.446154	-1.16439	0.000837073	48	86	135	0.55814	-0.841302	0.00397017	hypothetical protein	ASE in BC2 and BC3	0.979601
LOCUS_003280-RA	216	105	321	2.05714	1.04064	3.68e-09	152	79	230	1.92405	0.944147	8.98e-06	Phosphatidylinositol-glycan biosynthesis class X protein	ASE in BC2 and BC3	0.982519
LOCUS_001650-RA	38	76	114	0.5	-1	0.00145498	44	87	131	0.505747	-0.983512	0.000768967	V-type proton ATPase subunit B 1	ASE in BC2 and BC3	0.983512
LOCUS_019430-RA	190	104	294	1.82692	0.869416	2.82e-06	160	73	232	2.19178	1.1321	7.87e-08	putative histidine kinase 5	ASE in BC2 and BC3	0.984269
LOCUS_025755-RA	56	110	165	0.509091	-0.974005	0.000123325	59	119	178	0.495798	-1.01217	3.69e-05	putative WRKY transcription factor 32	ASE in BC2 and BC3	0.985863
LOCUS_004103-RA	95	246	341	0.386179	-1.37266	1.55e-15	172	283	455	0.607774	-0.718393	1.25e-06	Protein TIFY 3	ASE in BC2 and BC3	0.986109
LOCUS_019788-RA	85	153	237	0.555556	-0.847997	4.88e-05	104	233	338	0.446352	-1.16375	1.56e-11	Calcium-transporting ATPase 1, endoplasmic reticulum-type	ASE in BC2 and BC3	0.986853
LOCUS_010104-RA	60	129	189	0.465116	-1.10434	2.7e-06	72	134	206	0.537313	-0.896164	8.02e-05	hypothetical protein	ASE in BC2 and BC3	0.989667
LOCUS_015580-RA	184	91	275	2.02198	1.01577	1.2e-07	171	87	259	1.96552	0.974909	1.07e-06	Elongation factor 1-gamma 2	ASE in BC2 and BC3	0.990281
LOCUS_017265-RA	77	214	291	0.359813	-1.47468	4.54e-15	96	153	249	0.627451	-0.672425	0.0012518	putative methyltransferase PMT21	ASE in BC2 and BC3	0.991613
LOCUS_006291-RA	171	78	249	2.19231	1.13245	2.23e-08	136	74	210	1.83784	0.878009	9.54e-05	putative protein S-acyltransferase 17	ASE in BC2 and BC3	0.994302
LOCUS_012042-RA	58	99	157	0.585859	-0.771376	0.00373407	36	88	124	0.409091	-1.28951	1.62e-05	Serine/threonine-protein phosphatase PP2A-1 catalytic subunit	ASE in BC2 and BC3	0.994694
LOCUS_005348-RA	53	138	191	0.384058	-1.3806	4.16e-09	97	160	257	0.60625	-0.722015	0.000387688	Transport inhibitor response 1-like protein Os05g0150500	ASE in BC2 and BC3	0.996817
LOCUS_012110-RA	46	100	146	0.46	-1.12029	3.7e-05	41	76	116	0.539474	-0.890376	0.00465344	hypothetical protein	ASE in BC2 and BC3	0.997483
LOCUS_011105-RA	340	136	476	2.5	1.32193	4.48e-20	189	112	301	1.6875	0.754888	4.75e-05	Suppressor of mec-8 and unc-52 1	ASE in BC2 and BC3	0.997907
LOCUS_011474-RA	73	181	254	0.403315	-1.31002	7.09e-11	161	273	433	0.589744	-0.76184	5.07e-07	putative E3 ubiquitin ligase SUD1	ASE in BC2 and BC3	0.998027
LOCUS_001097-RA	133	277	410	0.480144	-1.05846	8.03e-12	117	225	343	0.52	-0.943416	3.66e-08	Palmitoyl-protein thioesterase 3	ASE in BC2 and BC3	0.998568
LOCUS_013072-RA	83	166	248	0.5	-1	7.95e-07	59	118	177	0.5	-1	4.85e-05	hypothetical protein	ASE in BC2 and BC3	1
LOCUS_006666-RA	43	81	124	0.530864	-0.913585	0.00240299	65	139	204	0.467626	-1.09657	1.35e-06	putative serine/threonine-protein kinase DDB_G0276461	ASE in BC2 and BC3	1.00181
LOCUS_013742-RA	199	106	305	1.87736	0.908704	5.74e-07	198	92	290	2.15217	1.10579	3.44e-09	Protein STICHEL-like 3	ASE in BC2 and BC3	1.00484
LOCUS_028486-RA	131	61	192	2.14754	1.10269	2.28e-06	158	84	243	1.88095	0.911463	1.12e-05	Rho GTPase-activating protein 1	ASE in BC2 and BC3	1.00506
LOCUS_021600-RA	55	118	173	0.466102	-1.10128	8.41e-06	60	113	173	0.530973	-0.913288	0.000266758	Hydroxyproline O-galactosyltransferase GALT6	ASE in BC2 and BC3	1.00579
LOCUS_006158-RA	174	89	263	1.95506	0.96721	8.82e-07	142	69	211	2.05797	1.04122	3e-06	Exportin-7	ASE in BC2 and BC3	1.00708
LOCUS_026569-RA	69	150	219	0.46	-1.12029	2.47e-07	67	125	192	0.536	-0.899695	0.000141403	hypothetical protein	ASE in BC2 and BC3	1.00792
LOCUS_026193-RA	35	81	116	0.432099	-1.21057	8.8e-05	55	98	153	0.561224	-0.83335	0.00206579	putative GMP synthase [glutamine-hydrolyzing]	ASE in BC2 and BC3	1.00883
LOCUS_004351-RA	213	118	332	1.80508	0.852067	9.89e-07	232	102	334	2.27451	1.18556	8.35e-12	DNA-directed RNA polymerases II and IV subunit 5A	ASE in BC2 and BC3	1.01017
LOCUS_017865-RA	159	67	227	2.37313	1.24679	5.4e-09	100	57	158	1.75439	0.810966	0.00240594	Pre-mRNA cleavage factor Im subunit 2	ASE in BC2 and BC3	1.01111
LOCUS_005146-RA	63	28	91	2.25	1.16993	0.000982069	93	51	143	1.82353	0.866733	0.00190942	Uncharacterized protein At2g24330	ASE in BC2 and BC3	1.01401
LOCUS_019707-RA	66	162	228	0.407407	-1.29546	1.17e-09	68	117	185	0.581197	-0.782902	0.00131957	LRR receptor kinase SERK2	ASE in BC2 and BC3	1.01421
LOCUS_004530-RA	334	843	1177	0.396204	-1.33568	1.3e-49	317	539	856	0.588126	-0.765802	3.25e-13	60S ribosomal protein L5	ASE in BC2 and BC3	1.02287
LOCUS_007726-RA	113	48	161	2.35417	1.23522	1.55e-06	87	49	137	1.77551	0.828234	0.00428738	Transcription initiation factor IIA large subunit	ASE in BC2 and BC3	1.02305
LOCUS_018560-RA	136	278	414	0.489209	-1.03148	2.08e-11	129	257	386	0.501946	-0.994397	5.62e-10	hypothetical protein	ASE in BC2 and BC3	1.0257
LOCUS_006916-RA	165	91	256	1.81319	0.858528	1.83e-05	110	48	158	2.29167	1.1964	4.68e-06	Autophagy protein 5	ASE in BC2 and BC3	1.02714
LOCUS_020784-RA	263	106	369	2.48113	1.311	1.72e-15	174	101	275	1.72277	0.784732	5.58e-05	putative galacturonosyltransferase 7	ASE in BC2 and BC3	1.02878
LOCUS_010833-RA	121	236	357	0.512712	-0.96378	7.41e-09	166	348	515	0.477011	-1.0679	8.36e-15	14-3-3-like protein	ASE in BC2 and BC3	1.02922
LOCUS_004767-RA	49	129	178	0.379845	-1.39652	1.07e-08	67	112	179	0.598214	-0.741266	0.00298768	Multiprotein-bridging factor 1b	ASE in BC2 and BC3	1.03519
LOCUS_004815-RA	36	71	107	0.507042	-0.979822	0.00267568	74	154	228	0.480519	-1.05733	7.36e-07	Transcription factor bHLH130	ASE in BC2 and BC3	1.036
LOCUS_011782-RA	217	108	324	2.00926	1.00666	9.33e-09	231	113	344	2.04425	1.03157	1.49e-09	Non-lysosomal glucosylceramidase	ASE in BC2 and BC3	1.03844
LOCUS_006563-RA	525	193	718	2.72021	1.44372	6.31e-35	573	347	920	1.6513	0.723599	9.25e-13	Ubiquitin receptor RAD23c	ASE in BC2 and BC3	1.04467
LOCUS_004181-RA	554	339	893	1.63422	0.708601	5.27e-12	506	181	688	2.79558	1.48315	5.58e-35	ATP-citrate synthase beta chain protein 1	ASE in BC2 and BC3	1.05096
LOCUS_006860-RA	103	58	161	1.77586	0.82852	0.00148021	94	39	133	2.41026	1.26919	1.02e-05	Aberrant root formation protein 4	ASE in BC2 and BC3	1.05155
LOCUS_016519-RA	198	108	306	1.83333	0.874469	1.46e-06	298	129	428	2.31008	1.20794	2.13e-15	Phosphoenolpyruvate carboxylase 2	ASE in BC2 and BC3	1.05631
LOCUS_018172-RA	107	47	155	2.2766	1.18688	6.69e-06	143	77	220	1.85714	0.893085	4.54e-05	Serine/threonine-protein kinase KIPK2	ASE in BC2 and BC3	1.05998
LOCUS_018947-RA	119	57	177	2.08772	1.06193	1.45e-05	154	77	231	2	1	2.46e-06	Ras-related protein Rab7	ASE in BC2 and BC3	1.06193
LOCUS_000034-RA	182	101	283	1.80198	0.849583	7.58e-06	150	63	213	2.38095	1.25154	1.62e-08	40S ribosomal protein S12	ASE in BC2 and BC3	1.06329
LOCUS_006092-RA	274	604	878	0.453642	-1.14037	5.11e-28	198	378	577	0.52381	-0.932886	5.75e-13	Callose synthase 7	ASE in BC2 and BC3	1.06384
LOCUS_023863-RA	50	92	142	0.543478	-0.879706	0.00160784	53	123	176	0.430894	-1.21459	7.99e-07	TOM1-like protein 3	ASE in BC2 and BC3	1.06849
LOCUS_004879-RA	234	132	366	1.77273	0.825971	5.59e-07	260	106	366	2.45283	1.29445	5.56e-15	Phosphoinositide phosphatase SAC1	ASE in BC2 and BC3	1.06918
LOCUS_014047-RA	58	128	186	0.453125	-1.14202	1.5e-06	84	161	245	0.521739	-0.938599	5.14e-06	Protein TIFY 3	ASE in BC2 and BC3	1.0719
LOCUS_003385-RA	248	120	368	2.06667	1.04731	1.68e-10	185	91	276	2.03297	1.02359	1.03e-07	Squamosa promoter-binding-like protein 9	ASE in BC2 and BC3	1.07201
LOCUS_009509-RA	23	52	74	0.442308	-1.17688	0.00306301	43	81	124	0.530864	-0.913585	0.00261731	Zinc finger CCCH domain-containing protein 24	ASE in BC2 and BC3	1.07518
LOCUS_017950-RA	26	61	87	0.42623	-1.2303	0.000726607	72	132	204	0.545455	-0.874469	0.00013283	cAMP-regulated phosphoprotein 21	ASE in BC2 and BC3	1.07586
LOCUS_004724-RA	288	156	444	1.84615	0.884523	2.53e-09	363	156	519	2.32692	1.21842	7.51e-19	3-ketoacyl-CoA thiolase 2, peroxisomal	ASE in BC2 and BC3	1.07772
LOCUS_017773-RA	160	60	220	2.66667	1.41504	8.31e-11	173	102	275	1.69608	0.762203	9.36e-05	Transcription factor HBP-1b(c1)	ASE in BC2 and BC3	1.07855
LOCUS_023628-RA	93	179	272	0.519553	-0.944657	1.02e-06	72	159	231	0.45283	-1.14296	6.8e-08	CSC1-like protein At4g02900	ASE in BC2 and BC3	1.0797
LOCUS_020725-RA	113	55	168	2.05455	1.03882	3.62e-05	185	90	276	2.05556	1.03953	6.83e-08	hypothetical protein	ASE in BC2 and BC3	1.07988
LOCUS_000016-RA	108	260	368	0.415385	-1.26748	1.39e-14	113	204	316	0.553922	-0.852246	1.99e-06	Pentatricopeptide repeat-containing protein At1g07590, mitochondrial	ASE in BC2 and BC3	1.08021
LOCUS_023320-RA	81	208	289	0.389423	-1.36059	4.42e-13	87	151	238	0.576159	-0.795461	0.000163616	Microtubule-associated protein 70-2	ASE in BC2 and BC3	1.0823
LOCUS_004210-RA	374	188	562	1.98936	0.992306	3.32e-14	326	153	480	2.13072	1.09134	2.21e-14	tRNA (cytosine(34)-C(5))-methyltransferase	ASE in BC2 and BC3	1.08294
LOCUS_006286-RA	81	151	232	0.536424	-0.898555	2.1e-05	71	164	235	0.432927	-1.2078	8.66e-09	Pre-mRNA-splicing factor SPF27	ASE in BC2 and BC3	1.08528
LOCUS_001705-RA	133	237	370	0.561181	-0.833461	3.72e-07	59	146	206	0.40411	-1.30718	7.82e-09	Auxin-induced protein 22D	ASE in BC2 and BC3	1.08948
LOCUS_016729-RA	721	1788	2509	0.403244	-1.31028	9.91e-102	1069	1904	2972	0.56145	-0.832772	8.32e-52	FRIGIDA-like protein 3	ASE in BC2 and BC3	1.09116
LOCUS_015057-RA	81	187	268	0.433155	-1.20704	5.7e-10	78	146	224	0.534247	-0.904422	2.99e-05	Embryogenesis-associated protein EMB8	ASE in BC2 and BC3	1.09168
LOCUS_024047-RA	82	41	123	2	1	0.000877482	64	30	94	2.13333	1.09311	0.00191697	Biotin--protein ligase 1, chloroplastic	ASE in BC2 and BC3	1.09311
LOCUS_002035-RA	146	69	215	2.11594	1.0813	8.2e-07	123	61	184	2.01639	1.01178	2.64e-05	Protein SSUH2	ASE in BC2 and BC3	1.09403
LOCUS_022994-RA	90	46	136	1.95652	0.968291	0.000659173	116	53	169	2.18868	1.13006	7.2e-06	putative WRKY transcription factor 4	ASE in BC2 and BC3	1.09423
LOCUS_002441-RA	63	113	176	0.557522	-0.842899	0.000660287	56	138	193	0.405797	-1.30117	2.46e-08	Protein transport protein SEC23	ASE in BC2 and BC3	1.09675
LOCUS_001440-RA	261	92	352	2.83696	1.50434	9.24e-19	254	153	408	1.66013	0.731297	3.38e-06	Dual specificity protein kinase YAK1	ASE in BC2 and BC3	1.10012
LOCUS_021548-RA	157	380	537	0.413158	-1.27523	3.45e-21	100	182	282	0.549451	-0.863938	6.16e-06	Eyes absent	ASE in BC2 and BC3	1.10172
LOCUS_021272-RA	297	689	986	0.43106	-1.21404	4.07e-35	311	584	895	0.532534	-0.909054	7.73e-19	Golgin candidate 6	ASE in BC2 and BC3	1.10363
LOCUS_015066-RA	119	258	377	0.46124	-1.11641	5.52e-12	130	258	388	0.503876	-0.988859	6.28e-10	Palmitoyl-protein thioesterase 3	ASE in BC2 and BC3	1.10397
LOCUS_021394-RA	173	87	260	1.98851	0.991685	5.42e-07	225	104	329	2.16346	1.11334	1.88e-10	Nuclear/nucleolar GTPase 2	ASE in BC2 and BC3	1.10408
LOCUS_015954-RA	244	135	379	1.80741	0.853922	1.31e-07	265	108	373	2.4537	1.29496	2.91e-15	Eukaryotic translation initiation factor 3 subunit L	ASE in BC2 and BC3	1.1058
LOCUS_013352-RA	89	29	118	3.06897	1.61775	1.57e-07	143	89	233	1.60674	0.684138	0.00159347	GRF1-interacting factor 1	ASE in BC2 and BC3	1.10677
LOCUS_024054-RA	94	44	138	2.13636	1.09516	9.39e-05	107	53	160	2.01887	1.01355	9.98e-05	putative 4-coumarate--CoA ligase 2	ASE in BC2 and BC3	1.10999
LOCUS_026676-RA	58	117	174	0.495726	-1.01238	3.87e-05	47	101	148	0.465347	-1.10362	4.76e-05	UDP-sugar pyrophosphorylase	ASE in BC2 and BC3	1.11729
LOCUS_001665-RA	95	201	296	0.472637	-1.0812	4.49e-09	141	289	429	0.487889	-1.03537	7.79e-12	hypothetical protein	ASE in BC2 and BC3	1.11944
LOCUS_007696-RA	143	62	205	2.30645	1.20568	8.64e-08	179	94	273	1.90426	0.929227	1.67e-06	DnaJ subfamily B member 6	ASE in BC2 and BC3	1.12035
LOCUS_028633-RA	79	176	254	0.448864	-1.15565	7.44e-09	72	141	213	0.510638	-0.969626	1.28e-05	Casein kinase 1-like protein 2	ASE in BC2 and BC3	1.12055
LOCUS_013690-RA	133	68	201	1.95588	0.96782	2.21e-05	125	56	181	2.23214	1.15843	1.75e-06	RNA polymerase II C-terminal domain phosphatase-like 3	ASE in BC2 and BC3	1.12115
LOCUS_019093-RA	179	76	255	2.35526	1.23589	6.59e-10	139	74	212	1.87838	0.909488	4.46e-05	Vacuolar cation/proton exchanger 2	ASE in BC2 and BC3	1.12403
LOCUS_002128-RA	149	72	221	2.06944	1.04924	1.19e-06	143	68	211	2.10294	1.07241	1.49e-06	mRNA cap guanine-N7 methyltransferase 1	ASE in BC2 and BC3	1.12522
LOCUS_014358-RA	465	248	712	1.875	0.906891	3.74e-15	615	260	875	2.36538	1.24207	1.78e-32	Chalcone synthase 2	ASE in BC2 and BC3	1.12643
LOCUS_017976-RA	80	171	251	0.467836	-1.09592	5.45e-08	117	239	356	0.48954	-1.0305	7.63e-10	Histone deacetylase 5	ASE in BC2 and BC3	1.12935
LOCUS_010209-RA	113	53	165	2.13208	1.09226	1.57e-05	125	61	185	2.04918	1.03505	1.5e-05	Bifunctional purine biosynthesis protein PurH	ASE in BC2 and BC3	1.13054
LOCUS_025846-RA	84	47	131	1.78723	0.837729	0.00429184	105	41	146	2.56098	1.35669	6.9e-07	putative metal-nicotianamine transporter YSL6	ASE in BC2 and BC3	1.13654
LOCUS_005420-RA	143	72	215	1.98611	0.989946	6.61e-06	111	50	161	2.22	1.15056	8.63e-06	TBC1 domain family member 5 A	ASE in BC2 and BC3	1.13899
LOCUS_005800-RA	142	89	231	1.59551	0.674014	0.00177283	142	44	186	3.22727	1.69032	3.12e-12	DNA mismatch repair protein PMS1	ASE in BC2 and BC3	1.1393
LOCUS_024847-RA	127	290	417	0.437931	-1.19122	9.39e-15	89	173	262	0.514451	-0.958895	1.32e-06	Ankyrin repeat-containing protein At2g01680	ASE in BC2 and BC3	1.14226
LOCUS_018438-RA	113	1276	1389	0.088558	-3.49723	3.83e-247	424	532	956	0.796992	-0.327362	0.00175578	Catalase isozyme A	ASE in BC2 and BC3	1.14486
LOCUS_026070-RA	153	405	558	0.377778	-1.40439	5.06e-26	170	300	470	0.566667	-0.819428	1.5e-08	Serine/threonine-protein phosphatase 2A regulatory subunit A beta isoform	ASE in BC2 and BC3	1.1508
LOCUS_012988-RA	245	91	336	2.69231	1.42884	2.14e-16	196	112	308	1.75	0.807355	9.72e-06	putative calcium-binding protein CML21	ASE in BC2 and BC3	1.15358
LOCUS_017147-RA	91	48	139	1.89583	0.922832	0.00104008	67	28	95	2.39286	1.25873	0.000301075	SPX domain-containing membrane protein Os02g45520	ASE in BC2 and BC3	1.1616
LOCUS_011555-RA	122	251	373	0.486056	-1.04081	1.61e-10	107	232	340	0.461207	-1.11651	8.47e-11	Tetratricopeptide repeat protein 27	ASE in BC2 and BC3	1.16207
LOCUS_017124-RA	91	43	133	2.11628	1.08153	0.000149299	137	65	202	2.10769	1.07566	2.44e-06	Ultraviolet-B receptor UVR8	ASE in BC2 and BC3	1.16336
LOCUS_008307-RA	410	153	563	2.67974	1.42209	8.03e-27	298	169	467	1.76331	0.818289	1.77e-08	Elongation factor 1-alpha	ASE in BC2 and BC3	1.16368
LOCUS_004114-RA	120	50	170	2.4	1.26303	4.2e-07	116	61	177	1.90164	0.927244	0.000174996	Putative ABC1 protein At2g40090	ASE in BC2 and BC3	1.17114
LOCUS_003703-RA	624	250	874	2.496	1.31962	3.39e-36	676	365	1042	1.85205	0.889127	6.2e-21	Squalene monooxygenase	ASE in BC2 and BC3	1.17331
LOCUS_004404-RA	335	166	501	2.01807	1.01298	3.22e-13	461	206	667	2.23786	1.16212	4.17e-22	GRB10-interacting GYF protein 2	ASE in BC2 and BC3	1.1772
LOCUS_010151-RA	543	211	754	2.57346	1.36371	3.56e-33	433	238	671	1.81933	0.863405	4.85e-13	putative methyltransferase PMT17	ASE in BC2 and BC3	1.17743
LOCUS_004620-RA	180	94	274	1.91489	0.937264	1.12e-06	172	72	244	2.38889	1.25634	1.04e-09	Cation-transporting ATPase HMA5	ASE in BC2 and BC3	1.17752
LOCUS_007195-RA	244	96	339	2.54167	1.34577	5.53e-15	343	187	530	1.83422	0.87517	1.04e-10	putative methyltransferase PMT8	ASE in BC2 and BC3	1.17778
LOCUS_025548-RA	75	34	109	2.20588	1.14136	0.000367953	82	40	121	2.05	1.03562	0.000649937	SH3 domain-containing protein PJ696.02	ASE in BC2 and BC3	1.18202
LOCUS_013845-RA	29	109	138	0.266055	-1.9102	3.32e-11	112	172	284	0.651163	-0.61891	0.00149165	Nuclear transcription factor Y subunit A-3	ASE in BC2 and BC3	1.18224
LOCUS_016819-RA	71	186	257	0.38172	-1.38941	3.99e-12	113	204	317	0.553922	-0.852246	1.99e-06	Importin subunit alpha-1b	ASE in BC2 and BC3	1.18412
LOCUS_028845-RA	119	262	381	0.454198	-1.13861	1.59e-12	310	638	948	0.485893	-1.04129	1.57e-25	Heterogeneous nuclear ribonucleoprotein 1	ASE in BC2 and BC3	1.18562
LOCUS_011292-RA	34	80	113	0.425	-1.23447	7.48e-05	38	74	112	0.513514	-0.961526	0.00272826	putative histone H2A variant 3	ASE in BC2 and BC3	1.18697
LOCUS_000587-RA	100	244	344	0.409836	-1.28688	4.84e-14	98	186	284	0.526882	-0.924449	1.12e-06	Dynamin-related protein 1C	ASE in BC2 and BC3	1.18966
LOCUS_011359-RA	96	339	435	0.283186	-1.82018	1.66e-31	115	181	296	0.635359	-0.654356	0.000548448	ATP-citrate synthase beta chain protein 1	ASE in BC2 and BC3	1.19104
LOCUS_010479-RA	38	91	129	0.417582	-1.25987	1.47e-05	42	81	124	0.518519	-0.947533	0.00182253	hypothetical protein	ASE in BC2 and BC3	1.19377
LOCUS_003457-RA	95	199	293	0.477387	-1.06677	8.13e-09	104	226	331	0.460177	-1.11974	1.38e-10	Isoprenylcysteine alpha-carbonyl methylesterase ICME	ASE in BC2 and BC3	1.1945
LOCUS_004004-RA	190	402	593	0.472637	-1.0812	2.18e-17	314	678	993	0.463127	-1.11052	5.25e-30	Beta-galactosidase 5	ASE in BC2 and BC3	1.20069
LOCUS_003737-RA	191	430	621	0.444186	-1.17076	5.63e-21	209	426	635	0.49061	-1.02735	6.63e-17	hypothetical protein	ASE in BC2 and BC3	1.20278
LOCUS_000508-RA	122	262	384	0.465649	-1.10269	6.17e-12	112	239	351	0.468619	-1.09351	9.18e-11	NADPH--cytochrome P450 reductase	ASE in BC2 and BC3	1.2058
LOCUS_018403-RA	44	84	128	0.52381	-0.932886	0.00156063	40	98	138	0.408163	-1.29278	4.49e-06	SWI/SNF complex component SNF12	ASE in BC2 and BC3	1.20602
LOCUS_000294-RA	190	95	285	2	1	1.09e-07	213	92	306	2.31522	1.21115	3.04e-11	Subtilisin-like protease SBT2.3	ASE in BC2 and BC3	1.21115
LOCUS_015537-RA	287	160	447	1.79375	0.842979	1.23e-08	477	176	653	2.71023	1.43841	1.48e-31	Protein ECERIFERUM 1	ASE in BC2 and BC3	1.21255
LOCUS_020464-RA	63	120	183	0.525	-0.929611	0.00011229	34	84	118	0.404762	-1.30485	2.22e-05	putative vacuolar membrane protein YML018C	ASE in BC2 and BC3	1.21301
LOCUS_021945-RA	600	301	901	1.99336	0.995199	1.89e-22	410	176	585	2.32955	1.22005	2.94e-21	putative acetyl-CoA acetyltransferase, cytosolic 2	ASE in BC2 and BC3	1.21419
LOCUS_019478-RA	106	40	146	2.65	1.40599	2.41e-07	142	78	219	1.82051	0.864345	8.18e-05	Receptor protein kinase TMK1	ASE in BC2 and BC3	1.21526
LOCUS_017260-RA	51	17	67	3	1.58496	0.000160766	104	61	165	1.70492	0.769702	0.00315381	Trihelix transcription factor GT-2	ASE in BC2 and BC3	1.21995
LOCUS_004247-RA	200	67	267	2.98507	1.57777	1.62e-15	248	145	393	1.71034	0.774287	1.3e-06	S-formylglutathione hydrolase	ASE in BC2 and BC3	1.22164
LOCUS_025743-RA	50	115	165	0.434783	-1.20163	2.16e-06	83	168	251	0.494048	-1.01728	5.2e-07	putative WD repeat-containing protein C2A9.03	ASE in BC2 and BC3	1.2224
LOCUS_016251-RA	75	204	280	0.367647	-1.44361	5.65e-14	100	180	280	0.555556	-0.847997	9.97e-06	Ubiquitin-conjugating enzyme E2 35	ASE in BC2 and BC3	1.22417
LOCUS_011686-RA	64	23	87	2.78261	1.47644	4.99e-05	160	90	250	1.77778	0.830075	5e-05	Protein NSP-INTERACTING KINASE 2	ASE in BC2 and BC3	1.22555
LOCUS_020116-RA	141	294	435	0.479592	-1.06012	1.56e-12	108	241	349	0.448133	-1.158	8.16e-12	ABC transporter C family member 2	ASE in BC2 and BC3	1.22762
LOCUS_024626-RA	96	43	139	2.23256	1.1587	3.28e-05	121	58	179	2.08621	1.06088	1.39e-05	Ras GTPase-activating protein-binding protein 1	ASE in BC2 and BC3	1.22924
LOCUS_023696-RA	92	43	135	2.13953	1.0973	0.000110846	74	34	108	2.17647	1.12199	0.000548275	BTB/POZ domain-containing protein At1g04390	ASE in BC2 and BC3	1.23116
LOCUS_015897-RA	208	334	542	0.622754	-0.683265	3.65e-07	133	464	596	0.286638	-1.8027	2.7e-42	Serine/threonine-protein phosphatase 6 regulatory subunit 3	ASE in BC2 and BC3	1.23172
LOCUS_017519-RA	343	140	483	2.45	1.29278	1.38e-19	364	188	553	1.93617	0.953206	6.06e-13	Pyrophosphate-energized vacuolar membrane proton pump	ASE in BC2 and BC3	1.23229
LOCUS_008439-RA	100	225	325	0.444444	-1.16993	2.62e-11	90	187	277	0.481283	-1.05504	3.8e-08	Protein ABHD18	ASE in BC2 and BC3	1.23432
LOCUS_008463-RA	29	60	89	0.483333	-1.04891	0.00373407	65	147	212	0.442177	-1.1773	1.14e-07	Calcyclin-binding protein	ASE in BC2 and BC3	1.23489
LOCUS_010321-RA	95	36	130	2.63889	1.39993	1.25e-06	153	83	236	1.84337	0.882348	2.81e-05	DNA replication licensing factor MCM5	ASE in BC2 and BC3	1.23523
LOCUS_019709-RA	82	152	234	0.539474	-0.890376	2.3e-05	76	199	275	0.38191	-1.3887	7.43e-13	Polyadenylate-binding protein 3	ASE in BC2 and BC3	1.23646
LOCUS_022183-RA	187	81	268	2.30864	1.20704	5.7e-10	177	87	264	2.03448	1.02466	2.01e-07	Suppressor of mec-8 and unc-52 2	ASE in BC2 and BC3	1.23681
LOCUS_004157-RA	288	99	386	2.90909	1.54057	2.43e-21	110	63	173	1.74603	0.80408	0.00147062	Transcription factor GHD7	ASE in BC2 and BC3	1.23874
LOCUS_001997-RA	92	48	141	1.91667	0.938599	0.000803246	95	38	134	2.5	1.32193	4.35e-06	RNA pseudouridine synthase 5	ASE in BC2 and BC3	1.24076
LOCUS_004240-RA	38	91	129	0.417582	-1.25987	1.47e-05	49	97	146	0.505155	-0.985203	0.000336559	DNA-binding protein SMUBP-2	ASE in BC2 and BC3	1.24122
LOCUS_015907-RA	309	169	478	1.8284	0.870584	1.05e-09	352	131	483	2.68702	1.42601	3.88e-23	40S ribosomal protein S15	ASE in BC2 and BC3	1.24146
LOCUS_021655-RA	212	395	606	0.536709	-0.897788	8.76e-13	113	295	409	0.383051	-1.38439	1.17e-18	Glucose-6-phosphate 1-dehydrogenase, cytoplasmic isoform	ASE in BC2 and BC3	1.24289
LOCUS_004466-RA	181	356	537	0.508427	-0.975888	3.27e-13	158	382	540	0.413613	-1.27365	3.5e-21	Bet1-like SNARE 1-1	ASE in BC2 and BC3	1.24294
LOCUS_005753-RA	58	188	245	0.308511	-1.69661	3.81e-16	68	113	181	0.60177	-0.732716	0.0031596	Splicing factor 3B subunit 4	ASE in BC2 and BC3	1.24313
LOCUS_012321-RA	119	57	176	2.08772	1.06193	1.45e-05	97	43	139	2.25581	1.17365	2.69e-05	Histone-lysine N-methyltransferase ATXR2	ASE in BC2 and BC3	1.24633
LOCUS_007636-RA	176	77	253	2.28571	1.19265	2.89e-09	161	78	239	2.0641	1.04551	5.08e-07	Myosin-binding protein 1	ASE in BC2 and BC3	1.24693
LOCUS_017532-RA	145	68	213	2.13235	1.09245	7.18e-07	181	82	264	2.20732	1.14229	7.11e-09	Protease Do-like 7	ASE in BC2 and BC3	1.24789
LOCUS_009385-RA	80	206	286	0.38835	-1.36457	5.12e-13	98	185	283	0.52973	-0.916672	1.45e-06	Nuclear pore complex protein NUP160	ASE in BC2 and BC3	1.25086
LOCUS_003334-RA	71	26	97	2.73077	1.44931	2.26e-05	102	56	158	1.82143	0.86507	0.00108335	Acyl-coenzyme A thioesterase 13	ASE in BC2 and BC3	1.25375
LOCUS_015901-RA	231	89	319	2.59551	1.37602	1.1e-14	143	76	219	1.88158	0.911944	3.22e-05	putative helicase MAGATAMA 3	ASE in BC2 and BC3	1.25485
LOCUS_009860-RA	190	85	275	2.23529	1.16046	1.48e-09	127	60	187	2.11667	1.08179	5.59e-06	Alpha-N-acetylglucosaminidase	ASE in BC2 and BC3	1.25538
LOCUS_006216-RA	258	80	338	3.225	1.6893	8.39e-22	154	92	246	1.67391	0.743225	0.000354797	DNA mismatch repair protein MLH1	ASE in BC2 and BC3	1.25553
LOCUS_025736-RA	90	273	362	0.32967	-1.6009	2.2e-21	91	157	249	0.579618	-0.786826	0.000137398	E3 ubiquitin-protein ligase RZFP34	ASE in BC2 and BC3	1.25963
LOCUS_029373-RA	1807	604	2412	2.99172	1.58098	3.49e-136	1481	852	2334	1.73826	0.797646	1.38e-37	Tubulin alpha-3 chain	ASE in BC2 and BC3	1.26106
LOCUS_004343-RA	111	234	345	0.474359	-1.07595	2.33e-10	94	212	306	0.443396	-1.17333	1.1e-10	putative protein phosphatase 2C 60	ASE in BC2 and BC3	1.26244
LOCUS_030478-RA	48	124	172	0.387097	-1.36923	3.63e-08	48	91	139	0.527473	-0.922832	0.00114417	Protein BONZAI 1	ASE in BC2 and BC3	1.26357
LOCUS_017153-RA	116	50	166	2.32	1.21412	1.56e-06	103	50	153	2.06	1.04264	9.34e-05	60S ribosomal protein L38	ASE in BC2 and BC3	1.2659
LOCUS_018302-RA	191	92	284	2.07609	1.05387	2.41e-08	235	102	336	2.30392	1.20409	3.17e-12	Sodium/hydrogen exchanger 7	ASE in BC2 and BC3	1.26895
LOCUS_012860-RA	61	27	88	2.25926	1.17585	0.0011602	91	43	134	2.11628	1.08153	0.000167114	Protein root UVB sensitive 3	ASE in BC2 and BC3	1.27172
LOCUS_000990-RA	461	242	703	1.90496	0.92976	1.24e-15	372	144	515	2.58333	1.36923	5.31e-23	DNA topoisomerase 1 beta	ASE in BC2 and BC3	1.27306
LOCUS_001491-RA	85	288	372	0.295139	-1.76053	1.11e-25	129	213	342	0.605634	-0.723482	2.99e-05	Transport inhibitor response 1-like protein Os04g0395600	ASE in BC2 and BC3	1.27372
LOCUS_007700-RA	50	163	213	0.306748	-1.70487	3.51e-14	78	131	209	0.59542	-0.748021	0.00104283	bZIP transcription factor 44	ASE in BC2 and BC3	1.27528
LOCUS_011802-RA	90	308	397	0.292208	-1.77493	1e-27	85	140	224	0.607143	-0.719892	0.00103594	putative E3 ubiquitin-protein ligase RHC1A	ASE in BC2 and BC3	1.27776
LOCUS_007023-RA	80	35	115	2.28571	1.19265	0.000120917	82	39	122	2.10256	1.07215	0.000433089	Protein phosphatase 1 regulatory inhibitor subunit PPP1R8	ASE in BC2 and BC3	1.27869
LOCUS_015570-RA	88	41	129	2.14634	1.10188	0.000154456	103	46	150	2.23913	1.16294	1.65e-05	SH3 domain-containing protein 2	ASE in BC2 and BC3	1.28142
LOCUS_009190-RA	129	52	180	2.48077	1.31079	5.68e-08	138	70	207	1.97143	0.979241	1.36e-05	Putative G3BP-like protein	ASE in BC2 and BC3	1.28358
LOCUS_028798-RA	74	122	195	0.606557	-0.721284	0.00219935	57	196	252	0.290816	-1.78182	7.06e-18	Ubiquitin-activating enzyme E1 2	ASE in BC2 and BC3	1.2852
LOCUS_025657-RA	84	187	270	0.449198	-1.15458	2.39e-09	55	119	175	0.462185	-1.11346	7.04e-06	Protein OBERON 2	ASE in BC2 and BC3	1.28557
LOCUS_023610-RA	162	57	220	2.84211	1.50696	6.35e-12	235	130	365	1.80769	0.854149	2.64e-07	Putative clathrin assembly protein At2g25430	ASE in BC2 and BC3	1.28717
LOCUS_010674-RA	412	185	597	2.22703	1.15512	1.02e-19	398	183	581	2.17486	1.12092	3.91e-18	Formin-like protein 5	ASE in BC2 and BC3	1.2948
LOCUS_023174-RA	65	201	266	0.323383	-1.62868	2.74e-16	68	118	185	0.576271	-0.79518	0.00104941	Mannan endo-1,4-beta-mannosidase 2	ASE in BC2 and BC3	1.2951
LOCUS_025717-RA	160	358	518	0.446927	-1.16189	2.23e-17	227	492	718	0.461382	-1.11597	4.11e-22	Homeobox-leucine zipper protein HOX20	ASE in BC2 and BC3	1.29663
LOCUS_001245-RA	158	73	231	2.16438	1.11396	1.28e-07	195	87	282	2.24138	1.16439	8.98e-10	Mitogen-activated protein kinase 12	ASE in BC2 and BC3	1.29708
LOCUS_001569-RA	243	136	378	1.78676	0.83735	2.31e-07	202	69	272	2.92754	1.54969	3.19e-15	Telomere length regulation protein TEL2	ASE in BC2 and BC3	1.29763
LOCUS_024028-RA	60	29	89	2.06897	1.04891	0.00373407	116	49	165	2.36735	1.24327	1.09e-06	TPR repeat-containing thioredoxin TTL1	ASE in BC2 and BC3	1.30408
LOCUS_010143-RA	153	71	224	2.15493	1.10764	2.41e-07	181	80	261	2.2625	1.17792	2.81e-09	hypothetical protein	ASE in BC2 and BC3	1.30471
LOCUS_028657-RA	68	32	100	2.125	1.08746	0.0012619	69	30	99	2.3	1.20163	0.000418165	Internalin-A	ASE in BC2 and BC3	1.30673
LOCUS_014904-RA	153	262	415	0.583969	-0.776035	5.08e-07	106	341	447	0.31085	-1.68571	1.84e-28	AP-4 complex subunit mu	ASE in BC2 and BC3	1.30817
LOCUS_022186-RA	83	25	108	3.32	1.73118	1.07e-07	169	100	269	1.69	0.757023	0.000128246	AP2-like ethylene-responsive transcription factor At2g41710	ASE in BC2 and BC3	1.31055
LOCUS_016200-RA	124	60	185	2.06667	1.04731	1.18e-05	81	34	115	2.38235	1.25239	6.06e-05	Peptidyl-prolyl cis-trans isomerase CYP23	ASE in BC2 and BC3	1.31163
LOCUS_021605-RA	201	71	272	2.83099	1.5013	1.48e-14	110	60	170	1.83333	0.874469	0.000566889	ENHANCER OF AG-4 protein 2	ASE in BC2 and BC3	1.31284
LOCUS_025928-RA	652	308	960	2.11688	1.08194	8.53e-28	715	308	1024	2.32143	1.21501	2.12e-36	Kinesin-like protein KIN-7H	ASE in BC2 and BC3	1.31457
LOCUS_015613-RA	91	311	402	0.292605	-1.77298	6.01e-28	138	231	369	0.597403	-0.743225	7.53e-06	Lysine-specific demethylase JMJ705	ASE in BC2 and BC3	1.31772
LOCUS_006097-RA	85	42	127	2.02381	1.01707	0.000562993	86	35	121	2.45714	1.29698	1.9e-05	WD repeat-containing protein GTS1	ASE in BC2 and BC3	1.31913
LOCUS_016848-RA	279	173	452	1.61272	0.689493	3.28e-06	162	43	204	3.76744	1.91359	2.54e-16	D-aminoacyl-tRNA deacylase	ASE in BC2 and BC3	1.3194
LOCUS_009789-RA	377	871	1248	0.432836	-1.20811	6.67e-44	281	602	883	0.466777	-1.09919	2.75e-26	Coatomer subunit beta'-1	ASE in BC2 and BC3	1.32794
LOCUS_027146-RA	567	162	729	3.5	1.80735	7.37e-52	338	203	541	1.66502	0.735544	4.7e-08	Anthocyanidin reductase ((2S)-flavan-3-ol-forming)	ASE in BC2 and BC3	1.32939
LOCUS_007957-RA	714	1603	2317	0.445415	-1.16678	4.18e-76	636	1405	2041	0.452669	-1.14347	1.41e-64	Elongation factor 2	ASE in BC2 and BC3	1.33418
LOCUS_011341-RA	63	195	258	0.323077	-1.63005	7.7e-16	175	309	484	0.566343	-0.820252	8.51e-09	UBP1-associated protein 2C	ASE in BC2 and BC3	1.33705
LOCUS_002124-RA	312	110	422	2.83636	1.50404	2.72e-22	278	150	427	1.85333	0.890122	4.68e-09	UDP-galactose transporter 1	ASE in BC2 and BC3	1.33878
LOCUS_003108-RA	54	129	183	0.418605	-1.25634	1.61e-07	50	105	154	0.47619	-1.07039	5.22e-05	IST1	ASE in BC2 and BC3	1.34477
LOCUS_005998-RA	130	39	170	3.33333	1.73697	1.02e-11	113	66	179	1.71212	0.775785	0.00179812	Auxin response factor 2	ASE in BC2 and BC3	1.34751
LOCUS_019923-RA	107	55	162	1.94545	0.960107	0.000191986	98	37	135	2.64865	1.40526	8.72e-07	putative polyamine oxidase 4	ASE in BC2 and BC3	1.3492
LOCUS_003748-RA	183	87	270	2.10345	1.07276	3.08e-08	177	74	251	2.39189	1.25815	5.37e-10	Protein MALE DISCOVERER 2	ASE in BC2 and BC3	1.34969
LOCUS_018434-RA	377	917	1294	0.411123	-1.28236	1.15e-50	582	1208	1789	0.481788	-1.05353	9.89e-49	5-methyltetrahydropteroyltriglutamate-- homocysteine methyltransferase 2	ASE in BC2 and BC3	1.351
LOCUS_025989-RA	135	61	197	2.21311	1.14608	6.75e-07	111	49	160	2.26531	1.17971	5.47e-06	ADP-ribosylation factor 1	ASE in BC2 and BC3	1.35204
LOCUS_005204-RA	46	149	195	0.308725	-1.69561	6.36e-13	100	174	273	0.574713	-0.799087	4.13e-05	Histone acetyltransferase GCN5	ASE in BC2 and BC3	1.35494
LOCUS_013605-RA	127	320	447	0.396875	-1.33324	3.52e-19	108	219	327	0.493151	-1.0199	6.06e-09	Phosphatidylinositol transfer protein 3	ASE in BC2 and BC3	1.35977
LOCUS_002854-RA	110	230	340	0.478261	-1.06413	4.95e-10	89	216	306	0.412037	-1.27915	2.44e-12	Glucoamylase ARB_02327-1	ASE in BC2 and BC3	1.36119
LOCUS_020750-RA	200	472	672	0.423729	-1.23879	4.9e-25	159	341	500	0.466276	-1.10074	3.28e-15	putative serine/threonine-protein kinase SIS8	ASE in BC2 and BC3	1.36359
LOCUS_014248-RA	518	282	800	1.83688	0.877257	6.39e-16	700	238	938	2.94118	1.55639	1.04e-51	Inactive protein kinase SELMODRAFT_444075	ASE in BC2 and BC3	1.36536
LOCUS_012018-RA	594	336	930	1.76786	0.822002	2.51e-16	601	190	790	3.16316	1.66137	8.52e-49	V-type proton ATPase subunit d2	ASE in BC2 and BC3	1.36565
LOCUS_005358-RA	66	141	207	0.468085	-1.09516	1e-06	48	114	162	0.421053	-1.24793	1.28e-06	Nuclear factor related to kappa-B-binding protein	ASE in BC2 and BC3	1.36668
LOCUS_008278-RA	63	164	228	0.384146	-1.38027	1.11e-10	100	199	299	0.502513	-0.992768	7.04e-08	Increased DNA methylation 1	ASE in BC2 and BC3	1.37029
LOCUS_010251-RA	45	90	135	0.5	-1	0.000448837	39	101	141	0.386139	-1.37281	9.29e-07	Protein CONTINUOUS VASCULAR RING 1	ASE in BC2 and BC3	1.37281
LOCUS_006617-RA	150	59	208	2.54237	1.34618	1.7e-09	136	67	203	2.02985	1.02137	7.41e-06	Microtubule-associated protein 70-2	ASE in BC2 and BC3	1.37495
LOCUS_000267-RA	126	44	170	2.86364	1.51785	1.58e-09	105	56	161	1.875	0.906891	0.000514101	Putative BPI/LBP family protein At1g04970	ASE in BC2 and BC3	1.37652
LOCUS_008662-RA	208	117	325	1.77778	0.830075	2.4e-06	196	62	258	3.16129	1.66051	2.92e-16	DEAD-box ATP-dependent RNA helicase 13	ASE in BC2 and BC3	1.37835
LOCUS_006507-RA	190	465	656	0.408602	-1.29123	2.83e-26	153	321	474	0.476636	-1.06904	9.87e-14	E3 ubiquitin-protein ligase UPL4	ASE in BC2 and BC3	1.38038
LOCUS_013595-RA	76	36	112	2.11111	1.078	0.000648205	56	23	79	2.43478	1.28379	0.000924606	Protein SCAI	ASE in BC2 and BC3	1.38393
LOCUS_008440-RA	249	64	313	3.89062	1.96	1.13e-25	204	125	330	1.632	0.706641	6.77e-05	Uncharacterized protein YMR315W	ASE in BC2 and BC3	1.38502
LOCUS_006756-RA	61	247	308	0.246964	-2.01763	1.96e-26	167	269	436	0.620818	-0.687758	6.1e-06	hypothetical protein	ASE in BC2 and BC3	1.38764
LOCUS_011082-RA	109	41	151	2.65854	1.41063	1.46e-07	93	47	140	1.97872	0.98457	0.00046653	putative U3 small nucleolar RNA-associated protein 11	ASE in BC2 and BC3	1.38887
LOCUS_022996-RA	37	84	121	0.440476	-1.18286	8.74e-05	70	158	227	0.443038	-1.1745	3.66e-08	40S ribosomal protein S5-1	ASE in BC2 and BC3	1.38927
LOCUS_027059-RA	41	87	129	0.471264	-1.08539	0.000209396	28	68	95	0.411765	-1.28011	0.000217551	Ecotropic viral integration site 5	ASE in BC2 and BC3	1.38942
LOCUS_016108-RA	179	59	238	3.0339	1.60117	3.03e-14	108	59	167	1.83051	0.872244	0.000666523	Pseudouridine-5'-phosphate glycosidase	ASE in BC2 and BC3	1.39661
LOCUS_014036-RA	114	50	164	2.28	1.18903	2.97e-06	183	81	264	2.25926	1.17585	2.39e-09	Gamma-tubulin complex component 6	ASE in BC2 and BC3	1.39813
LOCUS_012010-RA	127	402	529	0.31592	-1.66237	6.84e-33	188	337	526	0.557864	-0.842016	6.43e-10	Pumilio 4	ASE in BC2 and BC3	1.39974
LOCUS_000130-RA	83	36	119	2.30556	1.20511	7.48e-05	94	42	136	2.2381	1.16227	4.33e-05	putative protein phosphatase 2C 11	ASE in BC2 and BC3	1.40067
LOCUS_006566-RA	239	134	374	1.78358	0.834778	3.17e-07	288	90	378	3.2	1.67807	5.66e-24	Uncharacterized protein At1g66480	ASE in BC2 and BC3	1.40082
LOCUS_021499-RA	69	31	99	2.22581	1.15433	0.000602852	58	25	84	2.32	1.21412	0.00128638	Protein WHAT'S THIS FACTOR 1	ASE in BC2 and BC3	1.4015
LOCUS_008419-RA	216	438	654	0.493151	-1.0199	3.08e-17	178	462	639	0.385281	-1.37602	1.26e-28	Subtilisin-like protease SBT2.5	ASE in BC2 and BC3	1.4034
LOCUS_009841-RA	177	349	526	0.507163	-0.979478	4.86e-13	77	208	284	0.370192	-1.43365	4.93e-14	40S ribosomal protein S29	ASE in BC2 and BC3	1.40423
LOCUS_015594-RA	44	89	133	0.494382	-1.0163	0.000403391	28	73	101	0.383562	-1.38247	3.9e-05	hypothetical protein	ASE in BC2 and BC3	1.40501
LOCUS_013118-RA	74	188	261	0.393617	-1.34514	1.07e-11	110	227	337	0.484581	-1.04519	1.38e-09	Lysosomal Pro-X carboxypeptidase	ASE in BC2 and BC3	1.40592
LOCUS_005153-RA	72	173	245	0.416185	-1.2647	6.37e-10	74	160	235	0.4625	-1.11247	1.23e-07	Ubiquitin carboxyl-terminal hydrolase 25	ASE in BC2 and BC3	1.40695
LOCUS_016560-RA	58	139	198	0.417266	-1.26096	4.39e-08	64	139	203	0.460432	-1.11894	8.73e-07	Coronatine-insensitive 1b	ASE in BC2 and BC3	1.41094
LOCUS_010060-RA	33	118	151	0.279661	-1.83825	1.66e-11	128	218	345	0.587156	-0.768184	7.64e-06	bZIP transcription factor 16	ASE in BC2 and BC3	1.41211
LOCUS_010679-RA	549	159	708	3.45283	1.78778	1.76e-49	353	204	557	1.73039	0.791099	2.2e-09	Serine decarboxylase 1	ASE in BC2 and BC3	1.41431
LOCUS_015127-RA	55	191	246	0.287958	-1.79607	1.08e-17	88	152	240	0.578947	-0.788496	0.000175217	60S ribosomal protein L11	ASE in BC2 and BC3	1.41619
LOCUS_005343-RA	448	169	617	2.65089	1.40648	8.96e-29	412	205	617	2.00976	1.00702	7.17e-16	putative chromatin-remodeling complex ATPase chain	ASE in BC2 and BC3	1.41635
LOCUS_007205-RA	63	134	197	0.470149	-1.08881	2.22e-06	56	138	193	0.405797	-1.30117	2.46e-08	Zinc finger protein STOP1	ASE in BC2 and BC3	1.41673
LOCUS_013878-RA	828	427	1256	1.93911	0.955395	9.48e-29	640	228	867	2.80702	1.48904	2.3e-44	Kinesin-like protein KIN-7F	ASE in BC2 and BC3	1.42262
LOCUS_010565-RA	34	85	119	0.4	-1.32193	1.4e-05	36	76	112	0.473684	-1.078	0.00070962	ATG8-interacting protein 1	ASE in BC2 and BC3	1.42504
LOCUS_000470-RA	39	14	53	2.78571	1.47805	0.00235478	84	43	127	1.95349	0.966053	0.00118915	Growth-regulating factor 6	ASE in BC2 and BC3	1.42787
LOCUS_003470-RA	461	170	631	2.71176	1.43923	1.29e-30	559	281	841	1.98932	0.992278	8.6e-21	Dynamin-2B	ASE in BC2 and BC3	1.42812
LOCUS_005183-RA	105	45	150	2.33333	1.22239	4.85e-06	90	40	130	2.25	1.16993	6.02e-05	DEAD-box ATP-dependent RNA helicase 28	ASE in BC2 and BC3	1.43011
LOCUS_004958-RA	82	37	119	2.21622	1.1481	0.00016317	102	43	145	2.37209	1.24616	5.46e-06	hypothetical protein	ASE in BC2 and BC3	1.43072
LOCUS_011833-RA	156	75	231	2.08	1.05658	5.47e-07	192	75	266	2.56	1.35614	5.19e-12	Ankyrin repeat protein SKIP35	ASE in BC2 and BC3	1.43288
LOCUS_001522-RA	429	189	618	2.26984	1.18259	2.98e-21	380	164	544	2.31707	1.2123	1.48e-19	Cycloartenol synthase	ASE in BC2 and BC3	1.43366
LOCUS_014375-RA	41	85	127	0.482353	-1.05184	0.000377026	19	49	69	0.387755	-1.36678	0.00122422	WD repeat-containing protein 53	ASE in BC2 and BC3	1.43763
LOCUS_006170-RA	152	55	207	2.76364	1.46657	7.99e-11	148	75	223	1.97333	0.980635	5.96e-06	60S ribosomal protein L13-1	ASE in BC2 and BC3	1.43817
LOCUS_006450-RA	62	151	213	0.410596	-1.28421	6.06e-09	46	100	147	0.46	-1.12029	4.15e-05	Ceramide kinase	ASE in BC2 and BC3	1.43869
LOCUS_007919-RA	126	56	182	2.25	1.16993	1.12e-06	174	74	248	2.35135	1.23349	1.46e-09	Protein S-acyltransferase 10	ASE in BC2 and BC3	1.44309
LOCUS_011229-RA	91	45	136	2.02222	1.01594	0.000341638	126	47	173	2.68085	1.42269	1.13e-08	GDP-Man:Man(3)GlcNAc(2)-PP-Dol alpha-1,2-mannosyltransferase	ASE in BC2 and BC3	1.44537
LOCUS_008816-RA	148	345	493	0.428986	-1.221	4.41e-18	239	543	781	0.440147	-1.18394	1.09e-26	putative aquaporin PIP1-2	ASE in BC2 and BC3	1.44559
LOCUS_008934-RA	210	497	706	0.422535	-1.24286	1.87e-26	146	327	473	0.446483	-1.16332	6.74e-16	Peptidyl-prolyl cis-trans isomerase CYP21-4	ASE in BC2 and BC3	1.44584
LOCUS_008332-RA	201	69	271	2.91304	1.54253	4.09e-15	159	83	243	1.91566	0.937844	6.06e-06	Protein MICROTUBULE BINDING PROTEIN 2C	ASE in BC2 and BC3	1.44665
LOCUS_021185-RA	30	93	123	0.322581	-1.63227	6.29e-08	60	111	171	0.540541	-0.887525	0.000442343	Peroxidase 15	ASE in BC2 and BC3	1.44868
LOCUS_002057-RA	257	114	371	2.25439	1.17273	7.43e-13	146	62	208	2.35484	1.23563	3.66e-08	Uncharacterized protein At5g01610	ASE in BC2 and BC3	1.44906
LOCUS_003242-RA	349	143	492	2.44056	1.28721	8.62e-20	251	115	366	2.18261	1.12605	8.97e-12	putative cinnamyl alcohol dehydrogenase 1	ASE in BC2 and BC3	1.44947
LOCUS_011342-RA	96	185	282	0.518919	-0.946419	6.19e-07	65	188	253	0.345745	-1.53222	5.43e-14	Importin subunit beta-1	ASE in BC2 and BC3	1.45012
LOCUS_000671-RA	48	136	184	0.352941	-1.5025	4.35e-10	46	90	137	0.511111	-0.968291	0.000721961	60S ribosomal protein L7a-2	ASE in BC2 and BC3	1.45486
LOCUS_004354-RA	1186	393	1579	3.01781	1.5935	1.67e-90	682	362	1044	1.88398	0.913782	4.48e-22	3beta-hydroxysteroid-dehydrogenase/decarboxylase isoform 2	ASE in BC2 and BC3	1.45611
LOCUS_006581-RA	48	114	162	0.421053	-1.24793	1.12e-06	53	119	172	0.445378	-1.1669	2.85e-06	Protein TRI1	ASE in BC2 and BC3	1.4562
LOCUS_021326-RA	28	59	87	0.474576	-1.07529	0.0033049	34	87	121	0.390805	-1.35548	7.96e-06	hypothetical protein	ASE in BC2 and BC3	1.45753
LOCUS_023245-RA	583	1439	2022	0.405142	-1.3035	2.79e-81	464	1008	1472	0.460317	-1.1193	6.66e-45	60S ribosomal protein L9	ASE in BC2 and BC3	1.459
LOCUS_002972-RA	136	71	208	1.91549	0.937716	3e-05	100	34	134	2.94118	1.55639	6.54e-08	Protein ENHANCED DISEASE RESISTANCE 2-like	ASE in BC2 and BC3	1.45945
LOCUS_003200-RA	307	654	961	0.469419	-1.09105	3e-28	204	516	721	0.395349	-1.3388	1.25e-30	Serine/threonine-protein phosphatase 4 regulatory subunit 3	ASE in BC2 and BC3	1.4607
LOCUS_021998-RA	42	113	155	0.371681	-1.42786	6.09e-08	101	206	308	0.490291	-1.02829	1.45e-08	Protein IQ-DOMAIN 32	ASE in BC2 and BC3	1.46825
LOCUS_021914-RA	76	241	317	0.315353	-1.66496	5.24e-20	58	107	165	0.542056	-0.883486	0.000612535	Uncharacterized protein At2g33490	ASE in BC2 and BC3	1.47097
LOCUS_020175-RA	107	58	165	1.84483	0.883486	0.000558348	162	51	213	3.17647	1.66742	1.27e-13	Peroxisomal (S)-2-hydroxy-acid oxidase	ASE in BC2 and BC3	1.47315
LOCUS_021641-RA	169	478	647	0.353556	-1.49999	1.11e-33	82	162	245	0.506173	-0.982298	1.87e-06	putative small nuclear ribonucleoprotein Sm D2	ASE in BC2 and BC3	1.47343
LOCUS_004451-RA	408	206	613	1.98058	0.985925	2.85e-15	464	164	628	2.82927	1.50043	1.15e-32	Kinesin-like protein KIN-13A	ASE in BC2 and BC3	1.47931
LOCUS_006878-RA	328	593	921	0.55312	-0.854336	2.32e-17	165	548	713	0.301095	-1.73171	3.45e-47	hypothetical protein	ASE in BC2 and BC3	1.47946
LOCUS_014419-RA	53	117	170	0.452991	-1.14244	4.68e-06	81	199	280	0.407035	-1.29677	1.19e-11	hypothetical protein	ASE in BC2 and BC3	1.48149
LOCUS_001860-RA	95	396	491	0.239899	-2.0595	3.53e-43	133	219	351	0.607306	-0.719505	2.48e-05	Protein DEHYDRATION-INDUCED 19	ASE in BC2 and BC3	1.48182
LOCUS_001962-RA	207	87	294	2.37931	1.25054	1.58e-11	216	95	311	2.27368	1.18503	4.93e-11	Mannosylglycoprotein endo-beta-mannosidase	ASE in BC2 and BC3	1.48193
LOCUS_010767-RA	69	228	297	0.302632	-1.72437	6.89e-20	71	129	200	0.550388	-0.86148	0.00019948	Annexin D4	ASE in BC2 and BC3	1.48551
LOCUS_019164-RA	107	32	138	3.34375	1.74147	8.35e-10	103	57	160	1.80702	0.853611	0.00117947	Tyrosyl-DNA phosphodiesterase 1	ASE in BC2 and BC3	1.48653
LOCUS_002053-RA	143	46	189	3.1087	1.63631	7.49e-12	124	66	190	1.87879	0.909802	0.000129242	AMP deaminase	ASE in BC2 and BC3	1.48872
LOCUS_009117-RA	140	59	198	2.37288	1.24664	5.23e-08	103	45	148	2.28889	1.19465	1.03e-05	Protein LOL2	ASE in BC2 and BC3	1.4893
LOCUS_014069-RA	170	55	225	3.09091	1.62803	7.12e-14	217	115	331	1.88696	0.916061	1.48e-07	Kinesin-like protein KIN-14F	ASE in BC2 and BC3	1.49138
LOCUS_002800-RA	132	71	203	1.85915	0.894647	8.43e-05	175	55	230	3.18182	1.66985	1.07e-14	hypothetical protein	ASE in BC2 and BC3	1.49393
LOCUS_012262-RA	192	67	259	2.86567	1.51887	3.64e-14	97	49	147	1.97959	0.985203	0.000336559	5'-adenylylsulfate reductase-like 5	ASE in BC2 and BC3	1.4964
LOCUS_016350-RA	63	160	223	0.39375	-1.34465	4.59e-10	60	130	190	0.461538	-1.11548	2.28e-06	Glutathione S-transferase F10	ASE in BC2 and BC3	1.49992
LOCUS_024868-RA	38	133	171	0.285714	-1.80735	1.31e-12	54	96	149	0.5625	-0.830075	0.00243193	hypothetical protein	ASE in BC2 and BC3	1.50024
LOCUS_009023-RA	796	344	1141	2.31395	1.21036	2.73e-40	673	285	958	2.3614	1.23964	2.24e-35	B2 protein	ASE in BC2 and BC3	1.50042
LOCUS_004932-RA	35	152	187	0.230263	-2.11864	1.67e-17	71	116	187	0.612069	-0.708234	0.00377159	Auxin-responsive protein IAA27	ASE in BC2 and BC3	1.5005
LOCUS_009486-RA	115	329	444	0.349544	-1.51645	9.43e-24	141	280	421	0.503571	-0.989732	9.99e-11	Protein HLB1	ASE in BC2 and BC3	1.50088
LOCUS_029113-RA	35	83	118	0.421687	-1.24576	4.6e-05	36	83	119	0.433735	-1.20511	8.38e-05	Protein trichome birefringence-like 33	ASE in BC2 and BC3	1.50128
LOCUS_010054-RA	164	502	667	0.326693	-1.61399	2.91e-39	194	370	565	0.524324	-0.931469	1.12e-12	Protein Jade-3	ASE in BC2 and BC3	1.50338
LOCUS_016085-RA	275	606	880	0.453795	-1.13989	4.34e-28	175	437	612	0.400458	-1.32028	1.73e-25	Heterogeneous nuclear ribonucleoprotein Q	ASE in BC2 and BC3	1.50497
LOCUS_020060-RA	22	51	73	0.431373	-1.21299	0.00265206	33	78	111	0.423077	-1.24101	9.84e-05	Ethylene-responsive transcription factor 1	ASE in BC2 and BC3	1.50534
LOCUS_002263-RA	444	167	612	2.65868	1.41071	1.19e-28	380	181	561	2.09945	1.07001	3.8e-16	Casein kinase 1-like protein HD16	ASE in BC2 and BC3	1.50948
LOCUS_026214-RA	85	31	116	2.74194	1.45519	2.57e-06	115	56	172	2.05357	1.03814	3.46e-05	Protein PAT1	ASE in BC2 and BC3	1.51069
LOCUS_004236-RA	470	221	691	2.1267	1.08861	2e-20	508	194	702	2.61856	1.38877	7.14e-32	CBL-interacting protein kinase 18	ASE in BC2 and BC3	1.51184
LOCUS_024732-RA	159	71	230	2.23944	1.16314	3.77e-08	197	80	276	2.4625	1.30012	1.39e-11	Trafficking protein particle complex II-specific subunit 120	ASE in BC2 and BC3	1.51222
LOCUS_025429-RA	115	70	185	1.64286	0.716207	0.0032756	173	40	213	4.325	2.1127	1.06e-19	Transmembrane protein 87A	ASE in BC2 and BC3	1.51313
LOCUS_018575-RA	51	19	70	2.68421	1.4245	0.000550521	94	45	139	2.08889	1.06274	0.000161055	putative histone H2A variant 3	ASE in BC2 and BC3	1.51386
LOCUS_014191-RA	44	17	61	2.58824	1.37197	0.00215605	101	47	148	2.14894	1.10362	4.76e-05	DNA primase small subunit	ASE in BC2 and BC3	1.51414
LOCUS_021446-RA	96	33	130	2.90909	1.54057	1.42e-07	87	44	130	1.97727	0.983512	0.000768967	Alpha-glucosidase 2	ASE in BC2 and BC3	1.51517
LOCUS_018364-RA	144	281	425	0.512456	-0.964501	2.1e-10	76	226	303	0.336283	-1.57225	2.67e-17	Neurochondrin	ASE in BC2 and BC3	1.51644
LOCUS_000171-RA	905	327	1231	2.76758	1.46863	2.17e-61	626	306	932	2.04575	1.03263	9.86e-25	Filament-like plant protein 7	ASE in BC2 and BC3	1.51655
LOCUS_013697-RA	154	61	215	2.52459	1.33605	1.26e-09	132	60	192	2.2	1.1375	1.24e-06	Serine/threonine-protein kinase 38-like	ASE in BC2 and BC3	1.51976
LOCUS_014883-RA	49	18	67	2.72222	1.44478	0.000635974	81	39	121	2.07692	1.05445	0.000575846	Barley B recombinant-like protein D	ASE in BC2 and BC3	1.52345
LOCUS_008374-RA	86	49	135	1.7551	0.811555	0.00499967	103	28	132	3.67857	1.87915	2.37e-10	Pantothenate kinase 2	ASE in BC2 and BC3	1.52503
LOCUS_019845-RA	256	93	349	2.75269	1.46084	1.17e-17	233	113	347	2.06195	1.04401	8.35e-10	U4/U6 small nuclear ribonucleoprotein Prp31	ASE in BC2 and BC3	1.52513
LOCUS_011518-RA	614	285	900	2.15439	1.10728	3.48e-27	447	172	619	2.59884	1.37787	9.01e-28	Histidine kinase 3	ASE in BC2 and BC3	1.52568
LOCUS_021490-RA	36	113	148	0.318584	-1.65025	1.28e-09	59	112	170	0.526786	-0.924712	0.000243216	Uncharacterized protein OsI_027940	ASE in BC2 and BC3	1.52601
LOCUS_010733-RA	27	70	97	0.385714	-1.3744	5.76e-05	44	95	140	0.463158	-1.11042	7.82e-05	hypothetical protein	ASE in BC2 and BC3	1.52616
LOCUS_019775-RA	474	178	651	2.66292	1.41301	1.28e-30	514	243	757	2.11523	1.08081	6.02e-22	Kinesin-like protein KIN-5A	ASE in BC2 and BC3	1.5272
LOCUS_020224-RA	195	57	252	3.42105	1.77444	9.2e-18	238	131	369	1.81679	0.861395	1.75e-07	putative serine/threonine-protein kinase SIS8	ASE in BC2 and BC3	1.52849
LOCUS_007269-RA	26	63	89	0.412698	-1.27684	0.000376152	34	78	112	0.435897	-1.19794	0.00016002	Nitrilase-like protein 2	ASE in BC2 and BC3	1.52958
LOCUS_023972-RA	61	24	85	2.54167	1.34577	0.000258535	99	45	143	2.2	1.1375	3.62e-05	Protein ENHANCED DISEASE RESISTANCE 4	ASE in BC2 and BC3	1.53082
LOCUS_024499-RA	55	24	79	2.29167	1.1964	0.0019023	68	28	96	2.42857	1.28011	0.000217551	Dirigent protein 11	ASE in BC2 and BC3	1.53152
LOCUS_004408-RA	102	42	144	2.42857	1.28011	2.88e-06	55	24	79	2.29167	1.1964	0.00207327	Methyltransferase-like protein 25	ASE in BC2 and BC3	1.53152
LOCUS_020209-RA	377	174	550	2.16667	1.11548	3.7e-17	275	106	381	2.59434	1.37537	2.85e-17	Proline-rich protein 2	ASE in BC2 and BC3	1.53419
LOCUS_012362-RA	124	52	176	2.38462	1.25376	3.08e-07	215	92	308	2.33696	1.22463	1.58e-11	Transcriptional activator DEMETER	ASE in BC2 and BC3	1.53539
LOCUS_021061-RA	22	49	71	0.44898	-1.15528	0.00496608	29	73	102	0.39726	-1.33184	6.73e-05	RNA-binding KH domain-containing protein RCF3	ASE in BC2 and BC3	1.53865
LOCUS_008363-RA	129	259	388	0.498069	-1.00558	2.78e-10	54	156	210	0.346154	-1.53051	1.07e-11	hypothetical protein	ASE in BC2 and BC3	1.53906
LOCUS_010001-RA	69	31	101	2.22581	1.15433	0.000602852	58	23	81	2.52174	1.33442	0.000469631	hypothetical protein	ASE in BC2 and BC3	1.54036
LOCUS_001662-RA	55	25	80	2.2	1.1375	0.00299299	87	34	121	2.55882	1.35548	7.96e-06	ATP-dependent 6-phosphofructokinase 3	ASE in BC2 and BC3	1.54186
LOCUS_022720-RA	14	38	52	0.368421	-1.44057	0.0033679	29	61	90	0.47541	-1.07276	0.00303883	hypothetical protein	ASE in BC2 and BC3	1.54538
LOCUS_002267-RA	38	101	139	0.376238	-1.41028	4.6e-07	28	60	88	0.466667	-1.09954	0.00268964	Glutaminyl-peptide cyclotransferase	ASE in BC2 and BC3	1.55066
LOCUS_012672-RA	93	34	127	2.73529	1.4517	8.1e-07	84	40	125	2.1	1.07039	0.000367547	2,3-dimethylmalate lyase	ASE in BC2 and BC3	1.55388
LOCUS_005771-RA	146	68	214	2.14706	1.10236	5.35e-07	149	56	205	2.66071	1.41181	5.07e-10	RNA polymerase II C-terminal domain phosphatase-like 3	ASE in BC2 and BC3	1.55633
LOCUS_019244-RA	491	1173	1664	0.418585	-1.25641	1.12e-62	351	829	1180	0.423402	-1.2399	1.81e-43	E3 ubiquitin-protein ligase IAP-3	ASE in BC2 and BC3	1.55782
LOCUS_014466-RA	159	88	247	1.80682	0.853451	3e-05	241	68	309	3.54412	1.82543	1.41e-22	Calcium-transporting ATPase 5, plasma membrane-type	ASE in BC2 and BC3	1.55791
LOCUS_001905-RA	513	1645	2158	0.311854	-1.68106	2.03e-135	993	1891	2884	0.525119	-0.929284	7.32e-62	Protein ECERIFERUM 1	ASE in BC2 and BC3	1.56218
LOCUS_017737-RA	183	75	258	2.44	1.28688	1.03e-10	174	75	249	2.32	1.21412	2.4e-09	Protein GDAP2	ASE in BC2 and BC3	1.56243
LOCUS_018732-RA	85	34	119	2.5	1.32193	1.4e-05	50	22	73	2.27273	1.18442	0.00394388	TNF receptor-associated factor family protein DDB_G0277243	ASE in BC2 and BC3	1.56572
LOCUS_007160-RA	101	244	345	0.413934	-1.27253	8.22e-14	72	169	241	0.426036	-1.23095	2.8e-09	DEAD-box ATP-dependent RNA helicase 8	ASE in BC2 and BC3	1.56642
LOCUS_014087-RA	52	99	151	0.525253	-0.928917	0.000538683	36	116	152	0.310345	-1.68806	4.32e-10	Importin-9	ASE in BC2 and BC3	1.56806
LOCUS_013111-RA	235	525	760	0.447619	-1.15966	4.32e-25	311	794	1105	0.391688	-1.35222	1.48e-47	Protein argonaute 1A	ASE in BC2 and BC3	1.56812
LOCUS_021555-RA	69	144	212	0.479167	-1.0614	1.47e-06	107	298	405	0.35906	-1.4777	1.03e-20	GDSL esterase/lipase At3g48460	ASE in BC2 and BC3	1.56843
LOCUS_005338-RA	160	50	210	3.2	1.67807	1.22e-13	153	80	232	1.9125	0.93546	9.87e-06	CBS domain-containing protein CBSCBSPB3	ASE in BC2 and BC3	1.56977
LOCUS_014206-RA	226	99	325	2.28283	1.19082	1.19e-11	367	147	514	2.4966	1.31996	1.71e-21	Receptor-like protein kinase THESEUS 1	ASE in BC2 and BC3	1.57184
LOCUS_022900-RA	183	64	246	2.85938	1.5157	1.73e-13	148	72	219	2.05556	1.03953	1.83e-06	Cyclin-T1-4	ASE in BC2 and BC3	1.57561
LOCUS_004441-RA	232	127	359	1.82677	0.869296	1.79e-07	411	117	528	3.51282	1.81263	8.5e-38	Heat shock protein 14	ASE in BC2 and BC3	1.57571
LOCUS_000530-RA	179	81	260	2.20988	1.14397	7.33e-09	138	53	191	2.60377	1.3806	4.78e-09	Eukaryotic peptide chain release factor subunit 1-3	ASE in BC2 and BC3	1.57936
LOCUS_001329-RA	250	110	360	2.27273	1.18442	1.04e-12	247	98	344	2.52041	1.33366	6.67e-15	UPF0261 protein SACE_5696	ASE in BC2 and BC3	1.57962
LOCUS_011222-RA	197	685	882	0.287591	-1.79791	3.89e-62	279	513	792	0.54386	-0.878694	9.36e-16	Cell division cycle protein 48	ASE in BC2 and BC3	1.57981
LOCUS_022660-RA	130	367	498	0.354223	-1.49727	5.99e-26	145	303	448	0.478548	-1.06326	6.85e-13	Obg-like ATPase 1	ASE in BC2 and BC3	1.59199
LOCUS_008625-RA	178	57	235	3.12281	1.64284	1.13e-14	139	71	210	1.95775	0.969194	1.51e-05	Mitogen-activated protein kinase 4	ASE in BC2 and BC3	1.59223
LOCUS_009026-RA	110	37	147	2.97297	1.57191	8.34e-09	89	44	132	2.02273	1.0163	0.000443435	Tobamovirus multiplication protein 1	ASE in BC2 and BC3	1.59753
LOCUS_020611-RA	461	1059	1520	0.435316	-1.19986	1.06e-52	295	743	1038	0.397039	-1.33265	1.43e-43	BEACH domain-containing protein B	ASE in BC2 and BC3	1.599
LOCUS_007754-RA	69	34	102	2.02941	1.02106	0.00215114	80	27	107	2.96296	1.56704	1.61e-06	Zinc finger CCCH domain-containing protein 67	ASE in BC2 and BC3	1.60004
LOCUS_020192-RA	454	195	648	2.32821	1.21922	1.58e-23	338	136	474	2.48529	1.31342	1.08e-19	CTD small phosphatase-like protein 2	ASE in BC2 and BC3	1.60134
LOCUS_014657-RA	173	525	697	0.329524	-1.60155	1.36e-40	181	362	543	0.5	-1	7.02e-14	hypothetical protein	ASE in BC2 and BC3	1.60155
LOCUS_012744-RA	62	25	87	2.48	1.31034	0.000313566	84	36	120	2.33333	1.22239	6.09e-05	Metal tolerance protein C4	ASE in BC2 and BC3	1.60175
LOCUS_009858-RA	619	234	852	2.6453	1.40343	2.18e-39	543	246	788	2.20732	1.14229	3.02e-25	Squamosa promoter-binding-like protein 6	ASE in BC2 and BC3	1.60313
LOCUS_012805-RA	347	104	451	3.33654	1.73835	2.72e-30	404	213	617	1.89671	0.923502	1.36e-13	Elongation factor 1-alpha	ASE in BC2 and BC3	1.60537
LOCUS_011630-RA	32	103	135	0.31068	-1.6865	4.42e-09	61	118	180	0.516949	-0.951906	0.000103477	Flowering time control protein FY	ASE in BC2 and BC3	1.60539
LOCUS_018258-RA	32	96	128	0.333333	-1.58496	7.4e-08	45	91	135	0.494505	-1.01594	0.000376634	Beta-glucuronosyltransferase GlcAT14A	ASE in BC2 and BC3	1.61023
LOCUS_019310-RA	555	211	766	2.63033	1.39524	4.51e-35	611	274	885	2.22993	1.157	6.73e-29	Protein MODIFIER OF SNC1 1	ASE in BC2 and BC3	1.61429
LOCUS_014338-RA	51	23	74	2.21739	1.14886	0.00419242	98	37	136	2.64865	1.40526	8.72e-07	Hexokinase-3	ASE in BC2 and BC3	1.61445
LOCUS_000184-RA	221	104	325	2.125	1.08746	5.5e-10	157	56	213	2.80357	1.48727	2.6e-11	putative serine/threonine-protein kinase WNK1	ASE in BC2 and BC3	1.61735
LOCUS_007144-RA	24	72	96	0.333333	-1.58496	4.45e-06	30	61	91	0.491803	-1.02385	0.00454351	Phosphatidyl-N-methylethanolamine N-methyltransferase	ASE in BC2 and BC3	1.62276
LOCUS_009234-RA	513	233	746	2.20172	1.13863	7.64e-24	175	65	240	2.69231	1.42884	7.54e-12	2-alkenal reductase (NADP(+)-dependent)	ASE in BC2 and BC3	1.62692
LOCUS_027443-RA	113	339	453	0.333333	-1.58496	4.84e-26	104	212	316	0.490566	-1.02748	8.8e-09	Adenosine deaminase-like protein	ASE in BC2 and BC3	1.62852
LOCUS_019110-RA	221	80	301	2.7625	1.46597	2.08e-15	134	62	196	2.16129	1.11189	1.64e-06	Iron-sulfur cluster assembly protein 1	ASE in BC2 and BC3	1.63001
LOCUS_028675-RA	24	64	88	0.375	-1.41504	8.94e-05	112	249	360	0.449799	-1.15265	4.26e-12	Mini-chromosome maintenance complex-binding protein	ASE in BC2 and BC3	1.63104
LOCUS_019341-RA	133	339	472	0.39233	-1.34986	1.2e-20	103	238	340	0.432773	-1.20832	1.95e-12	Calcineurin B-like protein 1	ASE in BC2 and BC3	1.63106
LOCUS_019417-RA	32	105	137	0.304762	-1.71425	1.93e-09	48	93	141	0.516129	-0.954196	0.000677409	Transcription factor bHLH62	ASE in BC2 and BC3	1.63573
LOCUS_024480-RA	36	90	127	0.4	-1.32193	7.37e-06	75	177	252	0.423729	-1.23879	8.97e-10	BAG family molecular chaperone regulator 3	ASE in BC2 and BC3	1.63759
LOCUS_010959-RA	41	111	151	0.369369	-1.43686	7.03e-08	34	75	109	0.453333	-1.14136	0.000405161	Aminopeptidase P2	ASE in BC2 and BC3	1.63997
LOCUS_011532-RA	84	163	247	0.515337	-0.956411	2.64e-06	41	135	176	0.303704	-1.71926	6.34e-12	2-(3-amino-3-carboxypropyl)histidine synthase subunit 2	ASE in BC2 and BC3	1.64432
LOCUS_001529-RA	47	105	152	0.447619	-1.15966	1.25e-05	135	361	496	0.373961	-1.41904	1.52e-23	Protein TIFY 3	ASE in BC2 and BC3	1.6456
LOCUS_008485-RA	107	251	359	0.426295	-1.23008	1.71e-13	106	268	374	0.395522	-1.33817	3.45e-16	putative helicase CHR10	ASE in BC2 and BC3	1.64605
LOCUS_004860-RA	115	52	167	2.21154	1.14505	5.52e-06	84	31	115	2.70968	1.43812	4.24e-06	ETHYLENE INSENSITIVE 3-like 3 protein	ASE in BC2 and BC3	1.64672
LOCUS_025089-RA	206	80	286	2.575	1.36457	5.12e-13	252	109	361	2.31193	1.2091	3.82e-13	Serine/arginine-rich SC35-like splicing factor SCL30A	ASE in BC2 and BC3	1.6499
LOCUS_028309-RA	31	69	100	0.449275	-1.15433	0.000602852	56	151	207	0.370861	-1.43105	2.44e-10	Dolichyl-diphosphooligosaccharide--protein glycosyltransferase subunit STT3B	ASE in BC2 and BC3	1.6519
LOCUS_020091-RA	154	65	219	2.36923	1.24442	1.03e-08	108	43	150	2.51163	1.32862	7.21e-07	putative phospholipid-transporting ATPase 8	ASE in BC2 and BC3	1.65336
LOCUS_006034-RA	30	91	121	0.32967	-1.6009	1.39e-07	43	88	131	0.488636	-1.03317	0.000395903	Peptidyl-prolyl cis-trans isomerase FKBP43	ASE in BC2 and BC3	1.654
LOCUS_005519-RA	42	162	205	0.259259	-1.94753	9.21e-17	97	175	273	0.554286	-0.851298	1.27e-05	Nuclear pore complex protein NUP98A	ASE in BC2 and BC3	1.65793
LOCUS_004363-RA	32	79	111	0.405063	-1.30378	3.77e-05	36	87	123	0.413793	-1.27302	2.27e-05	Heavy metal-associated isoprenylated plant protein 36	ASE in BC2 and BC3	1.65974
LOCUS_005104-RA	207	634	841	0.326498	-1.61485	1.69e-49	282	575	857	0.490435	-1.02787	1.33e-22	Protein ETHYLENE-INSENSITIVE 2	ASE in BC2 and BC3	1.65985
LOCUS_002438-RA	110	36	146	3.05556	1.61143	4.27e-09	92	45	137	2.04444	1.03171	0.000284369	Transmembrane emp24 domain-containing protein p24delta3	ASE in BC2 and BC3	1.66253
LOCUS_006438-RA	25	69	93	0.362319	-1.46467	2.6e-05	25	55	79	0.454545	-1.1375	0.00326238	tRNA (guanosine(18)-2'-O)-methyltransferase	ASE in BC2 and BC3	1.66607
LOCUS_008056-RA	162	74	235	2.18919	1.1304	5.9e-08	100	36	136	2.77778	1.47393	2.32e-07	BRCA1-associated protein	ASE in BC2 and BC3	1.66613
LOCUS_021035-RA	193	76	269	2.53947	1.34453	5.55e-12	111	47	158	2.3617	1.23983	2.08e-06	hypothetical protein	ASE in BC2 and BC3	1.66698
LOCUS_024632-RA	491	160	651	3.06875	1.61765	1.54e-38	270	132	402	2.04545	1.03242	4.65e-11	LRR receptor-like serine/threonine-protein kinase FEI 1	ASE in BC2 and BC3	1.6701
LOCUS_004596-RA	47	15	63	3.13333	1.6477	0.000205982	85	42	127	2.02381	1.01707	0.000617859	Serine incorporator 3	ASE in BC2 and BC3	1.67583
LOCUS_025723-RA	78	41	119	1.90244	0.92785	0.00258294	112	32	144	3.5	1.80735	1.15e-10	Transcription factor MYB61	ASE in BC2 and BC3	1.67695
LOCUS_024237-RA	361	169	530	2.13609	1.09498	5.43e-16	385	133	517	2.89474	1.53343	4.75e-28	Chromatin modification-related protein EAF1 A	ASE in BC2 and BC3	1.67907
LOCUS_009596-RA	124	292	415	0.424658	-1.23563	1.11e-15	64	165	229	0.387879	-1.36632	1.57e-10	60S ribosomal protein L29-1	ASE in BC2 and BC3	1.68827
LOCUS_025449-RA	143	81	224	1.76543	0.820021	0.000149863	959	230	1189	4.16957	2.0599	5.32e-104	Beta-xylosidase/alpha-L-arabinofuranosidase 2	ASE in BC2 and BC3	1.68916
LOCUS_018860-RA	284	103	387	2.75728	1.46325	1.45e-19	165	74	239	2.22973	1.15687	2.62e-08	ADP-ribosylation factor GTPase-activating protein AGD12	ASE in BC2 and BC3	1.69278
LOCUS_020328-RA	57	171	228	0.333333	-1.58496	1.89e-13	51	107	158	0.476636	-1.06904	4.42e-05	Cyclin-T1-2	ASE in BC2 and BC3	1.69439
LOCUS_026020-RA	21	53	74	0.396226	-1.3356	0.000821071	56	135	191	0.414815	-1.26946	6.81e-08	Cytochrome P450 77A3	ASE in BC2 and BC3	1.6955
LOCUS_012677-RA	151	55	205	2.74545	1.45705	1.16e-10	260	116	376	2.24138	1.16439	8.48e-13	Tryptophan--tRNA ligase, cytoplasmic	ASE in BC2 and BC3	1.69656
LOCUS_024369-RA	29	61	90	0.47541	-1.07276	0.00278075	39	117	156	0.333333	-1.58496	2.32e-09	Trifunctional UDP-glucose 4,6-dehydratase/UDP-4-keto-6-deoxy-D-glucose 3,5-epimerase/UDP-4-keto-L-rhamnose-reductase RHM1	ASE in BC2 and BC3	1.70028
LOCUS_017526-RA	350	137	487	2.55474	1.35318	2.26e-21	337	141	478	2.39007	1.25705	2.16e-18	F-box protein FBW2	ASE in BC2 and BC3	1.70102
LOCUS_021949-RA	228	101	330	2.25743	1.17468	1.63e-11	175	64	239	2.73438	1.45121	4.16e-12	RNA polymerase II C-terminal domain phosphatase-like 4	ASE in BC2 and BC3	1.70471
LOCUS_000124-RA	157	57	213	2.75439	1.46173	4.2e-11	294	131	425	2.24427	1.16625	2.03e-14	Serine/threonine-protein kinase STY8	ASE in BC2 and BC3	1.70474
LOCUS_025369-RA	428	146	574	2.93151	1.55164	9.73e-32	422	197	619	2.14213	1.09905	1.31e-18	Vacuolar-sorting receptor 1	ASE in BC2 and BC3	1.70533
LOCUS_007381-RA	62	19	81	3.26316	1.70627	7.91e-06	104	52	157	2	1	0.00015601	F-box only protein 13	ASE in BC2 and BC3	1.70627
LOCUS_026318-RA	173	67	241	2.58209	1.36854	4.31e-11	235	99	334	2.37374	1.24716	7.04e-13	Transmembrane emp24 domain-containing protein p24delta9	ASE in BC2 and BC3	1.70679
LOCUS_027303-RA	19	46	66	0.413043	-1.27563	0.00308753	45	114	159	0.394737	-1.34104	2.67e-07	Transcription factor bHLH63	ASE in BC2 and BC3	1.71067
LOCUS_022712-RA	69	138	206	0.5	-1	8.24e-06	58	190	247	0.305263	-1.71187	1.92e-16	Signal peptidase complex catalytic subunit SEC11C	ASE in BC2 and BC3	1.71187
LOCUS_022790-RA	74	20	95	3.7	1.88753	1.05e-07	124	66	191	1.87879	0.909802	0.000129242	hypothetical protein	ASE in BC2 and BC3	1.71727
LOCUS_021541-RA	60	125	186	0.48	-1.05889	8.85e-06	48	148	195	0.324324	-1.62449	4.59e-12	Mitochondrial import inner membrane translocase subunit TIM44-2	ASE in BC2 and BC3	1.72016
LOCUS_005293-RA	87	32	120	2.71875	1.44294	2.23e-06	133	58	191	2.2931	1.1973	3.58e-07	SPX domain-containing protein 1	ASE in BC2 and BC3	1.72764
LOCUS_013780-RA	143	43	186	3.32558	1.73361	8.51e-13	72	36	108	2	1	0.0022108	18S rRNA (guanine-N(7))-methyltransferase RID2	ASE in BC2 and BC3	1.73361
LOCUS_028212-RA	52	19	72	2.73684	1.45251	0.000383245	69	30	99	2.3	1.20163	0.000418165	Protein IQ-DOMAIN 1	ASE in BC2 and BC3	1.74539
LOCUS_019528-RA	67	192	258	0.348958	-1.51887	3.64e-14	81	180	261	0.45	-1.152	6.13e-09	hypothetical protein	ASE in BC2 and BC3	1.74975
LOCUS_019521-RA	179	41	219	4.36585	2.12626	1.32e-20	124	70	194	1.77143	0.824913	0.000479252	Protein RALF-like 33	ASE in BC2 and BC3	1.75398
LOCUS_024379-RA	41	77	118	0.532468	-0.909235	0.00333029	42	160	201	0.2625	-1.92961	2.66e-16	putative xyloglucan endotransglucosylase/hydrolase protein 27	ASE in BC2 and BC3	1.75447
LOCUS_008079-RA	44	84	128	0.52381	-0.932886	0.00156063	16	59	76	0.271186	-1.88264	3.27e-06	Phenylalanine ammonia-lyase	ASE in BC2 and BC3	1.75629
LOCUS_004642-RA	69	32	101	2.15625	1.10852	0.000935965	60	20	81	3	1.58496	3.88e-05	hypothetical protein	ASE in BC2 and BC3	1.75697
LOCUS_016122-RA	77	31	108	2.48387	1.31259	4.41e-05	124	49	174	2.53061	1.33949	7.18e-08	YTH domain-containing family protein 1	ASE in BC2 and BC3	1.7582
LOCUS_012559-RA	33	81	114	0.407407	-1.29546	3.24e-05	32	82	115	0.390244	-1.35755	1.51e-05	Light-harvesting complex-like protein 3 isotype 1, chloroplastic	ASE in BC2 and BC3	1.75865
LOCUS_010709-RA	30	67	97	0.447761	-1.1592	0.000712709	22	63	85	0.349206	-1.51785	4.39e-05	hypothetical protein	ASE in BC2 and BC3	1.75949
LOCUS_007217-RA	801	342	1143	2.34211	1.22781	1.91e-41	532	197	728	2.70051	1.43323	6e-35	Glucose-6-phosphate 1-dehydrogenase, cytoplasmic isoform	ASE in BC2 and BC3	1.75973
LOCUS_017683-RA	151	68	219	2.22059	1.15094	1.16e-07	743	257	1000	2.89105	1.53159	1.34e-53	putative histone H2A.6	ASE in BC2 and BC3	1.76278
LOCUS_005095-RA	107	51	158	2.09804	1.06904	3.94e-05	239	76	315	3.14474	1.65294	1.42e-19	Protein REDUCED WALL ACETYLATION 1	ASE in BC2 and BC3	1.76706
LOCUS_004943-RA	96	158	254	0.607595	-0.718818	0.000409796	24	132	156	0.181818	-2.45943	4.23e-18	Phospholipase A(1) LCAT3	ASE in BC2 and BC3	1.76788
LOCUS_007110-RA	140	32	171	4.375	2.12928	2.92e-16	210	118	327	1.77966	0.831602	2.34e-06	Polyadenylate-binding protein RBP45	ASE in BC2 and BC3	1.77072
LOCUS_024782-RA	71	173	244	0.410405	-1.28488	3.8e-10	90	234	324	0.384615	-1.37851	7.55e-15	14-3-3-like protein	ASE in BC2 and BC3	1.77122
LOCUS_020107-RA	105	56	161	1.875	0.906891	0.000465825	194	50	244	3.88	1.95606	5.39e-20	Aspartic proteinase oryzasin-1	ASE in BC2 and BC3	1.77393
LOCUS_012369-RA	44	10	54	4.4	2.1375	1.44e-05	160	90	250	1.77778	0.830075	5e-05	putative xyloglucan endotransglucosylase/hydrolase protein 6	ASE in BC2 and BC3	1.77429
LOCUS_021500-RA	40	87	126	0.45977	-1.12102	0.000135051	16	48	64	0.333333	-1.58496	0.000298959	SNF1-related protein kinase regulatory subunit gamma-1-like	ASE in BC2 and BC3	1.77677
LOCUS_025194-RA	529	246	775	2.15041	1.10461	1.97e-23	418	137	556	3.05109	1.60933	1.36e-32	BTB/POZ domain-containing protein At2g30600	ASE in BC2 and BC3	1.77768
LOCUS_010124-RA	133	48	181	2.77083	1.47032	1.36e-09	95	41	136	2.31707	1.2123	1.97e-05	ADP-ribosylation factor	ASE in BC2 and BC3	1.78247
LOCUS_024886-RA	27	75	102	0.36	-1.47393	9.42e-06	38	88	126	0.431818	-1.2115	4.4e-05	Protein PIN-LIKES 2	ASE in BC2 and BC3	1.78567
LOCUS_006975-RA	289	97	386	2.97938	1.57501	4.33e-22	380	173	553	2.19653	1.13523	1.09e-17	WD repeat-containing protein 44	ASE in BC2 and BC3	1.788
LOCUS_008698-RA	931	283	1213	3.28975	1.71798	3.71e-79	284	138	421	2.05797	1.04122	9.58e-12	Squamosa promoter-binding-like protein 12	ASE in BC2 and BC3	1.7888
LOCUS_015463-RA	179	66	245	2.71212	1.43942	2.71e-12	102	43	145	2.37209	1.24616	5.46e-06	Diacylglycerol kinase 5	ASE in BC2 and BC3	1.79375
LOCUS_014807-RA	148	376	524	0.393617	-1.34514	1.03e-22	92	232	324	0.396552	-1.33442	4.77e-14	Importin-5	ASE in BC2 and BC3	1.79497
LOCUS_009925-RA	77	32	109	2.40625	1.26679	7.42e-05	139	52	191	2.67308	1.4185	1.87e-09	Actin-7	ASE in BC2 and BC3	1.79694
LOCUS_007451-RA	82	209	291	0.392344	-1.34981	5.42e-13	58	146	204	0.39726	-1.33184	4.59e-09	hypothetical protein	ASE in BC2 and BC3	1.79773
LOCUS_017822-RA	140	414	554	0.338164	-1.5642	4.5e-31	100	222	322	0.45045	-1.15056	7.77e-11	Mannose-1-phosphate guanyltransferase alpha	ASE in BC2 and BC3	1.79971
LOCUS_006853-RA	10	32	43	0.3125	-1.67807	0.00272029	29	61	90	0.47541	-1.07276	0.00303883	Receptor y region, transmembrane domain- and RING domain-containing protein 1	ASE in BC2 and BC3	1.80016
LOCUS_010645-RA	75	297	372	0.252525	-1.9855	5.04e-31	129	242	371	0.533058	-0.907636	3.17e-08	hypothetical protein	ASE in BC2 and BC3	1.80211
LOCUS_025244-RA	138	56	194	2.46429	1.30117	2.16e-08	81	31	113	2.6129	1.38565	1.24e-05	ADP-ribosylation factor GTPase-activating protein AGD12	ASE in BC2 and BC3	1.80297
LOCUS_003326-RA	42	104	147	0.403846	-1.30812	1.46e-06	45	117	162	0.384615	-1.37851	9.17e-08	Calcium-transporting ATPase, endoplasmic reticulum-type	ASE in BC2 and BC3	1.80326
LOCUS_004547-RA	216	58	274	3.72414	1.89691	2.05e-21	234	121	356	1.93388	0.951501	1.45e-08	Heat stress transcription factor A-2c	ASE in BC2 and BC3	1.80491
LOCUS_015106-RA	141	253	394	0.557312	-0.843442	1.03e-07	38	168	206	0.22619	-2.14439	1.69e-19	hypothetical protein	ASE in BC2 and BC3	1.80867
LOCUS_003400-RA	48	142	190	0.338028	-1.56478	4.31e-11	48	107	155	0.448598	-1.1565	1.19e-05	WD repeat-containing protein 13	ASE in BC2 and BC3	1.80968
LOCUS_015186-RA	43	96	139	0.447917	-1.1587	3.28e-05	73	216	289	0.337963	-1.56506	1.86e-16	Protein mago nashi 2	ASE in BC2 and BC3	1.81343
LOCUS_011217-RA	22	57	79	0.385965	-1.37346	0.000353335	38	95	133	0.4	-1.32193	4.35e-06	putative membrane protein At1g16860	ASE in BC2 and BC3	1.81561
LOCUS_005981-RA	239	90	328	2.65556	1.40901	1.08e-15	215	88	304	2.44318	1.28876	2.03e-12	DDB1- and CUL4-associated factor 13	ASE in BC2 and BC3	1.81588
LOCUS_020468-RA	139	69	208	2.01449	1.01042	6.24e-06	261	75	336	3.48	1.79909	6.12e-24	QWRF motif-containing protein 2	ASE in BC2 and BC3	1.81783
LOCUS_005446-RA	22	50	72	0.44	-1.18442	0.00363338	20	58	78	0.344828	-1.53605	8.34e-05	Basic leucine zipper 61	ASE in BC2 and BC3	1.81934
LOCUS_000760-RA	210	85	295	2.47059	1.30485	1.98e-12	242	92	333	2.63043	1.3953	1.33e-15	Remorin 4.1	ASE in BC2 and BC3	1.82067
LOCUS_003310-RA	25	65	90	0.384615	-1.37851	0.000110001	30	75	105	0.4	-1.32193	5.79e-05	Serine/threonine-protein kinase mph1	ASE in BC2 and BC3	1.82229
LOCUS_017693-RA	207	96	303	2.15625	1.10852	1.14e-09	222	71	293	3.12676	1.64467	4.26e-18	Glyoxylate reductase	ASE in BC2 and BC3	1.82316
LOCUS_017628-RA	18	51	69	0.352941	-1.5025	0.000304691	25	58	83	0.431034	-1.21412	0.00128638	Protein FLOURY ENDOSPERM 6, chloroplastic	ASE in BC2 and BC3	1.82422
LOCUS_020178-RA	127	38	164	3.34211	1.74076	1.69e-11	58	28	87	2.07143	1.05063	0.00478234	V-type proton ATPase subunit G	ASE in BC2 and BC3	1.82888
LOCUS_015030-RA	30	100	130	0.3	-1.73697	3.56e-09	66	137	203	0.481752	-1.05364	3.72e-06	putative protein S-acyltransferase 19	ASE in BC2 and BC3	1.83013
LOCUS_010165-RA	115	319	434	0.360502	-1.47192	4.42e-22	127	301	428	0.421927	-1.24493	2.9e-16	Pre-mRNA-processing factor 19	ASE in BC2 and BC3	1.83245
LOCUS_002369-RA	234	74	308	3.16216	1.66091	2.2e-19	187	87	275	2.14943	1.10395	1.06e-08	Importin beta-like SAD2	ASE in BC2 and BC3	1.83356
LOCUS_005952-RA	50	131	181	0.381679	-1.38957	9.26e-09	24	60	84	0.4	-1.32193	0.000404703	Autophagy-related protein 8g	ASE in BC2 and BC3	1.83691
LOCUS_011330-RA	49	14	63	3.5	1.80735	4.4e-05	168	83	251	2.0241	1.01728	5.2e-07	Upstream activation factor subunit spp27	ASE in BC2 and BC3	1.83858
LOCUS_003725-RA	24	60	84	0.4	-1.32193	0.000367626	16	42	58	0.380952	-1.39232	0.0027294	DNA damage-binding protein 2	ASE in BC2 and BC3	1.84054
LOCUS_023178-RA	62	27	89	2.2963	1.19931	0.000848072	58	20	79	2.9	1.53605	8.34e-05	E3 ubiquitin ligase BIG BROTHER	ASE in BC2 and BC3	1.8422
LOCUS_024370-RA	41	155	196	0.264516	-1.91857	9.33e-16	80	156	236	0.512821	-0.963474	4.48e-06	ER lumen protein-retaining receptor A	ASE in BC2 and BC3	1.84849
LOCUS_004997-RA	63	284	347	0.221831	-2.17247	3e-33	92	166	257	0.554217	-0.851477	2.24e-05	LisH domain and HEAT repeat-containing protein KIAA1468	ASE in BC2 and BC3	1.84981
LOCUS_005666-RA	19	49	68	0.387755	-1.36678	0.00111495	16	41	57	0.390244	-1.35755	0.00386061	Zinc transporter 4, chloroplastic	ASE in BC2 and BC3	1.85548
LOCUS_008392-RA	90	35	125	2.57143	1.36257	4.25e-06	54	21	74	2.57143	1.36257	0.000637965	Telomere-binding protein 1	ASE in BC2 and BC3	1.8566
LOCUS_000642-RA	204	67	271	3.04478	1.60634	3.27e-16	145	65	210	2.23077	1.15754	2.16e-07	60S ribosomal protein L19-2	ASE in BC2 and BC3	1.8594
LOCUS_010884-RA	75	24	99	3.125	1.64386	1.35e-06	103	47	149	2.19149	1.13191	2.6e-05	Mitogen-activated protein kinase kinase kinase 1	ASE in BC2 and BC3	1.8607
LOCUS_009220-RA	71	174	245	0.408046	-1.2932	2.71e-10	80	217	297	0.368664	-1.43962	1.06e-14	Protein TPLATE	ASE in BC2 and BC3	1.86172
LOCUS_016489-RA	63	24	87	2.625	1.39232	0.000127639	43	17	60	2.52941	1.3388	0.0032932	putative complex I intermediate-associated protein 30	ASE in BC2 and BC3	1.86404
LOCUS_021774-RA	95	32	127	2.96875	1.56986	1.09e-07	164	72	236	2.27778	1.18763	1.4e-08	putative calcium-binding protein CML49	ASE in BC2 and BC3	1.8644
LOCUS_006494-RA	69	136	206	0.507353	-0.978938	1.42e-05	64	240	304	0.266667	-1.90689	8.03e-24	Actin-related protein 2/3 complex subunit 1A	ASE in BC2 and BC3	1.86673
LOCUS_002872-RA	141	60	202	2.35	1.23266	6.21e-08	123	43	166	2.86047	1.51625	3.04e-09	Deubiquitinase OTUD6B	ASE in BC2 and BC3	1.86902
LOCUS_002171-RA	328	122	451	2.68852	1.42681	1.1e-21	283	114	398	2.48246	1.31177	1.45e-16	Calmodulin-binding transcription activator CBT	ASE in BC2 and BC3	1.87165
LOCUS_007868-RA	11	43	54	0.255814	-1.96683	5.49e-05	46	89	135	0.516854	-0.952171	0.000943631	Transcription factor bHLH78	ASE in BC2 and BC3	1.87276
LOCUS_028563-RA	50	20	70	2.5	1.32193	0.00135557	107	40	147	2.675	1.41954	1.91e-07	Glycerol-3-phosphate 2-O-acyltransferase 6	ASE in BC2 and BC3	1.87653
LOCUS_015667-RA	107	48	154	2.22917	1.1565	1.06e-05	108	35	143	3.08571	1.6256	5.49e-09	Ubiquitin thioesterase OTU1	ASE in BC2 and BC3	1.88002
LOCUS_000223-RA	51	132	183	0.386364	-1.37197	1.14e-08	51	132	183	0.386364	-1.37197	1.3e-08	DNA polymerase I, thermostable	ASE in BC2 and BC3	1.8823
LOCUS_012859-RA	91	270	360	0.337037	-1.56902	1.43e-20	101	232	333	0.435345	-1.19977	5.15e-12	hypothetical protein	ASE in BC2 and BC3	1.88246
LOCUS_012241-RA	80	42	122	1.90476	0.929611	0.00218469	110	27	138	4.07407	2.02647	4.32e-12	Kinesin-like protein KIN-4A	ASE in BC2 and BC3	1.88383
LOCUS_009715-RA	799	313	1111	2.55272	1.35203	6.32e-48	452	172	624	2.62791	1.39391	1.46e-28	hypothetical protein	ASE in BC2 and BC3	1.88462
LOCUS_004307-RA	82	190	272	0.431579	-1.2123	3.51e-10	49	144	193	0.340278	-1.55522	4.36e-11	hypothetical protein	ASE in BC2 and BC3	1.88539
LOCUS_026749-RA	342	161	503	2.12422	1.08694	5.06e-15	343	103	447	3.3301	1.73556	8.45e-30	SCAR-like protein 2	ASE in BC2 and BC3	1.88645
LOCUS_015842-RA	683	247	930	2.76518	1.46737	2.26e-46	756	310	1065	2.43871	1.28612	5.58e-42	UDP-arabinopyranose mutase 1	ASE in BC2 and BC3	1.88722
LOCUS_006458-RA	74	159	233	0.465409	-1.10343	1.47e-07	55	180	235	0.305556	-1.71049	1.35e-15	Rab3 GTPase-activating protein catalytic subunit	ASE in BC2 and BC3	1.88741
LOCUS_003663-RA	51	108	158	0.472222	-1.08246	2.95e-05	74	248	322	0.298387	-1.74474	7.51e-22	putative LRR receptor-like serine/threonine-protein kinase At1g07650	ASE in BC2 and BC3	1.88862
LOCUS_010719-RA	24	99	123	0.242424	-2.04439	4.06e-11	39	74	114	0.527027	-0.924051	0.00389893	Protein BTR1	ASE in BC2 and BC3	1.88912
LOCUS_005923-RA	96	42	138	2.28571	1.19265	2.06e-05	162	54	216	3	1.58496	1.02e-12	Zinc finger protein GIS2	ASE in BC2 and BC3	1.8903
LOCUS_020776-RA	69	23	91	3	1.58496	7.48e-06	71	31	102	2.29032	1.19555	0.000355116	putative serine/threonine-protein kinase SIS8	ASE in BC2 and BC3	1.8949
LOCUS_022694-RA	19	52	71	0.365385	-1.45251	0.000383245	19	47	65	0.404255	-1.30666	0.00242227	Lipase	ASE in BC2 and BC3	1.89794
LOCUS_019823-RA	41	106	147	0.386792	-1.37037	4.23e-07	26	68	94	0.382353	-1.38702	7.47e-05	Alpha/beta hydrolase domain-containing protein 17C	ASE in BC2 and BC3	1.90073
LOCUS_011078-RA	279	125	404	2.232	1.15834	1.22e-13	315	101	416	3.11881	1.641	2.28e-25	Eyes absent	ASE in BC2 and BC3	1.90083
LOCUS_008898-RA	61	180	241	0.338889	-1.56112	7.8e-14	49	114	164	0.429825	-1.21818	2.09e-06	putative methyltransferase PMT15	ASE in BC2 and BC3	1.90172
LOCUS_009230-RA	255	72	327	3.54167	1.82443	6.43e-24	103	50	153	2.06	1.04264	9.34e-05	TBC1 domain family member 5 A	ASE in BC2 and BC3	1.90223
LOCUS_023983-RA	35	107	142	0.327103	-1.61218	7.15e-09	101	229	330	0.441048	-1.18099	1.35e-11	LRR receptor-like serine/threonine-protein kinase FEI 1	ASE in BC2 and BC3	1.90398
LOCUS_020945-RA	47	17	64	2.76471	1.46713	0.000736046	64	26	90	2.46154	1.29956	0.000296379	AUGMIN subunit 2	ASE in BC2 and BC3	1.90662
LOCUS_019392-RA	277	89	366	3.11236	1.63801	2.15e-22	186	83	269	2.24096	1.16412	2.37e-09	COP9 signalosome complex subunit 4	ASE in BC2 and BC3	1.90684
LOCUS_014441-RA	19	46	66	0.413043	-1.27563	0.00308753	40	113	153	0.353982	-1.49825	2.05e-08	hypothetical protein	ASE in BC2 and BC3	1.91122
LOCUS_021462-RA	30	83	114	0.361446	-1.46815	2.96e-06	32	79	110	0.405063	-1.30378	4.24e-05	putative receptor-like serine/threonine-protein kinase At4g34500	ASE in BC2 and BC3	1.91414
LOCUS_011334-RA	101	36	137	2.80556	1.48829	1.4e-07	100	41	141	2.43902	1.2863	3.84e-06	ER membrane protein complex subunit 6	ASE in BC2 and BC3	1.91439
LOCUS_027331-RA	453	171	623	2.64912	1.40551	4.64e-29	432	168	600	2.57143	1.36257	2.02e-26	hypothetical protein	ASE in BC2 and BC3	1.91511
LOCUS_009629-RA	51	171	222	0.298246	-1.74543	2.59e-15	43	92	135	0.467391	-1.0973	0.000125108	NAD(P)H dehydrogenase (quinone) FQR1	ASE in BC2 and BC3	1.91525
LOCUS_004950-RA	44	157	201	0.280255	-1.83519	4.54e-15	46	95	142	0.484211	-1.04629	0.000181314	30S ribosomal protein S1, chloroplastic	ASE in BC2 and BC3	1.92015
LOCUS_003596-RA	70	24	94	2.91667	1.54432	9.64e-06	45	19	65	2.36842	1.24393	0.00466144	Integrator complex subunit 7	ASE in BC2 and BC3	1.92102
LOCUS_009794-RA	467	149	616	3.13423	1.64811	1.17e-37	514	229	743	2.24454	1.16642	1.02e-24	Protein GIGANTEA	ASE in BC2 and BC3	1.92239
LOCUS_014739-RA	241	100	341	2.41	1.26903	1.36e-13	223	78	300	2.85897	1.5155	3.18e-16	Auxin response factor 5	ASE in BC2 and BC3	1.92322
LOCUS_027520-RA	30	105	135	0.285714	-1.80735	4.25e-10	44	92	135	0.478261	-1.06413	0.000189483	Phytochrome-associated serine/threonine-protein phosphatase	ASE in BC2 and BC3	1.92326
LOCUS_020321-RA	39	157	196	0.248408	-2.00922	6.46e-17	52	101	153	0.514851	-0.957772	0.000350737	hypothetical protein	ASE in BC2 and BC3	1.92437
LOCUS_008129-RA	58	213	271	0.2723	-1.87673	7.81e-21	112	228	340	0.491228	-1.02554	2.34e-09	DEAD-box ATP-dependent RNA helicase FANCM	ASE in BC2 and BC3	1.92465
LOCUS_015861-RA	34	250	284	0.136	-2.87832	2.56e-40	212	337	549	0.62908	-0.668684	6.33e-07	DNA topoisomerase 2	ASE in BC2 and BC3	1.92469
LOCUS_008052-RA	31	62	93	0.5	-1	0.00469042	30	114	145	0.263158	-1.926	9.47e-12	Transcription factor PHYTOCHROME INTERACTING FACTOR-LIKE 15	ASE in BC2 and BC3	1.926
LOCUS_025788-RA	51	16	67	3.1875	1.67243	8.23e-05	60	27	87	2.22222	1.152	0.00173047	hypothetical protein	ASE in BC2 and BC3	1.92664
LOCUS_002341-RA	79	224	303	0.352679	-1.50357	3.55e-16	58	141	198	0.411348	-1.28157	2.53e-08	Serine/threonine-protein kinase 38-like	ASE in BC2 and BC3	1.92694
LOCUS_008818-RA	270	110	380	2.45455	1.29546	1.31e-15	146	52	198	2.80769	1.48938	1.38e-10	Protein NRT1/ PTR FAMILY 8.3	ASE in BC2 and BC3	1.92943
LOCUS_012497-RA	89	31	119	2.87097	1.52154	5.78e-07	70	29	100	2.41379	1.2713	0.0001857	Uclacyanin 1	ASE in BC2 and BC3	1.93433
LOCUS_022501-RA	61	290	351	0.210345	-2.24917	2.07e-35	98	178	276	0.550562	-0.861024	8.5e-06	Signal peptidase complex subunit 3B	ASE in BC2 and BC3	1.93659
LOCUS_026094-RA	273	110	383	2.48182	1.3114	4.65e-16	123	44	166	2.79545	1.48308	5.68e-09	Transcription initiation factor TFIID subunit 6	ASE in BC2 and BC3	1.94491
LOCUS_012872-RA	135	50	184	2.7	1.43296	2.16e-09	123	48	170	2.5625	1.35755	5.88e-08	Polyadenylate-binding protein-interacting protein 7	ASE in BC2 and BC3	1.94532
LOCUS_007071-RA	172	634	806	0.271293	-1.88207	3.16e-61	280	575	854	0.486957	-1.03814	5.75e-23	Ethylene-insensitive protein 2	ASE in BC2 and BC3	1.95385
LOCUS_008522-RA	30	117	148	0.25641	-1.96347	2.13e-12	63	126	188	0.5	-1	2.5e-05	Lamin-like protein	ASE in BC2 and BC3	1.96347
LOCUS_004209-RA	113	35	148	3.22857	1.6909	6.24e-10	92	41	133	2.2439	1.16601	5.09e-05	Non-structural maintenance of chromosomes element 3	ASE in BC2 and BC3	1.9716
LOCUS_001503-RA	261	101	363	2.58416	1.36969	2.16e-16	383	141	524	2.71631	1.44165	1.6e-25	putative protein S-acyltransferase 22	ASE in BC2 and BC3	1.97462
LOCUS_007580-RA	133	52	184	2.55769	1.35484	1.4e-08	132	48	180	2.75	1.45943	2.27e-09	putative glucuronoxylan glucuronosyltransferase F8H	ASE in BC2 and BC3	1.9773
LOCUS_023511-RA	103	46	150	2.23913	1.16294	1.47e-05	130	40	170	3.25	1.70044	2.43e-11	26S proteasome non-ATPase regulatory subunit 8 A	ASE in BC2 and BC3	1.97751
LOCUS_022850-RA	87	29	116	3	1.58496	3.41e-07	57	24	80	2.375	1.24793	0.00109223	snRNA-activating protein complex subunit	ASE in BC2 and BC3	1.97792
LOCUS_008309-RA	418	140	558	2.98571	1.57808	9.15e-32	372	156	528	2.38462	1.25376	3.69e-20	40S ribosomal protein S26-1	ASE in BC2 and BC3	1.97852
LOCUS_010240-RA	616	189	805	3.25926	1.70454	6.32e-52	548	245	794	2.23673	1.16139	3.86e-26	hypothetical protein	ASE in BC2 and BC3	1.97965
LOCUS_012983-RA	12	42	54	0.285714	-1.80735	0.000186637	29	62	91	0.467742	-1.09622	0.00227385	hypothetical protein	ASE in BC2 and BC3	1.98125
LOCUS_012283-RA	74	164	238	0.45122	-1.1481	3.16e-08	55	182	237	0.302198	-1.72643	5.87e-16	Pentatricopeptide repeat-containing protein At5g67570, chloroplastic	ASE in BC2 and BC3	1.98212
LOCUS_007790-RA	251	66	318	3.80303	1.92715	2.58e-25	190	93	283	2.04301	1.0307	5.53e-08	Cytochrome b-c1 complex subunit 7-2	ASE in BC2 and BC3	1.98631
LOCUS_013885-RA	47	18	64	2.61111	1.38466	0.00130155	119	44	163	2.70455	1.43539	2.49e-08	putative inactive receptor kinase At5g67200	ASE in BC2 and BC3	1.98753
LOCUS_000819-RA	20	61	81	0.327869	-1.60881	2.34e-05	31	73	103	0.424658	-1.23563	0.000187568	Nucleobase-ascorbate transporter 1	ASE in BC2 and BC3	1.98789
LOCUS_003444-RA	273	83	356	3.28916	1.71772	1.43e-23	203	91	294	2.23077	1.15754	4.65e-10	Phosphatidate phosphatase PAH2	ASE in BC2 and BC3	1.98833
LOCUS_018300-RA	62	167	229	0.371257	-1.42951	2.09e-11	69	181	250	0.381215	-1.39132	8.78e-12	Casein kinase 1-like protein HD16	ASE in BC2 and BC3	1.98891
LOCUS_026895-RA	36	13	49	2.76923	1.46949	0.00391323	87	34	121	2.55882	1.35548	7.96e-06	IST1-like protein	ASE in BC2 and BC3	1.99186
LOCUS_005750-RA	168	70	238	2.4	1.26303	1.23e-09	185	62	247	2.98387	1.57719	2.43e-14	60S ribosomal protein L3	ASE in BC2 and BC3	1.99204
LOCUS_012395-RA	25	104	130	0.240385	-2.05658	9.94e-12	51	100	151	0.51	-0.971431	0.000316171	Threonine dehydratase biosynthetic, chloroplastic	ASE in BC2 and BC3	1.99783
LOCUS_002885-RA	27	74	101	0.364865	-1.45457	1.36e-05	64	166	229	0.385542	-1.37504	1.1e-10	Phosphoenolpyruvate carboxykinase (ATP)	ASE in BC2 and BC3	2.00009
LOCUS_013860-RA	24	75	99	0.32	-1.64386	1.35e-06	76	177	253	0.429379	-1.21968	1.47e-09	bZIP transcription factor 39	ASE in BC2 and BC3	2.00498
LOCUS_020861-RA	124	39	164	3.17949	1.66879	1.21e-10	115	50	165	2.3	1.20163	2.46e-06	40S ribosomal protein S3a	ASE in BC2 and BC3	2.00528
LOCUS_009541-RA	62	27	89	2.2963	1.19931	0.000848072	83	26	109	3.19231	1.6746	2.49e-07	Epoxide hydrolase A	ASE in BC2 and BC3	2.00836
LOCUS_000840-RA	29	90	119	0.322222	-1.63387	1.05e-07	26	61	87	0.42623	-1.2303	0.000794513	Filament-like plant protein	ASE in BC2 and BC3	2.01015
LOCUS_022767-RA	167	60	227	2.78333	1.47681	6.22e-12	175	68	243	2.57353	1.36375	4.26e-11	Chitin elicitor receptor kinase 1	ASE in BC2 and BC3	2.014
LOCUS_006753-RA	17	61	78	0.278689	-1.84327	2.67e-06	52	111	162	0.468468	-1.09398	2.08e-05	Fanconi anemia group D2 protein	ASE in BC2 and BC3	2.0165
LOCUS_009406-RA	76	37	113	2.05405	1.03847	0.000974776	77	20	97	3.85	1.94486	3.13e-08	hypothetical protein	ASE in BC2 and BC3	2.01969
LOCUS_020986-RA	21	77	98	0.272727	-1.87447	6.32e-08	45	95	140	0.473684	-1.078	0.000120484	Nitrate regulatory gene2 protein	ASE in BC2 and BC3	2.02068
LOCUS_010318-RA	1303	481	1784	2.70894	1.43773	1.95e-85	1258	474	1733	2.65401	1.40817	7.25e-80	Polygalacturonase At1g48100	ASE in BC2 and BC3	2.02457
LOCUS_010827-RA	115	360	475	0.319444	-1.64636	3.97e-29	130	305	434	0.42623	-1.2303	3.5e-16	Membrane steroid-binding protein 2	ASE in BC2 and BC3	2.02552
LOCUS_010925-RA	81	316	398	0.256329	-1.96393	1.66e-32	134	274	409	0.489051	-1.03194	3.32e-11	putative methyltransferase PMT15	ASE in BC2 and BC3	2.02666
LOCUS_009378-RA	138	397	535	0.347607	-1.52447	9.51e-29	155	390	545	0.397436	-1.33121	4.25e-23	hypothetical protein	ASE in BC2 and BC3	2.02938
LOCUS_028677-RA	23	75	98	0.306667	-1.70526	6.72e-07	39	89	127	0.438202	-1.19033	5.15e-05	Dihydroflavonol 4-reductase	ASE in BC2 and BC3	2.02982
LOCUS_013143-RA	45	148	193	0.304054	-1.7176	4.63e-13	52	118	170	0.440678	-1.1822	2.45e-06	Glucose-6-phosphate 1-dehydrogenase 3, chloroplastic	ASE in BC2 and BC3	2.03055
LOCUS_017777-RA	131	65	196	2.01538	1.01106	1.21e-05	169	42	212	4.02381	2.00856	4.4e-18	Protein-lysine N-methyltransferase EFM3	ASE in BC2 and BC3	2.03077
LOCUS_012279-RA	18	60	78	0.3	-1.73697	8.69e-06	58	131	188	0.442748	-1.17544	6.76e-07	hypothetical protein	ASE in BC2 and BC3	2.0417
LOCUS_009470-RA	35	4	39	8.75	3.12928	1.62e-06	170	108	277	1.57407	0.654503	0.000851695	putative pectinesterase 68	ASE in BC2 and BC3	2.04813
LOCUS_002886-RA	930	326	1256	2.85276	1.51236	7.46e-66	992	388	1380	2.5567	1.35428	1.85e-59	Beta-galactosidase 6	ASE in BC2 and BC3	2.04816
LOCUS_007612-RA	130	293	423	0.443686	-1.17239	1.51e-14	263	883	1146	0.297848	-1.74735	8.61e-77	Catalase isozyme A	ASE in BC2 and BC3	2.04857
LOCUS_026002-RA	14	40	54	0.35	-1.51457	0.00160877	18	46	64	0.391304	-1.35364	0.00200746	hypothetical protein	ASE in BC2 and BC3	2.05018
LOCUS_006045-RA	29	114	143	0.254386	-1.97491	3.51e-12	54	111	164	0.486486	-1.03953	4.79e-05	Protein PLASTID MOVEMENT IMPAIRED 2	ASE in BC2 and BC3	2.05297
LOCUS_019151-RA	12	43	55	0.27907	-1.8413	0.000121479	35	76	111	0.460526	-1.11864	0.000463185	putative hydrolase YugF	ASE in BC2 and BC3	2.05976
LOCUS_018383-RA	21	59	80	0.355932	-1.49033	9.49e-05	28	73	100	0.383562	-1.38247	3.9e-05	hypothetical protein	ASE in BC2 and BC3	2.06033
LOCUS_016456-RA	124	43	167	2.88372	1.52793	1.8e-09	79	31	109	2.54839	1.34958	2.49e-05	TLD domain-containing protein 2	ASE in BC2 and BC3	2.06207
LOCUS_014506-RA	20	58	78	0.344828	-1.53605	7.46e-05	44	112	156	0.392857	-1.34792	3.1e-07	Double-stranded RNA-binding protein 1	ASE in BC2 and BC3	2.07048
LOCUS_029786-RA	25	62	86	0.403226	-1.31034	0.000313566	20	60	80	0.333333	-1.58496	3.88e-05	Transcription elongation factor TFIIS	ASE in BC2 and BC3	2.07684
LOCUS_019878-RA	74	23	97	3.21739	1.68589	1.01e-06	80	34	113	2.35294	1.23447	8.37e-05	Non-specific lipid transfer protein GPI-anchored 2	ASE in BC2 and BC3	2.08117
LOCUS_014261-RA	19	46	65	0.413043	-1.27563	0.00308753	10	31	41	0.322581	-1.63227	0.0043723	Thymidine kinase	ASE in BC2 and BC3	2.08218
LOCUS_028874-RA	74	25	100	2.96	1.5656	3.93e-06	78	31	109	2.51613	1.33121	3.53e-05	SWI/SNF complex subunit SWI3B	ASE in BC2 and BC3	2.08413
LOCUS_028088-RA	15	42	57	0.357143	-1.48543	0.00141255	20	53	73	0.377358	-1.40599	0.000522999	Dehydrodolichyl diphosphate synthase 6	ASE in BC2 and BC3	2.0885
LOCUS_012952-RA	144	52	196	2.76923	1.46949	2.55e-10	142	53	195	2.67925	1.42183	1.13e-09	hypothetical protein	ASE in BC2 and BC3	2.08935
LOCUS_011885-RA	114	266	380	0.428571	-1.22239	3.96e-14	76	249	325	0.305221	-1.71207	2.23e-21	Transcription initiation factor TFIID subunit 1	ASE in BC2 and BC3	2.09283
LOCUS_006357-RA	87	24	111	3.625	1.85798	8.96e-09	59	27	86	2.18519	1.12776	0.00235235	Phosphoglycerate mutase-like protein 1	ASE in BC2 and BC3	2.09535
LOCUS_004740-RA	156	71	227	2.19718	1.13566	9.67e-08	180	50	230	3.6	1.848	2.84e-17	hypothetical protein	ASE in BC2 and BC3	2.09869
LOCUS_008458-RA	547	180	726	3.03889	1.60354	2.4e-42	493	199	691	2.47739	1.30882	2.65e-28	26S proteasome non-ATPase regulatory subunit 12 A	ASE in BC2 and BC3	2.09875
LOCUS_007429-RA	245	104	350	2.35577	1.2362	2.75e-13	344	106	450	3.24528	1.69834	5.27e-29	Homeobox-leucine zipper protein HOX9	ASE in BC2 and BC3	2.09949
LOCUS_018203-RA	19	52	71	0.365385	-1.45251	0.000383245	29	79	108	0.367089	-1.4458	8.07e-06	Protein OBERON 3	ASE in BC2 and BC3	2.10004
LOCUS_002269-RA	164	64	228	2.5625	1.35755	1.96e-10	79	27	106	2.92593	1.54889	2.36e-06	Folylpolyglutamate synthase	ASE in BC2 and BC3	2.1027
LOCUS_007311-RA	11	34	45	0.323529	-1.62803	0.00241143	29	71	100	0.408451	-1.29177	0.000133412	S-adenosylmethionine synthase	ASE in BC2 and BC3	2.10304
LOCUS_014004-RA	545	125	670	4.36	2.12433	1.08e-61	443	223	666	1.98655	0.990263	1.45e-16	putative ADP-ribosylation factor GTPase-activating protein AGD5	ASE in BC2 and BC3	2.10364
LOCUS_020924-RA	30	113	144	0.265487	-1.91329	1.3e-11	35	75	109	0.466667	-1.09954	0.00062529	Galacturonosyltransferase 8	ASE in BC2 and BC3	2.10373
LOCUS_023745-RA	61	30	91	2.03333	1.02385	0.00419242	79	19	98	4.15789	2.05585	5.31e-09	hypothetical protein	ASE in BC2 and BC3	2.10488
LOCUS_012703-RA	239	70	309	3.41429	1.77158	1.38e-21	178	78	256	2.28205	1.19033	2.82e-09	Actin-depolymerizing factor 2	ASE in BC2 and BC3	2.10877
LOCUS_009270-RA	47	17	64	2.76471	1.46713	0.000736046	65	24	89	2.70833	1.43741	6.97e-05	LanC-like protein GCL2	ASE in BC2 and BC3	2.10885
LOCUS_006294-RA	54	139	193	0.388489	-1.36405	5.13e-09	52	152	204	0.342105	-1.54749	1.38e-11	Branched-chain-amino-acid aminotransferase-like protein 2	ASE in BC2 and BC3	2.11086
LOCUS_012787-RA	17	71	88	0.239437	-2.06228	3.08e-08	30	61	91	0.491803	-1.02385	0.00454351	U-box domain-containing protein 13	ASE in BC2 and BC3	2.11146
LOCUS_000384-RA	333	164	498	2.03049	1.02183	2.56e-13	642	153	796	4.19608	2.06904	4.1e-70	Auxin-responsive protein IAA27	ASE in BC2 and BC3	2.1142
LOCUS_009025-RA	174	73	247	2.38356	1.25312	7.62e-10	261	81	343	3.22222	1.68806	5.92e-22	hypothetical protein	ASE in BC2 and BC3	2.11533
LOCUS_006429-RA	35	99	133	0.353535	-1.50007	1.6e-07	41	109	150	0.376147	-1.41063	1.66e-07	putative inactive shikimate kinase like 1, chloroplastic	ASE in BC2 and BC3	2.11605
LOCUS_024230-RA	135	59	195	2.28814	1.19417	2.66e-07	123	36	159	3.41667	1.77259	2.32e-11	Protein UPSTREAM OF FLC	ASE in BC2 and BC3	2.11678
LOCUS_011945-RA	185	67	252	2.76119	1.46529	5.28e-13	200	73	273	2.73973	1.45403	8.62e-14	Ubiquitin carboxyl-terminal hydrolase MINDY-2	ASE in BC2 and BC3	2.13058
LOCUS_003273-RA	38	150	188	0.253333	-1.98089	6.73e-16	65	137	202	0.474453	-1.07566	2.44e-06	Autophagy-related protein 18g	ASE in BC2 and BC3	2.13077
LOCUS_012979-RA	79	25	104	3.16	1.65992	5.46e-07	112	46	158	2.43478	1.28379	9e-07	Peptide-N4-(N-acetyl-beta- glucosaminyl)asparagine amidase A	ASE in BC2 and BC3	2.131
LOCUS_016751-RA	15	46	61	0.326087	-1.61667	0.000306254	18	45	63	0.4	-1.32193	0.00283724	hypothetical protein	ASE in BC2 and BC3	2.13712
LOCUS_018269-RA	40	127	167	0.314961	-1.66676	7.24e-11	53	129	182	0.410853	-1.28331	1.09e-07	CLP protease regulatory subunit CLPX1, mitochondrial	ASE in BC2 and BC3	2.13896
LOCUS_024441-RA	764	295	1059	2.58983	1.37286	6.42e-47	751	255	1006	2.9451	1.55832	1.49e-55	Protein IQ-DOMAIN 14	ASE in BC2 and BC3	2.13935
LOCUS_005295-RA	132	44	176	3	1.58496	1.54e-10	110	43	153	2.55814	1.35509	3.6e-07	Phospholipase D alpha 1	ASE in BC2 and BC3	2.14777
LOCUS_027345-RA	296	75	371	3.94667	1.98063	7.95e-31	70	33	103	2.12121	1.08489	0.00117028	Cysteine proteinase inhibitor 6	ASE in BC2 and BC3	2.14877
LOCUS_002890-RA	152	41	193	3.70732	1.89038	3.55e-15	143	65	208	2.2	1.1375	4.02e-07	hypothetical protein	ASE in BC2 and BC3	2.15031
LOCUS_022221-RA	317	124	441	2.55645	1.35414	1.91e-19	418	139	556	3.00719	1.58842	5.41e-32	Actin-related protein 4	ASE in BC2 and BC3	2.15094
LOCUS_020683-RA	14	38	52	0.368421	-1.44057	0.0033679	23	65	88	0.353846	-1.49881	3.85e-05	hypothetical protein	ASE in BC2 and BC3	2.15914
LOCUS_028626-RA	207	104	312	1.99038	0.993047	3.18e-08	755	167	921	4.52096	2.17663	7.17e-88	Phospholipase A2-alpha	ASE in BC2 and BC3	2.16149
LOCUS_002259-RA	295	111	406	2.65766	1.41016	3.01e-19	307	106	412	2.89623	1.53417	1.69e-22	Dual specificity tyrosine-phosphorylation-regulated kinase 4	ASE in BC2 and BC3	2.16342
LOCUS_026878-RA	239	83	322	2.87952	1.52583	1.4e-17	230	86	316	2.67442	1.41923	3.16e-15	hypothetical protein	ASE in BC2 and BC3	2.16549
LOCUS_014323-RA	102	27	129	3.77778	1.91754	1.41e-10	81	37	117	2.18919	1.1304	0.000247882	hypothetical protein	ASE in BC2 and BC3	2.16758
LOCUS_026341-RA	46	108	153	0.425926	-1.23133	2.96e-06	36	122	158	0.295082	-1.76081	3.52e-11	putative NAD kinase 1	ASE in BC2 and BC3	2.16813
LOCUS_000619-RA	14	39	54	0.358974	-1.47805	0.00235478	13	36	48	0.361111	-1.46949	0.00424318	Putative pentatricopeptide repeat-containing protein At3g15200	ASE in BC2 and BC3	2.17197
LOCUS_027513-RA	171	329	500	0.519757	-0.944091	1.19e-11	100	495	595	0.20202	-2.30743	5.29e-62	S-adenosylmethionine synthase	ASE in BC2 and BC3	2.17842
LOCUS_003531-RA	70	276	347	0.253623	-1.97924	9.44e-29	68	146	215	0.465753	-1.10236	6.1e-07	Uncharacterized protein YacP	ASE in BC2 and BC3	2.18184
LOCUS_013942-RA	22	50	72	0.44	-1.18442	0.00363338	17	61	78	0.278689	-1.84327	3.04e-06	putative serine acetyltransferase 2	ASE in BC2 and BC3	2.18322
LOCUS_001892-RA	111	47	158	2.3617	1.23983	1.82e-06	95	28	123	3.39286	1.7625	7.43e-09	Oxysterol-binding protein-related protein 2A	ASE in BC2 and BC3	2.1852
LOCUS_019344-RA	73	34	107	2.14706	1.10236	0.000673439	91	23	114	3.95652	1.98423	7.53e-10	Potassium transporter 8	ASE in BC2 and BC3	2.18734
LOCUS_020172-RA	26	76	102	0.342105	-1.54749	3.46e-06	27	72	99	0.375	-1.41504	3.17e-05	TBC1 domain family member 5	ASE in BC2 and BC3	2.18975
LOCUS_005029-RA	41	13	54	3.15385	1.65711	0.000578695	65	26	91	2.5	1.32193	0.000212338	Protein IQ-DOMAIN 1	ASE in BC2 and BC3	2.19058
LOCUS_023441-RA	47	19	66	2.47368	1.30666	0.00222677	48	15	63	3.2	1.67807	0.00015418	Trafficking protein particle complex subunit 5	ASE in BC2 and BC3	2.19267
LOCUS_014908-RA	97	48	146	2.02083	1.01495	0.000205982	126	28	154	4.5	2.16993	5.69e-15	Protein GRAVITROPIC IN THE LIGHT 1	ASE in BC2 and BC3	2.20237
LOCUS_006155-RA	47	129	176	0.364341	-1.45664	3.29e-09	42	120	162	0.35	-1.51457	5.09e-09	hypothetical protein	ASE in BC2 and BC3	2.20619
LOCUS_005661-RA	103	276	379	0.373188	-1.42202	2.88e-18	61	179	240	0.340782	-1.55308	1.33e-13	26S proteasome non-ATPase regulatory subunit 7 A	ASE in BC2 and BC3	2.20851
LOCUS_006000-RA	142	64	206	2.21875	1.14975	3.05e-07	356	94	450	3.78723	1.92114	1.89e-35	60S ribosomal protein L28-2	ASE in BC2 and BC3	2.20883
LOCUS_012409-RA	72	231	303	0.311688	-1.68182	1.8e-19	123	306	428	0.401961	-1.31487	6.42e-18	Protein SUPPRESSOR OF K(+) TRANSPORT GROWTH DEFECT 1	ASE in BC2 and BC3	2.21139
LOCUS_010874-RA	190	66	255	2.87879	1.52546	4.15e-14	235	86	321	2.73256	1.45025	4.98e-16	Ankyrin repeat protein SKIP35	ASE in BC2 and BC3	2.2123
LOCUS_001291-RA	63	23	86	2.73913	1.45372	7.2e-05	46	16	62	2.875	1.52356	0.000637965	Cytochrome b561, DM13 and DOMON domain-containing protein At5g54830	ASE in BC2 and BC3	2.21483
LOCUS_005709-RA	228	640	868	0.35625	-1.48904	1.97e-44	364	1023	1387	0.355816	-1.4908	8.61e-71	Putative cell wall protein	ASE in BC2 and BC3	2.21985
LOCUS_027619-RA	80	276	356	0.289855	-1.7866	3.96e-25	98	232	331	0.422414	-1.24327	1.16e-12	Remorin 4.1	ASE in BC2 and BC3	2.22122
LOCUS_022877-RA	26	61	87	0.42623	-1.2303	0.000726607	26	91	117	0.285714	-1.80735	8.75e-09	RNA-binding protein 1	ASE in BC2 and BC3	2.22358
LOCUS_025190-RA	261	101	362	2.58416	1.36969	2.16e-16	188	61	249	3.08197	1.62385	3.72e-15	VHS domain-containing protein At3g16270	ASE in BC2 and BC3	2.22418
LOCUS_002137-RA	212	75	287	2.82667	1.4991	2.77e-15	132	47	179	2.80851	1.48981	1.23e-09	DEAD-box ATP-dependent RNA helicase 30	ASE in BC2 and BC3	2.23337
LOCUS_000350-RA	63	17	80	3.70588	1.88982	1.12e-06	116	51	168	2.27451	1.18556	2.87e-06	Protein SUPPRESSOR OF K(+) TRANSPORT GROWTH DEFECT 1	ASE in BC2 and BC3	2.24048
LOCUS_014920-RA	915	259	1174	3.53282	1.82082	2.58e-84	446	190	637	2.34737	1.23104	2.16e-23	Adenylate kinase 4	ASE in BC2 and BC3	2.24151
LOCUS_024463-RA	174	53	228	3.28302	1.71502	3.27e-15	151	61	212	2.47541	1.30767	4.1e-09	DEAD-box ATP-dependent RNA helicase 27	ASE in BC2 and BC3	2.24268
LOCUS_020084-RA	139	305	444	0.455738	-1.13372	2.29e-14	61	241	303	0.253112	-1.98215	3.79e-25	Protein RNA-directed DNA methylation 3	ASE in BC2 and BC3	2.24721
LOCUS_005648-RA	258	728	986	0.354396	-1.49657	7.57e-51	278	788	1066	0.352792	-1.50311	2.77e-55	Serine/arginine-rich splicing factor SR45a	ASE in BC2 and BC3	2.24951
LOCUS_000142-RA	3403	1135	4538	2.99824	1.58411	5.05e-257	4918	1833	6751	2.68303	1.42386	4.32909162661161e-317	Elongation factor 1-alpha	ASE in BC2 and BC3	2.25557
LOCUS_000899-RA	97	302	399	0.321192	-1.63849	2.26e-24	90	234	324	0.384615	-1.37851	7.55e-15	Symplekin	ASE in BC2 and BC3	2.25868
LOCUS_014043-RA	47	136	183	0.345588	-1.53287	2.32e-10	60	167	227	0.359281	-1.47681	7.14e-12	Eukaryotic translation initiation factor 5	ASE in BC2 and BC3	2.26377
LOCUS_002935-RA	54	146	200	0.369863	-1.43494	4.05e-10	66	197	264	0.335025	-1.57766	3.11e-15	Eukaryotic translation initiation factor 5	ASE in BC2 and BC3	2.26384
LOCUS_009676-RA	19	70	89	0.271429	-1.88136	2.66e-07	23	53	76	0.433962	-1.20436	0.00244758	U-box domain-containing protein 3	ASE in BC2 and BC3	2.26583
LOCUS_000067-RA	80	282	362	0.283688	-1.81762	2.9e-26	100	238	338	0.420168	-1.25096	4.28e-13	Inactive protein kinase SELMODRAFT_444075	ASE in BC2 and BC3	2.27378
LOCUS_026072-RA	139	56	195	2.48214	1.31159	1.53e-08	180	54	233	3.33333	1.73697	6.43e-16	Protein EMSY-LIKE 3	ASE in BC2 and BC3	2.27818
LOCUS_001115-RA	251	76	327	3.30263	1.72362	8.12e-22	295	118	413	2.5	1.32193	1.95e-17	Two-component response regulator-like PRR73	ASE in BC2 and BC3	2.2785
LOCUS_020009-RA	377	1223	1600	0.308258	-1.69779	3.49e-102	477	1212	1690	0.393564	-1.34533	7.88e-72	Coatomer subunit alpha-3	ASE in BC2 and BC3	2.28408
LOCUS_012577-RA	47	96	142	0.489583	-1.03037	0.000183046	20	93	113	0.215054	-2.21723	1.79e-11	Coatomer subunit epsilon-1	ASE in BC2 and BC3	2.28458
LOCUS_018153-RA	47	145	192	0.324138	-1.62532	6.69e-12	61	162	223	0.376543	-1.40911	8.3e-11	Sm-like protein LSM3B	ASE in BC2 and BC3	2.29026
LOCUS_016637-RA	234	81	315	2.88889	1.53051	2.66e-17	175	62	237	2.82258	1.49701	1.2e-12	Monodehydroascorbate reductase 3, cytosolic	ASE in BC2 and BC3	2.2912
LOCUS_015526-RA	58	207	265	0.280193	-1.83551	1.1e-19	77	183	260	0.420765	-1.24891	3.34e-10	Increased DNA methylation 1	ASE in BC2 and BC3	2.29239
LOCUS_014771-RA	56	11	67	5.09091	2.34792	1.2e-07	65	33	98	1.9697	0.977974	0.00477082	ER lumen protein-retaining receptor	ASE in BC2 and BC3	2.29621
LOCUS_005470-RA	234	78	312	3	1.58496	3.62e-18	172	63	235	2.73016	1.44898	6.89e-12	Phospholipid-transporting ATPase 3	ASE in BC2 and BC3	2.29659
LOCUS_018404-RA	36	108	143	0.333333	-1.58496	9.42e-09	26	71	97	0.366197	-1.44931	2.54e-05	Sialyltransferase-like protein 4	ASE in BC2 and BC3	2.2971
LOCUS_025430-RA	41	15	56	2.73333	1.45066	0.00203163	57	19	76	3	1.58496	6.48e-05	Protein FAR1-RELATED SEQUENCE 5	ASE in BC2 and BC3	2.29924
LOCUS_017978-RA	34	137	171	0.248175	-2.01057	7.61e-15	86	190	276	0.452632	-1.14359	2.71e-09	putative protein phosphatase 2C 9	ASE in BC2 and BC3	2.29927
LOCUS_000300-RA	135	392	528	0.344388	-1.53789	9.45e-29	139	392	531	0.354592	-1.49577	1.51e-27	Protein CHROMATIN REMODELING 35	ASE in BC2 and BC3	2.30033
LOCUS_004691-RA	35	90	124	0.388889	-1.36257	4.25e-06	49	158	207	0.310127	-1.68907	1.55e-13	La protein 1	ASE in BC2 and BC3	2.30148
LOCUS_002930-RA	67	156	223	0.429487	-1.21931	1.44e-08	30	111	141	0.27027	-1.88753	3.58e-11	putative galacturonosyltransferase-like 4	ASE in BC2 and BC3	2.30148
LOCUS_016188-RA	338	128	466	2.64062	1.40088	9.73e-22	325	104	429	3.125	1.64386	3.2e-26	Phosphatidylinositol 4-kinase beta 1	ASE in BC2 and BC3	2.30284
LOCUS_020792-RA	227	46	273	4.93478	2.30299	1.24e-28	92	46	138	2	1	0.000421068	Membrane-anchored ubiquitin-fold protein 3	ASE in BC2 and BC3	2.30299
LOCUS_008754-RA	601	117	718	5.13675	2.36086	2e-77	177	90	268	1.96667	0.975752	6.52e-07	Peptidyl-prolyl cis-trans isomerase CYP18-2	ASE in BC2 and BC3	2.30361
LOCUS_011398-RA	61	141	202	0.432624	-1.20881	1.02e-07	29	109	138	0.266055	-1.9102	3.8e-11	Inositol-pentakisphosphate 2-kinase IPK1	ASE in BC2 and BC3	2.30908
LOCUS_025290-RA	53	153	206	0.346405	-1.52947	1.57e-11	73	208	281	0.350962	-1.51062	4.16e-15	Protein MANNAN SYNTHESIS-RELATED 1	ASE in BC2 and BC3	2.31044
LOCUS_000664-RA	46	15	61	3.06667	1.61667	0.000306254	100	37	137	2.7027	1.4344	4.22e-07	AT-hook motif nuclear-localized protein 10	ASE in BC2 and BC3	2.31896
LOCUS_019001-RA	28	103	130	0.271845	-1.87915	2.07e-10	59	139	198	0.42446	-1.2363	8.24e-08	putative aldehyde dehydrogenase	ASE in BC2 and BC3	2.32318
LOCUS_002869-RA	98	221	319	0.443439	-1.17319	3.65e-11	79	314	394	0.251592	-1.99084	8.2e-33	putative UDP-arabinose 4-epimerase 3	ASE in BC2 and BC3	2.33564
LOCUS_013601-RA	43	153	196	0.281046	-1.83112	1.17e-14	71	172	243	0.412791	-1.27652	6.15e-10	putative protein phosphatase 2C 76	ASE in BC2 and BC3	2.33746
LOCUS_021972-RA	85	27	112	3.14815	1.6545	1.96e-07	64	24	88	2.66667	1.41504	0.000100261	UDP-N-acetylmuramate--L-alanine ligase	ASE in BC2 and BC3	2.34118
LOCUS_001494-RA	70	236	306	0.29661	-1.75336	4.98e-21	116	293	409	0.395904	-1.33678	1.31e-17	Glutamate-1-semialdehyde 2,1-aminomutase, chloroplastic	ASE in BC2 and BC3	2.34385
LOCUS_019141-RA	170	521	691	0.326296	-1.61575	8.52e-41	150	410	560	0.365854	-1.45066	1.57e-27	Autophagy-related protein 2	ASE in BC2 and BC3	2.3439
LOCUS_000828-RA	508	143	651	3.55245	1.82881	2.96e-47	407	167	574	2.43713	1.28518	7.69e-23	Proline--tRNA ligase, cytoplasmic	ASE in BC2 and BC3	2.35036
LOCUS_017900-RA	25	65	90	0.384615	-1.37851	0.000110001	19	62	81	0.306452	-1.70627	8.87e-06	PLAT domain-containing protein 1	ASE in BC2 and BC3	2.35211
LOCUS_012139-RA	68	20	88	3.4	1.76553	1.35e-06	68	27	95	2.51852	1.33258	0.000129454	Uncharacterized protein At5g01610	ASE in BC2 and BC3	2.35271
LOCUS_005500-RA	16	57	73	0.280702	-1.83289	6.86e-06	46	112	159	0.410714	-1.28379	9e-07	Cytochrome P450 98A2	ASE in BC2 and BC3	2.35305
LOCUS_003176-RA	157	55	212	2.85455	1.51326	1.21e-11	238	81	320	2.93827	1.55497	6.6e-18	Varicose-related protein	ASE in BC2 and BC3	2.35307
LOCUS_003474-RA	117	36	152	3.25	1.70044	2.49e-10	107	41	148	2.60976	1.38391	3.41e-07	Tropinone reductase-like 3	ASE in BC2 and BC3	2.35326
LOCUS_019782-RA	230	735	966	0.312925	-1.67611	1.9e-60	173	458	631	0.377729	-1.40458	2.91e-29	Cyclin-P3-1	ASE in BC2 and BC3	2.35422
LOCUS_015501-RA	19	61	80	0.311475	-1.68281	1.18e-05	31	82	114	0.378049	-1.40336	8.68e-06	putative ureidoglycolate hydrolase	ASE in BC2 and BC3	2.36158
LOCUS_005203-RA	64	26	90	2.46154	1.29956	0.000267226	127	36	163	3.52778	1.81876	4.19e-12	U-box domain-containing protein 43	ASE in BC2 and BC3	2.36359
LOCUS_028752-RA	116	561	677	0.206774	-2.27388	4.48e-69	89	183	272	0.486339	-1.03997	8.08e-08	60S ribosomal protein L10a	ASE in BC2 and BC3	2.36475
LOCUS_020112-RA	1934	490	2425	3.94694	1.98073	2.94e-199	2719	1188	3907	2.28872	1.19454	1.43e-133	Peptidyl-prolyl cis-trans isomerase	ASE in BC2 and BC3	2.36607
LOCUS_010840-RA	113	301	413	0.375415	-1.41344	1.09e-19	76	243	319	0.312757	-1.67688	2.74e-20	Nucleolar pre-ribosomal-associated protein 1	ASE in BC2 and BC3	2.37018
LOCUS_010535-RA	75	32	108	2.34375	1.22882	0.00014275	80	21	100	3.80952	1.92961	1.91e-08	Glyoxysomal processing protease, glyoxysomal	ASE in BC2 and BC3	2.37114
LOCUS_014507-RA	36	117	154	0.307692	-1.70044	2.49e-10	68	179	246	0.379888	-1.39635	1.01e-11	Protein MIZU-KUSSEI 1	ASE in BC2 and BC3	2.37441
LOCUS_004816-RA	39	117	156	0.333333	-1.58496	2.01e-09	23	65	89	0.353846	-1.49881	3.85e-05	Protein cornichon 1	ASE in BC2 and BC3	2.37555
LOCUS_009196-RA	558	153	711	3.64706	1.86673	2.52e-53	336	139	475	2.41727	1.27338	1.07e-18	Microtubule-associated protein TORTIFOLIA1	ASE in BC2 and BC3	2.37705
LOCUS_003854-RA	37	101	138	0.366337	-1.44876	2.56e-07	25	78	103	0.320513	-1.64155	9.3e-07	Plasma membrane ATPase	ASE in BC2 and BC3	2.3782
LOCUS_025103-RA	129	48	177	2.6875	1.42626	5.98e-09	124	39	162	3.17949	1.66879	1.38e-10	Protein FAM91A1	ASE in BC2 and BC3	2.38014
LOCUS_020755-RA	112	40	152	2.8	1.48543	2.63e-08	167	55	223	3.03636	1.60234	2.75e-13	O-fucosyltransferase 16	ASE in BC2 and BC3	2.38017
LOCUS_009379-RA	131	397	528	0.329975	-1.59957	8.69e-31	139	390	529	0.35641	-1.48839	3.24e-27	hypothetical protein	ASE in BC2 and BC3	2.38079
LOCUS_019747-RA	36	85	120	0.423529	-1.23947	3.91e-05	61	231	291	0.264069	-1.92101	3.61e-23	Zinc finger CCCH domain-containing protein 40	ASE in BC2 and BC3	2.38103
LOCUS_009546-RA	204	665	869	0.306767	-1.70479	4.83e-56	174	459	633	0.379085	-1.39941	3.64e-29	G-box-binding factor 3	ASE in BC2 and BC3	2.38569
LOCUS_025797-RA	41	127	169	0.322835	-1.63113	1.46e-10	62	171	233	0.362573	-1.46366	5.43e-12	Pyruvate dehydrogenase E1 component subunit beta-4, chloroplastic	ASE in BC2 and BC3	2.38742
LOCUS_019181-RA	23	64	87	0.359375	-1.47644	4.99e-05	29	89	118	0.325843	-1.61775	1.79e-07	UDP-rhamnose/UDP-galactose transporter 2	ASE in BC2 and BC3	2.38851
LOCUS_011600-RA	27	6	33	4.5	2.16993	0.00101624	58	27	85	2.14815	1.10309	0.00315381	UBP1-associated protein 2B	ASE in BC2 and BC3	2.39363
LOCUS_006364-RA	76	206	282	0.368932	-1.43857	4.91e-14	71	225	296	0.315556	-1.66403	1.25e-18	Transmembrane 9 superfamily member 7	ASE in BC2 and BC3	2.39383
LOCUS_001988-RA	942	272	1214	3.46324	1.79212	6.45e-85	653	258	911	2.53101	1.33971	1.17e-38	Calreticulin-3	ASE in BC2 and BC3	2.40093
LOCUS_000209-RA	20	91	111	0.21978	-2.18587	4.13e-11	35	75	110	0.466667	-1.09954	0.00062529	putative protein phosphatase 2C 6	ASE in BC2 and BC3	2.40344
LOCUS_004215-RA	105	33	138	3.18182	1.66985	3.98e-09	76	28	103	2.71429	1.44057	1.33e-05	NAC domain-containing protein 17	ASE in BC2 and BC3	2.40554
LOCUS_022997-RA	25	54	80	0.462963	-1.11103	0.00408117	10	45	54	0.222222	-2.16993	1.02e-05	hypothetical protein	ASE in BC2 and BC3	2.41085
LOCUS_019048-RA	33	97	130	0.340206	-1.55552	9.67e-08	29	85	115	0.341176	-1.55141	8.54e-07	Serine--tRNA ligase, chloroplastic/mitochondrial	ASE in BC2 and BC3	2.41325
LOCUS_022661-RA	61	250	311	0.244	-2.03505	4.89e-27	120	273	394	0.43956	-1.18587	8.85e-14	Protein transport protein SEC16B	ASE in BC2 and BC3	2.41329
LOCUS_020531-RA	61	19	80	3.21053	1.68281	1.18e-05	73	27	99	2.7037	1.43494	2.2e-05	Protein REVEILLE 8	ASE in BC2 and BC3	2.41473
LOCUS_003353-RA	193	436	628	0.442661	-1.17573	2.14e-21	96	399	495	0.240602	-2.05528	2.52e-43	Nitrate regulatory gene2 protein	ASE in BC2 and BC3	2.41645
LOCUS_009903-RA	99	241	340	0.410788	-1.28353	7.99e-14	77	284	360	0.271127	-1.88296	1.26e-27	COP1-interacting protein 7	ASE in BC2 and BC3	2.41684
LOCUS_008093-RA	88	31	119	2.83871	1.50524	8.4e-07	67	22	89	3.04545	1.60666	9.47e-06	tRNA (adenine(37)-N6)-methyltransferase	ASE in BC2 and BC3	2.4184
LOCUS_003440-RA	119	332	452	0.358434	-1.48022	3.79e-23	96	298	394	0.322148	-1.63421	6.79e-24	putative calcium-binding protein CML13	ASE in BC2 and BC3	2.41899
LOCUS_000563-RA	40	152	192	0.263158	-1.926	1.54e-15	59	141	200	0.41844	-1.25691	4.23e-08	putative serine/threonine-protein kinase PBL8	ASE in BC2 and BC3	2.4208
LOCUS_026031-RA	162	43	205	3.76744	1.91359	2.18e-16	190	79	269	2.40506	1.26607	8.91e-11	Polygalacturonase At1g48100	ASE in BC2 and BC3	2.42274
LOCUS_014526-RA	8	45	52	0.177778	-2.49185	1.17e-06	111	218	329	0.509174	-0.973768	2.57e-08	18. class I heat shock protein	ASE in BC2 and BC3	2.42649
LOCUS_027143-RA	57	18	75	3.16667	1.66297	2.95e-05	66	24	90	2.75	1.45943	4.84e-05	Transmembrane protein 131-like	ASE in BC2 and BC3	2.42698
LOCUS_024432-RA	53	156	209	0.339744	-1.55748	4.89e-12	55	162	217	0.339506	-1.55849	2e-12	Homeobox protein BEL1	ASE in BC2 and BC3	2.42732
LOCUS_017540-RA	135	35	170	3.85714	1.94753	4.53e-14	140	59	199	2.37288	1.24664	5.92e-08	Auxin response factor 7	ASE in BC2 and BC3	2.42787
LOCUS_010744-RA	89	41	130	2.17073	1.11818	0.000114069	122	27	149	4.51852	2.17585	1.47e-14	Beclin-1-like protein	ASE in BC2 and BC3	2.43299
LOCUS_010378-RA	219	80	299	2.7375	1.45286	4.39e-15	259	81	340	3.19753	1.67696	1.36e-21	Putative cyclic nucleotide-gated ion channel 9	ASE in BC2 and BC3	2.43638
LOCUS_021888-RA	172	34	206	5.05882	2.3388	3.27e-22	70	34	104	2.05882	1.04182	0.00175801	Metal tolerance protein 12	ASE in BC2 and BC3	2.43661
LOCUS_000687-RA	124	35	159	3.54286	1.82491	6.03e-12	149	59	208	2.52542	1.33653	2.78e-09	Nuclear pore complex protein NUP50B	ASE in BC2 and BC3	2.43904
LOCUS_019977-RA	19	82	102	0.231707	-2.10962	1.14e-09	48	107	155	0.448598	-1.1565	1.19e-05	Peptidyl-prolyl cis-trans isomerase CYP40	ASE in BC2 and BC3	2.43979
LOCUS_027658-RA	503	122	625	4.12295	2.04368	3.32e-54	291	127	419	2.29134	1.19619	7.75e-15	60S ribosomal protein L32-1	ASE in BC2 and BC3	2.44463
LOCUS_001120-RA	69	26	95	2.65385	1.40808	4.67e-05	90	27	117	3.33333	1.73697	2.85e-08	Serine/threonine-protein kinase ATM	ASE in BC2 and BC3	2.44579
LOCUS_019723-RA	19	52	71	0.365385	-1.45251	0.000383245	14	45	59	0.311111	-1.6845	0.000256578	Squamosa promoter-binding-like protein 12	ASE in BC2 and BC3	2.44675
LOCUS_009511-RA	64	164	228	0.390244	-1.35755	1.96e-10	49	171	220	0.28655	-1.80314	6.41e-16	RRP12-like protein	ASE in BC2 and BC3	2.44786
LOCUS_000601-RA	260	111	371	2.34234	1.22795	6.42e-14	568	142	710	4	2	2.14e-59	FACT complex subunit SPT16	ASE in BC2 and BC3	2.4559
LOCUS_018078-RA	53	250	304	0.212	-2.23786	2.03e-30	106	227	333	0.46696	-1.09863	2.49e-10	Protein SMG7	ASE in BC2 and BC3	2.45858
LOCUS_004012-RA	138	39	177	3.53846	1.82312	3.28e-13	107	42	148	2.54762	1.34915	5.95e-07	Cellulose synthase A catalytic subunit 4 [UDP-forming]	ASE in BC2 and BC3	2.45966
LOCUS_007342-RA	127	34	161	3.73529	1.90122	7.1e-13	108	44	152	2.45455	1.29546	1.23e-06	putative beta-1,4-xylosyltransferase IRX9H	ASE in BC2 and BC3	2.46295
LOCUS_003476-RA	61	11	72	5.54545	2.47131	9.75e-09	86	43	129	2	1	0.000690367	Thaumatin-like protein	ASE in BC2 and BC3	2.47131
LOCUS_006821-RA	27	98	125	0.27551	-1.85982	8.17e-10	41	103	144	0.398058	-1.32895	1.38e-06	GPI ethanolamine phosphate transferase 1	ASE in BC2 and BC3	2.47161
LOCUS_015430-RA	136	46	182	2.95652	1.5639	1.2e-10	222	74	296	3	1.58496	3.39e-17	Alpha-L-fucosidase 1	ASE in BC2 and BC3	2.47872
LOCUS_000255-RA	165	59	224	2.79661	1.48368	7.13e-12	293	92	385	3.18478	1.67119	3.06e-24	Auxin-responsive protein IAA27	ASE in BC2 and BC3	2.47952
LOCUS_018232-RA	252	94	346	2.68085	1.42269	9.56e-17	154	46	200	3.34783	1.74322	8.97e-14	Cysteine proteinase inhibitor 6	ASE in BC2 and BC3	2.48007
LOCUS_003452-RA	14	74	88	0.189189	-2.4021	3.65e-10	41	84	125	0.488095	-1.03477	0.000551451	putative uridine nucleosidase 2	ASE in BC2 and BC3	2.48561
LOCUS_018206-RA	14	40	54	0.35	-1.51457	0.00160877	25	78	103	0.320513	-1.64155	9.3e-07	Receptor protein kinase TMK1	ASE in BC2 and BC3	2.48624
LOCUS_023549-RA	18	69	87	0.26087	-1.9386	1.82e-07	30	73	103	0.410959	-1.28293	0.000114113	putative transcription factor PosF21	ASE in BC2 and BC3	2.4871
LOCUS_031138-RA	112	554	666	0.202166	-2.30639	2.1e-69	241	509	751	0.473477	-1.07863	1.14e-21	40S ribosomal protein S25-4	ASE in BC2 and BC3	2.48774
LOCUS_025563-RA	208	75	283	2.77333	1.47162	1.27e-14	178	55	234	3.23636	1.69437	3.11e-15	HVA22-like protein a	ASE in BC2 and BC3	2.49348
LOCUS_019041-RA	237	52	289	4.55769	2.1883	4.35e-28	161	73	234	2.20548	1.14109	5.77e-08	Nuclear transcription factor Y subunit A-1	ASE in BC2 and BC3	2.49706
LOCUS_011879-RA	15	41	57	0.365854	-1.45066	0.00203163	60	198	258	0.30303	-1.72247	2.97e-17	Transcription factor TCP3	ASE in BC2 and BC3	2.49871
LOCUS_004936-RA	561	193	754	2.90674	1.5394	6.05e-41	491	159	650	3.08805	1.6267	8.88e-39	UDP-D-apiose/UDP-D-xylose synthase 2	ASE in BC2 and BC3	2.50414
LOCUS_017876-RA	296	75	371	3.94667	1.98063	7.95e-31	197	82	280	2.40244	1.2645	3.96e-11	Transmembrane protein 120	ASE in BC2 and BC3	2.50451
LOCUS_008411-RA	310	166	475	1.86747	0.901085	2.9e-10	255	37	292	6.89189	2.7849	1.17e-39	Dormancy-associated 3	ASE in BC2 and BC3	2.50943
LOCUS_024112-RA	106	31	136	3.41935	1.77372	6e-10	120	45	166	2.66667	1.41504	3.12e-08	Transcription factor MYB61	ASE in BC2 and BC3	2.50989
LOCUS_019434-RA	17	55	72	0.309091	-1.6939	3.28e-05	29	81	111	0.358025	-1.48187	3.87e-06	Varicose-related protein	ASE in BC2 and BC3	2.51013
LOCUS_016700-RA	16	48	64	0.333333	-1.58496	0.000269584	21	63	85	0.333333	-1.58496	2.32e-05	hypothetical protein	ASE in BC2 and BC3	2.51211
LOCUS_020429-RA	69	24	93	2.875	1.52356	1.41e-05	170	54	224	3.14815	1.6545	4.06e-14	putative boron transporter 2	ASE in BC2 and BC3	2.52074
LOCUS_004606-RA	43	17	60	2.52941	1.3388	0.00302601	48	13	61	3.69231	1.88452	3.5e-05	putative membrane protein At4g09580	ASE in BC2 and BC3	2.523
LOCUS_021950-RA	132	48	180	2.75	1.45943	1.97e-09	103	31	133	3.32258	1.7323	2.45e-09	Nucleolar MIF4G domain-containing protein 1	ASE in BC2 and BC3	2.52818
LOCUS_022264-RA	14	43	56	0.325581	-1.61891	0.000512483	21	62	82	0.33871	-1.56188	3.44e-05	hypothetical protein	ASE in BC2 and BC3	2.52854
LOCUS_008999-RA	141	46	187	3.06522	1.61599	1.67e-11	142	48	190	2.95833	1.56478	4.94e-11	hypothetical protein	ASE in BC2 and BC3	2.52868
LOCUS_004177-RA	69	22	91	3.13636	1.64909	3.79e-06	84	29	113	2.89655	1.53434	1.25e-06	Unknown protein 1	ASE in BC2 and BC3	2.53026
LOCUS_006598-RA	91	27	118	3.37037	1.75291	1.65e-08	98	36	134	2.72222	1.44478	4.87e-07	hypothetical protein	ASE in BC2 and BC3	2.53257
LOCUS_024476-RA	19	88	107	0.215909	-2.2115	6.53e-11	36	80	116	0.45	-1.152	0.000215547	Protein SEH1	ASE in BC2 and BC3	2.54766
LOCUS_005816-RA	143	20	163	7.15	2.83794	6.6e-23	123	66	189	1.86364	0.89812	0.00016646	hypothetical protein	ASE in BC2 and BC3	2.54881
LOCUS_024449-RA	60	15	75	4	2	8.02e-07	46	19	65	2.42105	1.27563	0.00336024	N-alpha-acetyltransferase 40	ASE in BC2 and BC3	2.55127
LOCUS_006811-RA	41	172	213	0.238372	-2.06871	3.62e-19	75	177	252	0.423729	-1.23879	8.97e-10	Heavy metal-associated isoprenylated plant protein 32	ASE in BC2 and BC3	2.56269
LOCUS_010732-RA	515	1479	1994	0.348208	-1.52198	1.68e-105	354	1139	1493	0.310799	-1.68595	4.01e-94	Transaldolase	ASE in BC2 and BC3	2.56597
LOCUS_003123-RA	11	43	54	0.255814	-1.96683	5.49e-05	19	47	66	0.404255	-1.30666	0.00242227	hypothetical protein	ASE in BC2 and BC3	2.56998
LOCUS_007566-RA	14	46	60	0.304348	-1.71621	0.000152903	34	96	130	0.354167	-1.4975	3.05e-07	Ribonucleoside-diphosphate reductase large subunit	ASE in BC2 and BC3	2.57002
LOCUS_018244-RA	89	36	124	2.47222	1.30581	1.03e-05	149	38	188	3.92105	1.97124	1.23e-15	Beta-galactosidase 15	ASE in BC2 and BC3	2.57406
LOCUS_029386-RA	114	42	156	2.71429	1.44057	4.22e-08	114	33	148	3.45455	1.7885	1.06e-10	hypothetical protein	ASE in BC2 and BC3	2.57646
LOCUS_005372-RA	286	97	383	2.94845	1.55996	1.43e-21	167	53	220	3.15094	1.65578	6.8e-14	ADP-ribosylation factor GTPase-activating protein AGD12	ASE in BC2 and BC3	2.58295
LOCUS_005801-RA	424	87	511	4.87356	2.28498	1.35e-52	173	79	252	2.18987	1.13085	2.15e-08	Putative callose synthase 8	ASE in BC2 and BC3	2.58396
LOCUS_027880-RA	213	66	279	3.22727	1.69032	3.99e-18	228	79	307	2.88608	1.52911	8.78e-17	Serrate RNA effector molecule	ASE in BC2 and BC3	2.58468
LOCUS_002385-RA	143	65	208	2.2	1.1375	3.49e-07	87	18	106	4.83333	2.27302	4.44e-11	Protein C2-DOMAIN ABA-RELATED 11	ASE in BC2 and BC3	2.58557
LOCUS_019365-RA	498	1555	2053	0.320257	-1.6427	7.04e-124	306	912	1218	0.335526	-1.5755	1.83e-68	Beta-galactosidase	ASE in BC2 and BC3	2.58807
LOCUS_000073-RA	19	66	85	0.287879	-1.79647	1.48e-06	60	163	223	0.368098	-1.44184	3.17e-11	putative histone acetyltransferase type B catalytic subunit	ASE in BC2 and BC3	2.59021
LOCUS_018442-RA	79	193	272	0.409326	-1.28868	2.81e-11	36	145	181	0.248276	-2.00998	1.31e-15	Putative elongation factor TypA-like SVR3, chloroplastic	ASE in BC2 and BC3	2.59022
LOCUS_013078-RA	80	32	112	2.5	1.32193	2.69e-05	109	28	137	3.89286	1.96083	1.63e-11	hypothetical protein	ASE in BC2 and BC3	2.59208
LOCUS_002208-RA	41	95	136	0.431579	-1.2123	1.75e-05	26	115	142	0.226087	-2.14505	1.6e-13	hypothetical protein	ASE in BC2 and BC3	2.60045
LOCUS_016465-RA	192	73	265	2.63014	1.39514	1.44e-12	135	37	172	3.64865	1.86736	2.81e-13	hypothetical protein	ASE in BC2 and BC3	2.60523
LOCUS_012748-RA	96	26	123	3.69231	1.88452	8.72e-10	73	28	101	2.60714	1.38247	3.9e-05	putative protein phosphatase 2C 59	ASE in BC2 and BC3	2.6053
LOCUS_016344-RA	32	82	114	0.390244	-1.35755	1.35e-05	23	87	110	0.264368	-1.91938	4.54e-09	Potassium transporter 7	ASE in BC2 and BC3	2.60566
LOCUS_024876-RA	7	26	33	0.269231	-1.89308	0.00369347	15	39	54	0.384615	-1.37851	0.00449228	hypothetical protein	ASE in BC2 and BC3	2.60964
LOCUS_015629-RA	19	150	169	0.126667	-2.98089	3.23e-25	61	112	172	0.544643	-0.876618	0.000481048	Casein kinase 1-like protein 4	ASE in BC2 and BC3	2.6131
LOCUS_014062-RA	83	19	102	4.36842	2.12711	7.08e-10	75	32	108	2.34375	1.22882	0.000160303	putative serine/threonine-protein kinase abkC	ASE in BC2 and BC3	2.61383
LOCUS_027436-RA	34	10	43	3.4	1.76553	0.00120135	42	15	57	2.8	1.48543	0.00154315	hypothetical protein	ASE in BC2 and BC3	2.62257
LOCUS_026169-RA	85	276	361	0.307971	-1.69913	1.8e-23	75	219	294	0.342466	-1.54597	2.15e-16	Calcium/calmodulin-dependent serine/threonine-protein kinase 1	ASE in BC2 and BC3	2.62681
LOCUS_002965-RA	136	395	532	0.344304	-1.53825	5.64e-29	119	389	508	0.305913	-1.70881	5.06e-33	Helicase protein MOM1	ASE in BC2 and BC3	2.62857
LOCUS_002115-RA	413	124	536	3.33065	1.7358	7.33e-36	501	175	676	2.86286	1.51746	8.3e-36	Protein STRUBBELIG-RECEPTOR FAMILY 6	ASE in BC2 and BC3	2.634
LOCUS_016382-RA	14	50	63	0.28	-1.8365	2.89e-05	24	65	89	0.369231	-1.43741	6.97e-05	ACT domain-containing protein ACR4	ASE in BC2 and BC3	2.6398
LOCUS_000606-RA	50	13	63	3.84615	1.94342	1.3e-05	59	23	82	2.56522	1.35908	0.000334892	putative inactive receptor kinase At4g23740	ASE in BC2 and BC3	2.64126
LOCUS_010268-RA	25	66	92	0.378788	-1.40054	7.73e-05	14	52	67	0.269231	-1.89308	1.37e-05	Synaptotagmin-5	ASE in BC2 and BC3	2.65134
LOCUS_004115-RA	67	14	81	4.78571	2.25873	1.17e-08	61	27	89	2.25926	1.17585	0.00127271	EEF1A lysine methyltransferase 2	ASE in BC2 and BC3	2.65593
LOCUS_028136-RA	223	68	291	3.27941	1.71344	2.66e-19	88	30	118	2.93333	1.55254	5.11e-07	Vesicle-associated membrane protein 711	ASE in BC2 and BC3	2.66018
LOCUS_003229-RA	108	338	446	0.319527	-1.64599	2.24e-27	91	279	370	0.326165	-1.61633	4.63e-22	Serine/threonine-protein kinase CTR1	ASE in BC2 and BC3	2.66046
LOCUS_014719-RA	14	79	93	0.177215	-2.49643	2.88e-11	32	67	99	0.477612	-1.06609	0.00184116	Choline-phosphate cytidylyltransferase 2	ASE in BC2 and BC3	2.66141
LOCUS_023201-RA	39	11	50	3.54545	1.82597	0.000312374	44	16	60	2.75	1.45943	0.00133693	SPX domain-containing protein 4	ASE in BC2 and BC3	2.66488
LOCUS_007600-RA	37	103	140	0.359223	-1.47705	1.22e-07	32	112	144	0.285714	-1.80735	1.15e-10	putative protein phosphatase 2C 52	ASE in BC2 and BC3	2.66955
LOCUS_009210-RA	83	166	249	0.5	-1	7.95e-07	36	230	267	0.156522	-2.67557	2.59e-34	putative transcriptional regulator SLK2	ASE in BC2 and BC3	2.67557
LOCUS_028117-RA	84	29	113	2.89655	1.53434	1.09e-06	151	45	196	3.35556	1.74655	1.5e-13	hypothetical protein	ASE in BC2 and BC3	2.6798
LOCUS_016293-RA	18	77	95	0.233766	-2.09686	4.7e-09	28	68	96	0.411765	-1.28011	0.000217551	Remorin 4.1	ASE in BC2 and BC3	2.68421
LOCUS_000153-RA	20	52	73	0.384615	-1.37851	0.000677126	14	54	68	0.259259	-1.94753	5.74e-06	Profilin	ASE in BC2 and BC3	2.6847
LOCUS_011104-RA	13	43	55	0.302326	-1.72583	0.000256412	17	50	67	0.34	-1.55639	0.000263511	putative serine/threonine-protein kinase PBL17	ASE in BC2 and BC3	2.68606
LOCUS_019376-RA	82	294	376	0.278912	-1.84212	7.61e-28	84	231	315	0.363636	-1.45943	6.54e-16	Protein ANTI-SILENCING 1	ASE in BC2 and BC3	2.68845
LOCUS_002071-RA	212	93	304	2.27957	1.18876	5.96e-11	212	44	256	4.81818	2.26849	3.22e-26	60S ribosomal protein L10	ASE in BC2 and BC3	2.69669
LOCUS_016112-RA	136	43	180	3.16279	1.6612	1.56e-11	201	65	266	3.09231	1.62868	3.17e-16	Triacylglycerol lipase 1	ASE in BC2 and BC3	2.70557
LOCUS_013511-RA	355	127	481	2.79528	1.48299	8.94e-25	543	153	696	3.54902	1.82742	2.34e-50	Ubiquitin carboxyl-terminal hydrolase 15	ASE in BC2 and BC3	2.71005
LOCUS_020390-RA	25	99	124	0.252525	-1.9855	9.83e-11	38	98	136	0.387755	-1.36678	1.53e-06	putative RNA 3'-terminal phosphate cyclase-like protein	ASE in BC2 and BC3	2.71375
LOCUS_003295-RA	112	33	145	3.39394	1.76296	2.17e-10	96	33	129	2.90909	1.54057	1.62e-07	Floral homeotic protein APETALA 2	ASE in BC2 and BC3	2.71596
LOCUS_029695-RA	14	60	75	0.233333	-2.09954	3.29e-07	31	76	107	0.407895	-1.29373	6.94e-05	Peptidyl-prolyl cis-trans isomerase CYP21-1	ASE in BC2 and BC3	2.71623
LOCUS_004533-RA	102	38	139	2.68421	1.4245	3.19e-07	120	32	153	3.75	1.90689	3.5e-12	Two-component response regulator-like PRR1	ASE in BC2 and BC3	2.71636
LOCUS_012567-RA	160	57	217	2.80702	1.48904	1.37e-11	117	33	150	3.54545	1.82597	2.93e-11	hypothetical protein	ASE in BC2 and BC3	2.71894
LOCUS_011224-RA	31	114	145	0.27193	-1.87869	1.9e-11	33	90	124	0.366667	-1.44746	1.54e-06	Cell division control protein 48 B	ASE in BC2 and BC3	2.71933
LOCUS_020227-RA	53	199	253	0.266332	-1.9087	6.17e-20	64	172	236	0.372093	-1.42626	1.25e-11	Nitrate regulatory gene2 protein	ASE in BC2 and BC3	2.72232
LOCUS_010634-RA	147	54	201	2.72222	1.44478	2.8e-10	133	36	170	3.69444	1.88536	2.99e-13	Diacylglycerol kinase 5	ASE in BC2 and BC3	2.72394
LOCUS_002625-RA	51	183	234	0.278689	-1.84327	1.45e-17	62	173	235	0.358382	-1.48043	2.56e-12	Stearoyl-[acyl-carrier-protein] 9-desaturase, chloroplastic	ASE in BC2 and BC3	2.72884
LOCUS_024158-RA	13	57	69	0.22807	-2.13245	5.34e-07	28	68	96	0.411765	-1.28011	0.000217551	Aquaporin TIP4-1	ASE in BC2 and BC3	2.72977
LOCUS_009001-RA	178	37	215	4.81081	2.26628	3.93e-22	113	49	163	2.30612	1.20547	2.88e-06	Peroxisome biogenesis protein 3-2	ASE in BC2 and BC3	2.73193
LOCUS_023652-RA	80	23	103	3.47826	1.79837	8.4e-08	86	30	116	2.86667	1.51937	1.1e-06	putative beta-1,4-xylosyltransferase IRX10L	ASE in BC2 and BC3	2.73239
LOCUS_026649-RA	11	35	46	0.314286	-1.66985	0.00160877	16	50	66	0.32	-1.64386	0.000137687	Light-harvesting complex-like protein 3 isotype 1, chloroplastic	ASE in BC2 and BC3	2.745
LOCUS_017555-RA	29	113	142	0.256637	-1.9622	5.53e-12	29	77	107	0.376623	-1.40881	1.65e-05	Cell division cycle-associated 7-like protein	ASE in BC2 and BC3	2.76436
LOCUS_001851-RA	52	181	233	0.287293	-1.79941	7.69e-17	61	177	239	0.344633	-1.53687	2.91e-13	Protein RMD5	ASE in BC2 and BC3	2.76545
LOCUS_020391-RA	67	180	247	0.372222	-1.42576	3.42e-12	37	142	179	0.260563	-1.94029	1.23e-14	Vesicle-associated membrane protein 727	ASE in BC2 and BC3	2.7664
LOCUS_026857-RA	50	9	59	5.55556	2.47393	2.82e-07	161	74	234	2.17568	1.12146	9.07e-08	Histone H3.2	ASE in BC2 and BC3	2.77442
LOCUS_015062-RA	42	136	178	0.308824	-1.69515	7.59e-12	32	100	131	0.32	-1.64386	1.7e-08	ADP-ribosylation factor-like protein 5	ASE in BC2 and BC3	2.78658
LOCUS_011808-RA	262	52	315	5.03846	2.33298	1.8e-33	87	38	125	2.28947	1.19502	6.08e-05	putative glycerol-3-phosphate dehydrogenase [NAD(+)] 1, cytosolic	ASE in BC2 and BC3	2.78795
LOCUS_008998-RA	191	56	247	3.41071	1.77007	2.35e-17	155	52	206	2.98077	1.57568	4.3e-12	CAAX prenyl protease 1	ASE in BC2 and BC3	2.78908
LOCUS_000059-RA	1658	604	2263	2.74503	1.45682	8.22e-111	1429	378	1808	3.78042	1.91855	4.45e-141	Callose synthase 3	ASE in BC2 and BC3	2.79499
LOCUS_015530-RA	54	151	205	0.357616	-1.48352	6.31e-11	39	144	182	0.270833	-1.88452	2.71e-14	hypothetical protein	ASE in BC2 and BC3	2.79572
LOCUS_008270-RA	80	23	102	3.47826	1.79837	8.4e-08	97	33	130	2.93939	1.55552	1.09e-07	Ubiquitin carboxyl-terminal hydrolase 17	ASE in BC2 and BC3	2.79739
LOCUS_013515-RA	32	106	138	0.301887	-1.72792	1.28e-09	27	83	110	0.325301	-1.62015	4.99e-07	Tryptophan decarboxylase 2	ASE in BC2 and BC3	2.79949
LOCUS_003434-RA	136	39	176	3.48718	1.80206	7.84e-13	94	32	125	2.9375	1.55459	1.84e-07	Nuclear pore complex protein NUP62	ASE in BC2 and BC3	2.80146
LOCUS_024136-RA	422	158	580	2.67089	1.41732	1.88e-27	670	170	840	3.94118	1.97863	4.95e-69	putative cinnamyl alcohol dehydrogenase 9	ASE in BC2 and BC3	2.80434
LOCUS_012608-RA	75	22	98	3.40909	1.76939	3.22e-07	36	12	47	3	1.58496	0.00230824	60S ribosomal protein L10a	ASE in BC2 and BC3	2.80441
LOCUS_011291-RA	16	47	63	0.340426	-1.55459	0.000398312	20	70	90	0.285714	-1.80735	6.7e-07	hypothetical protein	ASE in BC2 and BC3	2.80969
LOCUS_016774-RA	239	639	878	0.374022	-1.41881	2.62e-41	197	779	976	0.252888	-1.98343	1.88e-80	E3 ubiquitin-protein ligase UPL2	ASE in BC2 and BC3	2.8141
LOCUS_006273-RA	65	158	223	0.411392	-1.28141	2.7e-09	37	170	206	0.217647	-2.19994	2.39e-20	Tobamovirus multiplication protein 3	ASE in BC2 and BC3	2.81903
LOCUS_002456-RA	93	35	128	2.65714	1.40988	1.45e-06	124	31	155	4	2	2.4e-13	RNA-binding KH domain-containing protein PEPPER	ASE in BC2 and BC3	2.81975
LOCUS_020551-RA	512	194	705	2.63918	1.40009	1.44e-32	618	153	771	4.03922	2.01408	3.4e-65	Villin-2	ASE in BC2 and BC3	2.81988
LOCUS_017515-RA	89	23	112	3.86957	1.95217	1.61e-09	90	33	123	2.72727	1.44746	1.54e-06	Ubiquitin carboxyl-terminal hydrolase 16	ASE in BC2 and BC3	2.82569
LOCUS_003333-RA	38	9	47	4.22222	2.078	9.35e-05	54	21	75	2.57143	1.36257	0.000637965	Dof zinc finger protein 1	ASE in BC2 and BC3	2.83142
LOCUS_007166-RA	19	101	120	0.188119	-2.41028	1.02e-13	27	61	88	0.442623	-1.17585	0.00127271	E3 ubiquitin-protein ligase RFWD3	ASE in BC2 and BC3	2.83413
LOCUS_011436-RA	121	46	167	2.63043	1.3953	3.41e-08	131	32	163	4.09375	2.03342	2.31e-14	Transmembrane protein 87B	ASE in BC2 and BC3	2.83724
LOCUS_003337-RA	119	51	170	2.33333	1.22239	9.62e-07	120	24	144	5	2.32193	1.85e-15	Small RNA 2'-O-methyltransferase	ASE in BC2 and BC3	2.83831
LOCUS_015136-RA	58	201	259	0.288557	-1.79307	1.51e-18	44	132	176	0.333333	-1.58496	1.76e-10	Endoplasmic reticulum oxidoreductin-1	ASE in BC2 and BC3	2.84195
LOCUS_007261-RA	532	1813	2345	0.293436	-1.76888	2.69e-160	496	1521	2016	0.326101	-1.61661	2.78e-118	Protein CELLULOSE SYNTHASE INTERACTIVE 1	ASE in BC2 and BC3	2.85959
LOCUS_022873-RA	40	13	53	3.07692	1.62149	0.000856866	34	10	44	3.4	1.76553	0.00131827	Plastid division protein PDV2	ASE in BC2 and BC3	2.86279
LOCUS_018097-RA	300	871	1171	0.344432	-1.53771	3.17e-63	303	1102	1404	0.274955	-1.86273	1.49e-104	Transcription-associated protein 1	ASE in BC2 and BC3	2.86435
LOCUS_027843-RA	13	49	62	0.265306	-1.91427	2.01e-05	17	48	65	0.354167	-1.4975	0.000557579	Transcription factor LHW	ASE in BC2 and BC3	2.86662
LOCUS_007418-RA	52	9	61	5.77778	2.53051	1.02e-07	86	39	125	2.20513	1.14086	0.000131968	Homeobox-leucine zipper protein ROC3	ASE in BC2 and BC3	2.88697
LOCUS_005641-RA	38	9	47	4.22222	2.078	9.35e-05	42	16	57	2.625	1.39232	0.0027294	Zinc finger CCCH domain-containing protein 25	ASE in BC2 and BC3	2.89324
LOCUS_006360-RA	117	32	149	3.65625	1.87036	1.15e-11	114	39	153	2.92308	1.54749	7.43e-09	hypothetical protein	ASE in BC2 and BC3	2.89437
LOCUS_010033-RA	117	38	154	3.07895	1.62244	1.02e-09	104	30	134	3.46667	1.79355	7.54e-10	NADH-cytochrome b5 reductase-like protein	ASE in BC2 and BC3	2.90992
LOCUS_015448-RA	130	38	169	3.42105	1.77444	4.75e-12	178	57	235	3.12281	1.64284	1.29e-14	Ankyrin repeat-containing protein ITN1	ASE in BC2 and BC3	2.91513
LOCUS_006247-RA	459	85	543	5.4	2.43296	2.41e-61	294	128	423	2.29688	1.19967	4.79e-15	putative protein phosphatase 2C 66	ASE in BC2 and BC3	2.91875
LOCUS_025663-RA	73	23	96	3.17391	1.66626	1.51e-06	71	21	92	3.38095	1.75743	9.33e-07	Autophagy-related protein 18f	ASE in BC2 and BC3	2.92834
LOCUS_016914-RA	226	64	290	3.53125	1.82018	3.38e-21	226	74	300	3.05405	1.61073	6.85e-18	hypothetical protein	ASE in BC2 and BC3	2.93181
LOCUS_014847-RA	91	25	115	3.64	1.86394	3.5e-09	128	43	170	2.97674	1.57374	4.38e-10	E3 ubiquitin-protein ligase WAV3	ASE in BC2 and BC3	2.93335
LOCUS_004716-RA	57	202	259	0.282178	-1.82532	4.37e-19	187	571	759	0.327496	-1.61045	2.2e-44	Inositol-3-phosphate synthase	ASE in BC2 and BC3	2.93959
LOCUS_002622-RA	103	413	516	0.249395	-2.0035	1.92e-43	98	271	369	0.361624	-1.46744	1.06e-18	Protein XRI1	ASE in BC2 and BC3	2.94001
LOCUS_003871-RA	12	80	92	0.15	-2.73697	1.51e-12	28	59	86	0.474576	-1.07529	0.00359287	Phospholipid-transporting ATPase 1	ASE in BC2 and BC3	2.94303
LOCUS_006730-RA	14	42	56	0.333333	-1.58496	0.000759429	14	51	65	0.27451	-1.86507	2.11e-05	Cold-inducible RNA-binding protein B	ASE in BC2 and BC3	2.95607
LOCUS_022565-RA	144	46	190	3.13043	1.64636	4.99e-12	146	42	188	3.47619	1.79751	1.26e-13	hypothetical protein	ASE in BC2 and BC3	2.95935
LOCUS_014867-RA	22	110	132	0.2	-2.32193	2.83e-14	38	92	130	0.413043	-1.27563	1.19e-05	Protein PHOX1	ASE in BC2 and BC3	2.96193
LOCUS_024722-RA	46	141	187	0.326241	-1.61599	1.67e-11	39	139	178	0.280576	-1.83354	2.45e-13	Cryptochrome-2	ASE in BC2 and BC3	2.96298
LOCUS_004359-RA	146	39	185	3.74359	1.90442	9.69e-15	109	37	146	2.94595	1.55873	1.4e-08	Exportin-T	ASE in BC2 and BC3	2.96848
LOCUS_003842-RA	95	30	125	3.16667	1.66297	2.8e-08	152	44	195	3.45455	1.7885	4.55e-14	NADP-dependent glyceraldehyde-3-phosphate dehydrogenase	ASE in BC2 and BC3	2.97421
LOCUS_004194-RA	29	111	140	0.261261	-1.93643	1.37e-11	32	93	125	0.344086	-1.53916	2.71e-07	DNA-binding protein S1FA2	ASE in BC2 and BC3	2.98048
LOCUS_001409-RA	18	55	73	0.327273	-1.61143	6.51e-05	23	83	106	0.277108	-1.85148	2.6e-08	putative sugar phosphate/phosphate translocator At3g11320	ASE in BC2 and BC3	2.98354
LOCUS_016766-RA	277	97	374	2.85567	1.51383	4.79e-20	734	187	921	3.92513	1.97274	2.69e-75	Ribonuclease 3	ASE in BC2 and BC3	2.98639
LOCUS_026461-RA	289	917	1205	0.315158	-1.66585	1.18e-74	347	1208	1555	0.287252	-1.79961	2.59e-109	5-methyltetrahydropteroyltriglutamate-- homocysteine methyltransferase 2	ASE in BC2 and BC3	2.99789
LOCUS_001734-RA	67	15	81	4.46667	2.1592	3.14e-08	262	100	363	2.62	1.38957	9.82e-17	Tyrosine/DOPA decarboxylase 2	ASE in BC2 and BC3	3.00035
LOCUS_028552-RA	91	287	378	0.317073	-1.65711	1.48e-23	70	246	316	0.284553	-1.81323	7.82e-23	Multiple inositol polyphosphate phosphatase 1	ASE in BC2 and BC3	3.00473
LOCUS_000853-RA	33	134	167	0.246269	-2.0217	1.24e-14	36	101	137	0.356436	-1.48829	1.59e-07	MD-2-related lipid-recognition protein ROSY1	ASE in BC2 and BC3	3.00886
LOCUS_023818-RA	63	192	255	0.328125	-1.60768	2.58e-15	33	121	154	0.272727	-1.87447	5.13e-12	Protein ENHANCED DISEASE RESISTANCE 2	ASE in BC2 and BC3	3.01355
LOCUS_016152-RA	28	187	214	0.149733	-2.73954	9.51e-29	69	148	217	0.466216	-1.10093	5.18e-07	Protein SMG8	ASE in BC2 and BC3	3.01604
LOCUS_024768-RA	126	38	164	3.31579	1.72935	2.57e-11	191	57	248	3.35088	1.74454	5.95e-17	Monosaccharide-sensing protein 2	ASE in BC2 and BC3	3.01692
LOCUS_010122-RA	218	52	271	4.19231	2.06774	3.97e-24	223	81	304	2.75309	1.46105	2.09e-15	Protein EMSY-LIKE 3	ASE in BC2 and BC3	3.02108
LOCUS_021882-RA	47	11	57	4.27273	2.09516	8.92e-06	60	22	82	2.72727	1.44746	0.000133867	Pre-mRNA-splicing factor ISY1	ASE in BC2 and BC3	3.03265
LOCUS_025589-RA	48	285	333	0.168421	-2.56986	1.16e-40	100	227	327	0.440529	-1.18269	1.59e-11	Serine carboxypeptidase 3	ASE in BC2 and BC3	3.03935
LOCUS_021763-RA	12	75	87	0.16	-2.64386	2.17e-11	27	60	87	0.45	-1.152	0.00173047	B-box zinc finger protein 22	ASE in BC2 and BC3	3.04573
LOCUS_016722-RA	80	266	345	0.300752	-1.73335	2.86e-23	63	213	276	0.295775	-1.75743	5.06e-19	Mannosyl-oligosaccharide 1,2-alpha-mannosidase MNS3	ASE in BC2 and BC3	3.04625
LOCUS_003933-RA	210	64	274	3.28125	1.71425	3.2e-18	158	46	204	3.43478	1.78022	1.64e-14	Dolichyl-phosphate beta-glucosyltransferase	ASE in BC2 and BC3	3.05173
LOCUS_013422-RA	23	106	129	0.216981	-2.20436	5.63e-13	49	128	177	0.382812	-1.38529	1.75e-08	40S ribosomal protein S27-2	ASE in BC2 and BC3	3.05368
LOCUS_003061-RA	22	65	87	0.338462	-1.56294	1.82e-05	16	62	78	0.258065	-1.9542	8.77e-07	B-cell receptor-associated protein 31	ASE in BC2 and BC3	3.05428
LOCUS_006510-RA	149	52	200	2.86538	1.51873	3.85e-11	117	29	146	4.03448	2.01238	1.02e-12	Histidine--tRNA ligase, cytoplasmic	ASE in BC2 and BC3	3.05627
LOCUS_025316-RA	22	60	82	0.366667	-1.44746	0.000119045	15	65	80	0.230769	-2.11548	9.15e-08	putative tetraacyldisaccharide 4'-kinase, mitochondrial	ASE in BC2 and BC3	3.06207
LOCUS_006643-RA	22	5	27	4.4	2.1375	0.00418922	46	17	63	2.70588	1.4361	0.00115619	putative fatty acyl-CoA reductase 4	ASE in BC2 and BC3	3.06967
LOCUS_019056-RA	23	97	120	0.237113	-2.07635	4.13e-11	38	106	144	0.358491	-1.47999	8.31e-08	Plastidic glucose transporter 4	ASE in BC2 and BC3	3.07298
LOCUS_013837-RA	15	97	113	0.154639	-2.69302	7.32e-15	29	64	93	0.453125	-1.14202	0.0012487	Pentatricopeptide repeat-containing protein At4g17616	ASE in BC2 and BC3	3.07548
LOCUS_014276-RA	29	85	114	0.341176	-1.55141	7.44e-07	22	87	109	0.252874	-1.98351	1.94e-09	SNF1-related protein kinase regulatory subunit beta-2	ASE in BC2 and BC3	3.07724
LOCUS_020925-RA	10	68	78	0.147059	-2.76553	7.42e-11	61	132	193	0.462121	-1.11366	1.93e-06	Putative G3BP-like protein	ASE in BC2 and BC3	3.07986
LOCUS_014775-RA	2155	544	2699	3.9614	1.98601	7.76e-223	2579	880	3458	2.93068	1.55124	7.4e-189	Endoplasmin	ASE in BC2 and BC3	3.08077
LOCUS_026011-RA	357	122	479	2.92623	1.54904	1.64e-26	314	79	393	3.97468	1.99084	8.2e-33	Peptidyl-prolyl cis-trans isomerase FKBP42	ASE in BC2 and BC3	3.0839
LOCUS_023203-RA	140	25	165	5.6	2.48543	1.79e-19	104	44	148	2.36364	1.24101	4.66e-06	Lipase	ASE in BC2 and BC3	3.08443
LOCUS_009989-RA	212	41	254	5.17073	2.37037	1.07e-27	180	73	253	2.46575	1.30203	1.15e-10	Phosphatidylinositol 3,4,5-trisphosphate 3-phosphatase and protein-tyrosine-phosphatase PTEN2A	ASE in BC2 and BC3	3.08629
LOCUS_004584-RA	12	80	92	0.15	-2.73697	1.51e-12	31	68	99	0.455882	-1.13327	0.000898235	hypothetical protein	ASE in BC2 and BC3	3.10171
LOCUS_003677-RA	103	371	474	0.277628	-1.84877	3.79e-35	73	234	307	0.311966	-1.68054	1.29e-19	Putative syntaxin-131	ASE in BC2 and BC3	3.10694
LOCUS_014915-RA	19	61	80	0.311475	-1.68281	1.18e-05	52	187	239	0.278075	-1.84645	6.64e-18	Heat shock protein 83	ASE in BC2 and BC3	3.10723
LOCUS_017956-RA	14	44	57	0.318182	-1.65208	0.000346477	19	70	89	0.271429	-1.88136	3.06e-07	Beta-1,4-mannosyl-glycoprotein 4-beta-N-acetylglucosaminyltransferase	ASE in BC2 and BC3	3.10814
LOCUS_011054-RA	151	34	184	4.44118	2.15094	1.03e-17	109	40	149	2.725	1.44626	9.14e-08	Glutamine synthetase nodule isozyme	ASE in BC2 and BC3	3.11081
LOCUS_022255-RA	150	514	664	0.291829	-1.77681	5.83e-46	122	411	533	0.296837	-1.75226	4.31e-36	Heat shock protein 17	ASE in BC2 and BC3	3.11342
LOCUS_012837-RA	8	34	41	0.235294	-2.08746	0.000241321	16	45	61	0.355556	-1.49185	0.000925843	WD repeat-containing protein WRAP73	ASE in BC2 and BC3	3.11419
LOCUS_000341-RA	175	59	234	2.9661	1.56857	1.48e-13	218	55	273	3.96364	1.98682	7.27e-23	putative oxidoreductase At4g09670	ASE in BC2 and BC3	3.11647
LOCUS_002432-RA	30	146	175	0.205479	-2.28293	2.08e-18	31	80	111	0.3875	-1.36773	1.76e-05	hypothetical protein	ASE in BC2 and BC3	3.12244
LOCUS_021323-RA	68	23	91	2.95652	1.5639	1.1e-05	64	16	81	4	2	3.58e-07	hypothetical protein	ASE in BC2 and BC3	3.1278
LOCUS_018279-RA	43	14	57	3.07143	1.61891	0.000512483	42	11	53	3.81818	1.93289	9.52e-05	F-box only protein 6	ASE in BC2 and BC3	3.12917
LOCUS_002588-RA	61	139	200	0.438849	-1.1882	1.93e-07	18	112	130	0.160714	-2.63743	1.2e-16	ATPase family AAA domain-containing protein 1	ASE in BC2 and BC3	3.1338
LOCUS_016095-RA	80	306	387	0.261438	-1.93546	6.59e-31	93	286	379	0.325175	-1.62071	1.09e-22	hypothetical protein	ASE in BC2 and BC3	3.13682
LOCUS_001093-RA	21	92	113	0.228261	-2.13124	6.67e-11	18	50	68	0.36	-1.47393	0.00048447	Prostaglandin E synthase 2	ASE in BC2 and BC3	3.14131
LOCUS_017760-RA	498	102	600	4.88235	2.28758	8.06e-62	420	162	582	2.59259	1.3744	4.91e-26	Anaphase-promoting complex subunit 7	ASE in BC2 and BC3	3.14404
LOCUS_014864-RA	255	90	344	2.83333	1.5025	2.6e-18	295	69	364	4.27536	2.09605	6.01e-33	CDPK-related kinase 5	ASE in BC2 and BC3	3.14931
LOCUS_007614-RA	84	24	108	3.5	1.80735	3.27e-08	67	20	87	3.35	1.74416	2.35e-06	Putative threonine aspartase	ASE in BC2 and BC3	3.15232
LOCUS_016807-RA	191	63	254	3.03175	1.60015	3.84e-15	255	65	320	3.92308	1.97199	2.1e-26	Cell division control protein 2	ASE in BC2 and BC3	3.15547
LOCUS_014205-RA	12	52	64	0.230769	-2.11548	2.18e-06	16	45	60	0.355556	-1.49185	0.000925843	hypothetical protein	ASE in BC2 and BC3	3.15598
LOCUS_021948-RA	14	47	61	0.297872	-1.74723	0.000101715	30	105	135	0.285714	-1.80735	4.9e-10	Serine/threonine-protein kinase PEPKR2	ASE in BC2 and BC3	3.15787
LOCUS_001621-RA	36	120	157	0.3	-1.73697	7.13e-11	30	106	137	0.283019	-1.82103	3.18e-10	CDP-diacylglycerol--inositol 3-phosphatidyltransferase 1	ASE in BC2 and BC3	3.16307
LOCUS_022425-RA	13	39	52	0.333333	-1.58496	0.00126395	10	40	50	0.25	-2	0.00010073	ATP-dependent DNA helicase MER3	ASE in BC2 and BC3	3.16993
LOCUS_011921-RA	18	46	64	0.391304	-1.35364	0.0018415	13	66	79	0.19697	-2.34395	7.84e-09	Uncharacterized protein HI_0077	ASE in BC2 and BC3	3.17286
LOCUS_011892-RA	88	25	113	3.52	1.81558	1.27e-08	84	25	109	3.36	1.74846	7.95e-08	Protein NTM1-like 9	ASE in BC2 and BC3	3.17446
LOCUS_027069-RA	48	151	199	0.317881	-1.65344	1.18e-12	42	159	201	0.264151	-1.92057	4.16e-16	hypothetical protein	ASE in BC2 and BC3	3.17554
LOCUS_026142-RA	37	8	45	4.625	2.20945	5.93e-05	38	14	52	2.71429	1.44057	0.00366023	UDP-arabinopyranose mutase 1	ASE in BC2 and BC3	3.18288
LOCUS_023036-RA	230	59	289	3.89831	1.96285	8.47e-24	170	55	226	3.09091	1.62803	8.19e-14	hypothetical protein	ASE in BC2 and BC3	3.19558
LOCUS_013843-RA	77	288	365	0.267361	-1.90314	1.74e-28	74	237	311	0.312236	-1.67929	7.69e-20	Polyadenylate-binding protein-interacting protein 7	ASE in BC2 and BC3	3.19592
LOCUS_013444-RA	39	243	282	0.160494	-2.63941	9.25e-36	76	176	251	0.431818	-1.2115	2.04e-09	Inositol hexakisphosphate and diphosphoinositol-pentakisphosphate kinase VIP2	ASE in BC2 and BC3	3.19766
LOCUS_016562-RA	107	18	124	5.94444	2.57154	1.46e-15	45	19	64	2.36842	1.24393	0.00466144	TLD domain-containing protein 1	ASE in BC2 and BC3	3.19881
LOCUS_016618-RA	144	32	176	4.5	2.16993	4.21e-17	89	32	121	2.78125	1.47573	1.23e-06	Putative methyltransferase At1g22800, mitochondrial	ASE in BC2 and BC3	3.20223
LOCUS_005790-RA	85	18	103	4.72222	2.23947	1.03e-10	54	20	74	2.7	1.43296	0.000366329	40S ribosomal protein S28	ASE in BC2 and BC3	3.20906
LOCUS_018663-RA	41	181	222	0.226519	-2.14229	5.08e-21	46	130	177	0.353846	-1.49881	1.4e-09	Transmembrane protein 205	ASE in BC2 and BC3	3.21088
LOCUS_000139-RA	68	25	93	2.72	1.44361	3.75e-05	117	25	143	4.68	2.22651	2.27e-14	F-box/kelch-repeat protein At1g22040	ASE in BC2 and BC3	3.2142
LOCUS_014708-RA	137	495	632	0.276768	-1.85325	6.8e-47	155	517	672	0.299807	-1.7379	9.01e-45	Calpain-type cysteine protease ADL1	ASE in BC2 and BC3	3.22076
LOCUS_004645-RA	180	54	234	3.33333	1.73697	5.58e-16	315	87	402	3.62069	1.85626	5.14e-30	putative protein S-acyltransferase 19	ASE in BC2 and BC3	3.22427
LOCUS_005927-RA	38	12	50	3.16667	1.66297	0.000964428	73	19	92	3.84211	1.9419	8.06e-08	hypothetical protein	ASE in BC2 and BC3	3.22931
LOCUS_003483-RA	79	20	99	3.95	1.98185	1.12e-08	87	28	115	3.10714	1.63559	2e-07	DUF724 domain-containing protein 10	ASE in BC2 and BC3	3.2415
LOCUS_011369-RA	15	62	77	0.241935	-2.04731	3.22e-07	13	39	52	0.333333	-1.58496	0.00138255	E3 ubiquitin-protein ligase MARCH1	ASE in BC2 and BC3	3.2449
LOCUS_012233-RA	55	17	72	3.23529	1.6939	3.28e-05	53	14	67	3.78571	1.92057	8.87e-06	Zinc finger protein 830	ASE in BC2 and BC3	3.25324
LOCUS_006040-RA	14	73	88	0.191781	-2.38247	6.02e-10	26	67	93	0.38806	-1.36565	0.000106452	Exocyst complex component SEC15A	ASE in BC2 and BC3	3.25362
LOCUS_015484-RA	48	125	173	0.384	-1.38082	2.54e-08	16	82	98	0.195122	-2.35755	6.56e-11	COP1-interacting protein 7	ASE in BC2 and BC3	3.25536
LOCUS_002091-RA	12	65	77	0.184615	-2.43741	3.87e-09	21	53	75	0.396226	-1.3356	0.000902006	Protein BCCIP	ASE in BC2 and BC3	3.25541
LOCUS_020928-RA	25	63	88	0.396825	-1.33342	0.000221487	9	49	59	0.183673	-2.44478	5.34e-07	Ubiquitin-like protein ATG12	ASE in BC2 and BC3	3.25993
LOCUS_001536-RA	12	34	46	0.352941	-1.5025	0.00451067	16	72	88	0.222222	-2.16993	8.62e-09	Inosine-5'-monophosphate dehydrogenase	ASE in BC2 and BC3	3.26031
LOCUS_000410-RA	116	45	161	2.57778	1.36613	1.16e-07	110	21	131	5.2381	2.38904	1.1e-14	Aspartate aminotransferase, cytoplasmic	ASE in BC2 and BC3	3.26374
LOCUS_005273-RA	15	85	100	0.176471	-2.5025	4.11e-12	29	72	101	0.402778	-1.31194	9.49e-05	Fanconi anemia group J	ASE in BC2 and BC3	3.28314
LOCUS_004768-RA	157	45	203	3.48889	1.80277	1.01e-14	184	52	236	3.53846	1.82312	2.47e-17	Putative hydrolase YtaP	ASE in BC2 and BC3	3.28667
LOCUS_003279-RA	104	29	133	3.58621	1.84246	2.98e-10	62	18	81	3.44444	1.78427	4.3e-06	putative LRR receptor-like serine/threonine-protein kinase At5g45780	ASE in BC2 and BC3	3.28745
LOCUS_007523-RA	24	94	117	0.255319	-1.96963	3.98e-10	11	35	45	0.314286	-1.66985	0.00175801	hypothetical protein	ASE in BC2 and BC3	3.28898
LOCUS_015706-RA	31	250	282	0.124	-3.01159	3.37e-42	158	337	495	0.468843	-1.09282	7.08e-15	DNA topoisomerase 2	ASE in BC2 and BC3	3.29114
LOCUS_010024-RA	31	87	118	0.356322	-1.48875	1.22e-06	19	88	107	0.215909	-2.2115	7.5e-11	NADH dehydrogenase [ubiquinone] 1 alpha subcomplex subunit 1	ASE in BC2 and BC3	3.29237
LOCUS_000058-RA	287	88	375	3.26136	1.70548	1.65e-24	405	106	510	3.82075	1.93386	1.29e-40	Ubiquitin domain-containing protein DSK2b	ASE in BC2 and BC3	3.29815
LOCUS_009407-RA	37	83	121	0.445783	-1.16559	0.000119432	9	64	72	0.140625	-2.83007	2.01e-10	hypothetical protein	ASE in BC2 and BC3	3.2987
LOCUS_020258-RA	83	30	113	2.76667	1.46815	2.96e-06	110	23	133	4.78261	2.2578	9.17e-14	Splicing factor SF3a60	ASE in BC2 and BC3	3.31478
LOCUS_023692-RA	10	47	57	0.212766	-2.23266	3.5e-06	20	56	76	0.357143	-1.48543	0.000176633	Receptor-like cytoplasmic kinase 185	ASE in BC2 and BC3	3.31645
LOCUS_010178-RA	525	154	680	3.40909	1.76939	1.14e-46	415	113	528	3.67257	1.87679	5.53e-40	Pumilio 24	ASE in BC2 and BC3	3.32077
LOCUS_007780-RA	13	179	192	0.0726257	-3.78338	4.87e-37	105	193	298	0.544041	-0.878212	2.13e-06	Protein SPIRAL1-like 2	ASE in BC2 and BC3	3.3226
LOCUS_002515-RA	154	685	839	0.224818	-2.15317	8.64e-79	176	513	689	0.34308	-1.54338	1.46e-37	Cell division cycle protein 48	ASE in BC2 and BC3	3.32317
LOCUS_029461-RA	11	64	75	0.171875	-2.54057	2.08e-09	21	52	73	0.403846	-1.30812	0.00126493	Methyltransferase-like protein 6	ASE in BC2 and BC3	3.32337
LOCUS_000596-RA	348	87	435	4	2	1.35e-36	266	84	350	3.16667	1.66297	6.57e-22	Lysine-specific demethylase JMJ703	ASE in BC2 and BC3	3.32593
LOCUS_029003-RA	52	184	236	0.282609	-1.82312	2.09e-17	42	149	192	0.281879	-1.82685	3.44e-14	Glycine-rich RNA-binding protein 4, mitochondrial	ASE in BC2 and BC3	3.33057
LOCUS_020862-RA	46	266	311	0.172932	-2.53172	2.43e-37	48	120	168	0.4	-1.32193	1.69e-07	GDSL esterase/lipase CPRD49	ASE in BC2 and BC3	3.34675
LOCUS_003683-RA	35	10	45	3.5	1.80735	0.000792364	47	13	59	3.61538	1.85415	5.36e-05	hypothetical protein	ASE in BC2 and BC3	3.35111
LOCUS_002651-RA	78	236	313	0.330508	-1.59724	1.63e-18	96	413	509	0.232446	-2.10504	3.3e-46	Ultraviolet-B receptor UVR8	ASE in BC2 and BC3	3.36225
LOCUS_018356-RA	36	10	45	3.6	1.848	0.000520091	60	17	77	3.52941	1.81943	4.67e-06	60S ribosome subunit biogenesis protein NIP7	ASE in BC2 and BC3	3.3623
LOCUS_012419-RA	14	65	78	0.215385	-2.21501	3.1e-08	16	46	62	0.347826	-1.52356	0.000637965	MADS-box transcription factor 27	ASE in BC2 and BC3	3.37471
LOCUS_022235-RA	162	34	196	4.76471	2.25239	4.8e-20	178	63	241	2.8254	1.49845	7.14e-13	RNA-binding protein pno1	ASE in BC2 and BC3	3.3751
LOCUS_001874-RA	104	25	129	4.16	2.05658	9.94e-12	100	32	132	3.125	1.64386	1.7e-08	60S ribosomal protein L37a-2	ASE in BC2 and BC3	3.38073
LOCUS_013744-RA	295	39	335	7.5641	2.91917	3.25e-48	94	42	135	2.2381	1.16227	4.33e-05	Cellulose synthase A catalytic subunit 4 [UDP-forming]	ASE in BC2 and BC3	3.39287
LOCUS_017266-RA	5	46	51	0.108696	-3.20163	1.43e-08	118	246	364	0.479675	-1.05987	1.5e-10	Cell division cycle 20.1, cofactor of APC complex	ASE in BC2 and BC3	3.39332
LOCUS_022822-RA	27	105	132	0.257143	-1.95936	3.68e-11	31	103	134	0.300971	-1.7323	2.45e-09	Oryzain alpha chain	ASE in BC2 and BC3	3.3942
LOCUS_004790-RA	40	180	219	0.222222	-2.16993	3.08e-21	31	92	122	0.336957	-1.56937	2.08e-07	PH, RCC1 and FYVE domains-containing protein 1	ASE in BC2 and BC3	3.40541
LOCUS_006884-RA	107	291	398	0.367698	-1.44341	1.21e-19	54	279	334	0.193548	-2.36923	3.34e-36	Vacuolar protein sorting-associated protein 8	ASE in BC2 and BC3	3.41977
LOCUS_000498-RA	176	71	247	2.47887	1.30968	1.36e-10	312	51	363	6.11765	2.61298	3.05e-45	Temperature-induced lipocalin-1	ASE in BC2 and BC3	3.42218
LOCUS_010828-RA	59	13	72	4.53846	2.1822	2.07e-07	86	29	115	2.96552	1.56828	5.81e-07	Sphingolipid delta(4)-desaturase DES1-like	ASE in BC2 and BC3	3.42231
LOCUS_005690-RA	162	60	223	2.7	1.43296	4.02e-11	210	40	250	5.25	2.39232	1.19e-27	Ubiquitin carboxyl-terminal hydrolase 23	ASE in BC2 and BC3	3.42809
LOCUS_005958-RA	10	32	43	0.3125	-1.67807	0.00272029	8	33	41	0.242424	-2.04439	0.000422178	Zinc finger CCCH domain-containing protein ZFN-like	ASE in BC2 and BC3	3.43064
LOCUS_001984-RA	126	421	548	0.299287	-1.7404	1.12e-36	74	291	365	0.254296	-1.97542	3.96e-30	Beta-glucosidase 4	ASE in BC2 and BC3	3.43802
LOCUS_010255-RA	42	137	179	0.306569	-1.70571	5.01e-12	41	166	207	0.246988	-2.01749	7.16e-18	Polynucleotide 3'-phosphatase ZDP	ASE in BC2 and BC3	3.44126
LOCUS_003565-RA	501	68	569	7.36765	2.8812	1.16e-80	348	152	500	2.28947	1.19502	1.41e-17	Protein FAR1-RELATED SEQUENCE 6	ASE in BC2 and BC3	3.44308
LOCUS_000949-RA	65	208	273	0.3125	-1.67807	1.54e-17	44	183	227	0.240437	-2.05627	4e-20	26S proteasome regulatory subunit 8 A	ASE in BC2 and BC3	3.45057
LOCUS_000909-RA	18	66	83	0.272727	-1.87447	6.79e-07	10	36	45	0.277778	-1.848	0.000571418	1,4-dihydroxy-2-naphthoyl-CoA thioesterase 1	ASE in BC2 and BC3	3.46401
LOCUS_017512-RA	212	49	261	4.32653	2.11321	4.01e-24	240	77	317	3.11688	1.6401	1.92e-19	hypothetical protein	ASE in BC2 and BC3	3.46589
LOCUS_022862-RA	15	47	62	0.319149	-1.6477	0.000205982	13	56	69	0.232143	-2.10692	9.69e-07	hypothetical protein	ASE in BC2 and BC3	3.47156
LOCUS_008116-RA	121	38	159	3.18421	1.67094	2.03e-10	93	22	114	4.22727	2.07973	1.22e-10	putative E3 ubiquitin-protein ligase RHY1A	ASE in BC2 and BC3	3.47509
LOCUS_025892-RA	32	89	121	0.359551	-1.47573	1.07e-06	8	41	49	0.195122	-2.35755	9.73e-06	Phosphoglycerate kinase, cytosolic	ASE in BC2 and BC3	3.47912
LOCUS_021135-RA	35	141	176	0.248227	-2.01027	2.94e-15	61	203	264	0.300493	-1.7346	7.63e-18	Eukaryotic translation initiation factor 2 subunit 3, X-linked	ASE in BC2 and BC3	3.48701
LOCUS_012692-RA	47	17	65	2.76471	1.46713	0.000736046	78	15	93	5.2	2.37851	1.65e-10	putative CCR4-associated factor 1 7	ASE in BC2 and BC3	3.48958
LOCUS_022991-RA	48	152	200	0.315789	-1.66297	7.83e-13	21	90	111	0.233333	-2.09954	1.96e-10	hypothetical protein	ASE in BC2 and BC3	3.49145
LOCUS_006680-RA	30	167	196	0.179641	-2.47681	4.77e-23	33	88	121	0.375	-1.41504	3.18e-06	hypothetical protein	ASE in BC2 and BC3	3.50478
LOCUS_010217-RA	5	24	29	0.208333	-2.26303	0.00163847	15	44	59	0.340909	-1.55254	0.000727866	putative RNA-binding protein ARP1	ASE in BC2 and BC3	3.51345
LOCUS_019779-RA	51	17	68	3	1.58496	0.000160766	135	29	164	4.65517	2.21883	1.99e-16	Receptor-like protein kinase HERK 1	ASE in BC2 and BC3	3.51677
LOCUS_007011-RA	74	350	424	0.211429	-2.24176	1.76e-42	93	276	369	0.336957	-1.56937	6.03e-21	Protein MICRORCHIDIA 6	ASE in BC2 and BC3	3.51814
LOCUS_005676-RA	24	90	114	0.266667	-1.90689	2.39e-09	20	72	92	0.277778	-1.848	2.85e-07	bZIP transcription factor 16	ASE in BC2 and BC3	3.52393
LOCUS_021775-RA	46	183	228	0.251366	-1.99214	2.05e-19	48	164	212	0.292683	-1.77259	5.88e-15	hypothetical protein	ASE in BC2 and BC3	3.53124
LOCUS_026610-RA	9	29	39	0.310345	-1.68806	0.00455032	19	81	100	0.234568	-2.09192	2.1e-09	NAC domain-containing protein 48	ASE in BC2 and BC3	3.53128
LOCUS_010834-RA	15	85	101	0.176471	-2.5025	4.11e-12	36	96	132	0.375	-1.41504	1e-06	hypothetical protein	ASE in BC2 and BC3	3.54113
LOCUS_019484-RA	10	61	71	0.163934	-2.60881	3.07e-09	23	59	81	0.389831	-1.35908	0.000334892	Auxin-responsive protein IAA7	ASE in BC2 and BC3	3.54558
LOCUS_013079-RA	152	28	180	5.42857	2.44057	1.13e-20	115	42	156	2.7381	1.45317	3.3e-08	Acetylornithine deacetylase	ASE in BC2 and BC3	3.54657
LOCUS_009729-RA	47	11	57	4.27273	2.09516	8.92e-06	68	21	90	3.2381	1.69515	3.21e-06	Sn1-specific diacylglycerol lipase alpha	ASE in BC2 and BC3	3.5516
LOCUS_020603-RA	37	225	262	0.164444	-2.60433	1.16e-32	68	175	242	0.388571	-1.36375	4.26e-11	Protein MLN51	ASE in BC2 and BC3	3.55165
LOCUS_022594-RA	48	14	62	3.42857	1.77761	6.7e-05	36	9	45	4	2	0.000257991	GDP-mannose 3,5-epimerase 1	ASE in BC2 and BC3	3.55522
LOCUS_018929-RA	30	9	39	3.33333	1.73697	0.00302523	62	15	77	4.13333	2.04731	3.69e-07	putative alpha,alpha-trehalose-phosphate synthase [UDP-forming] 7	ASE in BC2 and BC3	3.5561
LOCUS_000192-RA	59	174	233	0.33908	-1.5603	2.2e-13	60	292	352	0.205479	-2.28293	3.11e-36	hypothetical protein	ASE in BC2 and BC3	3.56206
LOCUS_020126-RA	96	311	407	0.308682	-1.69581	2.64e-26	83	356	439	0.233146	-2.10069	8.87e-40	Isopentenyl phosphate kinase	ASE in BC2 and BC3	3.56237
LOCUS_010773-RA	30	185	214	0.162162	-2.62449	3.63e-27	39	100	140	0.39	-1.35845	1.32e-06	Uncharacterized protein At4g14342	ASE in BC2 and BC3	3.56525
LOCUS_002029-RA	83	28	111	2.96429	1.56768	8.43e-07	121	25	147	4.84	2.27501	3.2e-15	Endoribonuclease YBEY, chloroplastic	ASE in BC2 and BC3	3.56649
LOCUS_006686-RA	106	31	137	3.41935	1.77372	6e-10	133	33	166	4.0303	2.01089	2.26e-14	60S ribosomal protein L35	ASE in BC2 and BC3	3.56676
LOCUS_009522-RA	381	1555	1936	0.245016	-2.02905	1.78e-165	269	912	1181	0.294956	-1.76143	3.53e-80	Beta-galactosidase	ASE in BC2 and BC3	3.57403
LOCUS_011675-RA	113	26	139	4.34615	2.11974	3.62e-13	87	27	114	3.22222	1.68806	9.86e-08	Uncharacterized protein At1g01500	ASE in BC2 and BC3	3.57824
LOCUS_011852-RA	47	13	60	3.61538	1.85415	4.79e-05	65	17	83	3.82353	1.9349	5.34e-07	Transcription factor bHLH70	ASE in BC2 and BC3	3.5876
LOCUS_000529-RA	58	163	221	0.355828	-1.49075	8.15e-12	43	228	271	0.188596	-2.40663	3.39e-30	putative glycerol-3-phosphate dehydrogenase [NAD(+)] 1, cytosolic	ASE in BC2 and BC3	3.58767
LOCUS_014797-RA	395	125	521	3.16	1.65992	2.91e-32	520	116	636	4.48276	2.16439	3.47e-60	40S ribosomal protein S5	ASE in BC2 and BC3	3.59272
LOCUS_016959-RA	334	46	381	7.26087	2.86014	2.02e-53	196	82	278	2.39024	1.25716	5.56e-11	General negative regulator of transcription subunit 4	ASE in BC2 and BC3	3.59565
LOCUS_007582-RA	320	1281	1601	0.249805	-2.00113	6.89e-134	387	1349	1736	0.286879	-1.80148	3.11e-122	NAC domain-containing protein 78	ASE in BC2 and BC3	3.605
LOCUS_019830-RA	18	57	75	0.315789	-1.66297	2.95e-05	6	27	34	0.222222	-2.16993	0.00111426	hypothetical protein	ASE in BC2 and BC3	3.60851
LOCUS_024644-RA	148	381	529	0.388451	-1.36419	1.72e-23	56	351	407	0.159544	-2.64797	1.29e-51	Ubiquitin carboxyl-terminal hydrolase 14	ASE in BC2 and BC3	3.61235
LOCUS_013990-RA	49	208	257	0.235577	-2.08573	2.68e-23	45	150	196	0.3	-1.73697	2.3e-13	Kelch repeat-containing protein At3g27220	ASE in BC2 and BC3	3.62284
LOCUS_015415-RA	950	234	1184	4.05983	2.02142	1.1e-100	1515	437	1952	3.46682	1.79361	1.95e-136	Histone H3.3	ASE in BC2 and BC3	3.62564
LOCUS_018220-RA	14	46	60	0.304348	-1.71621	0.000152903	6	26	32	0.230769	-2.11548	0.00175801	UV-B-induced protein At3g17800, chloroplastic	ASE in BC2 and BC3	3.6306
LOCUS_009800-RA	10	104	115	0.0961538	-3.37851	9.71e-20	27	57	85	0.473684	-1.078	0.00424764	Myosin ID heavy chain	ASE in BC2 and BC3	3.64204
LOCUS_025268-RA	34	123	157	0.276423	-1.85505	4.18e-12	33	129	163	0.255814	-1.96683	1.41e-13	putative inactive purple acid phosphatase 28	ASE in BC2 and BC3	3.64858
LOCUS_017234-RA	29	108	136	0.268519	-1.89691	5.18e-11	34	129	163	0.263566	-1.92376	3.34e-13	Phosphoenolpyruvate carboxylase, housekeeping isozyme	ASE in BC2 and BC3	3.6492
LOCUS_008482-RA	9	50	60	0.18	-2.47393	2.82e-07	14	39	53	0.358974	-1.47805	0.00256138	Malate dehydrogenase, cytoplasmic	ASE in BC2 and BC3	3.65659
LOCUS_025450-RA	30	103	134	0.291262	-1.77961	1e-09	19	79	98	0.240506	-2.05585	5.31e-09	Trafficking protein particle complex subunit 1	ASE in BC2 and BC3	3.65862
LOCUS_024084-RA	596	2100	2696	0.28381	-1.81701	1.3e-192	314	1271	1584	0.24705	-2.01713	4.31e-134	hypothetical protein	ASE in BC2 and BC3	3.66513
LOCUS_006823-RA	15	101	116	0.148515	-2.75132	8.5e-16	23	58	81	0.396552	-1.33442	0.000469631	Cyclin-D2-1	ASE in BC2 and BC3	3.67141
LOCUS_022626-RA	160	43	203	3.72093	1.89566	5.37e-16	92	24	116	3.83333	1.9386	1.13e-09	ABC transporter B family member 4	ASE in BC2 and BC3	3.67493
LOCUS_027457-RA	128	31	159	4.12903	2.0458	3.28e-14	171	49	221	3.4898	1.80314	6.41e-16	U-box domain-containing protein 13	ASE in BC2 and BC3	3.68888
LOCUS_008154-RA	199	39	238	5.10256	2.35122	8.7e-26	125	42	166	2.97619	1.57347	7.34e-10	putative cellulose synthase A catalytic subunit 3 [UDP-forming]	ASE in BC2 and BC3	3.69957
LOCUS_019475-RA	29	117	145	0.247863	-2.01238	8.84e-13	27	97	125	0.278351	-1.84503	1.46e-09	Purple acid phosphatase 17	ASE in BC2 and BC3	3.7129
LOCUS_012457-RA	74	431	506	0.171694	-2.54209	1.33e-60	97	267	364	0.363296	-1.46078	2.59e-18	YTH domain-containing family protein 1	ASE in BC2 and BC3	3.71344
LOCUS_014865-RA	12	49	61	0.244898	-2.02975	8.68e-06	18	64	83	0.28125	-1.83007	1.84e-06	Transcription factor bHLH128	ASE in BC2 and BC3	3.71459
LOCUS_017753-RA	224	49	273	4.57143	2.19265	1.22e-26	146	45	190	3.24444	1.69797	1.23e-12	Chalcone--flavonone isomerase	ASE in BC2 and BC3	3.72305
LOCUS_016494-RA	265	1219	1484	0.217391	-2.20163	5.37e-144	245	792	1037	0.309343	-1.69272	6.43e-66	Transcription elongation factor 1	ASE in BC2 and BC3	3.72675
LOCUS_017642-RA	23	55	78	0.418182	-1.2578	0.00117133	5	39	43	0.128205	-2.96347	8.18e-07	Aspartic proteinase oryzasin-1	ASE in BC2 and BC3	3.72745
LOCUS_000975-RA	239	774	1014	0.308786	-1.69532	1.17e-64	119	549	668	0.216758	-2.20584	4.7e-65	Kinesin-like protein KIN-14I	ASE in BC2 and BC3	3.73962
LOCUS_005019-RA	9	110	119	0.0818182	-3.61143	4.79e-22	40	82	122	0.487805	-1.03562	0.000649937	Expansin-like B1	ASE in BC2 and BC3	3.74009
LOCUS_002271-RA	47	11	58	4.27273	2.09516	8.92e-06	38	11	49	3.45455	1.7885	0.000523694	Hexokinase-3	ASE in BC2 and BC3	3.74718
LOCUS_003577-RA	31	124	155	0.25	-2	2.09e-13	33	121	155	0.272727	-1.87447	5.13e-12	50S ribosomal protein L24	ASE in BC2 and BC3	3.74894
LOCUS_002500-RA	41	79	120	0.518987	-0.946229	0.001979	3	47	49	0.0638298	-3.96963	3.1e-10	Potassium channel KOR1	ASE in BC2 and BC3	3.75617
LOCUS_007776-RA	97	22	119	4.40909	2.14048	1.62e-11	132	39	171	3.38462	1.75899	5.01e-12	Ricin B-like lectin R40G2	ASE in BC2 and BC3	3.76509
LOCUS_023298-RA	16	59	75	0.271186	-1.88264	2.87e-06	18	72	90	0.25	-2	5.37e-08	Mediator of RNA polymerase II transcription subunit 8	ASE in BC2 and BC3	3.76529
LOCUS_018268-RA	20	90	110	0.222222	-2.16993	6.64e-11	21	70	91	0.3	-1.73697	1.41e-06	Uncharacterized protein ycf45	ASE in BC2 and BC3	3.76909
LOCUS_023572-RA	189	45	233	4.2	2.07039	5.08e-21	159	45	204	3.53333	1.82103	4.87e-15	60S ribosomal protein L34	ASE in BC2 and BC3	3.77024
LOCUS_016368-RA	81	8	90	10.125	3.33985	2.67e-15	70	32	101	2.1875	1.12928	0.000761526	Putrescine hydroxycinnamoyltransferase 1	ASE in BC2 and BC3	3.77164
LOCUS_000391-RA	24	155	178	0.154839	-2.69116	1.85e-23	40	106	145	0.377358	-1.40599	2.75e-07	Dipeptidyl aminopeptidase 4	ASE in BC2 and BC3	3.78375
LOCUS_008194-RA	126	490	616	0.257143	-1.95936	5.45e-50	92	351	443	0.262108	-1.93177	3.25e-35	Histone deacetylase 9	ASE in BC2 and BC3	3.78502
LOCUS_026275-RA	52	14	66	3.71429	1.89308	1.22e-05	24	6	29	4	2	0.0043214	hypothetical protein	ASE in BC2 and BC3	3.78617
LOCUS_005776-RA	63	289	352	0.217993	-2.19765	2.63e-34	83	274	357	0.30292	-1.72299	1.11e-23	Serine/threonine-protein phosphatase PP2A-1 catalytic subunit	ASE in BC2 and BC3	3.78653
LOCUS_024164-RA	25	93	118	0.268817	-1.8953	1.45e-09	19	76	96	0.25	-2	2.09e-08	Protein MAK16	ASE in BC2 and BC3	3.79061
LOCUS_000181-RA	48	12	60	4	2	1.36e-05	67	18	85	3.72222	1.89616	5.04e-07	Fatty-acid-binding protein 1	ASE in BC2 and BC3	3.79233
LOCUS_023943-RA	22	4	26	5.5	2.45943	0.00160784	35	12	46	2.91667	1.54432	0.00335709	Putative L-cysteine desulfhydrase 1	ASE in BC2 and BC3	3.79815
LOCUS_027422-RA	415	101	516	4.10891	2.03876	1.2e-44	317	87	405	3.64368	1.8654	2.11e-30	RanBP2-type zinc finger protein At1g67325	ASE in BC2 and BC3	3.80309
LOCUS_003398-RA	175	723	898	0.242047	-2.04664	6.34e-78	114	414	528	0.275362	-1.8606	1.96e-39	hypothetical protein	ASE in BC2 and BC3	3.80797
LOCUS_009061-RA	237	32	269	7.40625	2.88874	2.22e-38	197	79	275	2.49367	1.31827	8.14e-12	Protein TPR3	ASE in BC2 and BC3	3.80815
LOCUS_003402-RA	49	224	273	0.21875	-2.19265	1.22e-26	36	120	157	0.3	-1.73697	8.2e-11	hypothetical protein	ASE in BC2 and BC3	3.80855
LOCUS_017043-RA	11	55	66	0.2	-2.32193	1.97e-07	17	53	71	0.320755	-1.64046	8.24e-05	Homeobox protein BEL1	ASE in BC2 and BC3	3.80902
LOCUS_020244-RA	15	39	55	0.384615	-1.37851	0.00414807	10	68	79	0.147059	-2.76553	8.53e-11	putative bifunctional TENA-E protein	ASE in BC2 and BC3	3.81232
LOCUS_000046-RA	22	122	144	0.180328	-2.47131	6.29e-17	36	105	141	0.342857	-1.54432	3.45e-08	Basic leucine zipper 19	ASE in BC2 and BC3	3.81649
LOCUS_012359-RA	10	36	46	0.277778	-1.848	0.000520091	10	42	52	0.238095	-2.07039	4.08e-05	hypothetical protein	ASE in BC2 and BC3	3.82607
LOCUS_006605-RA	976	303	1279	3.22112	1.68756	6.65e-81	1742	355	2097	4.90704	2.29485	1.89e-216	putative aquaporin TIP1-1	ASE in BC2 and BC3	3.87271
LOCUS_019885-RA	18	85	103	0.211765	-2.23947	1.03e-10	19	63	81	0.301587	-1.72935	5.92e-06	Protein ENHANCED DISEASE RESISTANCE 2-like	ASE in BC2 and BC3	3.87283
LOCUS_013561-RA	3	26	29	0.115385	-3.11548	5.89e-05	19	45	64	0.422222	-1.24393	0.00466144	hypothetical protein	ASE in BC2 and BC3	3.87542
LOCUS_006133-RA	287	93	380	3.08602	1.62575	6.09e-23	355	68	423	5.22059	2.38421	2.64e-46	Protein LHY	ASE in BC2 and BC3	3.87613
LOCUS_003673-RA	7	30	37	0.233333	-2.09954	0.000626872	10	36	46	0.277778	-1.848	0.000571418	Receptor protein kinase-like protein ZAR1	ASE in BC2 and BC3	3.87994
LOCUS_026590-RA	14	62	77	0.225806	-2.14684	1.3e-07	22	77	99	0.285714	-1.80735	1.59e-07	Serotonin N-acetyltransferase 1, chloroplastic	ASE in BC2 and BC3	3.8801
LOCUS_000718-RA	254	55	309	4.61818	2.20732	2.18e-30	217	64	281	3.39062	1.76155	1.97e-19	Sphingoid long-chain bases kinase 1	ASE in BC2 and BC3	3.88832
LOCUS_009575-RA	30	81	111	0.37037	-1.43296	6.22e-06	28	184	212	0.152174	-2.71621	5.91e-28	Prohibitin-2, mitochondrial	ASE in BC2 and BC3	3.89221
LOCUS_005331-RA	320	136	455	2.35294	1.23447	4.21e-17	900	101	1000	8.91089	3.15557	1.67e-158	Alcohol dehydrogenase 1	ASE in BC2 and BC3	3.89544
LOCUS_016327-RA	6	36	42	0.166667	-2.58496	1.22e-05	13	37	50	0.351351	-1.50901	0.00293973	putative protein phosphatase 2C 33	ASE in BC2 and BC3	3.90074
LOCUS_007473-RA	51	207	258	0.246377	-2.02106	2.76e-22	48	183	231	0.262295	-1.93074	1.41e-18	Increased DNA methylation 1	ASE in BC2 and BC3	3.90214
LOCUS_001951-RA	71	173	244	0.410405	-1.28488	3.8e-10	32	263	295	0.121673	-3.03892	1.05e-44	Protein SUPPRESSOR OF PHYA-105 1	ASE in BC2 and BC3	3.90465
LOCUS_026118-RA	5	22	27	0.227273	-2.1375	0.00418922	9	32	41	0.28125	-1.83007	0.00145107	Thioredoxin-like 1-2, chloroplastic	ASE in BC2 and BC3	3.91179
LOCUS_007304-RA	33	98	131	0.336735	-1.57032	6.55e-08	14	79	93	0.177215	-2.49643	3.29e-11	Rho GTPase-activating protein 3	ASE in BC2 and BC3	3.92018
LOCUS_010540-RA	79	20	98	3.95	1.98185	1.12e-08	71	18	89	3.94444	1.97982	8.44e-08	Protein C2-DOMAIN ABA-RELATED 3	ASE in BC2 and BC3	3.92372
LOCUS_025432-RA	43	16	59	2.6875	1.42626	0.00174913	68	10	78	6.8	2.76553	8.53e-11	U3 small nucleolar RNA-associated protein 18	ASE in BC2 and BC3	3.94438
LOCUS_013083-RA	23	139	162	0.165468	-2.59538	2.8e-20	23	66	89	0.348485	-1.52083	2.64e-05	N-acetyltransferase 9-like protein	ASE in BC2 and BC3	3.94714
LOCUS_014579-RA	15	80	95	0.1875	-2.41504	5.29e-11	19	59	77	0.322034	-1.63472	2.95e-05	Phospholipid-transporting ATPase 1	ASE in BC2 and BC3	3.9479
LOCUS_009501-RA	19	91	110	0.208791	-2.25987	1.52e-11	14	47	61	0.297872	-1.74723	0.000114113	BTB/POZ domain-containing protein At5g48130	ASE in BC2 and BC3	3.94852
LOCUS_016088-RA	19	109	127	0.174312	-2.52026	1.67e-15	28	83	111	0.337349	-1.56768	9.65e-07	Transcription factor MYBS3	ASE in BC2 and BC3	3.95097
LOCUS_013725-RA	14	52	66	0.269231	-1.89308	1.22e-05	8	34	42	0.235294	-2.08746	0.000268461	Vacuolar protein sorting-associated protein 32 1	ASE in BC2 and BC3	3.95174
LOCUS_023629-RA	154	38	192	4.05263	2.01886	1.06e-16	70	18	88	3.88889	1.95936	1.33e-07	hypothetical protein	ASE in BC2 and BC3	3.95567
LOCUS_007253-RA	35	195	230	0.179487	-2.47805	7.61e-27	34	103	137	0.330097	-1.59904	2.02e-08	Vacuolar cation/proton exchanger 1a	ASE in BC2 and BC3	3.96249
LOCUS_002280-RA	43	167	210	0.257485	-1.95744	2.25e-17	50	204	254	0.245098	-2.02857	5.33e-22	30S ribosomal protein S1, chloroplastic	ASE in BC2 and BC3	3.9708
LOCUS_008223-RA	30	6	37	5	2.32193	0.000244035	108	33	141	3.27273	1.71049	1.33e-09	ABC transporter G family member 16	ASE in BC2 and BC3	3.97164
LOCUS_001458-RA	362	89	451	4.06742	2.02411	1.21e-38	269	69	338	3.89855	1.96294	1.17e-27	Exportin-7	ASE in BC2 and BC3	3.97321
LOCUS_004628-RA	64	13	78	4.92308	2.29956	1.85e-08	106	32	138	3.3125	1.72792	1.47e-09	Transcription initiation factor TFIID subunit 8	ASE in BC2 and BC3	3.97346
LOCUS_023049-RA	9	163	172	0.0552147	-4.1788	2.81e-36	46	89	135	0.516854	-0.952171	0.000943631	Nuclear poly(A) polymerase 3	ASE in BC2 and BC3	3.97894
LOCUS_022217-RA	48	261	309	0.183908	-2.44294	3.48e-35	52	161	213	0.322981	-1.63048	3.86e-13	Molybdenum cofactor sulfurase	ASE in BC2 and BC3	3.98316
LOCUS_012770-RA	52	148	200	0.351351	-1.50901	5.63e-11	29	181	211	0.160221	-2.64186	1.06e-26	Chloride channel protein CLC-d	ASE in BC2 and BC3	3.98661
LOCUS_024258-RA	71	389	460	0.182519	-2.45388	1.54e-52	144	446	590	0.32287	-1.63097	2.11e-35	Vacuolar sorting protein 18	ASE in BC2 and BC3	4.00222
LOCUS_011118-RA	123	19	142	6.47368	2.69459	9.79e-19	42	15	57	2.8	1.48543	0.00154315	Mechanosensitive ion channel protein 10	ASE in BC2 and BC3	4.00261
LOCUS_005257-RA	36	220	256	0.163636	-2.61143	4.81e-32	79	229	309	0.344978	-1.53542	5.97e-17	Protein GFS12	ASE in BC2 and BC3	4.00966
LOCUS_014256-RA	102	31	134	3.29032	1.71823	3.24e-09	96	19	115	5.05263	2.33703	1.47e-12	hypothetical protein	ASE in BC2 and BC3	4.01556
LOCUS_004719-RA	167	32	199	5.21875	2.3837	4.63e-22	255	79	334	3.22785	1.69057	1.66e-21	Protein TPR2	ASE in BC2 and BC3	4.02983
LOCUS_014536-RA	63	17	80	3.70588	1.88982	1.12e-06	171	39	210	4.38462	2.13245	1.06e-19	Asparagine synthetase [glutamine-hydrolyzing]	ASE in BC2 and BC3	4.02994
LOCUS_029060-RA	14	48	63	0.291667	-1.77761	6.7e-05	11	53	64	0.207547	-2.26849	5.97e-07	ELMO domain-containing protein A	ASE in BC2 and BC3	4.03248
LOCUS_019532-RA	7	58	65	0.12069	-3.05063	3.08e-10	18	45	63	0.4	-1.32193	0.00283724	F-box protein SKIP14	ASE in BC2 and BC3	4.03271
LOCUS_025799-RA	355	64	420	5.54688	2.47168	2.24e-48	301	97	398	3.10309	1.63371	4.08e-24	ER membrane protein complex subunit 10	ASE in BC2 and BC3	4.03799
LOCUS_016043-RA	729	206	934	3.53883	1.82327	2.27e-67	814	175	989	4.65143	2.21767	5.7e-97	ATPase 4, plasma membrane-type	ASE in BC2 and BC3	4.04343
LOCUS_020787-RA	140	34	174	4.11765	2.04182	1.9e-15	174	44	217	3.95455	1.98351	2.61e-18	CRAL-TRIO domain-containing protein C23B6.04c	ASE in BC2 and BC3	4.04997
LOCUS_007935-RA	129	606	735	0.212871	-2.23195	6.41e-73	158	556	714	0.284173	-1.81516	4.37e-51	Serine/arginine-rich splicing factor SR45a	ASE in BC2 and BC3	4.05134
LOCUS_016857-RA	52	17	68	3.05882	1.61298	0.000108886	40	7	47	5.71429	2.51457	5.55e-06	ABC transporter C family member 5	ASE in BC2 and BC3	4.05595
LOCUS_005254-RA	19	50	70	0.38	-1.39593	0.000784324	12	90	102	0.133333	-2.90689	7.24e-15	Pentatricopeptide repeat-containing protein At3g06430, chloroplastic	ASE in BC2 and BC3	4.05781
LOCUS_006018-RA	42	13	55	3.23077	1.69188	0.00038731	58	11	68	5.27273	2.39855	5.04e-08	putative arabinosyltransferase ARAD1	ASE in BC2 and BC3	4.05805
LOCUS_017057-RA	14	104	119	0.134615	-2.89308	4.21e-17	37	98	136	0.377551	-1.40526	8.72e-07	E3 ubiquitin-protein ligase SINAT3	ASE in BC2 and BC3	4.06553
LOCUS_018770-RA	107	32	140	3.34375	1.74147	8.35e-10	157	31	187	5.06452	2.34042	2.92e-20	Ycf54-like protein	ASE in BC2 and BC3	4.07577
LOCUS_001825-RA	143	55	198	2.6	1.37851	2.16e-09	101	13	114	7.76923	2.95777	6.53e-17	ATP-dependent 6-phosphofructokinase 3	ASE in BC2 and BC3	4.07732
LOCUS_003819-RA	53	138	191	0.384058	-1.3806	4.16e-09	8	62	71	0.129032	-2.9542	1.56e-10	Dolichol-phosphate mannosyltransferase subunit 1	ASE in BC2 and BC3	4.07858
LOCUS_009649-RA	13	75	88	0.173333	-2.52838	7.14e-11	15	46	60	0.326087	-1.61667	0.000338188	Transcription factor BIM1	ASE in BC2 and BC3	4.08756
LOCUS_008884-RA	20	78	98	0.25641	-1.96347	1.76e-08	17	72	88	0.236111	-2.08246	2.2e-08	Histone deacetylase HDT3	ASE in BC2 and BC3	4.08886
LOCUS_012239-RA	8	51	59	0.156863	-2.67243	5.29e-08	20	58	78	0.344828	-1.53605	8.34e-05	Protein RER1A	ASE in BC2 and BC3	4.10499
LOCUS_003305-RA	8	32	40	0.25	-2	0.000600716	13	54	67	0.240741	-2.05445	2.44e-06	Ferritin, chloroplastic	ASE in BC2 and BC3	4.1089
LOCUS_003524-RA	14	73	87	0.191781	-2.38247	6.02e-10	16	53	69	0.301887	-1.72792	4.09e-05	Beta-glucuronosyltransferase GlcAT14B	ASE in BC2 and BC3	4.11672
LOCUS_008254-RA	5	35	40	0.142857	-2.80735	6.26e-06	13	36	48	0.361111	-1.46949	0.00424318	S-adenosyl-L-methionine-dependent tRNA 4-demethylwyosine synthase	ASE in BC2 and BC3	4.12537
LOCUS_006153-RA	106	25	131	4.24	2.08406	3.89e-12	71	18	89	3.94444	1.97982	8.44e-08	ABC transporter B family member 25	ASE in BC2 and BC3	4.12608
LOCUS_019789-RA	23	75	98	0.306667	-1.70526	6.72e-07	14	75	89	0.186667	-2.42146	2.53e-10	Pentatricopeptide repeat-containing protein At3g02650, mitochondrial	ASE in BC2 and BC3	4.12922
LOCUS_019454-RA	14	60	74	0.233333	-2.09954	3.29e-07	14	55	69	0.254545	-1.974	3.68e-06	30S ribosomal protein 3, chloroplastic	ASE in BC2 and BC3	4.14449
LOCUS_011982-RA	84	11	95	7.63636	2.93289	4.38e-14	72	27	99	2.66667	1.41504	3.17e-05	hypothetical protein	ASE in BC2 and BC3	4.15014
LOCUS_029469-RA	21	83	105	0.253012	-1.98272	4.35e-09	18	77	95	0.233766	-2.09686	5.4e-09	Actin-related protein 2/3 complex subunit 2A	ASE in BC2 and BC3	4.15749
LOCUS_008049-RA	1592	531	2123	2.99812	1.58406	2.3e-120	2947	476	3423	6.19118	2.63021	4.21932061548425e-321	Elongation factor 1-alpha	ASE in BC2 and BC3	4.16641
LOCUS_019826-RA	24	5	29	4.8	2.26303	0.00163847	61	17	77	3.58824	1.84327	3.04e-06	Delta(7)-sterol-C5(6)-desaturase	ASE in BC2 and BC3	4.17139
LOCUS_020236-RA	5	31	36	0.16129	-2.63227	5.07e-05	13	39	52	0.333333	-1.58496	0.00138255	Protein NETWORKED 1A	ASE in BC2 and BC3	4.17205
LOCUS_028127-RA	348	71	418	4.90141	2.2932	2.04e-43	191	54	245	3.53704	1.82254	5.8e-18	Putative L-ascorbate peroxidase 6	ASE in BC2 and BC3	4.17945
LOCUS_030164-RA	61	353	414	0.172805	-2.53279	1.82e-49	126	396	522	0.318182	-1.65208	4.57e-32	hypothetical protein	ASE in BC2 and BC3	4.18436
LOCUS_028430-RA	10	53	63	0.188679	-2.40599	1.85e-07	38	127	165	0.299213	-1.74076	1.93e-11	Transmembrane 9 superfamily member 11	ASE in BC2 and BC3	4.18825
LOCUS_009394-RA	94	22	116	4.27273	2.09516	6.65e-11	68	17	85	4	2	1.39e-07	Serine/threonine-protein kinase EDR1	ASE in BC2 and BC3	4.19031
LOCUS_006334-RA	7	74	81	0.0945946	-3.4021	3.12e-14	20	47	67	0.425532	-1.23266	0.00397743	PAX-interacting protein 1	ASE in BC2 and BC3	4.19363
LOCUS_006654-RA	43	11	55	3.90909	1.96683	5.49e-05	44	10	54	4.4	2.1375	1.62e-05	UPF0678 fatty acid-binding protein-like protein At1g79260	ASE in BC2 and BC3	4.20411
LOCUS_016953-RA	26	144	170	0.180556	-2.46949	7.13e-20	46	150	196	0.306667	-1.70526	4.83e-13	Eukaryotic translation initiation factor 4G	ASE in BC2 and BC3	4.21111
LOCUS_010783-RA	15	59	74	0.254237	-1.97575	1.25e-06	18	79	97	0.227848	-2.13386	2.11e-09	Cell cycle checkpoint protein RAD17	ASE in BC2 and BC3	4.21597
LOCUS_021619-RA	55	103	158	0.533981	-0.905141	0.000550652	4	101	106	0.039604	-4.65821	4.83e-24	Transmembrane protein 214-B	ASE in BC2 and BC3	4.21634
LOCUS_012776-RA	40	174	214	0.229885	-2.12102	5.51e-20	32	127	159	0.251969	-1.98868	1.46e-13	Prostaglandin reductase-3	ASE in BC2 and BC3	4.21803
LOCUS_025995-RA	58	290	348	0.2	-2.32193	8.57e-37	86	303	389	0.283828	-1.81691	4.51e-28	Bifunctional dihydrofolate reductase-thymidylate synthase	ASE in BC2 and BC3	4.21873
LOCUS_021449-RA	59	330	390	0.178788	-2.48368	3.09e-45	75	244	320	0.307377	-1.70192	8.61e-21	Protein MEI2-like 4	ASE in BC2 and BC3	4.22702
LOCUS_003873-RA	32	82	114	0.390244	-1.35755	1.35e-05	10	87	97	0.114943	-3.12102	2.21e-15	Potassium transporter 7	ASE in BC2 and BC3	4.23694
LOCUS_024270-RA	104	22	126	4.72727	2.24101	5.48e-13	26	7	33	3.71429	1.89308	0.00400243	hypothetical protein	ASE in BC2 and BC3	4.24242
LOCUS_014415-RA	28	5	33	5.6	2.48543	0.000232829	36	11	46	3.27273	1.71049	0.0011865	Auxin response factor 5	ASE in BC2 and BC3	4.25131
LOCUS_006162-RA	8	56	64	0.142857	-2.80735	3.65e-09	24	69	93	0.347826	-1.52356	1.58e-05	Octanoyltransferase LIP2, mitochondrial	ASE in BC2 and BC3	4.27718
LOCUS_004590-RA	10	45	55	0.222222	-2.16993	9.03e-06	13	51	64	0.254902	-1.97199	9.38e-06	hypothetical protein	ASE in BC2 and BC3	4.27906
LOCUS_020284-RA	17	109	126	0.155963	-2.68072	1.46e-16	23	70	93	0.328571	-1.60572	5.7e-06	hypothetical protein	ASE in BC2 and BC3	4.30449
LOCUS_016852-RA	39	112	151	0.348214	-1.52195	1.4e-08	17	121	138	0.140496	-2.8314	2.52e-19	DNA repair protein UVH3	ASE in BC2 and BC3	4.30926
LOCUS_003140-RA	33	10	43	3.3	1.72247	0.00180998	34	6	40	5.66667	2.5025	3.79e-05	Pyruvate kinase 1, cytosolic	ASE in BC2 and BC3	4.31047
LOCUS_000961-RA	184	44	228	4.18182	2.06413	2.1e-20	183	43	226	4.25581	2.08944	1.57e-20	Phospholipase D alpha 1	ASE in BC2 and BC3	4.31287
LOCUS_018506-RA	32	110	142	0.290909	-1.78136	2.37e-10	14	75	90	0.186667	-2.42146	2.53e-10	F-box/kelch-repeat protein At1g22040	ASE in BC2 and BC3	4.3135
LOCUS_018146-RA	209	44	253	4.75	2.24793	1.17e-25	159	42	200	3.78571	1.92057	4.16e-16	RNA-binding protein Musashi 1	ASE in BC2 and BC3	4.31729
LOCUS_008778-RA	18	76	94	0.236842	-2.078	7.51e-09	18	76	93	0.236842	-2.078	8.54e-09	Nodulation protein H	ASE in BC2 and BC3	4.31809
LOCUS_015006-RA	85	12	98	7.08333	2.82443	9.92e-14	78	27	105	2.88889	1.53051	3.46e-06	Protein HESO1	ASE in BC2 and BC3	4.32283
LOCUS_016315-RA	3	26	29	0.115385	-3.11548	5.89e-05	21	55	76	0.381818	-1.38904	0.000450574	Protein MARD1	ASE in BC2 and BC3	4.32753
LOCUS_014035-RA	5	41	46	0.121951	-3.03562	2.39e-07	16	43	59	0.372093	-1.42626	0.00190738	Uncharacterized protein At3g03773	ASE in BC2 and BC3	4.3296
LOCUS_014999-RA	72	9	81	8	3	2.13e-12	49	18	68	2.72222	1.44478	0.000697477	Serine/threonine-protein kinase HT1	ASE in BC2 and BC3	4.33435
LOCUS_013353-RA	3	19	22	0.157895	-2.66297	0.00249637	10	31	41	0.322581	-1.63227	0.0043723	Protein GAST1	ASE in BC2 and BC3	4.34667
LOCUS_018259-RA	23	111	134	0.207207	-2.27085	4.86e-14	22	83	106	0.26506	-1.91561	1.15e-08	hypothetical protein	ASE in BC2 and BC3	4.35007
LOCUS_007816-RA	395	55	450	7.18182	2.84435	8.67e-63	211	73	283	2.89041	1.53127	1.31e-15	Aspartic proteinase-like protein 2	ASE in BC2 and BC3	4.35548
LOCUS_007948-RA	37	9	46	4.11111	2.03953	0.000147375	22	5	27	4.4	2.1375	0.00453726	Replication protein A DNA-binding subunit A	ASE in BC2 and BC3	4.3595
LOCUS_008276-RA	187	48	235	3.89583	1.96193	1.91e-19	323	69	393	4.68116	2.22687	7.53e-39	Transcription factor bHLH96	ASE in BC2 and BC3	4.36896
LOCUS_021583-RA	95	15	110	6.33333	2.66297	2.13e-14	103	33	136	3.12121	1.64211	1.02e-08	Endonuclease 4	ASE in BC2 and BC3	4.37287
LOCUS_025881-RA	48	17	65	2.82353	1.4975	0.000506943	53	7	60	7.57143	2.92057	5.7e-09	ABC transporter C family member 3	ASE in BC2 and BC3	4.37355
LOCUS_024464-RA	18	80	97	0.225	-2.152	1.14e-09	10	41	51	0.243902	-2.03562	6.44e-05	Protein COFACTOR ASSEMBLY OF COMPLEX C SUBUNIT B CCB4, chloroplastic	ASE in BC2 and BC3	4.38067
LOCUS_005802-RA	682	87	769	7.83908	2.97068	2.88e-113	220	79	299	2.78481	1.47758	1.88e-15	Putative callose synthase 8	ASE in BC2 and BC3	4.38942
LOCUS_006869-RA	4	42	46	0.0952381	-3.39232	3.06e-08	22	54	75	0.407407	-1.29546	0.00107875	RNA polymerase sigma factor sigA	ASE in BC2 and BC3	4.3946
LOCUS_011301-RA	58	15	72	3.86667	1.95109	1.97e-06	67	14	81	4.78571	2.25873	1.34e-08	Programmed cell death protein 2	ASE in BC2 and BC3	4.40699
LOCUS_000379-RA	83	12	95	6.91667	2.79008	2.95e-13	81	27	108	3	1.58496	1.09e-06	TOM1-like protein 9	ASE in BC2 and BC3	4.42217
LOCUS_004107-RA	8	42	50	0.190476	-2.39232	5.31e-06	13	47	59	0.276596	-1.85415	5.36e-05	O-fucosyltransferase 34	ASE in BC2 and BC3	4.43571
LOCUS_011075-RA	13	59	71	0.220339	-2.1822	2.07e-07	9	37	46	0.243243	-2.03953	0.000165182	hypothetical protein	ASE in BC2 and BC3	4.45067
LOCUS_007047-RA	41	171	212	0.239766	-2.0603	5.8e-19	56	251	307	0.223108	-2.16419	3.12e-29	putative histone acetyltransferase HAC-like 1	ASE in BC2 and BC3	4.45888
LOCUS_009193-RA	20	61	81	0.327869	-1.60881	2.34e-05	13	89	102	0.146067	-2.77529	4.82e-14	putative nucleoredoxin 2	ASE in BC2 and BC3	4.46492
LOCUS_000907-RA	125	758	883	0.164908	-2.60027	3.54e-109	231	761	992	0.303548	-1.72	8.56e-65	Putative vesicle-associated membrane protein 726	ASE in BC2 and BC3	4.47247
LOCUS_000920-RA	24	88	112	0.272727	-1.87447	5.79e-09	13	68	81	0.191176	-2.38702	2.91e-09	Calcium-transporting ATPase 10, plasma membrane-type	ASE in BC2 and BC3	4.4744
LOCUS_016904-RA	55	15	70	3.66667	1.87447	7.4e-06	84	16	99	5.25	2.39232	2.41e-11	Protein kinase and PP2C-like domain-containing protein	ASE in BC2 and BC3	4.48433
LOCUS_018633-RA	46	10	55	4.6	2.20163	5.65e-06	78	19	96	4.10526	2.03747	8.37e-09	hypothetical protein	ASE in BC2 and BC3	4.48577
LOCUS_016810-RA	10	37	47	0.27027	-1.88753	0.00033992	5	26	31	0.192308	-2.37851	0.000690501	Glucan endo-1,3-beta-glucosidase 11	ASE in BC2 and BC3	4.4895
LOCUS_015044-RA	47	245	293	0.191837	-2.38205	4.15e-32	61	226	288	0.269912	-1.88944	3.45e-22	hypothetical protein	ASE in BC2 and BC3	4.50074
LOCUS_025564-RA	18	89	107	0.202247	-2.30581	1.46e-11	31	120	151	0.258333	-1.95269	1.49e-12	Transcription factor BHLH062	ASE in BC2 and BC3	4.50254
LOCUS_025753-RA	35	122	157	0.286885	-1.80145	1.44e-11	30	170	199	0.176471	-2.5025	1.19e-23	ATP-dependent helicase hrq1	ASE in BC2 and BC3	4.50814
LOCUS_015375-RA	113	31	144	3.64516	1.86598	2.94e-11	280	52	332	5.38462	2.42884	2.11e-37	Homeobox-leucine zipper protein HOX16	ASE in BC2 and BC3	4.53218
LOCUS_005618-RA	30	122	152	0.245902	-2.02385	2.15e-13	19	90	109	0.211111	-2.24393	2.85e-11	hypothetical protein	ASE in BC2 and BC3	4.54136
LOCUS_007434-RA	75	18	93	4.16667	2.05889	1.19e-08	120	26	147	4.61538	2.20645	1.44e-14	Serine/arginine-rich SC35-like splicing factor SCL30	ASE in BC2 and BC3	4.54285
LOCUS_000859-RA	64	11	75	5.81818	2.54057	2.08e-09	128	37	165	3.45946	1.79055	5.92e-12	3-oxo-5-alpha-steroid 4-dehydrogenase 1	ASE in BC2 and BC3	4.54901
LOCUS_004926-RA	41	6	46	6.83333	2.77259	8.89e-07	78	25	103	3.12	1.64155	9.3e-07	putative protein ABIL5	ASE in BC2 and BC3	4.55133
LOCUS_017949-RA	33	136	169	0.242647	-2.04307	4.89e-15	26	122	148	0.213115	-2.2303	5.43e-15	Isoaspartyl peptidase/L-asparaginase	ASE in BC2 and BC3	4.55665
LOCUS_011741-RA	120	19	139	6.31579	2.65896	4.93e-18	105	32	137	3.28125	1.71425	2.23e-09	Pumilio 2	ASE in BC2 and BC3	4.55812
LOCUS_005556-RA	19	157	176	0.121019	-3.04669	6.17e-27	17	48	66	0.354167	-1.4975	0.000557579	Phosphoglucomutase, cytoplasmic 2	ASE in BC2 and BC3	4.56242
LOCUS_005059-RA	36	4	41	9	3.16993	9.3e-07	38	14	52	2.71429	1.44057	0.00366023	hypothetical protein	ASE in BC2 and BC3	4.56651
LOCUS_000260-RA	19	81	99	0.234568	-2.09192	1.82e-09	11	50	62	0.22	-2.18442	2.49e-06	Abscisic acid receptor PYL3	ASE in BC2 and BC3	4.56965
LOCUS_004507-RA	6	40	46	0.15	-2.73697	1.51e-06	11	35	46	0.314286	-1.66985	0.00175801	hypothetical protein	ASE in BC2 and BC3	4.57033
LOCUS_003675-RA	10	51	61	0.196078	-2.3505	5.01e-07	7	27	34	0.259259	-1.94753	0.00261832	hypothetical protein	ASE in BC2 and BC3	4.57767
LOCUS_004586-RA	3	27	30	0.111111	-3.16993	3.39e-05	18	49	67	0.367347	-1.44478	0.000697477	putative WRKY transcription factor 26	ASE in BC2 and BC3	4.57986
LOCUS_011305-RA	118	31	149	3.80645	1.92845	3.21e-12	213	41	254	5.19512	2.37716	7.83e-28	40S ribosomal protein S15a	ASE in BC2 and BC3	4.58422
LOCUS_011934-RA	628	92	720	6.82609	2.77106	5.18e-97	315	100	415	3.15	1.65535	1.12e-25	Katanin p60 ATPase-containing subunit A-like 2	ASE in BC2 and BC3	4.58708
LOCUS_016941-RA	139	25	164	5.56	2.47508	2.98e-19	58	16	75	3.625	1.85798	5.04e-06	Macrophage migration inhibitory factor	ASE in BC2 and BC3	4.59866
LOCUS_000152-RA	25	115	141	0.217391	-2.20163	5.21e-14	35	149	183	0.234899	-2.08989	8.16e-17	DeSI-like protein At4g17486	ASE in BC2 and BC3	4.60116
LOCUS_001895-RA	8	29	37	0.275862	-1.85798	0.00221834	5	28	32	0.178571	-2.48543	0.000259008	Methyltransferase-like protein 22	ASE in BC2 and BC3	4.61788
LOCUS_028153-RA	10	79	89	0.126582	-2.98185	1.76e-13	30	88	118	0.340909	-1.55254	5.11e-07	Transducin beta-like protein 2	ASE in BC2 and BC3	4.62945
LOCUS_022324-RA	7	38	45	0.184211	-2.44057	1.34e-05	8	30	38	0.266667	-1.90689	0.00158003	3-hydroxyacyl-[acyl-carrier-protein] dehydratase FabZ	ASE in BC2 and BC3	4.6539
LOCUS_002769-RA	3	25	28	0.12	-3.05889	0.000102287	24	69	93	0.347826	-1.52356	1.58e-05	EPIDERMAL PATTERNING FACTOR-like protein 2	ASE in BC2 and BC3	4.66041
LOCUS_026994-RA	59	179	238	0.329609	-1.60117	3.03e-14	17	128	145	0.132812	-2.91254	5.21e-21	Urease accessory protein G	ASE in BC2 and BC3	4.66348
LOCUS_002268-RA	14	51	64	0.27451	-1.86507	1.87e-05	12	68	80	0.176471	-2.5025	9.64e-10	Uncharacterized protein At1g01500	ASE in BC2 and BC3	4.66734
LOCUS_003917-RA	100	480	580	0.208333	-2.26303	8.1e-59	123	514	637	0.2393	-2.06311	5.58e-56	CBS domain-containing protein CBSX3, mitochondrial	ASE in BC2 and BC3	4.66889
LOCUS_007488-RA	118	637	755	0.185243	-2.43251	5.46e-85	111	420	531	0.264286	-1.91983	1.05e-41	Basic transcription factor 3	ASE in BC2 and BC3	4.67
LOCUS_019263-RA	4	38	42	0.105263	-3.24793	3.03e-07	21	57	78	0.368421	-1.44057	0.000221461	Monosaccharide-sensing protein 2	ASE in BC2 and BC3	4.67888
LOCUS_000721-RA	10	36	46	0.277778	-1.848	0.000520091	11	64	75	0.171875	-2.54057	2.4e-09	putative NADH dehydrogenase [ubiquinone] 1 alpha subcomplex subunit 5, mitochondrial	ASE in BC2 and BC3	4.69496
LOCUS_000757-RA	217	32	249	6.78125	2.76155	1.45e-33	258	79	336	3.26582	1.70745	4.74e-22	Protein TPR1	ASE in BC2 and BC3	4.7152
LOCUS_000654-RA	77	15	92	5.13333	2.3599	2.39e-10	52	13	64	4	2	6.02e-06	Rac-like GTP-binding protein 7	ASE in BC2 and BC3	4.71979
LOCUS_017010-RA	42	8	51	5.25	2.39232	5.31e-06	55	14	70	3.92857	1.974	3.68e-06	hypothetical protein	ASE in BC2 and BC3	4.72245
LOCUS_007519-RA	25	99	124	0.252525	-1.9855	9.83e-11	20	104	124	0.192308	-2.37851	7.7e-14	Transcription factor VOZ1	ASE in BC2 and BC3	4.72254
LOCUS_010445-RA	57	9	66	6.33333	2.66297	7.53e-09	65	19	84	3.42105	1.77444	2.57e-06	Protein FAR1-RELATED SEQUENCE 5	ASE in BC2 and BC3	4.72527
LOCUS_001603-RA	10	41	51	0.243902	-2.03562	5.75e-05	4	20	24	0.2	-2.32193	0.00461794	Serine/threonine-protein kinase fray2	ASE in BC2 and BC3	4.72657
LOCUS_013055-RA	157	37	193	4.24324	2.08517	1.04e-17	145	30	175	4.83333	2.27302	4.07e-18	putative inactive purple acid phosphatase 27	ASE in BC2 and BC3	4.73962
LOCUS_013568-RA	239	51	290	4.68627	2.22844	5.95e-29	298	68	367	4.38235	2.13171	5.41e-34	Protection of telomeres protein 1a	ASE in BC2 and BC3	4.75038
LOCUS_018540-RA	15	112	127	0.133929	-2.90046	1.98e-18	35	109	144	0.321101	-1.6389	3.67e-09	BRCA1-associated RING domain protein 1	ASE in BC2 and BC3	4.75357
LOCUS_007506-RA	32	199	231	0.160804	-2.63662	2.47e-29	8	28	36	0.285714	-1.80735	0.00365623	Profilin	ASE in BC2 and BC3	4.76532
LOCUS_005664-RA	314	32	346	9.8125	3.29462	1.09e-57	472	173	645	2.72832	1.44801	1.54e-31	CRC domain-containing protein TSO1	ASE in BC2 and BC3	4.77066
LOCUS_020823-RA	407	64	471	6.35938	2.66888	1.94e-60	304	88	392	3.45455	1.7885	1.42e-27	hypothetical protein	ASE in BC2 and BC3	4.77329
LOCUS_007979-RA	15	87	102	0.172414	-2.53605	1.46e-12	26	96	122	0.270833	-1.88452	1.01e-09	Mitochondrial-processing peptidase subunit alpha	ASE in BC2 and BC3	4.77925
LOCUS_020036-RA	25	6	31	4.16667	2.05889	0.00255436	20	4	24	5	2.32193	0.00461794	ATP synthase delta chain, chloroplastic	ASE in BC2 and BC3	4.7806
LOCUS_014341-RA	9	89	98	0.101124	-3.30581	1.26e-16	22	60	82	0.366667	-1.44746	0.000133867	Transcription factor BIM2	ASE in BC2 and BC3	4.78502
LOCUS_013890-RA	234	52	287	4.5	2.16993	1.87e-27	263	57	320	4.61404	2.20603	2.38e-31	GSH-induced LITAF domain protein	ASE in BC2 and BC3	4.78692
LOCUS_010346-RA	24	111	134	0.216216	-2.20945	1.35e-13	52	234	287	0.222222	-2.16993	2.25e-27	Isoflavone reductase TP7	ASE in BC2 and BC3	4.79435
LOCUS_020878-RA	4	29	34	0.137931	-2.85798	4.33e-05	10	32	41	0.3125	-1.67807	0.00295081	Pentatricopeptide repeat-containing protein At3g16610	ASE in BC2 and BC3	4.7959
LOCUS_029545-RA	37	123	160	0.300813	-1.73306	4.29e-11	16	109	125	0.146789	-2.76818	4.75e-17	V-type proton ATPase subunit c''1	ASE in BC2 and BC3	4.79743
LOCUS_024107-RA	52	221	273	0.235294	-2.08746	9.52e-25	38	187	225	0.203209	-2.29897	1.49e-23	Phospholipase D zeta 1	ASE in BC2 and BC3	4.79901
LOCUS_024571-RA	17	91	108	0.186813	-2.42033	1.81e-12	27	107	135	0.252336	-1.98658	1.69e-11	Uncharacterized protein At4g15970	ASE in BC2 and BC3	4.80818
LOCUS_004509-RA	3	52	54	0.0576923	-4.11548	1.27e-11	24	54	78	0.444444	-1.16993	0.00284448	putative WRKY transcription factor 41	ASE in BC2 and BC3	4.8148
LOCUS_025726-RA	37	184	221	0.201087	-2.31411	1.95e-23	52	220	272	0.236364	-2.08092	1.84e-24	ATPase ARSA1	ASE in BC2 and BC3	4.81547
LOCUS_029567-RA	8	73	81	0.109589	-3.18982	2.75e-13	27	77	104	0.350649	-1.5119	5.05e-06	F-box protein FBX14	ASE in BC2 and BC3	4.82269
LOCUS_014703-RA	8	28	36	0.285714	-1.80735	0.00336557	11	70	81	0.157143	-2.66985	1.03e-10	Phospholipase A1-II 5	ASE in BC2 and BC3	4.82537
LOCUS_007043-RA	66	21	87	3.14286	1.65208	6.37e-06	167	22	190	7.59091	2.92427	2.03e-27	Far upstream element-binding protein 2	ASE in BC2 and BC3	4.83112
LOCUS_026742-RA	81	10	91	8.1	3.01792	5.67e-14	73	24	97	3.04167	1.60486	3.42e-06	putative receptor-like serine/threonine-protein kinase At5g57670	ASE in BC2 and BC3	4.84335
LOCUS_006667-RA	3	25	28	0.12	-3.05889	0.000102287	12	36	48	0.333333	-1.58496	0.00230824	Phosphoenolpyruvate/phosphate translocator 2, chloroplastic	ASE in BC2 and BC3	4.84823
LOCUS_007876-RA	29	282	311	0.102837	-3.28157	1.26e-51	84	234	317	0.358974	-1.47805	2.12e-16	GPN-loop GTPase QQT1	ASE in BC2 and BC3	4.85032
LOCUS_002738-RA	11	46	57	0.23913	-2.06413	1.41e-05	18	92	110	0.195652	-2.35364	3.76e-12	hypothetical protein	ASE in BC2 and BC3	4.85821
LOCUS_002332-RA	10	88	98	0.113636	-3.1375	1.08e-15	28	82	110	0.341463	-1.5502	1.42e-06	Syntaxin-22	ASE in BC2 and BC3	4.86375
LOCUS_020163-RA	60	10	70	6	2.58496	5.18e-09	85	23	108	3.69565	1.88583	1.09e-08	H/ACA ribonucleoprotein complex subunit 2-like protein	ASE in BC2 and BC3	4.8748
LOCUS_018035-RA	8	50	59	0.16	-2.64386	8.97e-08	15	54	69	0.277778	-1.848	1.27e-05	DNA-directed RNA polymerase III subunit rpc6	ASE in BC2 and BC3	4.88584
LOCUS_000667-RA	51	14	65	3.64286	1.86507	1.87e-05	37	6	43	6.16667	2.62449	8.25e-06	Protein PIN-LIKES 1	ASE in BC2 and BC3	4.89486
LOCUS_001331-RA	30	92	122	0.326087	-1.61667	9.39e-08	12	98	110	0.122449	-3.02975	8.36e-17	hypothetical protein	ASE in BC2 and BC3	4.89811
LOCUS_005699-RA	223	39	263	5.71795	2.5155	3.72e-31	162	42	204	3.85714	1.94753	1.08e-16	putative cellulose synthase A catalytic subunit 3 [UDP-forming]	ASE in BC2 and BC3	4.89901
LOCUS_025519-RA	21	232	254	0.0905172	-3.46566	1.29e-44	39	104	143	0.375	-1.41504	3.18e-07	Phenylethylamine oxidase	ASE in BC2 and BC3	4.90404
LOCUS_027897-RA	13	117	130	0.111111	-3.16993	6.15e-21	31	91	122	0.340659	-1.5536	3.07e-07	Subtilisin-like protease SBT5.4	ASE in BC2 and BC3	4.92479
LOCUS_019295-RA	25	80	104	0.3125	-1.67807	3.62e-07	3	23	27	0.130435	-2.9386	0.000336862	Magnesium/proton exchanger	ASE in BC2 and BC3	4.93118
LOCUS_024302-RA	146	776	921	0.188144	-2.41009	2.11e-102	136	562	697	0.241993	-2.04696	1.44e-60	DCN1-like protein 2	ASE in BC2 and BC3	4.93336
LOCUS_026046-RA	30	4	34	7.5	2.90689	2.53e-05	39	12	51	3.25	1.70044	0.000709111	Two-component response regulator ORR22	ASE in BC2 and BC3	4.94299
LOCUS_009460-RA	40	13	53	3.07692	1.62149	0.000856866	58	7	64	8.28571	3.05063	3.54e-10	Protein RALF-like 33	ASE in BC2 and BC3	4.94655
LOCUS_025893-RA	46	10	55	4.6	2.20163	5.65e-06	57	12	69	4.75	2.24793	2.33e-07	hypothetical protein	ASE in BC2 and BC3	4.94911
LOCUS_001369-RA	59	348	408	0.16954	-2.5603	2.28e-49	99	379	478	0.261214	-1.9367	4.1e-38	60S ribosomal protein L30	ASE in BC2 and BC3	4.95853
LOCUS_001268-RA	4	69	74	0.057971	-4.10852	2.59e-15	102	236	338	0.432203	-1.21022	2.29e-12	Heat shock protein 81-2	ASE in BC2 and BC3	4.97221
LOCUS_009611-RA	8	46	55	0.173913	-2.52356	7.04e-07	13	51	63	0.254902	-1.97199	9.38e-06	hypothetical protein	ASE in BC2 and BC3	4.97643
LOCUS_022247-RA	23	223	246	0.103139	-3.27734	8.08e-41	52	149	200	0.348993	-1.51873	4.39e-11	Mannan endo-1,4-beta-mannosidase 1	ASE in BC2 and BC3	4.97739
LOCUS_025774-RA	3	33	36	0.0909091	-3.45943	1.12e-06	21	57	78	0.368421	-1.44057	0.000221461	Very-long-chain enoyl-CoA reductase	ASE in BC2 and BC3	4.98356
LOCUS_015538-RA	60	263	323	0.228137	-2.13203	3.95e-30	37	188	226	0.196809	-2.34514	3.12e-24	Phospholipase SGR2	ASE in BC2 and BC3	4.9999
LOCUS_004054-RA	120	15	135	8	3	2.24e-20	143	45	189	3.17778	1.66802	4.26e-12	Eukaryotic translation initiation factor 2 subunit beta	ASE in BC2 and BC3	5.00405
LOCUS_021080-RA	300	61	361	4.91803	2.29808	1.41e-37	190	42	232	4.52381	2.17754	2.08e-22	GDP-mannose transporter GONST1	ASE in BC2 and BC3	5.00416
LOCUS_014511-RA	22	94	116	0.234043	-2.09516	6.65e-11	29	152	182	0.190789	-2.38995	4.13e-20	1-deoxy-D-xylulose 5-phosphate reductoisomerase, chloroplastic	ASE in BC2 and BC3	5.00731
LOCUS_014901-RA	3	21	24	0.142857	-2.80735	0.000880428	9	31	39	0.290323	-1.78427	0.00219734	Transcription factor bHLH145	ASE in BC2 and BC3	5.00908
LOCUS_017605-RA	25	138	163	0.181159	-2.46467	4.98e-19	26	107	134	0.242991	-2.04103	7e-12	Rho GDP-dissociation inhibitor 1	ASE in BC2 and BC3	5.03046
LOCUS_024648-RA	140	24	163	5.83333	2.54432	5.52e-20	142	36	179	3.94444	1.97982	5.17e-15	Coatomer subunit beta-1	ASE in BC2 and BC3	5.0373
LOCUS_000800-RA	5	25	31	0.2	-2.32193	0.00101624	12	54	66	0.222222	-2.16993	9.74e-07	Uncharacterized protein At1g66480	ASE in BC2 and BC3	5.03841
LOCUS_016345-RA	316	48	365	6.58333	2.71882	6.36e-48	264	73	337	3.61644	1.85457	3.28e-25	MORC family CW-type zinc finger protein 4	ASE in BC2 and BC3	5.04224
LOCUS_004168-RA	48	9	57	5.33333	2.41504	7.69e-07	47	11	58	4.27273	2.09516	1e-05	Histone-lysine N-methyltransferase ATXR4	ASE in BC2 and BC3	5.05988
LOCUS_014629-RA	15	85	100	0.176471	-2.5025	4.11e-12	13	53	66	0.245283	-2.02748	3.84e-06	RING-H2 finger protein ATL58	ASE in BC2 and BC3	5.07377
LOCUS_014798-RA	11	64	75	0.171875	-2.54057	2.08e-09	16	64	80	0.25	-2	3.58e-07	Signal peptide peptidase-like 2	ASE in BC2 and BC3	5.08114
LOCUS_016292-RA	27	262	289	0.103053	-3.27854	6.19e-48	45	132	177	0.340909	-1.55254	3.42e-10	Ras-related protein RHN1	ASE in BC2 and BC3	5.09006
LOCUS_002388-RA	162	34	196	4.76471	2.25239	4.8e-20	115	24	139	4.79167	2.26053	2.19e-14	Spermidine synthase 1	ASE in BC2 and BC3	5.09158
LOCUS_007259-RA	227	50	277	4.54	2.18269	7.7e-27	126	25	150	5.04	2.33342	2.67e-16	tRNA modification GTPase MnmE	ASE in BC2 and BC3	5.09315
LOCUS_015324-RA	25	6	32	4.16667	2.05889	0.00255436	50	9	58	5.55556	2.47393	3.23e-07	Splicing factor ESS-2	ASE in BC2 and BC3	5.09356
LOCUS_015707-RA	25	122	146	0.204918	-2.28688	1.7e-15	23	108	131	0.212963	-2.23133	2.45e-13	Late embryogenesis abundant protein At5g17165	ASE in BC2 and BC3	5.10278
LOCUS_013683-RA	9	47	56	0.191489	-2.38466	1.26e-06	12	53	66	0.226415	-2.14296	1.56e-06	NAC domain-containing protein 83	ASE in BC2 and BC3	5.11023
LOCUS_028122-RA	258	46	304	5.6087	2.48767	1.62e-35	216	52	269	4.15385	2.05445	1.21e-23	putative methyltransferase PMT8	ASE in BC2 and BC3	5.11078
LOCUS_015725-RA	14	52	67	0.269231	-1.89308	1.22e-05	12	78	90	0.153846	-2.70044	5.09e-12	Adenylyl-sulfate kinase 3	ASE in BC2 and BC3	5.11216
LOCUS_005035-RA	159	26	185	6.11538	2.61244	2.67e-23	66	17	83	3.88235	1.95693	3.44e-07	UMP-CMP kinase 4	ASE in BC2 and BC3	5.11237
LOCUS_008224-RA	77	22	99	3.5	1.80735	1.39e-07	64	9	73	7.11111	2.83007	2.01e-10	Aldehyde dehydrogenase family 3 member H1	ASE in BC2 and BC3	5.11495
LOCUS_008819-RA	12	71	83	0.169014	-2.56478	1.77e-10	12	48	59	0.25	-2	1.53e-05	Single-stranded DNA-binding protein, mitochondrial	ASE in BC2 and BC3	5.12957
LOCUS_000216-RA	10	35	45	0.285714	-1.80735	0.000792364	10	72	82	0.138889	-2.848	9.72e-12	Inositol-tetrakisphosphate 1-kinase 2	ASE in BC2 and BC3	5.14734
LOCUS_008681-RA	173	39	213	4.4359	2.14923	3.39e-20	221	42	263	5.2619	2.39559	4e-29	Cellulose synthase A catalytic subunit 6 [UDP-forming]	ASE in BC2 and BC3	5.14865
LOCUS_016950-RA	58	18	77	3.22222	1.68806	1.97e-05	58	7	65	8.28571	3.05063	3.54e-10	Protein STRUBBELIG-RECEPTOR FAMILY 5	ASE in BC2 and BC3	5.14963
LOCUS_004878-RA	26	120	146	0.216667	-2.20645	1.25e-14	40	202	243	0.19802	-2.33628	6.89e-26	60S ribosomal protein L3	ASE in BC2 and BC3	5.15489
LOCUS_016504-RA	19	146	166	0.130137	-2.9419	3.09e-24	27	91	118	0.296703	-1.75291	1.88e-08	putative receptor-like protein kinase At5g18500	ASE in BC2 and BC3	5.15687
LOCUS_020365-RA	239	48	286	4.97917	2.3159	2.54e-30	197	42	239	4.69048	2.22973	6.74e-24	Signal peptide peptidase 1	ASE in BC2 and BC3	5.16385
LOCUS_015905-RA	883	170	1053	5.19412	2.37688	1.35e-114	798	177	976	4.50847	2.17264	1.13e-92	Squamosa promoter-binding-like protein 15	ASE in BC2 and BC3	5.1641
LOCUS_009871-RA	20	200	220	0.1	-3.32193	4.37e-37	50	147	197	0.340136	-1.55582	2.62e-11	Serine--tRNA ligase	ASE in BC2 and BC3	5.16831
LOCUS_020099-RA	330	78	408	4.23077	2.08092	1.56e-36	337	60	397	5.61667	2.48971	3.04e-46	Pre-mRNA-processing factor 39	ASE in BC2 and BC3	5.1809
LOCUS_004715-RA	9	68	77	0.132353	-2.91754	1.97e-11	14	48	62	0.291667	-1.77761	7.51e-05	hypothetical protein	ASE in BC2 and BC3	5.18624
LOCUS_012450-RA	40	8	47	5	2.32193	1.41e-05	52	11	63	4.72727	2.24101	9.64e-07	F-box/LRR-repeat protein 20	ASE in BC2 and BC3	5.20346
LOCUS_010000-RA	7	27	34	0.259259	-1.94753	0.00240467	8	51	59	0.156863	-2.67243	5.99e-08	hypothetical protein	ASE in BC2 and BC3	5.20464
LOCUS_023258-RA	13	66	78	0.19697	-2.34395	6.89e-09	18	84	102	0.214286	-2.22239	1.92e-10	Ethylene-responsive transcription factor 1	ASE in BC2 and BC3	5.20919
LOCUS_026038-RA	25	148	173	0.168919	-2.5656	2.72e-21	29	119	148	0.243697	-2.03684	4.02e-13	E3 ubiquitin-protein ligase RNF170	ASE in BC2 and BC3	5.2257
LOCUS_011773-RA	59	10	69	5.9	2.56071	8.7e-09	58	14	73	4.14286	2.05063	9.49e-07	Heparan-alpha-glucosaminide N-acetyltransferase	ASE in BC2 and BC3	5.25107
LOCUS_020964-RA	36	129	164	0.27907	-1.8413	1.51e-12	17	123	140	0.138211	-2.85505	8.39e-20	Transmembrane protein 147	ASE in BC2 and BC3	5.25701
LOCUS_010988-RA	10	44	54	0.227273	-2.1375	1.44e-05	6	33	40	0.181818	-2.45943	6.26e-05	Protein trichome birefringence-like 19	ASE in BC2 and BC3	5.25704
LOCUS_008677-RA	58	13	72	4.46154	2.15754	3.31e-07	65	12	78	5.41667	2.43741	4.45e-09	Protein S-acyltransferase 8	ASE in BC2 and BC3	5.2588
LOCUS_025494-RA	25	74	98	0.337838	-1.5656	3.93e-06	11	113	124	0.0973451	-3.36075	3.04e-21	Molybdenum cofactor sulfurase	ASE in BC2 and BC3	5.26158
LOCUS_000511-RA	31	5	36	6.2	2.63227	5.07e-05	40	10	50	4	2	0.00010073	Ubiquitin carboxyl-terminal hydrolase 19	ASE in BC2 and BC3	5.26454
LOCUS_001231-RA	357	71	428	5.02817	2.33003	2.2e-45	451	94	546	4.79787	2.26239	3.53e-55	AUGMIN subunit 3	ASE in BC2 and BC3	5.27145
LOCUS_003502-RA	11	106	117	0.103774	-3.26849	1.55e-19	32	98	130	0.326531	-1.61471	3.78e-08	Homogentisate 1,2-dioxygenase	ASE in BC2 and BC3	5.27766
LOCUS_024138-RA	12	94	106	0.12766	-2.96963	6.81e-16	28	96	124	0.291667	-1.77761	4.89e-09	50S ribosomal protein L22	ASE in BC2 and BC3	5.27883
LOCUS_017758-RA	19	122	141	0.155738	-2.68281	1.68e-18	13	51	64	0.254902	-1.97199	9.38e-06	hypothetical protein	ASE in BC2 and BC3	5.29046
LOCUS_005351-RA	27	4	32	6.75	2.75489	0.000124641	57	15	72	3.8	1.926	3.49e-06	hypothetical protein	ASE in BC2 and BC3	5.30591
LOCUS_005839-RA	740	104	845	7.11538	2.83094	6.46e-117	431	117	548	3.68376	1.88118	1.2e-41	Calcium-transporting ATPase, endoplasmic reticulum-type	ASE in BC2 and BC3	5.32551
LOCUS_001900-RA	96	23	119	4.17391	2.0614	6.57e-11	54	9	63	6	2.58496	4.1e-08	Enhancer of rudimentary	ASE in BC2 and BC3	5.32864
LOCUS_012686-RA	14	78	92	0.179487	-2.47805	4.8e-11	9	40	49	0.225	-2.152	4.16e-05	hypothetical protein	ASE in BC2 and BC3	5.33277
LOCUS_025032-RA	127	23	150	5.52174	2.46512	1.5e-17	121	27	148	4.48148	2.16398	2.37e-14	Plant intracellular Ras-group-related LRR protein 8	ASE in BC2 and BC3	5.33447
LOCUS_027678-RA	8	42	50	0.190476	-2.39232	5.31e-06	13	61	74	0.213115	-2.2303	9.05e-08	putative metal-nicotianamine transporter YSL9	ASE in BC2 and BC3	5.33558
LOCUS_009262-RA	8	45	54	0.177778	-2.49185	1.17e-06	9	40	49	0.225	-2.152	4.16e-05	Acyl-CoA-binding domain-containing protein 5	ASE in BC2 and BC3	5.36248
LOCUS_016369-RA	19	122	141	0.155738	-2.68281	1.68e-18	23	92	115	0.25	-2	4.77e-10	Pentatricopeptide repeat-containing protein At4g31850, chloroplastic	ASE in BC2 and BC3	5.36562
LOCUS_026347-RA	6	29	35	0.206897	-2.27302	0.000397691	7	36	43	0.194444	-2.36257	4.04e-05	Phosphatidylinositol 4-phosphate 5-kinase 5	ASE in BC2 and BC3	5.37017
LOCUS_005004-RA	49	13	62	3.76923	1.91427	2.01e-05	42	6	47	7	2.80735	5.98e-07	Auxin response factor 10	ASE in BC2 and BC3	5.37404
LOCUS_008001-RA	56	8	64	7	2.80735	3.65e-09	98	26	124	3.76923	1.91427	4.16e-10	1,4-dihydroxy-2-naphthoyl-CoA thioesterase 1	ASE in BC2 and BC3	5.37404
LOCUS_017812-RA	13	78	91	0.166667	-2.58496	1.51e-11	13	55	69	0.236364	-2.08092	1.54e-06	Potassium channel AKT1	ASE in BC2 and BC3	5.3791
LOCUS_014123-RA	91	413	503	0.220339	-2.1822	2e-48	63	348	411	0.181034	-2.46566	3.27e-47	Serine carboxypeptidase-like 42	ASE in BC2 and BC3	5.38058
LOCUS_025118-RA	12	52	63	0.230769	-2.11548	2.18e-06	6	35	40	0.171429	-2.54432	2.28e-05	hypothetical protein	ASE in BC2 and BC3	5.38245
LOCUS_006816-RA	162	46	208	3.52174	1.81629	2.55e-15	125	16	141	7.8125	2.96578	6.71e-21	Quinone oxidoreductase PIG3	ASE in BC2 and BC3	5.38672
LOCUS_025507-RA	127	909	1036	0.139714	-2.83945	4.86e-144	153	571	724	0.267951	-1.89996	8.64e-56	5'-methylthioadenosine/S-adenosylhomocysteine nucleosidase 1	ASE in BC2 and BC3	5.39484
LOCUS_017070-RA	21	88	109	0.238636	-2.06711	4.35e-10	19	116	135	0.163793	-2.61005	4.92e-17	Ras-related protein RHN1	ASE in BC2 and BC3	5.39528
LOCUS_029856-RA	13	107	120	0.121495	-3.04103	1.88e-18	45	154	198	0.292208	-1.77493	4.19e-14	BTB/POZ domain and ankyrin repeat-containing protein NPR1	ASE in BC2 and BC3	5.39762
LOCUS_010463-RA	8	75	84	0.106667	-3.22882	8.68e-14	16	51	67	0.313725	-1.67243	9.23e-05	Protein LAZ1	ASE in BC2 and BC3	5.39996
LOCUS_026627-RA	4	35	39	0.114286	-3.12928	1.62e-06	13	43	56	0.302326	-1.72583	0.000285136	StAR-related lipid transfer protein 7, mitochondrial	ASE in BC2 and BC3	5.40059
LOCUS_023934-RA	26	57	83	0.45614	-1.13245	0.00255436	5	137	142	0.0364964	-4.7761	4.71e-33	CTP synthase	ASE in BC2 and BC3	5.4087
LOCUS_011500-RA	107	27	134	3.96296	1.98658	1.49e-11	119	18	137	6.61111	2.72489	2.81e-18	Molybdate-anion transporter	ASE in BC2 and BC3	5.41322
LOCUS_023534-RA	55	220	275	0.25	-2	2.42e-23	34	223	257	0.152466	-2.71344	8.73e-34	3-isopropylmalate dehydrogenase, chloroplastic	ASE in BC2 and BC3	5.42687
LOCUS_009714-RA	30	7	37	4.28571	2.09954	0.000626872	24	4	28	6	2.58496	0.000649937	hypothetical protein	ASE in BC2 and BC3	5.42722
LOCUS_007097-RA	86	24	110	3.58333	1.8413	1.38e-08	117	15	131	7.8	2.96347	1.45e-19	Transcription factor ILR3	ASE in BC2 and BC3	5.45665
LOCUS_013796-RA	7	65	72	0.107692	-3.21501	5.87e-12	20	65	85	0.307692	-1.70044	5.36e-06	Subtilisin-like protease SBT1.1	ASE in BC2 and BC3	5.46694
LOCUS_009740-RA	3	21	24	0.142857	-2.80735	0.000880428	8	31	39	0.258065	-1.9542	0.00102019	putative transcription factor KAN4	ASE in BC2 and BC3	5.48612
LOCUS_028635-RA	41	267	309	0.153558	-2.70314	2.73e-40	47	192	239	0.244792	-2.03037	9.3e-21	ER membrane protein complex subunit 7	ASE in BC2 and BC3	5.48839
LOCUS_026231-RA	8	44	52	0.181818	-2.45943	1.94e-06	10	47	56	0.212766	-2.23266	3.98e-06	Protein DETOXIFICATION 43	ASE in BC2 and BC3	5.49108
LOCUS_015364-RA	18	180	197	0.1	-3.32193	2.1e-33	47	148	195	0.317568	-1.65486	2.28e-12	RNA-binding protein 28	ASE in BC2 and BC3	5.49734
LOCUS_026550-RA	6	79	85	0.0759494	-3.71882	2.75e-16	19	53	72	0.358491	-1.47999	0.000292991	Protein NETWORKED 2A	ASE in BC2 and BC3	5.50382
LOCUS_011529-RA	48	14	62	3.42857	1.77761	6.7e-05	60	7	67	8.57143	3.09954	1.15e-10	4-coumarate--CoA ligase-like 7	ASE in BC2 and BC3	5.50976
LOCUS_001501-RA	59	413	472	0.142857	-2.80735	9.55e-65	51	199	250	0.256281	-1.9642	1.32e-20	Uncharacterized protein At5g01610	ASE in BC2 and BC3	5.5142
LOCUS_001241-RA	109	17	126	6.41176	2.68072	1.46e-16	71	17	89	4.17647	2.06228	3.5e-08	Protein Dr1	ASE in BC2 and BC3	5.52841
LOCUS_005429-RA	36	224	261	0.160714	-2.63743	5.69e-33	75	321	396	0.233645	-2.09761	7.56e-36	E3 ubiquitin-protein ligase RHF2A	ASE in BC2 and BC3	5.5323
LOCUS_020691-RA	195	1028	1224	0.189689	-2.39829	8.33e-135	217	1074	1291	0.202048	-2.30723	2.79e-134	Callose synthase 9	ASE in BC2 and BC3	5.53341
LOCUS_020869-RA	155	25	180	6.2	2.63227	6.54e-23	172	40	212	4.3	2.10434	1.7e-19	Putative lysine-specific demethylase JMJ16	ASE in BC2 and BC3	5.53918
LOCUS_023569-RA	26	6	32	4.33333	2.11548	0.00160877	43	7	50	6.14286	2.61891	1.2e-06	Cellulose synthase-like protein E6	ASE in BC2 and BC3	5.54024
LOCUS_001768-RA	12	63	75	0.190476	-2.39232	1.06e-08	10	50	61	0.2	-2.32193	9.33e-07	putative LRR receptor-like serine/threonine-protein kinase At1g74360	ASE in BC2 and BC3	5.55479
LOCUS_025862-RA	7	34	41	0.205882	-2.28011	9.49e-05	7	38	45	0.184211	-2.44057	1.5e-05	Shewanella-like protein phosphatase 2	ASE in BC2 and BC3	5.56477
LOCUS_008983-RA	237	34	271	6.97059	2.80128	3.52e-37	107	27	134	3.96296	1.98658	1.69e-11	hypothetical protein	ASE in BC2 and BC3	5.56497
LOCUS_026096-RA	42	203	245	0.206897	-2.27302	2.89e-25	48	263	311	0.18251	-2.45396	1.42e-35	Palmitoyl-acyl carrier protein thioesterase, chloroplastic	ASE in BC2 and BC3	5.57789
LOCUS_002260-RA	28	125	153	0.224	-2.15843	8.04e-15	29	174	202	0.166667	-2.58496	4.4e-25	Protein GID8	ASE in BC2 and BC3	5.57946
LOCUS_009824-RA	9	39	49	0.230769	-2.11548	5.89e-05	4	25	29	0.16	-2.64386	0.000392435	Anamorsin	ASE in BC2 and BC3	5.59302
LOCUS_017180-RA	28	148	176	0.189189	-2.4021	8.77e-20	30	151	181	0.198675	-2.33151	2.04e-19	putative esterase D14L	ASE in BC2 and BC3	5.60053
LOCUS_009607-RA	12	51	63	0.235294	-2.08746	3.47e-06	7	45	52	0.155556	-2.6845	4.21e-07	hypothetical protein	ASE in BC2 and BC3	5.60379
LOCUS_024163-RA	45	342	387	0.131579	-2.926	5.28e-56	98	370	469	0.264865	-1.91667	1.03e-36	hypothetical protein	ASE in BC2 and BC3	5.60818
LOCUS_005139-RA	940	201	1141	4.67662	2.22547	1.36e-112	833	145	979	5.74483	2.52226	1.01e-115	Protein IQ-DOMAIN 32	ASE in BC2 and BC3	5.61321
LOCUS_002855-RB	3	20	22	0.15	-2.73697	0.00148021	13	54	67	0.240741	-2.05445	2.44e-06	Chromosome transmission fidelity protein 18	ASE in BC2 and BC3	5.62295
LOCUS_016718-RA	238	46	284	5.17391	2.37126	4.82e-31	307	59	367	5.20339	2.37945	5.4e-40	2-alkenal reductase (NADP(+)-dependent)	ASE in BC2 and BC3	5.64229
LOCUS_023039-RA	20	4	25	5	2.32193	0.00425614	27	5	31	5.4	2.43296	0.000424708	Trans-resveratrol di-O-methyltransferase	ASE in BC2 and BC3	5.64916
LOCUS_028480-RA	30	208	238	0.144231	-2.79355	1.39e-32	31	126	158	0.246032	-2.02308	9.5e-14	E3 ubiquitin-protein ligase RNF170	ASE in BC2 and BC3	5.65158
LOCUS_003711-RA	108	18	126	6	2.58496	8.61e-16	87	19	105	4.57895	2.19502	1.21e-10	putative leucine-rich repeat receptor-like protein kinase At1g35710	ASE in BC2 and BC3	5.67403
LOCUS_010408-RA	67	422	489	0.158768	-2.65501	2.71e-62	50	221	271	0.226244	-2.14405	1.69e-25	Formin-like protein 12	ASE in BC2 and BC3	5.69246
LOCUS_004088-RA	4	23	27	0.173913	-2.52356	0.000977464	9	43	51	0.209302	-2.25634	1.01e-05	Putative 4-coumarate--CoA ligase-like 8	ASE in BC2 and BC3	5.69401
LOCUS_022656-RA	507	48	555	10.5625	3.40088	8.57e-96	297	93	390	3.19355	1.67516	1.2e-24	WAT1-related protein At4g30420	ASE in BC2 and BC3	5.69702
LOCUS_003742-RA	531	31	561	17.129	4.09837	1.46e-116	231	88	319	2.625	1.39232	7.06e-15	60S ribosomal protein L27	ASE in BC2 and BC3	5.70623
LOCUS_010770-RA	6	49	55	0.122449	-3.02975	1.13e-08	13	48	61	0.270833	-1.88452	3.5e-05	Uncharacterized protein At2g37660, chloroplastic	ASE in BC2 and BC3	5.70963
LOCUS_022341-RA	30	126	157	0.238095	-2.07039	3.33e-14	19	129	148	0.147287	-2.7633	4.52e-20	Protein AUXIN RESPONSE 4	ASE in BC2 and BC3	5.72111
LOCUS_016141-RA	62	308	370	0.201299	-2.31259	7.32e-39	36	200	236	0.18	-2.47393	2.17e-27	Myosin-17	ASE in BC2 and BC3	5.72119
LOCUS_014198-RA	9	71	81	0.126761	-2.97982	3.74e-12	19	72	91	0.263889	-1.922	1.26e-07	Heptahelical transmembrane protein 3	ASE in BC2 and BC3	5.72721
LOCUS_005116-RA	3	25	28	0.12	-3.05889	0.000102287	15	55	70	0.272727	-1.87447	8.32e-06	hypothetical protein	ASE in BC2 and BC3	5.7338
LOCUS_001090-RA	14	55	68	0.254545	-1.974	3.23e-06	6	45	51	0.133333	-2.90689	1.18e-07	putative cinnamyl alcohol dehydrogenase 6	ASE in BC2 and BC3	5.73822
LOCUS_013524-RA	46	10	56	4.6	2.20163	5.65e-06	61	10	71	6.1	2.60881	3.52e-09	RNA exonuclease 4	ASE in BC2 and BC3	5.74364
LOCUS_010935-RA	130	32	163	4.0625	2.02237	3.21e-14	252	35	287	7.2	2.848	4.04e-40	Endoglucanase 9	ASE in BC2 and BC3	5.7597
LOCUS_020496-RA	129	26	156	4.96154	2.31079	1.48e-16	345	61	406	5.65574	2.49972	1.49e-47	Kinesin-like protein KIN-12F	ASE in BC2 and BC3	5.77631
LOCUS_010703-RA	14	43	56	0.325581	-1.61891	0.000512483	2	24	27	0.0833333	-3.58496	4.68e-05	ABC transporter B family member 11	ASE in BC2 and BC3	5.80373
LOCUS_021391-RA	279	32	312	8.71875	3.12412	8.89e-49	289	79	367	3.65823	1.87114	7.19e-28	Protein TPR2	ASE in BC2 and BC3	5.84568
LOCUS_009768-RA	48	10	58	4.8	2.26303	2.16e-06	42	7	49	6	2.58496	2e-06	Uncharacterized protein YnbD	ASE in BC2 and BC3	5.84986
LOCUS_011587-RA	2	26	28	0.0769231	-3.70044	1.3e-05	25	75	100	0.333333	-1.58496	3.03e-06	Heat stress transcription factor A-2d	ASE in BC2 and BC3	5.86506
LOCUS_004732-RA	3	23	25	0.130435	-2.9386	0.000305284	8	32	40	0.25	-2	0.000657234	SKP1-like protein 20	ASE in BC2 and BC3	5.8772
LOCUS_007759-RA	1	89	89	0.011236	-6.47573	5.72e-26	42	79	121	0.531646	-0.911463	0.00305598	Selenium-binding protein 1	ASE in BC2 and BC3	5.90239
LOCUS_016911-RB	11	101	112	0.108911	-3.19878	2.82e-18	20	72	92	0.277778	-1.848	2.85e-07	Ribosome biogenesis protein WDR12	ASE in BC2 and BC3	5.91134
LOCUS_001833-RA	41	206	247	0.199029	-2.32895	2.23e-26	37	215	252	0.172093	-2.53874	2.77e-30	Acyl carrier protein 1, mitochondrial	ASE in BC2 and BC3	5.91259
LOCUS_010234-RA	50	6	56	8.33333	3.05889	6.52e-09	88	23	111	3.82609	1.93587	2.91e-09	Putative aminoacrylate hydrolase RutD	ASE in BC2 and BC3	5.92162
LOCUS_023281-RA	7	39	46	0.179487	-2.47805	8.15e-06	4	21	25	0.190476	-2.39232	0.00286887	hypothetical protein	ASE in BC2 and BC3	5.92828
LOCUS_005249-RA	22	74	96	0.297297	-1.75002	4.92e-07	6	63	68	0.0952381	-3.39232	4.41e-12	E3 SUMO-protein ligase SIZ1	ASE in BC2 and BC3	5.93663
LOCUS_008184-RA	19	99	117	0.191919	-2.38143	2.81e-13	20	113	134	0.176991	-2.49825	7.72e-16	SNAP25 ous protein SNAP33	ASE in BC2 and BC3	5.94941
LOCUS_003573-RA	14	104	117	0.134615	-2.89308	4.21e-17	24	100	125	0.24	-2.05889	2.92e-11	Vacuolar protein sorting-associated protein 20 2	ASE in BC2 and BC3	5.95655
LOCUS_000202-RA	9	69	79	0.130435	-2.9386	1.14e-11	13	53	65	0.245283	-2.02748	3.84e-06	Actin-depolymerizing factor 5	ASE in BC2 and BC3	5.95795
LOCUS_003647-RA	25	226	251	0.110619	-3.17632	3.47e-40	34	125	159	0.272	-1.87832	1.99e-12	Transcription initiation factor TFIID subunit 12b	ASE in BC2 and BC3	5.96616
LOCUS_021492-RA	22	96	118	0.229167	-2.12553	2.59e-11	9	63	72	0.142857	-2.80735	3.48e-10	Calcium-dependent protein kinase 1	ASE in BC2 and BC3	5.96712
LOCUS_000643-RA	69	289	358	0.238754	-2.0664	8.82e-32	37	276	314	0.134058	-2.89907	9.7e-45	Putative vacuolar protein sorting-associated protein 13A	ASE in BC2 and BC3	5.99064
LOCUS_003646-RA	13	71	83	0.183099	-2.44931	5.54e-10	11	60	71	0.183333	-2.44746	1.84e-08	hypothetical protein	ASE in BC2 and BC3	5.99458
LOCUS_008711-RA	10	56	66	0.178571	-2.48543	4.08e-08	12	64	76	0.1875	-2.41504	7.35e-09	Alkaline/neutral invertase CINV2	ASE in BC2 and BC3	6.0024
LOCUS_024417-RA	51	8	58	6.375	2.67243	5.29e-08	57	12	69	4.75	2.24793	2.33e-07	putative inositol transporter 2	ASE in BC2 and BC3	6.00742
LOCUS_016182-RA	37	14	51	2.64286	1.4021	0.00483153	39	2	40	19.5	4.2854	5.81e-09	Eukaryotic translation initiation factor 1A	ASE in BC2 and BC3	6.00856
LOCUS_002827-RA	91	5	96	18.2	4.18587	2.27e-20	92	34	127	2.70588	1.4361	1.34e-06	40S ribosomal protein SA	ASE in BC2 and BC3	6.01132
LOCUS_001672-RA	85	16	101	5.3125	2.40939	1.27e-11	79	14	93	5.64286	2.49643	3.29e-11	Auxin response factor 9	ASE in BC2 and BC3	6.01487
LOCUS_010853-RA	114	9	123	12.6667	3.66297	4.22e-23	72	23	95	3.13043	1.64636	2.58e-06	Ribose-phosphate pyrophosphokinase 1	ASE in BC2 and BC3	6.03057
LOCUS_000478-RA	1	14	14	0.0714286	-3.80735	0.000411117	19	57	77	0.333333	-1.58496	6.48e-05	Leucine-rich repeat receptor-like serine/threonine-protein kinase BAM1	ASE in BC2 and BC3	6.03451
LOCUS_018665-RA	491	111	602	4.42342	2.14516	2.69e-56	556	79	634	7.03797	2.81516	3.1e-87	RNA polymerase I-specific transcription initiation factor RRN3	ASE in BC2 and BC3	6.03898
LOCUS_000065-RA	10	83	93	0.120482	-3.05311	1.84e-14	18	71	88	0.253521	-1.97982	8.44e-08	Pentatricopeptide repeat-containing protein At4g13650	ASE in BC2 and BC3	6.04462
LOCUS_023000-RA	43	8	51	5.375	2.42626	3.21e-06	45	8	53	5.625	2.49185	1.34e-06	Mediator of RNA polymerase II transcription subunit 31	ASE in BC2 and BC3	6.0459
LOCUS_011415-RA	1292	232	1524	5.56897	2.47741	6.13e-176	1871	344	2216	5.43895	2.44333	1.11e-250	Luminal-binding protein 5	ASE in BC2 and BC3	6.05313
LOCUS_011160-RA	7	48	55	0.145833	-2.77761	7.53e-08	13	59	73	0.220339	-2.1822	2.37e-07	Exopolyphosphatase	ASE in BC2 and BC3	6.0613
LOCUS_010814-RA	54	310	364	0.174194	-2.52124	2.98e-43	59	313	372	0.188498	-2.40738	2.45e-41	Glutamine--tRNA ligase	ASE in BC2 and BC3	6.06956
LOCUS_013167-RA	21	122	143	0.172131	-2.53842	1.97e-17	18	95	113	0.189474	-2.39993	8.23e-13	Membrane-associated progesterone-binding protein 4	ASE in BC2 and BC3	6.09203
LOCUS_022030-RA	800	117	917	6.83761	2.77349	1.17e-123	487	106	593	4.59434	2.19986	1.53e-57	hypothetical protein	ASE in BC2 and BC3	6.10129
LOCUS_014924-RA	97	556	653	0.17446	-2.51903	2.72e-77	92	495	586	0.185859	-2.42772	7.17e-66	hypothetical protein	ASE in BC2 and BC3	6.1155
LOCUS_006241-RA	11	55	66	0.2	-2.32193	1.97e-07	9	56	66	0.160714	-2.63743	1.45e-08	O-fucosyltransferase 3	ASE in BC2 and BC3	6.12392
LOCUS_016825-RA	36	10	47	3.6	1.848	0.000520091	20	2	22	10	3.32193	0.000451211	Reticulon-like protein B4	ASE in BC2 and BC3	6.13891
LOCUS_014494-RA	25	173	198	0.144509	-2.79077	3.79e-27	47	216	264	0.217593	-2.2003	9.82e-26	Methionine aminopeptidase 1A	ASE in BC2 and BC3	6.14053
LOCUS_022567-RA	147	1066	1213	0.137899	-2.85832	4.25e-170	199	891	1091	0.223345	-2.16266	7.68e-103	Protein PIR	ASE in BC2 and BC3	6.18156
LOCUS_005879-RA	156	24	180	6.5	2.70044	1.08e-23	176	36	212	4.88889	2.28951	4.42e-22	hypothetical protein	ASE in BC2 and BC3	6.18267
LOCUS_010753-RA	13	120	133	0.108333	-3.20645	1.1e-21	63	240	303	0.2625	-1.92961	3.45e-24	DNA repair protein recA 3, mitochondrial	ASE in BC2 and BC3	6.1872
LOCUS_022274-RA	8	45	53	0.177778	-2.49185	1.17e-06	5	28	34	0.178571	-2.48543	0.000259008	hypothetical protein	ASE in BC2 and BC3	6.19332
LOCUS_018648-RA	3	39	42	0.0769231	-3.70044	3.35e-08	10	32	42	0.3125	-1.67807	0.00295081	hypothetical protein	ASE in BC2 and BC3	6.2096
LOCUS_007643-RA	1	32	32	0.03125	-5	3.07e-09	19	45	64	0.422222	-1.24393	0.00466144	IRK-interacting protein	ASE in BC2 and BC3	6.21963
LOCUS_003936-RA	8	92	101	0.0869565	-3.52356	3.96e-18	15	51	66	0.294118	-1.76553	4.51e-05	putative beta-1,4-xylosyltransferase IRX9H	ASE in BC2 and BC3	6.22097
LOCUS_025433-RA	53	7	60	7.57143	2.92057	4.97e-09	57	13	70	4.38462	2.13245	6.09e-07	IAA-amino acid hydrolase ILR1-like 7	ASE in BC2 and BC3	6.22796
LOCUS_020114-RA	35	194	228	0.180412	-2.47063	1.28e-26	40	230	270	0.173913	-2.52356	3.63e-32	DNA-damage-repair/toleration protein DRT111, chloroplastic	ASE in BC2 and BC3	6.23479
LOCUS_012169-RA	876	155	1030	5.65161	2.49866	1.5e-120	965	171	1136	5.64327	2.49653	1.67e-132	18. class I heat shock protein	ASE in BC2 and BC3	6.23799
LOCUS_005595-RA	201	42	243	4.78571	2.25873	7.81e-25	156	23	179	6.78261	2.76184	3.5e-24	Zinc finger CCCH domain-containing protein 19	ASE in BC2 and BC3	6.23826
LOCUS_002914-RA	217	33	251	6.57576	2.71716	5.37e-33	280	57	337	4.91228	2.29639	5.16e-35	putative polygalacturonase	ASE in BC2 and BC3	6.23966
LOCUS_002387-RA	3	23	26	0.130435	-2.9386	0.000305284	11	48	59	0.229167	-2.12553	6.37e-06	Tryptophan synthase beta chain 2	ASE in BC2 and BC3	6.24608
LOCUS_011421-RA	454	71	525	6.39437	2.6768	1.37e-67	303	60	363	5.05	2.33628	1.22e-38	ENHANCER OF AG-4 protein 2	ASE in BC2 and BC3	6.25377
LOCUS_007329-RA	25	4	29	6.25	2.64386	0.000356424	62	12	73	5.16667	2.36923	1.99e-08	CASP-like protein 3A1	ASE in BC2 and BC3	6.26391
LOCUS_005904-RA	25	81	106	0.308642	-1.69599	2.42e-07	7	91	98	0.0769231	-3.70044	1.43e-18	ATP-dependent zinc metalloprotease FTSH 9, chloroplastic/mitochondrial	ASE in BC2 and BC3	6.27592
LOCUS_000823-RA	25	3	28	8.33333	3.05889	0.000102287	50	12	62	4.16667	2.05889	6.24e-06	GDSL esterase/lipase At2g04570	ASE in BC2 and BC3	6.29794
LOCUS_015837-RA	1	15	15	0.0666667	-3.90689	0.00021592	16	49	65	0.326531	-1.61471	0.000203518	O-fucosyltransferase 20	ASE in BC2 and BC3	6.30849
LOCUS_018773-RA	89	553	642	0.16094	-2.6354	6.89e-81	69	363	432	0.190083	-2.3953	1.34e-47	Cinnamoyl-CoA reductase 1	ASE in BC2 and BC3	6.31258
LOCUS_000035-RA	5	31	36	0.16129	-2.63227	5.07e-05	7	37	44	0.189189	-2.4021	2.47e-05	Peptidyl-prolyl cis-trans isomerase FKBP62	ASE in BC2 and BC3	6.32297
LOCUS_027830-RA	72	8	80	9	3.16993	4.88e-13	160	40	200	4	2	4.7e-17	Zinc finger CCCH domain-containing protein 53	ASE in BC2 and BC3	6.33985
LOCUS_016259-RA	36	10	46	3.6	1.848	0.000520091	207	19	227	10.8947	3.44556	1.47e-39	Putative germin-like protein 2-1	ASE in BC2 and BC3	6.36738
LOCUS_015965-RA	37	7	44	5.28571	2.4021	2.2e-05	44	7	51	6.28571	2.65208	7.11e-07	hypothetical protein	ASE in BC2 and BC3	6.37055
LOCUS_008941-RA	31	223	254	0.139013	-2.8467	1.36e-35	29	137	166	0.211679	-2.24005	7.47e-17	WD repeat domain-containing protein 83	ASE in BC2 and BC3	6.37676
LOCUS_017033-RA	2	27	28	0.0740741	-3.75489	7.29e-06	12	39	51	0.307692	-1.70044	0.000709111	60S ribosomal protein L37-1	ASE in BC2 and BC3	6.38496
LOCUS_017996-RA	7	29	36	0.241379	-2.05063	0.000981406	6	52	57	0.115385	-3.11548	2.43e-09	Cell number regulator 8	ASE in BC2 and BC3	6.38868
LOCUS_012858-RA	29	113	142	0.256637	-1.9622	5.53e-12	16	153	169	0.104575	-3.25739	7.17e-28	Pentatricopeptide repeat-containing protein At1g26460, mitochondrial	ASE in BC2 and BC3	6.39164
LOCUS_014293-RA	15	96	111	0.15625	-2.67807	1.25e-14	16	84	99	0.190476	-2.39232	2.41e-11	F-box/kelch-repeat protein At5g15710	ASE in BC2 and BC3	6.4068
LOCUS_002888-RA	171	39	210	4.38462	2.13245	8.82e-20	209	26	234	8.03846	3.00692	3.27e-35	IQ domain-containing protein IQM3	ASE in BC2 and BC3	6.41211
LOCUS_005603-RA	202	1223	1425	0.165168	-2.598	7.22e-176	218	1212	1431	0.179868	-2.47499	9.09e-165	Coatomer subunit alpha-1	ASE in BC2 and BC3	6.43002
LOCUS_018893-RA	39	301	339	0.129568	-2.94822	1.1e-49	82	372	454	0.22043	-2.18161	1.42e-43	Zinc finger CCCH domain-containing protein 14	ASE in BC2 and BC3	6.43185
LOCUS_012702-RA	52	10	62	5.2	2.37851	3.06e-07	235	36	271	6.52778	2.70659	1.74e-35	Histone H2B.6	ASE in BC2 and BC3	6.43766
LOCUS_028790-RA	40	5	45	8	3	4.13e-07	147	33	180	4.45455	2.15528	3.12e-17	24-methylenesterol C-methyltransferase 2	ASE in BC2 and BC3	6.46583
LOCUS_008902-RA	2	27	29	0.0740741	-3.75489	7.29e-06	10	33	43	0.30303	-1.72247	0.00197432	WAT1-related protein At3g30340	ASE in BC2 and BC3	6.46767
LOCUS_005830-RA	44	282	326	0.156028	-2.68012	3.83e-42	48	256	304	0.1875	-2.41504	5.27e-34	E3 ubiquitin-protein ligase RHF2A	ASE in BC2 and BC3	6.47259
LOCUS_003545-RA	8	118	126	0.0677966	-3.88264	5.38e-25	27	86	113	0.313953	-1.67138	1.49e-07	hypothetical protein	ASE in BC2 and BC3	6.48936
LOCUS_016873-RA	19	157	175	0.121019	-3.04669	6.17e-27	31	136	167	0.227941	-2.13327	8.69e-16	Endonuclease MutS2	ASE in BC2 and BC3	6.49941
LOCUS_024075-RA	5	38	43	0.131579	-2.926	1.23e-06	6	28	34	0.214286	-2.22239	0.000699851	Ribulose-phosphate 3-epimerase, chloroplastic	ASE in BC2 and BC3	6.50272
LOCUS_017631-RA	42	150	193	0.28	-1.8365	1.94e-14	12	140	152	0.0857143	-3.54432	1.8e-27	Uncharacterized protein YtfP	ASE in BC2 and BC3	6.50915
LOCUS_020662-RA	25	260	284	0.0961538	-3.37851	7.05e-49	43	164	207	0.262195	-1.93129	1.03e-16	Ubiquitin-conjugating enzyme E2	ASE in BC2 and BC3	6.52488
LOCUS_009115-RA	9	50	60	0.18	-2.47393	2.82e-07	4	25	29	0.16	-2.64386	0.000392435	putative lysophospholipase BODYGUARD 4	ASE in BC2 and BC3	6.54072
LOCUS_020405-RA	369	48	417	7.6875	2.94251	9.22e-61	341	73	414	4.67123	2.2238	6.39e-41	hypothetical protein	ASE in BC2 and BC3	6.54357
LOCUS_006837-RA	161	964	1125	0.167012	-2.58197	1.07e-137	145	845	991	0.171598	-2.5429	1.7e-118	MADS-box transcription factor 33	ASE in BC2 and BC3	6.56569
LOCUS_010893-RA	88	17	105	5.17647	2.37197	8.29e-12	116	17	133	6.82353	2.77052	3.91e-18	Protein translation factor SUI1	ASE in BC2 and BC3	6.57158
LOCUS_012995-RA	36	8	43	4.5	2.16993	9.53e-05	41	5	46	8.2	3.03562	2.73e-07	Mitogen-activated protein kinase kinase kinase 1	ASE in BC2 and BC3	6.58708
LOCUS_015829-RA	23	215	238	0.106977	-3.22463	8.8e-39	80	330	409	0.242424	-2.04439	1.17e-35	ABC transporter B family member 19	ASE in BC2 and BC3	6.59242
LOCUS_021666-RA	97	20	117	4.85	2.27798	2.21e-12	142	19	162	7.47368	2.90182	3.44e-23	Molybdopterin biosynthesis protein CNX1	ASE in BC2 and BC3	6.6103
LOCUS_020937-RA	6	34	40	0.176471	-2.5025	3.37e-05	4	25	29	0.16	-2.64386	0.000392435	Hexokinase-1	ASE in BC2 and BC3	6.61625
LOCUS_021066-RA	8	34	41	0.235294	-2.08746	0.000241321	3	27	30	0.111111	-3.16993	3.82e-05	Spermidine coumaroyl-CoA acyltransferase	ASE in BC2 and BC3	6.6171
LOCUS_013526-RA	9	44	53	0.204545	-2.28951	5.55e-06	7	52	60	0.134615	-2.89308	9.77e-09	Eukaryotic translation initiation factor 3 subunit D	ASE in BC2 and BC3	6.62374
LOCUS_026724-RA	173	31	204	5.58065	2.48043	6.75e-24	172	27	200	6.37037	2.67138	1.07e-25	Auxin-binding protein T85	ASE in BC2 and BC3	6.62617
LOCUS_021244-RA	7	36	42	0.194444	-2.36257	3.6e-05	5	35	40	0.142857	-2.80735	7.06e-06	Glutamate receptor 3.4	ASE in BC2 and BC3	6.63257
LOCUS_029038-RA	3	25	29	0.12	-3.05889	0.000102287	6	27	33	0.222222	-2.16993	0.00111426	Wall-associated receptor kinase 2	ASE in BC2 and BC3	6.63757
LOCUS_010425-RA	1	17	17	0.0588235	-4.08746	5.89e-05	12	37	49	0.324324	-1.62449	0.00157422	Transcription factor E2FB	ASE in BC2 and BC3	6.64005
LOCUS_005054-RA	160	845	1005	0.189349	-2.40088	5.56e-111	94	641	735	0.146646	-2.76959	7.83e-99	Midasin	ASE in BC2 and BC3	6.64946
LOCUS_029899-RA	5	35	40	0.142857	-2.80735	6.26e-06	6	31	37	0.193548	-2.36923	0.000167595	NEDD8-specific protease 1	ASE in BC2 and BC3	6.65128
LOCUS_028571-RA	9	54	63	0.166667	-2.58496	3.62e-08	9	54	63	0.166667	-2.58496	4.1e-08	hypothetical protein	ASE in BC2 and BC3	6.68203
LOCUS_008329-RA	15	216	231	0.0694444	-3.848	3.05e-45	71	238	309	0.298319	-1.74507	5.42e-21	hypothetical protein	ASE in BC2 and BC3	6.71503
LOCUS_022061-RA	1504	178	1681	8.44944	3.07886	7.64e-259	1103	243	1346	4.53909	2.1824	9.7e-129	Kinesin-like protein KIN-5A	ASE in BC2 and BC3	6.71931
LOCUS_025895-RA	12	70	82	0.171429	-2.54432	2.97e-10	8	50	58	0.16	-2.64386	1.01e-07	hypothetical protein	ASE in BC2 and BC3	6.72682
LOCUS_001932-RA	168	26	194	6.46154	2.69188	2.13e-25	249	44	293	5.65909	2.50057	1.95e-34	Bifunctional nitrilase/nitrile hydratase NIT4A	ASE in BC2 and BC3	6.73123
LOCUS_012706-RA	85	11	96	7.72727	2.94996	2.52e-14	239	49	288	4.87755	2.28616	8.93e-30	Histone H4	ASE in BC2 and BC3	6.74407
LOCUS_000715-RA	30	156	186	0.192308	-2.37851	1.36e-20	20	144	164	0.138889	-2.848	4.52e-23	Electron transfer flavoprotein-ubiquinone oxidoreductase, mitochondrial	ASE in BC2 and BC3	6.77399
LOCUS_005085-RA	5	50	55	0.1	-3.32193	1.46e-09	8	33	41	0.242424	-2.04439	0.000422178	Protein MARD1	ASE in BC2 and BC3	6.79133
LOCUS_019905-RA	159	41	200	3.87805	1.95533	1.52e-16	167	15	181	11.1333	3.47681	3.27e-32	Calcium-transporting ATPase 10, plasma membrane-type	ASE in BC2 and BC3	6.79832
LOCUS_003157-RA	5	34	39	0.147059	-2.76553	1.06e-05	4	22	26	0.181818	-2.45943	0.00175792	Pentatricopeptide repeat-containing protein At2g30780	ASE in BC2 and BC3	6.80164
LOCUS_028636-RA	50	6	56	8.33333	3.05889	6.52e-09	89	19	108	4.68421	2.22781	4.61e-11	40S ribosomal protein S20-1	ASE in BC2 and BC3	6.81462
LOCUS_005414-RA	714	104	818	6.86538	2.77934	1.22e-110	460	84	544	5.47619	2.45317	5.59e-62	Tuberculostearic acid methyltransferase UfaA1	ASE in BC2 and BC3	6.8182
LOCUS_017388-RA	51	261	312	0.195402	-2.35548	1.01e-33	29	217	246	0.133641	-2.90357	2.73e-35	hypothetical protein	ASE in BC2 and BC3	6.8393
LOCUS_008565-RA	6	25	31	0.24	-2.05889	0.00255436	2	20	23	0.1	-3.32193	0.000451211	Protein ACTIVITY OF BC1 COMPLEX KINASE 7, chloroplastic	ASE in BC2 and BC3	6.8395
LOCUS_009717-RA	122	14	136	8.71429	3.12338	1.62e-21	315	69	384	4.56522	2.19068	3.8e-37	Expansin-A9	ASE in BC2 and BC3	6.84234
LOCUS_004812-RA	7	52	59	0.134615	-2.89308	8.6e-09	18	93	110	0.193548	-2.36923	2.27e-12	Serine/threonine-protein kinase D6PKL2	ASE in BC2 and BC3	6.85439
[truncated: 8,113 more rows]
