# Supplementary material for: Assessing Loss of Regulatory Divergence, Genome–Transcriptome Incongruence, and Preferential Expression Switching in Abaca × Banana Backcrosses
Source: Genes (Basel). 2022 Aug 6;13(8):1396. doi: 10.3390/genes13081396 (PMC9407414; doi:10.3390/genes13081396)
Supplement: Supplementary file 1 [file genes-13-01396-s001.zip › Table S7. GO enrichment of genes allelically imbalanced in both BC2 and BC3.csv]

	ontology	node_id	node_name	raw_p_underrep	raw_p_overrep	FWER_underrep	FWER_overrep
1	biological_process	GO:0046907	intracellular transport	0.999972644304626	0.000242414042437082	1	0.005
2	biological_process	GO:0051641	cellular localization	0.999972644304626	0.000242414042437082	1	0.005
3	biological_process	GO:0051649	establishment of localization in cell	0.999972644304626	0.000242414042437082	1	0.005
4	molecular_function	GO:0035639	purine ribonucleoside triphosphate binding	0.999805239931447	0.000463312776927667	1	0.018
5	molecular_function	GO:0005524	ATP binding	0.999727550278362	0.000712225600436587	1	0.023
6	molecular_function	GO:0008144	drug binding	0.9993938143405	0.00148425594133532	1	0.049
7	molecular_function	GO:0003824	catalytic activity	0.998120692557725	0.00271248204632383	1	0.1
8	biological_process	GO:0006886	intracellular protein transport	0.999768895909773	0.00693312270682072	1	0.295
9	biological_process	GO:0034613	cellular protein localization	0.999768895909773	0.00693312270682072	1	0.295
10	biological_process	GO:0070727	cellular macromolecule localization	0.999768895909773	0.00693312270682072	1	0.295
11	biological_process	GO:0033036	macromolecule localization	0.998138036486164	0.00779606454248083	1	0.309
12	molecular_function	GO:0098599	palmitoyl hydrolase activity	1	0.0131062909115667	1	0.537
13	biological_process	GO:0048519	negative regulation of biological process	0.997694674837142	0.0176555705735018	1	0.554
14	biological_process	GO:0008104	protein localization	0.994601860216293	0.0227522698012063	1	0.595
15	biological_process	GO:0015031	protein transport	0.994601860216293	0.0227522698012063	1	0.595
16	biological_process	GO:0015833	peptide transport	0.994601860216293	0.0227522698012063	1	0.595
17	biological_process	GO:0042886	amide transport	0.994601860216293	0.0227522698012063	1	0.595
18	biological_process	GO:0045184	establishment of protein localization	0.994601860216293	0.0227522698012063	1	0.595
19	cellular_component	GO:0005737	cytoplasm	0.970277921007992	0.106402270714031	1	0.616
20	molecular_function	GO:0016853	isomerase activity	0.997014520495587	0.0203339813373489	1	0.63
21	biological_process	GO:0006281	DNA repair	0.997165172383326	0.0286964828407041	1	0.689
22	biological_process	GO:0006364	rRNA processing	0.997165172383326	0.0286964828407041	1	0.689
23	biological_process	GO:0006974	cellular response to DNA damage stimulus	0.997165172383326	0.0286964828407041	1	0.689
24	biological_process	GO:0016072	rRNA metabolic process	0.997165172383326	0.0286964828407041	1	0.689
25	biological_process	GO:0033554	cellular response to stress	0.997165172383326	0.0286964828407041	1	0.689
26	biological_process	GO:0044085	cellular component biogenesis	0.989876067726172	0.0337055046576065	1	0.736
27	biological_process	GO:0071840	cellular component organization or biogenesis	0.98791798352291	0.0360551757820629	1	0.742
28	biological_process	GO:0071702	organic substance transport	0.986588118310921	0.0370039188158078	1	0.754
29	molecular_function	GO:0005096	GTPase activator activity	0.990896143134513	0.0330104190790048	1	0.761
30	molecular_function	GO:0019904	protein domain specific binding	0.990896143134513	0.0330104190790048	1	0.761
31	molecular_function	GO:0030695	GTPase regulator activity	0.990896143134513	0.0330104190790048	1	0.761
32	molecular_function	GO:0060589	nucleoside-triphosphatase regulator activity	0.990896143134513	0.0330104190790048	1	0.761
33	biological_process	GO:0022613	ribonucleoprotein complex biogenesis	0.993119741948276	0.0379519264346275	1	0.774
34	molecular_function	GO:0017076	purine nucleotide binding	0.97861118232409	0.034668548694055	1	0.79
35	molecular_function	GO:0032553	ribonucleotide binding	0.97861118232409	0.034668548694055	1	0.79
36	molecular_function	GO:0032555	purine ribonucleotide binding	0.97861118232409	0.034668548694055	1	0.79
37	molecular_function	GO:0016758	transferase activity, transferring hexosyl groups	0.998503251006066	0.0363253747468322	1	0.828
38	molecular_function	GO:0016872	intramolecular lyase activity	0.995509418559535	0.0367647972346058	1	0.832
39	molecular_function	GO:0000166	nucleotide binding	0.976162036382917	0.038009706781678	1	0.833
40	molecular_function	GO:1901265	nucleoside phosphate binding	0.976162036382917	0.038009706781678	1	0.833
41	molecular_function	GO:0036094	small molecule binding	0.975252182294189	0.0390688716920197	1	0.836
42	molecular_function	GO:0097367	carbohydrate derivative binding	0.975537764803445	0.0392018792425323	1	0.836
43	cellular_component	GO:0005743	mitochondrial inner membrane	1	0.110824742268041	1	0.853
44	cellular_component	GO:0005746	mitochondrial respirasome	1	0.110824742268041	1	0.853
45	cellular_component	GO:0005777	peroxisome	1	0.110824742268041	1	0.853
46	cellular_component	GO:0042579	microbody	1	0.110824742268041	1	0.853
47	cellular_component	GO:0070469	respirasome	1	0.110824742268041	1	0.853
48	biological_process	GO:0006888	endoplasmic reticulum to Golgi vesicle-mediated transport	0.998093391255624	0.0428367938671423	1	0.871
49	biological_process	GO:0006900	vesicle budding from membrane	0.998093391255624	0.0428367938671423	1	0.871
50	biological_process	GO:0006901	vesicle coating	0.998093391255624	0.0428367938671423	1	0.871
51	biological_process	GO:0006903	vesicle targeting	0.998093391255624	0.0428367938671423	1	0.871
52	biological_process	GO:0015850	organic hydroxy compound transport	0.998093391255624	0.0428367938671423	1	0.871
53	biological_process	GO:0015918	sterol transport	0.998093391255624	0.0428367938671423	1	0.871
54	biological_process	GO:0016050	vesicle organization	0.998093391255624	0.0428367938671423	1	0.871
55	biological_process	GO:0032365	intracellular lipid transport	0.998093391255624	0.0428367938671423	1	0.871
56	biological_process	GO:0032366	intracellular sterol transport	0.998093391255624	0.0428367938671423	1	0.871
57	biological_process	GO:0048193	Golgi vesicle transport	0.998093391255624	0.0428367938671423	1	0.871
58	biological_process	GO:0048194	Golgi vesicle budding	0.998093391255624	0.0428367938671423	1	0.871
59	biological_process	GO:0048199	vesicle targeting, to, from or within Golgi	0.998093391255624	0.0428367938671423	1	0.871
60	biological_process	GO:0048207	vesicle targeting, rough ER to cis-Golgi	0.998093391255624	0.0428367938671423	1	0.871
61	biological_process	GO:0048208	COPII vesicle coating	0.998093391255624	0.0428367938671423	1	0.871
62	biological_process	GO:0051640	organelle localization	0.998093391255624	0.0428367938671423	1	0.871
63	biological_process	GO:0051648	vesicle localization	0.998093391255624	0.0428367938671423	1	0.871
64	biological_process	GO:0051650	establishment of vesicle localization	0.998093391255624	0.0428367938671423	1	0.871
65	biological_process	GO:0051656	establishment of organelle localization	0.998093391255624	0.0428367938671423	1	0.871
66	biological_process	GO:0061024	membrane organization	0.998093391255624	0.0428367938671423	1	0.871
67	biological_process	GO:0090114	COPII-coated vesicle budding	0.998093391255624	0.0428367938671423	1	0.871
68	molecular_function	GO:0008047	enzyme activator activity	0.984911273873554	0.048953803142798	1	0.882
69	biological_process	GO:0042254	ribosome biogenesis	0.994015355400912	0.0457303615219163	1	0.889
70	biological_process	GO:0071705	nitrogen compound transport	0.986691101214689	0.0458677110721152	1	0.892
71	biological_process	GO:0050789	regulation of biological process	0.971188569525392	0.0553366279467193	1	0.912
72	cellular_component	GO:0005739	mitochondrion	0.967616250091631	0.176000500849468	1	0.923
73	biological_process	GO:0009892	negative regulation of metabolic process	0.989166760720118	0.0666686348671368	1	0.926
74	biological_process	GO:0010605	negative regulation of macromolecule metabolic process	0.989166760720118	0.0666686348671368	1	0.926
75	biological_process	GO:0010629	negative regulation of gene expression	0.989166760720118	0.0666686348671368	1	0.926
76	biological_process	GO:0022607	cellular component assembly	0.98438407910712	0.0676007092605675	1	0.941
77	biological_process	GO:0065007	biological regulation	0.961297137563341	0.0715888739165643	1	0.947
78	molecular_function	GO:0016765	transferase activity, transferring alkyl or aryl (other than methyl) groups	0.994524949380788	0.0671756988744526	1	0.952
79	molecular_function	GO:0030554	adenyl nucleotide binding	0.957465012864054	0.0679959817932193	1	0.952
80	molecular_function	GO:0032559	adenyl ribonucleotide binding	0.957465012864054	0.0679959817932193	1	0.952
81	biological_process	GO:0006810	transport	0.957135943398262	0.0757000954853217	1	0.953
82	biological_process	GO:0051234	establishment of localization	0.957135943398262	0.0757000954853217	1	0.953
83	biological_process	GO:0016043	cellular component organization	0.977247730198794	0.0768247907437617	1	0.959
84	molecular_function	GO:0043168	anion binding	0.947254706254665	0.078022501490188	1	0.962
85	cellular_component	GO:0005740	mitochondrial envelope	0.987972508591065	0.209621993127148	1	0.964
86	cellular_component	GO:0019866	organelle inner membrane	0.987972508591065	0.209621993127148	1	0.964
87	cellular_component	GO:0031966	mitochondrial membrane	0.987972508591065	0.209621993127148	1	0.964
88	molecular_function	GO:0016757	transferase activity, transferring glycosyl groups	0.953220486877546	0.0813983428469808	1	0.967
89	molecular_function	GO:0008289	lipid binding	0.960557445887243	0.0832678164272491	1	0.971
90	molecular_function	GO:0003779	actin binding	0.965470216195499	0.0929621361529079	1	0.98
91	biological_process	GO:0006869	lipid transport	0.993066877293179	0.0787404650274639	1	0.981
92	biological_process	GO:0051179	localization	0.94935096908756	0.0876276194545319	1	0.984
93	biological_process	GO:0006996	organelle organization	0.982344429426498	0.0911751670139541	1	0.986
94	molecular_function	GO:0016301	kinase activity	0.987475692901425	0.103609960058371	1	0.993
95	biological_process	GO:0010467	gene expression	0.948881076404552	0.103638790320485	1	0.993
96	biological_process	GO:0090304	nucleic acid metabolic process	0.948881076404552	0.103638790320485	1	0.993
97	molecular_function	GO:0016740	transferase activity	0.921120098661295	0.109068322476021	1	0.993
98	biological_process	GO:0019725	cellular homeostasis	0.963011965006104	0.110065369205188	1	0.995
99	biological_process	GO:0045454	cell redox homeostasis	0.963011965006104	0.110065369205188	1	0.995
100	biological_process	GO:0006259	DNA metabolic process	0.973346862068246	0.11882746519204	1	0.995
101	molecular_function	GO:0003855	3-dehydroquinate dehydratase activity	1	0.11457670273711	1	0.999
102	molecular_function	GO:0004177	aminopeptidase activity	1	0.11457670273711	1	0.999
103	molecular_function	GO:0008233	peptidase activity	1	0.11457670273711	1	0.999
104	molecular_function	GO:0008235	metalloexopeptidase activity	1	0.11457670273711	1	0.999
105	molecular_function	GO:0008237	metallopeptidase activity	1	0.11457670273711	1	0.999
106	molecular_function	GO:0008238	exopeptidase activity	1	0.11457670273711	1	0.999
107	molecular_function	GO:0010011	auxin binding	1	0.11457670273711	1	0.999
108	molecular_function	GO:0016866	intramolecular transferase activity	1	0.11457670273711	1	0.999
109	molecular_function	GO:0019239	deaminase activity	1	0.11457670273711	1	0.999
110	molecular_function	GO:0042562	hormone binding	1	0.11457670273711	1	0.999
111	molecular_function	GO:0050661	NADP binding	1	0.11457670273711	1	0.999
112	molecular_function	GO:0070006	metalloaminopeptidase activity	1	0.11457670273711	1	0.999
113	molecular_function	GO:0070011	peptidase activity, acting on L-amino acid peptides	1	0.11457670273711	1	0.999
114	molecular_function	GO:0016787	hydrolase activity	0.92091873852599	0.115205021884836	1	0.999
115	cellular_component	GO:0031967	organelle envelope	0.937657111686277	0.376111415959715	1	0.999
116	cellular_component	GO:0031975	envelope	0.937657111686277	0.376111415959715	1	0.999
117	molecular_function	GO:0008092	cytoskeletal protein binding	0.951368026960478	0.120926911718381	1	1
118	biological_process	GO:0000070	mitotic sister chromatid segregation	1	0.125396825396826	1	1
119	biological_process	GO:0000075	cell cycle checkpoint	1	0.125396825396826	1	1
120	biological_process	GO:0000184	nuclear-transcribed mRNA catabolic process, nonsense-mediated decay	1	0.125396825396826	1	1
121	biological_process	GO:0000278	mitotic cell cycle	1	0.125396825396826	1	1
122	biological_process	GO:0000350	generation of catalytic spliceosome for second transesterification step	1	0.125396825396826	1	1
123	biological_process	GO:0000393	spliceosomal conformational changes to generate catalytic conformation	1	0.125396825396826	1	1
124	biological_process	GO:0000819	sister chromatid segregation	1	0.125396825396826	1	1
125	biological_process	GO:0000956	nuclear-transcribed mRNA catabolic process	1	0.125396825396826	1	1
126	biological_process	GO:0002181	cytoplasmic translation	1	0.125396825396826	1	1
127	biological_process	GO:0002182	cytoplasmic translational elongation	1	0.125396825396826	1	1
128	biological_process	GO:0006401	RNA catabolic process	1	0.125396825396826	1	1
129	biological_process	GO:0006402	mRNA catabolic process	1	0.125396825396826	1	1
130	biological_process	GO:0006414	translational elongation	1	0.125396825396826	1	1
131	biological_process	GO:0006417	regulation of translation	1	0.125396825396826	1	1
132	biological_process	GO:0006448	regulation of translational elongation	1	0.125396825396826	1	1
133	biological_process	GO:0006497	protein lipidation	1	0.125396825396826	1	1
134	biological_process	GO:0006505	GPI anchor metabolic process	1	0.125396825396826	1	1
135	biological_process	GO:0006506	GPI anchor biosynthetic process	1	0.125396825396826	1	1
136	biological_process	GO:0006606	protein import into nucleus	1	0.125396825396826	1	1
137	biological_process	GO:0006631	fatty acid metabolic process	1	0.125396825396826	1	1
138	biological_process	GO:0006633	fatty acid biosynthetic process	1	0.125396825396826	1	1
139	biological_process	GO:0006643	membrane lipid metabolic process	1	0.125396825396826	1	1
140	biological_process	GO:0006661	phosphatidylinositol biosynthetic process	1	0.125396825396826	1	1
141	biological_process	GO:0006664	glycolipid metabolic process	1	0.125396825396826	1	1
142	biological_process	GO:0006754	ATP biosynthetic process	1	0.125396825396826	1	1
143	biological_process	GO:0006812	cation transport	1	0.125396825396826	1	1
144	biological_process	GO:0006913	nucleocytoplasmic transport	1	0.125396825396826	1	1
145	biological_process	GO:0007059	chromosome segregation	1	0.125396825396826	1	1
146	biological_process	GO:0007088	regulation of mitotic nuclear division	1	0.125396825396826	1	1
147	biological_process	GO:0007091	metaphase/anaphase transition of mitotic cell cycle	1	0.125396825396826	1	1
148	biological_process	GO:0007093	mitotic cell cycle checkpoint	1	0.125396825396826	1	1
149	biological_process	GO:0007094	mitotic spindle assembly checkpoint	1	0.125396825396826	1	1
150	biological_process	GO:0007346	regulation of mitotic cell cycle	1	0.125396825396826	1	1
151	biological_process	GO:0009141	nucleoside triphosphate metabolic process	1	0.125396825396826	1	1
152	biological_process	GO:0009142	nucleoside triphosphate biosynthetic process	1	0.125396825396826	1	1
153	biological_process	GO:0009144	purine nucleoside triphosphate metabolic process	1	0.125396825396826	1	1
154	biological_process	GO:0009145	purine nucleoside triphosphate biosynthetic process	1	0.125396825396826	1	1
155	biological_process	GO:0009199	ribonucleoside triphosphate metabolic process	1	0.125396825396826	1	1
156	biological_process	GO:0009201	ribonucleoside triphosphate biosynthetic process	1	0.125396825396826	1	1
157	biological_process	GO:0009205	purine ribonucleoside triphosphate metabolic process	1	0.125396825396826	1	1
158	biological_process	GO:0009206	purine ribonucleoside triphosphate biosynthetic process	1	0.125396825396826	1	1
159	biological_process	GO:0009247	glycolipid biosynthetic process	1	0.125396825396826	1	1
160	biological_process	GO:0010564	regulation of cell cycle process	1	0.125396825396826	1	1
161	biological_process	GO:0010608	posttranscriptional regulation of gene expression	1	0.125396825396826	1	1
162	biological_process	GO:0010639	negative regulation of organelle organization	1	0.125396825396826	1	1
163	biological_process	GO:0010948	negative regulation of cell cycle process	1	0.125396825396826	1	1
164	biological_process	GO:0010965	regulation of mitotic sister chromatid separation	1	0.125396825396826	1	1
165	biological_process	GO:0015672	monovalent inorganic cation transport	1	0.125396825396826	1	1
166	biological_process	GO:0015985	energy coupled proton transport, down electrochemical gradient	1	0.125396825396826	1	1
167	biological_process	GO:0015986	ATP synthesis coupled proton transport	1	0.125396825396826	1	1
168	biological_process	GO:0016226	iron-sulfur cluster assembly	1	0.125396825396826	1	1
169	biological_process	GO:0016310	phosphorylation	1	0.125396825396826	1	1
170	biological_process	GO:0017038	protein import	1	0.125396825396826	1	1
171	biological_process	GO:0017144	drug metabolic process	1	0.125396825396826	1	1
172	biological_process	GO:0017182	peptidyl-diphthamide metabolic process	1	0.125396825396826	1	1
173	biological_process	GO:0017183	peptidyl-diphthamide biosynthetic process from peptidyl-histidine	1	0.125396825396826	1	1
174	biological_process	GO:0018202	peptidyl-histidine modification	1	0.125396825396826	1	1
175	biological_process	GO:0019439	aromatic compound catabolic process	1	0.125396825396826	1	1
176	biological_process	GO:0030071	regulation of mitotic metaphase/anaphase transition	1	0.125396825396826	1	1
177	biological_process	GO:0031163	metallo-sulfur cluster assembly	1	0.125396825396826	1	1
178	biological_process	GO:0031577	spindle checkpoint	1	0.125396825396826	1	1
179	biological_process	GO:0032268	regulation of cellular protein metabolic process	1	0.125396825396826	1	1
180	biological_process	GO:0032787	monocarboxylic acid metabolic process	1	0.125396825396826	1	1
181	biological_process	GO:0033043	regulation of organelle organization	1	0.125396825396826	1	1
182	biological_process	GO:0033044	regulation of chromosome organization	1	0.125396825396826	1	1
183	biological_process	GO:0033045	regulation of sister chromatid segregation	1	0.125396825396826	1	1
184	biological_process	GO:0033046	negative regulation of sister chromatid segregation	1	0.125396825396826	1	1
185	biological_process	GO:0033047	regulation of mitotic sister chromatid segregation	1	0.125396825396826	1	1
186	biological_process	GO:0033048	negative regulation of mitotic sister chromatid segregation	1	0.125396825396826	1	1
187	biological_process	GO:0033365	protein localization to organelle	1	0.125396825396826	1	1
188	biological_process	GO:0034248	regulation of cellular amide metabolic process	1	0.125396825396826	1	1
189	biological_process	GO:0034504	protein localization to nucleus	1	0.125396825396826	1	1
190	biological_process	GO:0034655	nucleobase-containing compound catabolic process	1	0.125396825396826	1	1
191	biological_process	GO:0042157	lipoprotein metabolic process	1	0.125396825396826	1	1
192	biological_process	GO:0042158	lipoprotein biosynthetic process	1	0.125396825396826	1	1
193	biological_process	GO:0044270	cellular nitrogen compound catabolic process	1	0.125396825396826	1	1
194	biological_process	GO:0044770	cell cycle phase transition	1	0.125396825396826	1	1
195	biological_process	GO:0044772	mitotic cell cycle phase transition	1	0.125396825396826	1	1
196	biological_process	GO:0044784	metaphase/anaphase transition of cell cycle	1	0.125396825396826	1	1
197	biological_process	GO:0045786	negative regulation of cell cycle	1	0.125396825396826	1	1
198	biological_process	GO:0045839	negative regulation of mitotic nuclear division	1	0.125396825396826	1	1
199	biological_process	GO:0045841	negative regulation of mitotic metaphase/anaphase transition	1	0.125396825396826	1	1
200	biological_process	GO:0045930	negative regulation of mitotic cell cycle	1	0.125396825396826	1	1
201	biological_process	GO:0046034	ATP metabolic process	1	0.125396825396826	1	1
202	biological_process	GO:0046467	membrane lipid biosynthetic process	1	0.125396825396826	1	1
203	biological_process	GO:0046700	heterocycle catabolic process	1	0.125396825396826	1	1
204	biological_process	GO:0046834	lipid phosphorylation	1	0.125396825396826	1	1
205	biological_process	GO:0046854	phosphatidylinositol phosphorylation	1	0.125396825396826	1	1
206	biological_process	GO:0048523	negative regulation of cellular process	1	0.125396825396826	1	1
207	biological_process	GO:0051128	regulation of cellular component organization	1	0.125396825396826	1	1
208	biological_process	GO:0051129	negative regulation of cellular component organization	1	0.125396825396826	1	1
209	biological_process	GO:0051169	nuclear transport	1	0.125396825396826	1	1
210	biological_process	GO:0051170	import into nucleus	1	0.125396825396826	1	1
211	biological_process	GO:0051246	regulation of protein metabolic process	1	0.125396825396826	1	1
212	biological_process	GO:0051304	chromosome separation	1	0.125396825396826	1	1
213	biological_process	GO:0051306	mitotic sister chromatid separation	1	0.125396825396826	1	1
214	biological_process	GO:0051726	regulation of cell cycle	1	0.125396825396826	1	1
215	biological_process	GO:0051783	regulation of nuclear division	1	0.125396825396826	1	1
216	biological_process	GO:0051784	negative regulation of nuclear division	1	0.125396825396826	1	1
217	biological_process	GO:0051983	regulation of chromosome segregation	1	0.125396825396826	1	1
218	biological_process	GO:0051985	negative regulation of chromosome segregation	1	0.125396825396826	1	1
219	biological_process	GO:0071173	spindle assembly checkpoint	1	0.125396825396826	1	1
220	biological_process	GO:0071174	mitotic spindle checkpoint	1	0.125396825396826	1	1
221	biological_process	GO:0072330	monocarboxylic acid biosynthetic process	1	0.125396825396826	1	1
222	biological_process	GO:0072594	establishment of protein localization to organelle	1	0.125396825396826	1	1
223	biological_process	GO:0098655	cation transmembrane transport	1	0.125396825396826	1	1
224	biological_process	GO:0098660	inorganic ion transmembrane transport	1	0.125396825396826	1	1
225	biological_process	GO:0098662	inorganic cation transmembrane transport	1	0.125396825396826	1	1
226	biological_process	GO:0098813	nuclear chromosome segregation	1	0.125396825396826	1	1
227	biological_process	GO:0140014	mitotic nuclear division	1	0.125396825396826	1	1
228	biological_process	GO:1900247	regulation of cytoplasmic translational elongation	1	0.125396825396826	1	1
229	biological_process	GO:1901361	organic cyclic compound catabolic process	1	0.125396825396826	1	1
230	biological_process	GO:1901987	regulation of cell cycle phase transition	1	0.125396825396826	1	1
231	biological_process	GO:1901988	negative regulation of cell cycle phase transition	1	0.125396825396826	1	1
232	biological_process	GO:1901990	regulation of mitotic cell cycle phase transition	1	0.125396825396826	1	1
233	biological_process	GO:1901991	negative regulation of mitotic cell cycle phase transition	1	0.125396825396826	1	1
234	biological_process	GO:1902099	regulation of metaphase/anaphase transition of cell cycle	1	0.125396825396826	1	1
235	biological_process	GO:1902100	negative regulation of metaphase/anaphase transition of cell cycle	1	0.125396825396826	1	1
236	biological_process	GO:1902600	proton transmembrane transport	1	0.125396825396826	1	1
237	biological_process	GO:1903047	mitotic cell cycle process	1	0.125396825396826	1	1
238	biological_process	GO:1903509	liposaccharide metabolic process	1	0.125396825396826	1	1
239	biological_process	GO:1905818	regulation of chromosome separation	1	0.125396825396826	1	1
240	biological_process	GO:1905819	negative regulation of chromosome separation	1	0.125396825396826	1	1
241	biological_process	GO:2000765	regulation of cytoplasmic translation	1	0.125396825396826	1	1
242	biological_process	GO:2000816	negative regulation of mitotic sister chromatid separation	1	0.125396825396826	1	1
243	biological_process	GO:2001251	negative regulation of chromosome organization	1	0.125396825396826	1	1
244	biological_process	GO:0010468	regulation of gene expression	0.954132288927885	0.128947033361974	1	1
245	biological_process	GO:0019222	regulation of metabolic process	0.954132288927885	0.128947033361974	1	1
246	biological_process	GO:0042592	homeostatic process	0.954132288927885	0.128947033361974	1	1
247	biological_process	GO:0060255	regulation of macromolecule metabolic process	0.954132288927885	0.128947033361974	1	1
248	biological_process	GO:0009987	cellular process	0.910150258319251	0.136990140436316	1	1
249	molecular_function	GO:0140096	catalytic activity, acting on a protein	0.977067009534312	0.143948444854712	1	1
250	biological_process	GO:0034641	cellular nitrogen compound metabolic process	0.91698190436016	0.148284836562894	1	1
251	biological_process	GO:0050794	regulation of cellular process	0.908513905980885	0.15815577895813	1	1
252	biological_process	GO:0006950	response to stress	0.91534998228882	0.161024548694939	1	1
253	biological_process	GO:0010876	lipid localization	0.971303517159296	0.166737265919619	1	1
254	biological_process	GO:1901137	carbohydrate derivative biosynthetic process	0.971303517159296	0.166737265919619	1	1
255	biological_process	GO:0065008	regulation of biological quality	0.932654102620413	0.170760558356638	1	1
256	biological_process	GO:0065003	protein-containing complex assembly	0.948394610237183	0.181672593047154	1	1
257	molecular_function	GO:0001882	nucleoside binding	0.91348645822943	0.18738835065892	1	1
258	molecular_function	GO:0001883	purine nucleoside binding	0.91348645822943	0.18738835065892	1	1
259	molecular_function	GO:0005525	GTP binding	0.91348645822943	0.18738835065892	1	1
260	molecular_function	GO:0019001	guanyl nucleotide binding	0.91348645822943	0.18738835065892	1	1
261	molecular_function	GO:0032549	ribonucleoside binding	0.91348645822943	0.18738835065892	1	1
262	molecular_function	GO:0032550	purine ribonucleoside binding	0.91348645822943	0.18738835065892	1	1
263	molecular_function	GO:0032561	guanyl ribonucleotide binding	0.91348645822943	0.18738835065892	1	1
264	molecular_function	GO:0016491	oxidoreductase activity	0.873928829607066	0.202838179242206	1	1
265	biological_process	GO:0008152	metabolic process	0.853536950892831	0.209477119225838	1	1
266	biological_process	GO:0006139	nucleobase-containing compound metabolic process	0.873268407072386	0.21399236652596	1	1
267	biological_process	GO:0006725	cellular aromatic compound metabolic process	0.873268407072386	0.21399236652596	1	1
268	biological_process	GO:0006464	cellular protein modification process	0.954269638478084	0.2151400276787	1	1
269	biological_process	GO:0009628	response to abiotic stimulus	0.954269638478084	0.2151400276787	1	1
270	biological_process	GO:0016458	gene silencing	0.954269638478084	0.2151400276787	1	1
271	biological_process	GO:0031047	gene silencing by RNA	0.954269638478084	0.2151400276787	1	1
272	biological_process	GO:0036211	protein modification process	0.954269638478084	0.2151400276787	1	1
273	biological_process	GO:0016071	mRNA metabolic process	0.932399290739433	0.21589415818313	1	1
274	biological_process	GO:0034470	ncRNA processing	0.932399290739433	0.21589415818313	1	1
275	biological_process	GO:0034660	ncRNA metabolic process	0.932399290739433	0.21589415818313	1	1
276	biological_process	GO:0043933	protein-containing complex subunit organization	0.932399290739433	0.21589415818313	1	1
277	molecular_function	GO:0003697	single-stranded DNA binding	0.986893709088433	0.216047114562654	1	1
278	molecular_function	GO:0003735	structural constituent of ribosome	0.986893709088433	0.216047114562654	1	1
279	molecular_function	GO:0004842	ubiquitin-protein transferase activity	0.986893709088433	0.216047114562654	1	1
280	molecular_function	GO:0005198	structural molecule activity	0.986893709088433	0.216047114562654	1	1
281	molecular_function	GO:0005516	calmodulin binding	0.986893709088433	0.216047114562654	1	1
282	molecular_function	GO:0008194	UDP-glycosyltransferase activity	0.986893709088433	0.216047114562654	1	1
283	molecular_function	GO:0008375	acetylglucosaminyltransferase activity	0.986893709088433	0.216047114562654	1	1
284	molecular_function	GO:0008430	selenium binding	0.986893709088433	0.216047114562654	1	1
285	molecular_function	GO:0016798	hydrolase activity, acting on glycosyl bonds	0.986893709088433	0.216047114562654	1	1
286	molecular_function	GO:0017176	phosphatidylinositol N-acetylglucosaminyltransferase activity	0.986893709088433	0.216047114562654	1	1
287	molecular_function	GO:0019787	ubiquitin-like protein transferase activity	0.986893709088433	0.216047114562654	1	1
288	molecular_function	GO:1901681	sulfur compound binding	0.946080352916804	0.231122656175942	1	1
289	biological_process	GO:0000280	nuclear division	0.984449996214702	0.235243647008353	1	1
290	biological_process	GO:0006164	purine nucleotide biosynthetic process	0.984449996214702	0.235243647008353	1	1
291	biological_process	GO:0006353	DNA-templated transcription, termination	0.984449996214702	0.235243647008353	1	1
292	biological_process	GO:0006412	translation	0.984449996214702	0.235243647008353	1	1
293	biological_process	GO:0006518	peptide metabolic process	0.984449996214702	0.235243647008353	1	1
294	biological_process	GO:0009152	purine ribonucleotide biosynthetic process	0.984449996214702	0.235243647008353	1	1
295	biological_process	GO:0009165	nucleotide biosynthetic process	0.984449996214702	0.235243647008353	1	1
296	biological_process	GO:0009260	ribonucleotide biosynthetic process	0.984449996214702	0.235243647008353	1	1
297	biological_process	GO:0018193	peptidyl-amino acid modification	0.984449996214702	0.235243647008353	1	1
298	biological_process	GO:0022402	cell cycle process	0.984449996214702	0.235243647008353	1	1
299	biological_process	GO:0043043	peptide biosynthetic process	0.984449996214702	0.235243647008353	1	1
300	biological_process	GO:0043603	cellular amide metabolic process	0.984449996214702	0.235243647008353	1	1
301	biological_process	GO:0043604	amide biosynthetic process	0.984449996214702	0.235243647008353	1	1
302	biological_process	GO:0046390	ribose phosphate biosynthetic process	0.984449996214702	0.235243647008353	1	1
303	biological_process	GO:0048285	organelle fission	0.984449996214702	0.235243647008353	1	1
304	biological_process	GO:0072522	purine-containing compound biosynthetic process	0.984449996214702	0.235243647008353	1	1
305	biological_process	GO:1901293	nucleoside phosphate biosynthetic process	0.984449996214702	0.235243647008353	1	1
306	biological_process	GO:0051716	cellular response to stimulus	0.865156645832844	0.239839619202616	1	1
307	biological_process	GO:0006396	RNA processing	0.89103691173514	0.241765006346334	1	1
308	biological_process	GO:0046483	heterocycle metabolic process	0.851715163437106	0.243165143516706	1	1
309	biological_process	GO:1901360	organic cyclic compound metabolic process	0.851715163437106	0.243165143516706	1	1
310	biological_process	GO:0016070	RNA metabolic process	0.854665688902261	0.261538454572954	1	1
311	molecular_function	GO:0008168	methyltransferase activity	0.839407152331576	0.262057015651958	1	1
312	molecular_function	GO:0016741	transferase activity, transferring one-carbon groups	0.839407152331576	0.262057015651958	1	1
313	biological_process	GO:0043412	macromolecule modification	0.933331365132863	0.264630491949221	1	1
314	molecular_function	GO:0004869	cysteine-type endopeptidase inhibitor activity	0.925817819677294	0.275962792134009	1	1
315	biological_process	GO:0016192	vesicle-mediated transport	0.893715511351473	0.287624015452098	1	1
316	molecular_function	GO:0000062	fatty-acyl-CoA binding	0.963674625253168	0.305907984470564	1	1
317	molecular_function	GO:0016836	hydro-lyase activity	0.963674625253168	0.305907984470564	1	1
318	molecular_function	GO:0033218	amide binding	0.963674625253168	0.305907984470564	1	1
319	molecular_function	GO:1901567	fatty acid derivative binding	0.963674625253168	0.305907984470564	1	1
320	molecular_function	GO:0030234	enzyme regulator activity	0.814264175187184	0.308892576416951	1	1
321	biological_process	GO:0090407	organophosphate biosynthetic process	0.908824832986046	0.31418915621644	1	1
322	molecular_function	GO:0004866	endopeptidase inhibitor activity	0.90274002011214	0.320638495195546	1	1
323	molecular_function	GO:0030414	peptidase inhibitor activity	0.90274002011214	0.320638495195546	1	1
324	molecular_function	GO:0061134	peptidase regulator activity	0.90274002011214	0.320638495195546	1	1
325	molecular_function	GO:0061135	endopeptidase regulator activity	0.90274002011214	0.320638495195546	1	1
326	biological_process	GO:1901566	organonitrogen compound biosynthetic process	0.87130607389282	0.32430018991631	1	1
327	biological_process	GO:0000724	double-strand break repair via homologous recombination	0.957163206132858	0.331447073578958	1	1
328	biological_process	GO:0000725	recombinational repair	0.957163206132858	0.331447073578958	1	1
329	biological_process	GO:0006082	organic acid metabolic process	0.957163206132858	0.331447073578958	1	1
330	biological_process	GO:0006302	double-strand break repair	0.957163206132858	0.331447073578958	1	1
331	biological_process	GO:0006790	sulfur compound metabolic process	0.957163206132858	0.331447073578958	1	1
332	biological_process	GO:0007049	cell cycle	0.957163206132858	0.331447073578958	1	1
333	biological_process	GO:0009314	response to radiation	0.957163206132858	0.331447073578958	1	1
334	biological_process	GO:0009416	response to light stimulus	0.957163206132858	0.331447073578958	1	1
335	biological_process	GO:0009648	photoperiodism	0.957163206132858	0.331447073578958	1	1
336	biological_process	GO:0010228	vegetative to reproductive phase transition of meristem	0.957163206132858	0.331447073578958	1	1
337	biological_process	GO:0016053	organic acid biosynthetic process	0.957163206132858	0.331447073578958	1	1
338	biological_process	GO:0019752	carboxylic acid metabolic process	0.957163206132858	0.331447073578958	1	1
339	biological_process	GO:0043436	oxoacid metabolic process	0.957163206132858	0.331447073578958	1	1
340	biological_process	GO:0046394	carboxylic acid biosynthetic process	0.957163206132858	0.331447073578958	1	1
341	biological_process	GO:0048573	photoperiodism, flowering	0.957163206132858	0.331447073578958	1	1
342	biological_process	GO:0048580	regulation of post-embryonic development	0.957163206132858	0.331447073578958	1	1
343	biological_process	GO:0050793	regulation of developmental process	0.957163206132858	0.331447073578958	1	1
344	biological_process	GO:0051239	regulation of multicellular organismal process	0.957163206132858	0.331447073578958	1	1
345	biological_process	GO:0051276	chromosome organization	0.957163206132858	0.331447073578958	1	1
346	biological_process	GO:2000026	regulation of multicellular organismal development	0.957163206132858	0.331447073578958	1	1
347	biological_process	GO:2000028	regulation of photoperiodism, flowering	0.957163206132858	0.331447073578958	1	1
348	biological_process	GO:2000241	regulation of reproductive process	0.957163206132858	0.331447073578958	1	1
349	molecular_function	GO:0043167	ion binding	0.69660058688704	0.354594750040258	1	1
350	biological_process	GO:0008610	lipid biosynthetic process	0.88117253480796	0.36302957897254	1	1
351	biological_process	GO:0044271	cellular nitrogen compound biosynthetic process	0.806542824630247	0.384757233051723	1	1
352	molecular_function	GO:0003712	transcription coregulator activity	0.932824301125547	0.385485413002601	1	1
353	molecular_function	GO:0003713	transcription coactivator activity	0.932824301125547	0.385485413002601	1	1
354	molecular_function	GO:0140110	transcription regulator activity	0.932824301125547	0.385485413002601	1	1
355	molecular_function	GO:0048037	cofactor binding	0.77501496651956	0.396821662433389	1	1
356	biological_process	GO:0043170	macromolecule metabolic process	0.706196873329186	0.405295906064129	1	1
357	molecular_function	GO:0050662	coenzyme binding	0.810740476788246	0.406381209102049	1	1
358	biological_process	GO:0055114	oxidation-reduction process	0.85084420777393	0.410557087138422	1	1
359	biological_process	GO:0001101	response to acid chemical	0.921259534972536	0.41568260976279	1	1
360	biological_process	GO:0006310	DNA recombination	0.921259534972536	0.41568260976279	1	1
361	biological_process	GO:0006914	autophagy	0.921259534972536	0.41568260976279	1	1
362	biological_process	GO:0009269	response to desiccation	0.921259534972536	0.41568260976279	1	1
363	biological_process	GO:0009414	response to water deprivation	0.921259534972536	0.41568260976279	1	1
364	biological_process	GO:0009415	response to water	0.921259534972536	0.41568260976279	1	1
365	biological_process	GO:0010035	response to inorganic substance	0.921259534972536	0.41568260976279	1	1
366	biological_process	GO:0022618	ribonucleoprotein complex assembly	0.921259534972536	0.41568260976279	1	1
367	biological_process	GO:0034220	ion transmembrane transport	0.921259534972536	0.41568260976279	1	1
368	biological_process	GO:0061919	process utilizing autophagic mechanism	0.921259534972536	0.41568260976279	1	1
369	biological_process	GO:0071826	ribonucleoprotein complex subunit organization	0.921259534972536	0.41568260976279	1	1
370	biological_process	GO:1901700	response to oxygen-containing compound	0.921259534972536	0.41568260976279	1	1
371	molecular_function	GO:0016772	transferase activity, transferring phosphorus-containing groups	0.785896167109344	0.438427438470614	1	1
372	molecular_function	GO:0098772	molecular function regulator	0.692285426515093	0.444399708778135	1	1
373	molecular_function	GO:0030976	thiamine pyrophosphate binding	0.896390039941629	0.455954276238659	1	1
374	biological_process	GO:0006397	mRNA processing	0.818327406952846	0.456333985956675	1	1
375	cellular_component	GO:0043229	intracellular organelle	0.661195531478758	0.478602706629273	1	1
376	cellular_component	GO:0043231	intracellular membrane-bounded organelle	0.661195531478758	0.478602706629273	1	1
377	cellular_component	GO:0005622	intracellular	0.657029674478766	0.479653298018593	1	1
378	molecular_function	GO:0008270	zinc ion binding	0.633528109649686	0.48362613850655	1	1
379	biological_process	GO:0044237	cellular metabolic process	0.620285757970433	0.486744917172977	1	1
380	biological_process	GO:0000375	RNA splicing, via transesterification reactions	0.879276328440019	0.489422344313492	1	1
381	biological_process	GO:0000377	RNA splicing, via transesterification reactions with bulged adenosine as nucleophile	0.879276328440019	0.489422344313492	1	1
382	biological_process	GO:0000398	mRNA splicing, via spliceosome	0.879276328440019	0.489422344313492	1	1
383	biological_process	GO:0008380	RNA splicing	0.879276328440019	0.489422344313492	1	1
384	biological_process	GO:0008654	phospholipid biosynthetic process	0.879276328440019	0.489422344313492	1	1
385	biological_process	GO:0045017	glycerolipid biosynthetic process	0.879276328440019	0.489422344313492	1	1
386	biological_process	GO:0046474	glycerophospholipid biosynthetic process	0.879276328440019	0.489422344313492	1	1
387	biological_process	GO:0048583	regulation of response to stimulus	0.879276328440019	0.489422344313492	1	1
388	cellular_component	GO:0110165	cellular anatomical entity	1	0.491824701055475	1	1
389	cellular_component	GO:0005576	extracellular region	0.775307257055965	0.510915035337715	1	1
390	biological_process	GO:0009058	biosynthetic process	0.629230833507798	0.527806518073127	1	1
391	molecular_function	GO:0046982	protein heterodimerization activity	0.707071471138871	0.529976922319892	1	1
392	cellular_component	GO:0016020	membrane	0.602142854197301	0.533788863893845	1	1
393	biological_process	GO:0009889	regulation of biosynthetic process	0.748643889908616	0.541499352977097	1	1
394	biological_process	GO:0010556	regulation of macromolecule biosynthetic process	0.748643889908616	0.541499352977097	1	1
395	biological_process	GO:0031323	regulation of cellular metabolic process	0.748643889908616	0.541499352977097	1	1
396	biological_process	GO:0031326	regulation of cellular biosynthetic process	0.748643889908616	0.541499352977097	1	1
397	biological_process	GO:0051171	regulation of nitrogen compound metabolic process	0.748643889908616	0.541499352977097	1	1
398	biological_process	GO:0080090	regulation of primary metabolic process	0.748643889908616	0.541499352977097	1	1
399	biological_process	GO:2000112	regulation of cellular macromolecule biosynthetic process	0.748643889908616	0.541499352977097	1	1
400	biological_process	GO:0003006	developmental process involved in reproduction	0.833262734080381	0.553959359992266	1	1
401	biological_process	GO:0006163	purine nucleotide metabolic process	0.833262734080381	0.553959359992266	1	1
402	biological_process	GO:0006753	nucleoside phosphate metabolic process	0.833262734080381	0.553959359992266	1	1
403	biological_process	GO:0009117	nucleotide metabolic process	0.833262734080381	0.553959359992266	1	1
404	biological_process	GO:0009150	purine ribonucleotide metabolic process	0.833262734080381	0.553959359992266	1	1
405	biological_process	GO:0009259	ribonucleotide metabolic process	0.833262734080381	0.553959359992266	1	1
406	biological_process	GO:0009791	post-embryonic development	0.833262734080381	0.553959359992266	1	1
407	biological_process	GO:0019693	ribose phosphate metabolic process	0.833262734080381	0.553959359992266	1	1
408	biological_process	GO:0048608	reproductive structure development	0.833262734080381	0.553959359992266	1	1
409	biological_process	GO:0048731	system development	0.833262734080381	0.553959359992266	1	1
410	biological_process	GO:0061458	reproductive system development	0.833262734080381	0.553959359992266	1	1
411	biological_process	GO:0072521	purine-containing compound metabolic process	0.833262734080381	0.553959359992266	1	1
412	biological_process	GO:0006629	lipid metabolic process	0.584561457137893	0.565022593358054	1	1
413	biological_process	GO:0019438	aromatic compound biosynthetic process	0.676415553755053	0.567700498740219	1	1
414	biological_process	GO:0034654	nucleobase-containing compound biosynthetic process	0.676415553755053	0.567700498740219	1	1
415	biological_process	GO:0044249	cellular biosynthetic process	0.596264098949704	0.570533735687389	1	1
416	biological_process	GO:0006807	nitrogen compound metabolic process	0.547113720210804	0.571412897509606	1	1
417	biological_process	GO:0071704	organic substance metabolic process	0.521201255449055	0.580137932339558	1	1
418	biological_process	GO:0044260	cellular macromolecule metabolic process	0.565796432882129	0.58341901892308	1	1
419	biological_process	GO:0007165	signal transduction	0.5816781772462	0.596282683164235	1	1
420	biological_process	GO:0023052	signaling	0.5816781772462	0.596282683164235	1	1
421	biological_process	GO:0007034	vacuolar transport	0.645850776177391	0.598207823728449	1	1
422	biological_process	GO:0005975	carbohydrate metabolic process	0.7848599723213	0.610429248711194	1	1
423	biological_process	GO:0044283	small molecule biosynthetic process	0.7848599723213	0.610429248711194	1	1
424	biological_process	GO:0051186	cofactor metabolic process	0.7848599723213	0.610429248711194	1	1
425	biological_process	GO:0051188	cofactor biosynthetic process	0.7848599723213	0.610429248711194	1	1
426	biological_process	GO:0006811	ion transport	0.67569981008369	0.617165226825341	1	1
427	molecular_function	GO:0003950	NAD+ ADP-ribosyltransferase activity	0.768877343824058	0.622537943156843	1	1
428	molecular_function	GO:0008146	sulfotransferase activity	0.768877343824058	0.622537943156843	1	1
429	molecular_function	GO:0016763	transferase activity, transferring pentosyl groups	0.768877343824058	0.622537943156843	1	1
430	molecular_function	GO:0016782	transferase activity, transferring sulfur-containing groups	0.768877343824058	0.622537943156843	1	1
431	molecular_function	GO:0016829	lyase activity	0.768877343824058	0.622537943156843	1	1
432	molecular_function	GO:0016835	carbon-oxygen lyase activity	0.768877343824058	0.622537943156843	1	1
433	molecular_function	GO:0019842	vitamin binding	0.768877343824058	0.622537943156843	1	1
434	cellular_component	GO:0016021	integral component of membrane	0.501373580506639	0.626779447835446	1	1
435	cellular_component	GO:0031224	intrinsic component of membrane	0.501373580506639	0.626779447835446	1	1
436	biological_process	GO:0018130	heterocycle biosynthetic process	0.615242766948277	0.627314722457093	1	1
437	biological_process	GO:1901362	organic cyclic compound biosynthetic process	0.615242766948277	0.627314722457093	1	1
438	biological_process	GO:0044238	primary metabolic process	0.470887755980057	0.630543015755992	1	1
439	molecular_function	GO:0042578	phosphoric ester hydrolase activity	0.597994159817014	0.637840122732248	1	1
440	cellular_component	GO:0043226	organelle	0.488723227086428	0.650146334573112	0.998	1
441	cellular_component	GO:0043227	membrane-bounded organelle	0.488723227086428	0.650146334573112	0.998	1
442	biological_process	GO:0007275	multicellular organism development	0.584772735221321	0.654978303893408	1	1
443	molecular_function	GO:0046914	transition metal ion binding	0.446108298167424	0.665808144786251	1	1
444	biological_process	GO:0032502	developmental process	0.554605385928739	0.681176265121176	1	1
445	biological_process	GO:0048856	anatomical structure development	0.554605385928739	0.681176265121176	1	1
446	biological_process	GO:0009059	macromolecule biosynthetic process	0.520594288606962	0.684448739281535	1	1
447	biological_process	GO:0034645	cellular macromolecule biosynthetic process	0.520594288606962	0.684448739281535	1	1
448	biological_process	GO:0055085	transmembrane transport	0.493857074090591	0.689756175651906	1	1
449	biological_process	GO:0034622	cellular protein-containing complex assembly	0.68581084378356	0.703034060466927	1	1
450	molecular_function	GO:0016779	nucleotidyltransferase activity	0.679361504804454	0.704217763905715	1	1
451	molecular_function	GO:0020037	heme binding	0.679361504804454	0.704217763905715	1	1
452	molecular_function	GO:0046906	tetrapyrrole binding	0.679361504804454	0.704217763905715	1	1
453	biological_process	GO:0000160	phosphorelay signal transduction system	0.524888295580822	0.705904012405417	1	1
454	biological_process	GO:0044248	cellular catabolic process	0.524888295580822	0.705904012405417	1	1
455	biological_process	GO:1901576	organic substance biosynthetic process	0.450315993642247	0.713911326419959	1	1
456	molecular_function	GO:0003723	RNA binding	0.464416324747484	0.725438720684668	1	1
457	biological_process	GO:0009056	catabolic process	0.495751725137377	0.729171982121892	1	1
458	cellular_component	GO:0000123	histone acetyltransferase complex	0.650735244414201	0.730202590496587	1	1
459	cellular_component	GO:0031248	protein acetyltransferase complex	0.650735244414201	0.730202590496587	1	1
460	cellular_component	GO:0070461	SAGA-type complex	0.650735244414201	0.730202590496587	1	1
461	cellular_component	GO:1902493	acetyltransferase complex	0.650735244414201	0.730202590496587	1	1
462	cellular_component	GO:1990234	transferase complex	0.650735244414201	0.730202590496587	1	1
463	biological_process	GO:0046488	phosphatidylinositol metabolic process	0.531421517047329	0.739505626858669	1	1
464	biological_process	GO:1901135	carbohydrate derivative metabolic process	0.531421517047329	0.739505626858669	1	1
465	molecular_function	GO:0009055	electron transfer activity	0.403780365838118	0.757412050543726	1	1
466	cellular_component	GO:0005654	nucleoplasm	0.608296546625732	0.760975239325889	1	1
467	cellular_component	GO:0005634	nucleus	0.37337864632695	0.761375279854994	0.974	1
468	biological_process	GO:0006351	transcription, DNA-templated	0.497222516914933	0.764424378834838	1	1
469	biological_process	GO:0032774	RNA biosynthetic process	0.497222516914933	0.764424378834838	1	1
470	biological_process	GO:0097659	nucleic acid-templated transcription	0.497222516914933	0.764424378834838	1	1
471	molecular_function	GO:0016874	ligase activity	0.592576125141511	0.768248277312632	1	1
472	molecular_function	GO:0035091	phosphatidylinositol binding	0.592576125141511	0.768248277312632	1	1
473	biological_process	GO:0044255	cellular lipid metabolic process	0.439655943829787	0.771430942651054	1	1
474	molecular_function	GO:0043169	cation binding	0.280283231730015	0.778985252122313	1	1
475	biological_process	GO:0006793	phosphorus metabolic process	0.412873634359764	0.790496933376311	1	1
476	biological_process	GO:0006796	phosphate-containing compound metabolic process	0.412873634359764	0.790496933376311	1	1
477	biological_process	GO:0019637	organophosphate metabolic process	0.412873634359764	0.790496933376311	1	1
478	biological_process	GO:0035556	intracellular signal transduction	0.412873634359764	0.790496933376311	1	1
479	molecular_function	GO:0046872	metal ion binding	0.265872633527429	0.792316982212158	1	1
480	molecular_function	GO:0003682	chromatin binding	0.551205277891398	0.794869406912968	1	1
481	biological_process	GO:0006835	dicarboxylic acid transport	0.543666014043325	0.802701849742342	1	1
482	biological_process	GO:0015740	C4-dicarboxylate transport	0.543666014043325	0.802701849742342	1	1
483	biological_process	GO:0015743	malate transport	0.543666014043325	0.802701849742342	1	1
484	biological_process	GO:0044281	small molecule metabolic process	0.432299501259781	0.808193307413669	1	1
485	biological_process	GO:0044267	cellular protein metabolic process	0.387027207690965	0.808249347483038	1	1
486	molecular_function	GO:0005515	protein binding	0.213684011105263	0.812243390733218	0.998	1
487	cellular_component	GO:0031090	organelle membrane	0.527247936981442	0.812584245098674	1	1
488	cellular_component	GO:1902494	catalytic complex	0.527247936981442	0.812584245098674	1	1
489	molecular_function	GO:0046983	protein dimerization activity	0.246415647582362	0.813192292592969	1	1
490	molecular_function	GO:0005543	phospholipid binding	0.511517138506386	0.818437602714457	1	1
491	biological_process	GO:0006644	phospholipid metabolic process	0.401792176271551	0.827282896839598	1	1
492	biological_process	GO:0006650	glycerophospholipid metabolic process	0.401792176271551	0.827282896839598	1	1
493	biological_process	GO:0044265	cellular macromolecule catabolic process	0.401792176271551	0.827282896839598	1	1
494	biological_process	GO:0046486	glycerolipid metabolic process	0.401792176271551	0.827282896839598	1	1
495	biological_process	GO:0006355	regulation of transcription, DNA-templated	0.499949681720862	0.827922810697609	1	1
496	biological_process	GO:0019219	regulation of nucleobase-containing compound metabolic process	0.499949681720862	0.827922810697609	1	1
497	biological_process	GO:0051252	regulation of RNA metabolic process	0.499949681720862	0.827922810697609	1	1
498	biological_process	GO:1903506	regulation of nucleic acid-templated transcription	0.499949681720862	0.827922810697609	1	1
499	biological_process	GO:2001141	regulation of RNA biosynthetic process	0.499949681720862	0.827922810697609	1	1
500	cellular_component	GO:0031981	nuclear lumen	0.489084964662285	0.834132045795885	1	1
501	molecular_function	GO:0016788	hydrolase activity, acting on ester bonds	0.257318033787149	0.843305288566041	1	1
502	biological_process	GO:0009057	macromolecule catabolic process	0.372685277542907	0.844671433742424	1	1
503	biological_process	GO:1901575	organic substance catabolic process	0.372685277542907	0.844671433742424	1	1
504	molecular_function	GO:0045735	nutrient reservoir activity	0.362159877267752	0.847642940293229	1	1
505	molecular_function	GO:0005085	guanyl-nucleotide exchange factor activity	0.437762420577639	0.857773390782793	1	1
506	molecular_function	GO:0005088	Ras guanyl-nucleotide exchange factor activity	0.437762420577639	0.857773390782793	1	1
507	molecular_function	GO:0005089	Rho guanyl-nucleotide exchange factor activity	0.437762420577639	0.857773390782793	1	1
508	molecular_function	GO:0017016	Ras GTPase binding	0.437762420577639	0.857773390782793	1	1
509	molecular_function	GO:0017048	Rho GTPase binding	0.437762420577639	0.857773390782793	1	1
510	molecular_function	GO:0019899	enzyme binding	0.437762420577639	0.857773390782793	1	1
511	molecular_function	GO:0031267	small GTPase binding	0.437762420577639	0.857773390782793	1	1
512	molecular_function	GO:0051020	GTPase binding	0.437762420577639	0.857773390782793	1	1
513	biological_process	GO:0050896	response to stimulus	0.198834761574651	0.868627825915443	0.998	1
514	biological_process	GO:0006820	anion transport	0.419442902788288	0.869198119165325	1	1
515	biological_process	GO:0015711	organic anion transport	0.419442902788288	0.869198119165325	1	1
516	biological_process	GO:0015849	organic acid transport	0.419442902788288	0.869198119165325	1	1
517	biological_process	GO:0046942	carboxylic acid transport	0.419442902788288	0.869198119165325	1	1
518	cellular_component	GO:0031974	membrane-enclosed lumen	0.418148479205219	0.870216179567437	0.989	1
519	cellular_component	GO:0043233	organelle lumen	0.418148479205219	0.870216179567437	0.989	1
520	cellular_component	GO:0070013	intracellular organelle lumen	0.418148479205219	0.870216179567437	0.989	1
521	molecular_function	GO:0005509	calcium ion binding	0.210895672749213	0.872495881065338	0.997	1
522	biological_process	GO:0055086	nucleobase-containing small molecule metabolic process	0.382834773174659	0.886000311987991	1	1
523	molecular_function	GO:0016791	phosphatase activity	0.371943114648149	0.888599338103365	1	1
524	biological_process	GO:0007154	cell communication	0.206936655191569	0.892209512311119	0.998	1
525	molecular_function	GO:0004857	enzyme inhibitor activity	0.272858005578267	0.896118668949388	1	1
526	molecular_function	GO:0016746	transferase activity, transferring acyl groups	0.173392912096992	0.909699703704999	0.988	1
527	molecular_function	GO:0016747	transferase activity, transferring acyl groups other than amino-acyl groups	0.173392912096992	0.909699703704999	0.988	1
528	biological_process	GO:0030258	lipid modification	0.28758708753193	0.924639175194435	1	1
529	biological_process	GO:0019538	protein metabolic process	0.171241793802293	0.933321992975422	0.989	1
530	biological_process	GO:0032501	multicellular organismal process	0.145013589700378	0.945740954226944	0.972	1
531	biological_process	GO:0006508	proteolysis	0.191806692586331	0.956749471279553	0.997	1
532	biological_process	GO:0006511	ubiquitin-dependent protein catabolic process	0.191806692586331	0.956749471279553	0.997	1
533	biological_process	GO:0019941	modification-dependent protein catabolic process	0.191806692586331	0.956749471279553	0.997	1
534	biological_process	GO:0043632	modification-dependent macromolecule catabolic process	0.191806692586331	0.956749471279553	0.997	1
535	biological_process	GO:0044257	cellular protein catabolic process	0.191806692586331	0.956749471279553	0.997	1
536	biological_process	GO:0051603	proteolysis involved in cellular protein catabolic process	0.191806692586331	0.956749471279553	0.997	1
537	biological_process	GO:0030163	protein catabolic process	0.172717103160402	0.962378452776942	0.996	1
538	biological_process	GO:1901565	organonitrogen compound catabolic process	0.172717103160402	0.962378452776942	0.996	1
539	cellular_component	GO:0032991	protein-containing complex	0.142573878453143	0.971102353280277	0.592	1
540	biological_process	GO:0000003	reproduction	0.125176571081464	0.975275507969237	0.926	1
541	biological_process	GO:0022414	reproductive process	0.125176571081464	0.975275507969237	0.926	1
542	biological_process	GO:1901564	organonitrogen compound metabolic process	0.0609622848172272	0.978232375177632	0.697	1
543	molecular_function	GO:0030246	carbohydrate binding	0.0382100103327764	0.994111451488325	0.585	1
544	molecular_function	GO:0043531	ADP binding	0.0173058244411749	0.996310894538494	0.289	1
545	biological_process	GO:0042221	response to chemical	0.00740368104214921	0.998309202734811	0.086	1
546	molecular_function	GO:0005488	binding	0.00230381877510794	0.998389158720505	0.032	1
547	biological_process	GO:0009719	response to endogenous stimulus	0.00278007455158729	0.999559331073328	0.037	1
548	biological_process	GO:0009725	response to hormone	0.00278007455158729	0.999559331073328	0.037	1
549	biological_process	GO:0009733	response to auxin	0.00278007455158729	0.999559331073328	0.037	1
550	biological_process	GO:0010033	response to organic substance	0.00278007455158729	0.999559331073328	0.037	1
551	molecular_function	GO:0097159	organic cyclic compound binding	0.000341583092656606	0.999772044971235	0.003	1
552	molecular_function	GO:1901363	heterocyclic compound binding	0.000341583092656606	0.999772044971235	0.003	1
553	molecular_function	GO:0003676	nucleic acid binding	1.32633613554691e-06	0.999999275417431	0	1
554	molecular_function	GO:0003677	DNA binding	2.73252312229247e-10	0.999999999920576	0	1
555	biological_process	GO:0008150	biological_process	1	1	1	1
556	cellular_component	GO:0005575	cellular_component	1	1	1	1
557	molecular_function	GO:0003674	molecular_function	1	1	1	1
558	cellular_component	GO:0005637	nuclear inner membrane	0.889175257731959	1	1	1
559	cellular_component	GO:0005639	integral component of nuclear inner membrane	0.889175257731959	1	1	1
560	cellular_component	GO:0005643	nuclear pore	0.889175257731959	1	1	1
561	cellular_component	GO:0005794	Golgi apparatus	0.889175257731959	1	1	1
562	cellular_component	GO:0005829	cytosol	0.889175257731959	1	1	1
563	cellular_component	GO:0005852	eukaryotic translation initiation factor 3 complex	0.889175257731959	1	1	1
564	cellular_component	GO:0016592	mediator complex	0.889175257731959	1	1	1
565	cellular_component	GO:0017119	Golgi transport complex	0.889175257731959	1	1	1
566	cellular_component	GO:0030014	CCR4-NOT complex	0.889175257731959	1	1	1
567	cellular_component	GO:0031082	BLOC complex	0.889175257731959	1	1	1
568	cellular_component	GO:0031083	BLOC-1 complex	0.889175257731959	1	1	1
569	cellular_component	GO:0031229	intrinsic component of nuclear inner membrane	0.889175257731959	1	1	1
570	cellular_component	GO:0031300	intrinsic component of organelle membrane	0.889175257731959	1	1	1
571	cellular_component	GO:0031301	integral component of organelle membrane	0.889175257731959	1	1	1
572	cellular_component	GO:0031965	nuclear membrane	0.889175257731959	1	1	1
573	cellular_component	GO:0099023	vesicle tethering complex	0.889175257731959	1	1	1
574	molecular_function	GO:0002161	aminoacyl-tRNA editing activity	0.88542329726289	1	1	1
575	molecular_function	GO:0003924	GTPase activity	0.88542329726289	1	1	1
576	molecular_function	GO:0003993	acid phosphatase activity	0.88542329726289	1	1	1
577	molecular_function	GO:0004013	adenosylhomocysteinase activity	0.88542329726289	1	1	1
578	molecular_function	GO:0004017	adenylate kinase activity	0.88542329726289	1	1	1
579	molecular_function	GO:0004366	glycerol-3-phosphate O-acyltransferase activity	0.88542329726289	1	1	1
580	molecular_function	GO:0004486	methylenetetrahydrofolate dehydrogenase [NAD(P)+] activity	0.88542329726289	1	1	1
581	molecular_function	GO:0004488	methylenetetrahydrofolate dehydrogenase (NADP+) activity	0.88542329726289	1	1	1
582	molecular_function	GO:0004553	hydrolase activity, hydrolyzing O-glycosyl compounds	0.88542329726289	1	1	1
583	molecular_function	GO:0004594	pantothenate kinase activity	0.88542329726289	1	1	1
584	molecular_function	GO:0004672	protein kinase activity	0.88542329726289	1	1	1
585	molecular_function	GO:0004674	protein serine/threonine kinase activity	0.88542329726289	1	1	1
586	molecular_function	GO:0004779	sulfate adenylyltransferase activity	0.88542329726289	1	1	1
587	molecular_function	GO:0004781	sulfate adenylyltransferase (ATP) activity	0.88542329726289	1	1	1
588	molecular_function	GO:0005506	iron ion binding	0.88542329726289	1	1	1
589	molecular_function	GO:0008418	protein-N-terminal asparagine amidohydrolase activity	0.88542329726289	1	1	1
590	molecular_function	GO:0016153	urocanate hydratase activity	0.88542329726289	1	1	1
591	molecular_function	GO:0016627	oxidoreductase activity, acting on the CH-CH group of donors	0.88542329726289	1	1	1
592	molecular_function	GO:0016636	oxidoreductase activity, acting on the CH-CH group of donors, iron-sulfur protein as acceptor	0.88542329726289	1	1	1
593	molecular_function	GO:0016645	oxidoreductase activity, acting on the CH-NH group of donors	0.88542329726289	1	1	1
594	molecular_function	GO:0016646	oxidoreductase activity, acting on the CH-NH group of donors, NAD or NADP as acceptor	0.88542329726289	1	1	1
595	molecular_function	GO:0016776	phosphotransferase activity, phosphate group as acceptor	0.88542329726289	1	1	1
596	molecular_function	GO:0016801	hydrolase activity, acting on ether bonds	0.88542329726289	1	1	1
597	molecular_function	GO:0016802	trialkylsulfonium hydrolase activity	0.88542329726289	1	1	1
598	molecular_function	GO:0019205	nucleobase-containing compound kinase activity	0.88542329726289	1	1	1
599	molecular_function	GO:0043565	sequence-specific DNA binding	0.88542329726289	1	1	1
600	molecular_function	GO:0050145	nucleoside monophosphate kinase activity	0.88542329726289	1	1	1
601	molecular_function	GO:0051536	iron-sulfur cluster binding	0.88542329726289	1	1	1
602	molecular_function	GO:0051540	metal cluster binding	0.88542329726289	1	1	1
603	molecular_function	GO:0051743	red chlorophyll catabolite reductase activity	0.88542329726289	1	1	1
604	molecular_function	GO:0052736	beta-glucanase activity	0.88542329726289	1	1	1
605	molecular_function	GO:0052855	ADP-dependent NAD(P)H-hydrate dehydratase activity	0.88542329726289	1	1	1
606	molecular_function	GO:0052861	glucan endo-1,3-beta-glucanase activity, C-3 substituted reducing group	0.88542329726289	1	1	1
607	molecular_function	GO:0061630	ubiquitin protein ligase activity	0.88542329726289	1	1	1
608	molecular_function	GO:0061659	ubiquitin-like protein ligase activity	0.88542329726289	1	1	1
609	molecular_function	GO:0070566	adenylyltransferase activity	0.88542329726289	1	1	1
610	molecular_function	GO:0098519	nucleotide phosphatase activity, acting on free nucleotides	0.88542329726289	1	1	1
611	biological_process	GO:0000723	telomere maintenance	0.874603174603174	1	1	1
612	biological_process	GO:0000902	cell morphogenesis	0.874603174603174	1	1	1
613	biological_process	GO:0006188	IMP biosynthetic process	0.874603174603174	1	1	1
614	biological_process	GO:0006189	'de novo' IMP biosynthetic process	0.874603174603174	1	1	1
615	biological_process	GO:0006270	DNA replication initiation	0.874603174603174	1	1	1
616	biological_process	GO:0006304	DNA modification	0.874603174603174	1	1	1
617	biological_process	GO:0006305	DNA alkylation	0.874603174603174	1	1	1
618	biological_process	GO:0006306	DNA methylation	0.874603174603174	1	1	1
619	biological_process	GO:0006325	chromatin organization	0.874603174603174	1	1	1
620	biological_process	GO:0006352	DNA-templated transcription, initiation	0.874603174603174	1	1	1
621	biological_process	GO:0006366	transcription by RNA polymerase II	0.874603174603174	1	1	1
622	biological_process	GO:0006367	transcription initiation from RNA polymerase II promoter	0.874603174603174	1	1	1
623	biological_process	GO:0006415	translational termination	0.874603174603174	1	1	1
624	biological_process	GO:0006457	protein folding	0.874603174603174	1	1	1
625	biological_process	GO:0007005	mitochondrion organization	0.874603174603174	1	1	1
626	biological_process	GO:0007030	Golgi organization	0.874603174603174	1	1	1
627	biological_process	GO:0007127	meiosis I	0.874603174603174	1	1	1
628	biological_process	GO:0007131	reciprocal meiotic recombination	0.874603174603174	1	1	1
629	biological_process	GO:0007166	cell surface receptor signaling pathway	0.874603174603174	1	1	1
630	biological_process	GO:0008612	peptidyl-lysine modification to peptidyl-hypusine	0.874603174603174	1	1	1
631	biological_process	GO:0009123	nucleoside monophosphate metabolic process	0.874603174603174	1	1	1
632	biological_process	GO:0009124	nucleoside monophosphate biosynthetic process	0.874603174603174	1	1	1
633	biological_process	GO:0009126	purine nucleoside monophosphate metabolic process	0.874603174603174	1	1	1
634	biological_process	GO:0009127	purine nucleoside monophosphate biosynthetic process	0.874603174603174	1	1	1
635	biological_process	GO:0009156	ribonucleoside monophosphate biosynthetic process	0.874603174603174	1	1	1
636	biological_process	GO:0009161	ribonucleoside monophosphate metabolic process	0.874603174603174	1	1	1
637	biological_process	GO:0009167	purine ribonucleoside monophosphate metabolic process	0.874603174603174	1	1	1
638	biological_process	GO:0009168	purine ribonucleoside monophosphate biosynthetic process	0.874603174603174	1	1	1
639	biological_process	GO:0009653	anatomical structure morphogenesis	0.874603174603174	1	1	1
640	biological_process	GO:0010256	endomembrane system organization	0.874603174603174	1	1	1
641	biological_process	GO:0010257	NADH dehydrogenase complex assembly	0.874603174603174	1	1	1
642	biological_process	GO:0015979	photosynthesis	0.874603174603174	1	1	1
643	biological_process	GO:0018205	peptidyl-lysine modification	0.874603174603174	1	1	1
644	biological_process	GO:0022411	cellular component disassembly	0.874603174603174	1	1	1
645	biological_process	GO:0032200	telomere organization	0.874603174603174	1	1	1
646	biological_process	GO:0032259	methylation	0.874603174603174	1	1	1
647	biological_process	GO:0032981	mitochondrial respiratory chain complex I assembly	0.874603174603174	1	1	1
648	biological_process	GO:0032984	protein-containing complex disassembly	0.874603174603174	1	1	1
649	biological_process	GO:0033108	mitochondrial respiratory chain complex assembly	0.874603174603174	1	1	1
650	biological_process	GO:0035825	homologous recombination	0.874603174603174	1	1	1
651	biological_process	GO:0042274	ribosomal small subunit biogenesis	0.874603174603174	1	1	1
652	biological_process	GO:0043248	proteasome assembly	0.874603174603174	1	1	1
653	biological_process	GO:0043414	macromolecule methylation	0.874603174603174	1	1	1
654	biological_process	GO:0043624	cellular protein complex disassembly	0.874603174603174	1	1	1
655	biological_process	GO:0044728	DNA methylation or demethylation	0.874603174603174	1	1	1
656	biological_process	GO:0046040	IMP metabolic process	0.874603174603174	1	1	1
657	biological_process	GO:0051321	meiotic cell cycle	0.874603174603174	1	1	1
658	biological_process	GO:0051604	protein maturation	0.874603174603174	1	1	1
659	biological_process	GO:0060249	anatomical structure homeostasis	0.874603174603174	1	1	1
660	biological_process	GO:0061982	meiosis I cell cycle process	0.874603174603174	1	1	1
661	biological_process	GO:0140013	meiotic nuclear division	0.874603174603174	1	1	1
662	biological_process	GO:1903046	meiotic cell cycle process	0.874603174603174	1	1	1
663	cellular_component	GO:0005615	extracellular space	0.790378006872852	1	1	1
664	cellular_component	GO:0005635	nuclear envelope	0.790378006872852	1	1	1
665	cellular_component	GO:0005759	mitochondrial matrix	0.790378006872852	1	1	1
666	cellular_component	GO:0019867	outer membrane	0.790378006872852	1	1	1
667	molecular_function	GO:0000049	tRNA binding	0.783952885437346	1	1	1
668	molecular_function	GO:0003725	double-stranded RNA binding	0.783952885437346	1	1	1
669	molecular_function	GO:0003755	peptidyl-prolyl cis-trans isomerase activity	0.783952885437346	1	1	1
670	molecular_function	GO:0003968	RNA-directed 5'-3' RNA polymerase activity	0.783952885437346	1	1	1
671	molecular_function	GO:0004519	endonuclease activity	0.783952885437346	1	1	1
672	molecular_function	GO:0004521	endoribonuclease activity	0.783952885437346	1	1	1
673	molecular_function	GO:0004540	ribonuclease activity	0.783952885437346	1	1	1
674	molecular_function	GO:0005215	transporter activity	0.783952885437346	1	1	1
675	molecular_function	GO:0008017	microtubule binding	0.783952885437346	1	1	1
676	molecular_function	GO:0008061	chitin binding	0.783952885437346	1	1	1
677	molecular_function	GO:0008757	S-adenosylmethionine-dependent methyltransferase activity	0.783952885437346	1	1	1
678	molecular_function	GO:0015399	primary active transmembrane transporter activity	0.783952885437346	1	1	1
679	molecular_function	GO:0015631	tubulin binding	0.783952885437346	1	1	1
680	molecular_function	GO:0016859	cis-trans isomerase activity	0.783952885437346	1	1	1
681	molecular_function	GO:0019208	phosphatase regulator activity	0.783952885437346	1	1	1
682	molecular_function	GO:0019211	phosphatase activator activity	0.783952885437346	1	1	1
683	molecular_function	GO:0022804	active transmembrane transporter activity	0.783952885437346	1	1	1
684	molecular_function	GO:0022857	transmembrane transporter activity	0.783952885437346	1	1	1
685	molecular_function	GO:0034062	5'-3' RNA polymerase activity	0.783952885437346	1	1	1
686	molecular_function	GO:0042626	ATPase-coupled transmembrane transporter activity	0.783952885437346	1	1	1
687	molecular_function	GO:0044877	protein-containing complex binding	0.783952885437346	1	1	1
688	molecular_function	GO:0047429	nucleoside-triphosphate diphosphatase activity	0.783952885437346	1	1	1
689	molecular_function	GO:0047793	cycloeucalenol cycloisomerase activity	0.783952885437346	1	1	1
690	molecular_function	GO:0051011	microtubule minus-end binding	0.783952885437346	1	1	1
691	molecular_function	GO:0051015	actin filament binding	0.783952885437346	1	1	1
692	molecular_function	GO:0051287	NAD binding	0.783952885437346	1	1	1
693	molecular_function	GO:0070403	NAD+ binding	0.783952885437346	1	1	1
694	molecular_function	GO:0097747	RNA polymerase activity	0.783952885437346	1	1	1
695	biological_process	GO:0000096	sulfur amino acid metabolic process	0.764756352991647	1	1	1
696	biological_process	GO:0000097	sulfur amino acid biosynthetic process	0.764756352991647	1	1	1
697	biological_process	GO:0000469	cleavage involved in rRNA processing	0.764756352991647	1	1	1
698	biological_process	GO:0006261	DNA-dependent DNA replication	0.764756352991647	1	1	1
699	biological_process	GO:0006487	protein N-linked glycosylation	0.764756352991647	1	1	1
700	biological_process	GO:0006488	dolichol-linked oligosaccharide biosynthetic process	0.764756352991647	1	1	1
701	biological_process	GO:0006490	oligosaccharide-lipid intermediate biosynthetic process	0.764756352991647	1	1	1
702	biological_process	GO:0006520	cellular amino acid metabolic process	0.764756352991647	1	1	1
703	biological_process	GO:0006534	cysteine metabolic process	0.764756352991647	1	1	1
704	biological_process	GO:0006535	cysteine biosynthetic process from serine	0.764756352991647	1	1	1
705	biological_process	GO:0006563	L-serine metabolic process	0.764756352991647	1	1	1
706	biological_process	GO:0006777	Mo-molybdopterin cofactor biosynthetic process	0.764756352991647	1	1	1
707	biological_process	GO:0006952	defense response	0.764756352991647	1	1	1
708	biological_process	GO:0008652	cellular amino acid biosynthetic process	0.764756352991647	1	1	1
709	biological_process	GO:0009069	serine family amino acid metabolic process	0.764756352991647	1	1	1
710	biological_process	GO:0009070	serine family amino acid biosynthetic process	0.764756352991647	1	1	1
711	biological_process	GO:0009966	regulation of signal transduction	0.764756352991647	1	1	1
712	biological_process	GO:0010646	regulation of cell communication	0.764756352991647	1	1	1
713	biological_process	GO:0019344	cysteine biosynthetic process	0.764756352991647	1	1	1
714	biological_process	GO:0019720	Mo-molybdopterin cofactor metabolic process	0.764756352991647	1	1	1
715	biological_process	GO:0019915	lipid storage	0.764756352991647	1	1	1
716	biological_process	GO:0023051	regulation of signaling	0.764756352991647	1	1	1
717	biological_process	GO:0043545	molybdopterin cofactor metabolic process	0.764756352991647	1	1	1
718	biological_process	GO:0044272	sulfur compound biosynthetic process	0.764756352991647	1	1	1
719	biological_process	GO:0051189	prosthetic group metabolic process	0.764756352991647	1	1	1
720	biological_process	GO:0051235	maintenance of location	0.764756352991647	1	1	1
721	biological_process	GO:0090305	nucleic acid phosphodiester bond hydrolysis	0.764756352991647	1	1	1
722	biological_process	GO:0090501	RNA phosphodiester bond hydrolysis	0.764756352991647	1	1	1
723	biological_process	GO:1901605	alpha-amino acid metabolic process	0.764756352991647	1	1	1
724	biological_process	GO:1901607	alpha-amino acid biosynthetic process	0.764756352991647	1	1	1
725	cellular_component	GO:0000228	nuclear chromosome	0.702330715951783	1	1	1
726	cellular_component	GO:0000785	chromatin	0.702330715951783	1	1	1
727	cellular_component	GO:0000790	nuclear chromatin	0.702330715951783	1	1	1
728	cellular_component	GO:0005694	chromosome	0.702330715951783	1	1	1
729	cellular_component	GO:0031011	Ino80 complex	0.702330715951783	1	1	1
730	cellular_component	GO:0033202	DNA helicase complex	0.702330715951783	1	1	1
731	cellular_component	GO:0043228	non-membrane-bounded organelle	0.702330715951783	1	1	1
732	cellular_component	GO:0043232	intracellular non-membrane-bounded organelle	0.702330715951783	1	1	1
733	cellular_component	GO:0070603	SWI/SNF superfamily-type complex	0.702330715951783	1	1	1
734	cellular_component	GO:0097346	INO80-type complex	0.702330715951783	1	1	1
735	cellular_component	GO:1904949	ATPase complex	0.702330715951783	1	1	1
736	molecular_function	GO:0004144	diacylglycerol O-acyltransferase activity	0.694092015529436	1	1	1
737	molecular_function	GO:0016411	acylglycerol O-acyltransferase activity	0.694092015529436	1	1	1
738	molecular_function	GO:0016810	hydrolase activity, acting on carbon-nitrogen (but not peptide) bonds	0.694092015529436	1	1	1
739	molecular_function	GO:0016811	hydrolase activity, acting on carbon-nitrogen (but not peptide) bonds, in linear amides	0.694092015529436	1	1	1
740	molecular_function	GO:0030170	pyridoxal phosphate binding	0.694092015529436	1	1	1
741	molecular_function	GO:0070279	vitamin B6 binding	0.694092015529436	1	1	1
742	biological_process	GO:0000387	spliceosomal snRNP assembly	0.668552926421042	1	1	1
743	biological_process	GO:0003333	amino acid transmembrane transport	0.668552926421042	1	1	1
744	biological_process	GO:0006260	DNA replication	0.668552926421042	1	1	1
745	biological_process	GO:0006486	protein glycosylation	0.668552926421042	1	1	1
746	biological_process	GO:0006865	amino acid transport	0.668552926421042	1	1	1
747	biological_process	GO:0009100	glycoprotein metabolic process	0.668552926421042	1	1	1
748	biological_process	GO:0009101	glycoprotein biosynthetic process	0.668552926421042	1	1	1
749	biological_process	GO:0009790	embryo development	0.668552926421042	1	1	1
750	biological_process	GO:0009793	embryo development ending in seed dormancy	0.668552926421042	1	1	1
751	biological_process	GO:0010154	fruit development	0.668552926421042	1	1	1
752	biological_process	GO:0031123	RNA 3'-end processing	0.668552926421042	1	1	1
753	biological_process	GO:0031124	mRNA 3'-end processing	0.668552926421042	1	1	1
754	biological_process	GO:0043413	macromolecule glycosylation	0.668552926421042	1	1	1
755	biological_process	GO:0048316	seed development	0.668552926421042	1	1	1
756	biological_process	GO:0070070	proton-transporting V-type ATPase complex assembly	0.668552926421042	1	1	1
757	biological_process	GO:0070071	proton-transporting two-sector ATPase complex assembly	0.668552926421042	1	1	1
758	biological_process	GO:0070072	vacuolar proton-transporting V-type ATPase complex assembly	0.668552926421042	1	1	1
759	biological_process	GO:0070085	glycosylation	0.668552926421042	1	1	1
760	biological_process	GO:0098656	anion transmembrane transport	0.668552926421042	1	1	1
761	biological_process	GO:1903825	organic acid transmembrane transport	0.668552926421042	1	1	1
762	biological_process	GO:1905039	carboxylic acid transmembrane transport	0.668552926421042	1	1	1
763	cellular_component	GO:0005854	nascent polypeptide-associated complex	0.623888584040285	1	1	1
764	molecular_function	GO:0003860	3-hydroxyisobutyryl-CoA hydrolase activity	0.614514586997399	1	1	1
765	molecular_function	GO:0004045	aminoacyl-tRNA hydrolase activity	0.614514586997399	1	1	1
766	molecular_function	GO:0004379	glycylpeptide N-tetradecanoyltransferase activity	0.614514586997399	1	1	1
767	molecular_function	GO:0016289	CoA hydrolase activity	0.614514586997399	1	1	1
768	molecular_function	GO:0016410	N-acyltransferase activity	0.614514586997399	1	1	1
769	molecular_function	GO:0016790	thiolester hydrolase activity	0.614514586997399	1	1	1
770	molecular_function	GO:0019107	myristoyltransferase activity	0.614514586997399	1	1	1
771	biological_process	GO:0006575	cellular modified amino acid metabolic process	0.58431739023721	1	1	1
772	biological_process	GO:0006658	phosphatidylserine metabolic process	0.58431739023721	1	1	1
773	biological_process	GO:0006659	phosphatidylserine biosynthetic process	0.58431739023721	1	1	1
774	biological_process	GO:0006720	isoprenoid metabolic process	0.58431739023721	1	1	1
775	biological_process	GO:0006733	oxidoreduction coenzyme metabolic process	0.58431739023721	1	1	1
776	biological_process	GO:0006743	ubiquinone metabolic process	0.58431739023721	1	1	1
777	biological_process	GO:0006744	ubiquinone biosynthetic process	0.58431739023721	1	1	1
778	biological_process	GO:0007623	circadian rhythm	0.58431739023721	1	1	1
779	biological_process	GO:0008299	isoprenoid biosynthetic process	0.58431739023721	1	1	1
780	biological_process	GO:0009119	ribonucleoside metabolic process	0.58431739023721	1	1	1
781	biological_process	GO:0015969	guanosine tetraphosphate metabolic process	0.58431739023721	1	1	1
782	biological_process	GO:0033865	nucleoside bisphosphate metabolic process	0.58431739023721	1	1	1
783	biological_process	GO:0033875	ribonucleoside bisphosphate metabolic process	0.58431739023721	1	1	1
784	biological_process	GO:0034032	purine nucleoside bisphosphate metabolic process	0.58431739023721	1	1	1
785	biological_process	GO:0034035	purine ribonucleoside bisphosphate metabolic process	0.58431739023721	1	1	1
786	biological_process	GO:0042180	cellular ketone metabolic process	0.58431739023721	1	1	1
787	biological_process	GO:0042181	ketone biosynthetic process	0.58431739023721	1	1	1
788	biological_process	GO:0042278	purine nucleoside metabolic process	0.58431739023721	1	1	1
789	biological_process	GO:0042398	cellular modified amino acid biosynthetic process	0.58431739023721	1	1	1
790	biological_process	GO:0042752	regulation of circadian rhythm	0.58431739023721	1	1	1
791	biological_process	GO:0042753	positive regulation of circadian rhythm	0.58431739023721	1	1	1
792	biological_process	GO:0046128	purine ribonucleoside metabolic process	0.58431739023721	1	1	1
793	biological_process	GO:0048511	rhythmic process	0.58431739023721	1	1	1
794	biological_process	GO:0048518	positive regulation of biological process	0.58431739023721	1	1	1
795	biological_process	GO:1901068	guanosine-containing compound metabolic process	0.58431739023721	1	1	1
796	biological_process	GO:1901661	quinone metabolic process	0.58431739023721	1	1	1
797	biological_process	GO:1901663	quinone biosynthetic process	0.58431739023721	1	1	1
798	cellular_component	GO:0030684	preribosome	0.554026060306608	1	1	1
799	cellular_component	GO:0032040	small-subunit processome	0.554026060306608	1	1	1
800	cellular_component	GO:1990904	ribonucleoprotein complex	0.554026060306608	1	1	1
801	molecular_function	GO:0008374	O-acyltransferase activity	0.544045723761341	1	1	1
802	molecular_function	GO:0016837	carbon-oxygen lyase activity, acting on polysaccharides	0.544045723761341	1	1	1
803	molecular_function	GO:0030570	pectate lyase activity	0.544045723761341	1	1	1
804	molecular_function	GO:0051087	chaperone binding	0.544045723761341	1	1	1
805	molecular_function	GO:0052689	carboxylic ester hydrolase activity	0.544045723761341	1	1	1
806	molecular_function	GO:0140101	catalytic activity, acting on a tRNA	0.544045723761341	1	1	1
807	molecular_function	GO:0003743	translation initiation factor activity	0.481644557484552	1	1	1
808	molecular_function	GO:0004386	helicase activity	0.481644557484552	1	1	1
809	molecular_function	GO:0004518	nuclease activity	0.481644557484552	1	1	1
810	molecular_function	GO:0008135	translation factor activity, RNA binding	0.481644557484552	1	1	1
811	molecular_function	GO:0016887	ATPase activity	0.481644557484552	1	1	1
812	molecular_function	GO:0045182	translation regulator activity	0.481644557484552	1	1	1
813	molecular_function	GO:0050660	flavin adenine dinucleotide binding	0.481644557484552	1	1	1
814	molecular_function	GO:0071949	FAD binding	0.481644557484552	1	1	1
815	molecular_function	GO:0090079	translation regulator activity, nucleic acid binding	0.481644557484552	1	1	1
816	biological_process	GO:0000271	polysaccharide biosynthetic process	0.446040640007734	1	1	1
817	biological_process	GO:0005976	polysaccharide metabolic process	0.446040640007734	1	1	1
818	biological_process	GO:0006732	coenzyme metabolic process	0.446040640007734	1	1	1
819	biological_process	GO:0009108	coenzyme biosynthetic process	0.446040640007734	1	1	1
820	biological_process	GO:0010383	cell wall polysaccharide metabolic process	0.446040640007734	1	1	1
821	biological_process	GO:0010410	hemicellulose metabolic process	0.446040640007734	1	1	1
822	biological_process	GO:0016051	carbohydrate biosynthetic process	0.446040640007734	1	1	1
823	biological_process	GO:0033692	cellular polysaccharide biosynthetic process	0.446040640007734	1	1	1
824	biological_process	GO:0034637	cellular carbohydrate biosynthetic process	0.446040640007734	1	1	1
825	biological_process	GO:0042546	cell wall biogenesis	0.446040640007734	1	1	1
826	biological_process	GO:0044036	cell wall macromolecule metabolic process	0.446040640007734	1	1	1
827	biological_process	GO:0044038	cell wall macromolecule biosynthetic process	0.446040640007734	1	1	1
828	biological_process	GO:0044262	cellular carbohydrate metabolic process	0.446040640007734	1	1	1
829	biological_process	GO:0044264	cellular polysaccharide metabolic process	0.446040640007734	1	1	1
830	biological_process	GO:0045491	xylan metabolic process	0.446040640007734	1	1	1
831	biological_process	GO:0045492	xylan biosynthetic process	0.446040640007734	1	1	1
832	biological_process	GO:0070589	cellular component macromolecule biosynthetic process	0.446040640007734	1	1	1
833	biological_process	GO:0070592	cell wall polysaccharide biosynthetic process	0.446040640007734	1	1	1
834	biological_process	GO:0071554	cell wall organization or biogenesis	0.446040640007734	1	1	1
835	molecular_function	GO:0017111	nucleoside-triphosphatase activity	0.426388967715769	1	1	1
836	biological_process	GO:0006399	tRNA metabolic process	0.389570751288806	1	1	1
837	biological_process	GO:0008033	tRNA processing	0.389570751288806	1	1	1
838	molecular_function	GO:0016773	phosphotransferase activity, alcohol group as acceptor	0.377462056843157	1	1	1
839	molecular_function	GO:0008171	O-methyltransferase activity	0.334140162965302	1	1	1
840	molecular_function	GO:0016462	pyrophosphatase activity	0.334140162965302	1	1	1
841	molecular_function	GO:0016817	hydrolase activity, acting on acid anhydrides	0.334140162965302	1	1	1
842	molecular_function	GO:0016818	hydrolase activity, acting on acid anhydrides, in phosphorus-containing anhydrides	0.334140162965302	1	1	1
843	molecular_function	GO:0140098	catalytic activity, acting on RNA	0.334140162965302	1	1	1
844	molecular_function	GO:0008641	ubiquitin-like modifier activating enzyme activity	0.26182042289188	1	1	1
845	molecular_function	GO:0016877	ligase activity, forming carbon-sulfur bonds	0.26182042289188	1	1	1
846	molecular_function	GO:0005507	copper ion binding	0.205130593087032	1	0.996	1
847	molecular_function	GO:0030247	polysaccharide binding	0.205130593087032	1	0.996	1
848	biological_process	GO:0009116	nucleoside metabolic process	0.150044615631583	1	0.977	1
849	biological_process	GO:1901657	glycosyl compound metabolic process	0.150044615631583	1	0.977	1
850	cellular_component	GO:0005789	endoplasmic reticulum membrane	0.269797409503413	1	0.901	1
851	cellular_component	GO:0042175	nuclear outer membrane-endoplasmic reticulum membrane network	0.269797409503413	1	0.901	1
852	biological_process	GO:0016311	dephosphorylation	0.0865306281069525	1	0.843	1
853	biological_process	GO:0046839	phospholipid dephosphorylation	0.0865306281069525	1	0.843	1
854	biological_process	GO:0046856	phosphatidylinositol dephosphorylation	0.0865306281069525	1	0.843	1
855	cellular_component	GO:0012505	endomembrane system	0.187415754901326	1	0.783	1
856	biological_process	GO:0008037	cell recognition	0.0656169538405245	1	0.747	1
857	biological_process	GO:0009856	pollination	0.0656169538405245	1	0.747	1
858	biological_process	GO:0009875	pollen-pistil interaction	0.0656169538405245	1	0.747	1
859	biological_process	GO:0044706	multi-multicellular organism process	0.0656169538405245	1	0.747	1
860	biological_process	GO:0048544	recognition of pollen	0.0656169538405245	1	0.747	1
861	biological_process	GO:0051704	multi-organism process	0.0656169538405245	1	0.747	1
